# Supplementary material for: Molecular Evolution of Antigen-Processing Genes in Salamanders: Do They Coevolve with MHC Class I Genes?
Source: Genome Biol Evol. 2021 Jan 27;13(2):evaa259. doi: 10.1093/gbe/evaa259 (PMC7883663; doi:10.1093/gbe/evaa259)
Supplement: evaa259_Supplementary_Data [file evaa259_supplementary_data.zip]

Archive with 8 entries (8 files):
- AligmentsAPG.fas
- AlignmentsNonAPG.fas
- Fig S1_3.pdf
- FigS4_5_PSMBVariation.pdf
- Supp_Meth_Result_Recomb.docx
- Tables_sup_WB.xlsx
- Video S1_TAP1_TAP2_Highly_supported_pos_sel.mp4
- Video S2_Immunoproteasome.mp4
