# Supplementary material for: Molecular Evolution of Antigen-Processing Genes in Salamanders: Do They Coevolve with MHC Class I Genes?
Source: Genome Biol Evol. 2021 Jan 27;13(2):evaa259. doi: 10.1093/gbe/evaa259 (PMC7883663; doi:10.1093/gbe/evaa259)
Supplement: evaa259_Supplementary_Data [file evaa259_supplementary_data.zip › AligmentsAPG.fas]

>Lis_monvul_TAP1
ATGGACTTCCTTTTCTTGTTGTGGTTCCTTCCAGCCTCGGATGTCCTACTCTTGCACCTA
CTTCAGAAGCTCTGCCCTCTCATTGGCCTTCAGGAGCCACTCCTTGCTGTCTGGGTTGCC
TCCCTGGTCCGCTGTGGGCTCCTGACGTGCGTAGTCCATGTGCTG------AGTGGG---
---CACGTACCCTCATGGCTGGGGCGGGAGCTCCTTGTGTCCGCAGCCACCCTCAGCCTC
CTCGTGCCGTGCTATGTGACTGCAACTGCGATGGCGGGGTCCCCCATCGGACCAGAATGT
CTCCACGGCTGGGGGCGGTGGGATGTCATTGTCTTATCCTACATCATCGCTGGGCTGGTG
GCCCTCCTGTGGCATCACTTCTCCCCCTTCGGACTGGAGGAAGAGGAGGAGAA---CTCT
TCAGCCTCACTGAGCAGGCTCTTCTCCTGCATGAAGCCGCAGCTTTGCCGCTTCCTCATT
GTTGGCGTGTTCGTGGTGGTGTCCTGTTGGAGTGAGATGGTGATGCCGTACTACACAGGC
AGGATGACCGACTGGATTGGGAACAAG------GAAGACCCTTCGGCCTTCGTGAATGCC
ATCAGGGCCATGACCATCATCACTATCGCCAGCGCAGTGACAGAGTGCGTCTGTGACAAC
CTCTACTTCTTCACCATGAATCTCGTCCACATGGGAATCCAGGGGCAGGTCTTTGAGGCT
GTTCTGAAGCAGGAGATCGCCTTCTTTGACACACTGTCAACAGGCGCGATCACTTCACGG
ATCACGACGGACACCAACACGATGAGCGAGTCTCTGAGCGAGAAGCTGAGCCTGCTGATG
TGGTACTCCATGAGGGCCATCTTCCTCTACGCCTTCATGCTCTGGGTGTCCTGGAAGCTG
GCGCTGGTCACACTCATCGGGCTGCCCATCCTCTTGGTCATTCCAAAGCTCTCCGGAACC
TTCTACCAGGATCTGGCTGTGCAGGTGCAAGAGTCTCTGTCAAAGGCCAATCATGTGGCT
CTGGAGACCTTCTCCAACATGAAGACCGTGCGAAGCTTCGCCAATGAGGATGGAGAGGCC
GCGCGATATGCCGAGAAGCTGCAGGAGACGTATCAGCTCAACAAGAAGGAGGCAGCGGCG
TACGCGGGCTTCATGTGGACCAACAGTTTCTCAGGTTTGGCCCTCAAGGTTTGCATCTTG
TACTACGGGGGGCGCCTGGTGACGTCTGGAGCCGTCAGTGGGGGAGACCTGGTGGCCTTC
GTCCTCTACGAGCTGCAGTTCACCACAGCGGTGGAGGTGCTGCTCAGGATGTATCCTGAC
GTGAAAGGAGCCGTTGGAGCCTCTGAGAAGATCTTCGAGTACATGGACCGCACGCCGCAG
ATGCCATCGCCAGGCACTCATGCTCCACAGACCATCCGGGGTCATGTGACCTTCGACAAC
GTGACCTTCTCCTACCCCAGCCAGCCGGGCACACCGGTACTCAAGGGTGTATCATTTGAG
CTGAAGCCTGGGGAGGTCACAGCCCTGGTTGGACCCTCGTCGGCCGGGAAGTCTTCGTGT
GTGGCTCTGCTGGAGGCATTCTACGAACCACAAGCG------GGCCGGATACTGATAGAC
GGGAGGCCGCTTCAGGACTACGATCGCCGTTACCTGCACAGTAAGGTGGCGCTGGTGAGC
CAGGAGCCGGTGCTGTTCGCCCGCTCTCTGCAGGAGAACATCTGTTACGGGTTAGGGCTG
CAGCCCATGGATGCTGTCGAGAAGGTGGCCAGAGACGCCAACGCTCATGAGTTCATCACG
---ACTTTCAAGGACCAGTATAAGACAGACGCTGGCGAGAGGGGAGGGAAGCTGTCGGGG
GGCCAGAGGCAGCGAGTAGCCATCGCCAGGGCCCTGATGCGAGACCCTCAGATTCTCATC
CTGGATGACGCCACCAGCTCGTTGGACCCGGAGACCGAGAACCAGGTGCAGAACACCATC
TACAGCCGTGAGCGGAAGAGGACGGTGCTGGTCATCACGCACCGGCTCAGCACGGTGGAG
CGAGCCGACAACATCCTGGTGATGGCGGGAGGTGAGATCAGGGAGCAGGGGACACACGAG
GAGCTGCTGGCCACGAAGGGCTTGTACGAAGACCTGCTCCGGAAACAGCTTCACGGCTCC
AACCAGGGCTCAGCG
>Lis_helv_TAP1
ATGAACTTCCTGACCTTGGTGTGGTTCCTTCCAGCCTTGGATGTCCTAGTCTTGCACCTA
CTTCAGAAGCTCTGCCCTCTCATTTGCCTTCAGGAGCCCCTCCTTGCTGTCTGGGTAGCC
TCCCTGGTCCGCTGTGGGCTCCTGACGTACGTGGTCCATGTGCTG------AGTGGG---
---CACGTACCCTCATGGCTGGGGCGGGAGCTCCTTGTGTCCGCAGCCACCCTCAGCCTC
CTCCTGCCATGCTATGTGACTGCAGCTGCGATGGCGGGGTCCCCCATCGGCCCAGAATGT
CTCCACGGCTGGGGGCGGTGGGATGTCATTGTCTTATCCTACATCATCGCTGGGCTAGTG
GCCCTCCTGTGGCATCACTTCTCCCCCTTCGGACTGAAGGAAGAGGAGGAGAA---CTCT
TCGGCCTCATTGAGCAGGCTTTTCTCCTGCATGAAGCCACAGCTATGCCGGTTCCTCATC
ATTGGCGTGTTCGTGGTGGTGTCCTGTTGGAGTGAGATGGTGATGCCGTACTACACCGGC
AGGATGACCGACTGGATCGGGAACAAG------GAAGACCCCTCAGCCTTCGTGAATGCC
ATCAGGGCCATGACCATCATCACTATCGCCAGTGCAGTGACAGAGTGCGTCTGTGACAAC
CTCTACTACTTCACCATGAATCTCGTCCACATGAGAATCCAGGGGCAGGTCTTTGAGGCT
GTTCTGAAGCAGGAGATCGCCTTCTTTGACACACTATCAACAGGCGCGATCACTTCGCGG
ATCACCACGGACACCAACACGATGAGCGAGTCTCTGAGCGAGAAGCTGAGCCTGCTGATG
TGGTACTCCATGAGGGCCATCTTCCTCTACGCCTTCATGCTCTGGGTGTCCTGGAAGCTG
GCGCTGTTCACACTCATCGGGCTGCCCATCCTCTTGGTCATTCCAAAGCTCTCTGGAACC
TTCTACCAGGATCTGGCTGTGCAGGTGCAAGAGTCTCTGTCAAAGGCCAATCATGTGGCT
CTGGAGACCTTCTCCAACATGAAGACCGTGCGAAGCTTCGCCAATGAGGATGGAGAGGCC
GCGCGATATGCCGAGAAGCTGCAGGAGACGTATCAGCTCAACAAGAAGGAGGCAGCGGCG
TACGCGGGCTTCATGTGGACCAACAGTTTCTCAGGTTTGGCCCTCAAGGTTTGCATCTTG
TACTACGGGGGGCGCCTAGTGACGTCTGGAGCCGTCAGCGGGGGAGACCTGGTGGCCTTC
GTCCTCTACGAGCTGCAGTTCACCACAGCGGTGGAGGTGCTGCTCAGGATGTACCCTGAT
GTGAAAGGAGCCGTTGGTGCCTCTGAGAAGATCTTCGAGTACATGGACCGCACGCCGCAG
ATGCCATCGCCAGGCACTCATGCTCCACAGACTATCCGTGGTCATGTGACCTTCGACAAC
GTGACCTTCTCCTACCCCAGCCAGCCGGACACACCGGTGCTCAAGGGTGTATCATTTGAG
CTGAAGCCGGGGGAGGTCACAGCCCTGGTTGGTCCCTCGTCGGCCGGGAAGTCTTCGTGT
GTGGCTCTGCTGGAGGCCTTCTACGAGCCACAAGCG------GGCCGGATACTGATAGAC
GGGAGGCCGCTTCAGGACTACGATCGCCGGTACCTTCACCGTAAGGTGGCGCTGGTGAGC
CAGGAGCCGGTGCTGTTCGCCCGCTCTCTGCAGGAGAACATCTCTTACGGGTTAGGGCTG
CAGCCCATGGATGCTGTCGAGAAGGTGGCCAGAGACGCCAACGCTCATGAGTTTATCACG
---TCTTTCAAGGACCAGTATAAGACAGACGCCGGCGAGAGAGGAGGGAAGCTGTCGGGG
GGCCAGAGGCAGCGAGTAGCCATCGCCAGGGCCCTGATGCGGGACCCCCAGATTCTCATC
CTGGATGACGCCACCAGCTCGTTGGACTCAGAGACCGAGAACCAGGTCCAGAACACCATC
TACAACCGTGAGCGGGAGAGGACGGTGCTGGTCATCACGCACCGGCTCAGCACGGTGGAG
CGAGCCGACAACATCCTGGTGATGGCGGGAGGTGAGATCAGGGAGCGGGGGACACACGAG
GAGCTGCTGGCCAGGAAGGGCGCGTACGAAGACCTGCTCCGGAAACAGCTCCACGGCTCC
AACCAGGCCTCAGCG
>Lis_boscPo_TAP1
ATGGACTTCCTGTCCTTGGTGTGGTTTCTTCCAGCCTTGGATGTCCTGGTGTTGCACCTA
CTTCAGAAGCTCTGCCCTCTCATTGGCCTTCAGGAGCCCCTCCTTGCTGTCTGGATTGCC
TCCCTGGTCCGCTGTGGGCTCCTGACATATGTGGTCCACGTGCTG------AGTGGG---
---CACCTACCCTCATGGCTGGGGCGGGAGCTCCTTGTGTCCACAGCCACCCTCAGCCTC
CTCGTGCCATGCTATGCGACTGCCGGTGCGATGGCGGGGTCCCTCATTGGACCAGAATGT
CTCCACGGCTATGGGCGATGGGATGTCATTGCCTTAACCTACATCATCGCTGGGCTGGTG
GCCCTTCTGTGGCATCACTTCTCCCCCTTCGGATTGAAGGAAGAGGAGGAGAA---CTCT
TCAGCCTCGCTGGGCAGGCTCTTCTCCTGCATGAAGCCACAGCTTTGCCGGTTCCTCATA
GTTGGTGTGTTCGTGGTGGTGTCCTGTTGGAGTGAGATGGTGATGCCGTACTACACTGGC
AGGATGACAGACTGGATCGGGAACAAG------GAAGACCCCTCGGCCTTCGTGAATGCT
ATCAGGGCCATGACCATCATCACCATCGCCAGCGCAGTGACAGAGTGCGTCTGTGACAAC
CTCTACTACTTCACCATGCATCTCGTCCACATGGGAATCCAGGGGCAGGTCTTTGAGGCT
ATTCTGAAGCAGGAGATCGCCTTCTTTGACACGCTATCAACAGGCGCGATCACTTCGCGG
ATCACGACGGACACCAACACGATGAGCGAGTCTCTGAGCGAGAAGCTGAGCCTGCTGATG
TGGTACTCCATGAGGGCCATCTTCCTCTACGCCTTCATGCTCTGGGTGTCCTGGAAGCTG
GCGCTGTTCACACTCATCGGACTGCCCATCCTCTTGGTCATTCCAAAGCTCTCCGGAACC
TTCTACCAGGATCTGGCTGTGCAGGTGCAAGAGTCTCTGTCAAAGGCCAATCATGTGGCT
CTGGAGACCTTCTCCAACATGAAAACCGTGCGAAGCTTCGCCAATGAGGATGGAGAGGCC
GCGCGATATGCCGAGAAGCTGCAGGAGACGTATCAGCTCAACAAGAAGGAGGCAGCGGCG
TACGCGGGCTTCATGTGGACCAACAGTTTCTCAGGTTTGGCCCTCAAGGTTTGCATCTTG
TACTACGGGGGGCGCCTAGTGACGTCTGGAGCCGTCAGCGGGGGAGACCTGGTGGCCTTC
GTCCTCTATGAGCTACAGTTCACCGCAGCGGTGGAGGTGCTGCTCCGGATGTACCCTGAT
GTGAAAGGAGCCGTTGGAGCCTCTGAGAAGATCTTCGAGTACATGGACCGCAAGCCGCAG
ATGCCATCACCAGGCACTCACGCTCCACAGACCATCCGGGGTCATGTGACCTTCGACAAC
GTGACCTTCTCCTACCCCAGCCAGCCGGACACACCGGTACTCAAGGGTGTATCATTTGAG
CTGAAGCCTGGGGAGGTCACAGCCCTGGTAGGACCCTCATCAGCCGGGAAGTCTTCGTGT
GTGGCTCTGCTGGAGGCCTTCTACGAGCCACAAGCG------GGCCGGATACTGATGGAC
GGGAGGCCGCTTCAGGACTATGATCGGCAGTACCTTCACAGTAAGGTGGCGCTGGTGAGC
CAGGAGCCGGTGCTGTTCGCCCGCTCTCTGCAGGAGAACATCTCTTACGGGTTAGGGCTG
CAGCCCATGGATGCTGTCGAGAAGGTGGCCAGAGACGCCAACGCTCATGAGTTCATCACG
---TCTTTCAAGGACCAGTATAAGACAGACGCTGGTGAGAGGGGAGGGAAGCTGTCGGGG
GGCCAGAGGCAGCGAGTAGCCATCGCCAGGGCCCTGATGCGGGATCCCCAAATTCTCATC
CTGGATGACGCCACCAGCTCGTTGGACTCGGAGACCGAGAACCAGGTGCAGAACACCATC
TACAACCATGAGCGGAAGAGGACGGTGCTGGTCATCACGCACCGGCTCAGCACGGTGGAG
CGAGCCGACAACATCCTGGTGATGGTGGGAGGTGAGATCAGGGAGCGGGGGTCACACAAG
GAGCTGCTGGCCAGGAAGGGCTTGTACGAAGACCTGCTCCGGAAACAGCTTCACGGCTCC
AACCAGGGCTCAGCG
>Lis_boscSp_TAP1
ATGGACTTCCTGTCCTTGGTGTGGTTTCTTCCAGCCTTGGATGTCCTGGTGTTGCACCTA
CTTCAGAAGCTCTGCCCTCTCATTGGCCTTCAGGAGCCCCTCCTTGCTGTCTGGATTGCC
TCCCTGGTCCGCTGTGGGCTCCTGACATATGTGGTCCACGTGCTG------AGTGAG---
---CACCTACCCTCATGGCTAGGGCGGGAGCTCCTTGTGTCCACAGCCACCCTCAGCCTC
CTCGTGCCATGCTATGTGACTGCCGGTGCGATGGCGGGGTCCCTCATTGGACCAGAATGT
CTCCACGGCTATGGGCGATGGGATGTCATTGCCTTAACCTACATCATCGCTGGGCTGGTG
GCCCTTCTGTGGCATCACTTCTCCCCCTTTGGATTGAAGGAAGAGGAGGAGAA---CTCT
TCAGCCTCGCTGGGCAGGCTCTTCTCCTGCATGAAGCCACAGCTTTGCCGGTTCCTCATA
GTTGGTGTGTTCGTGGTGGTGTCCTGTTGGAGTGAGATGGTGATGCCGTACTACACTGGC
AGGATGACAGACTGGATCGGGAACAAG------GAAGACCCCTCGGCCTTCGTGAATGCT
ATCAGGGCCATGACCATCATCACCATCGCCAGCGCAGTGACAGAGTGCGTCTGTGACAAC
CTCTACTACTTCACCATGCATCTCGTCCACATGGGAATCCAGGGGCAGGTCTTTGAGGCT
ATTCTGAAGCAGGAGATCGCCTTCTTTGACACGCTATCAACAGGCGCGATCACTTCGCGG
ATCACGACGGACACCAACACGATGAGCGAGTCTCTGAGCGAGAAGCTGAGCCTGCTGATG
TGGTACTCCATGAGGGCCATCTTCCTCTACGCCTTCATGCTCTGGGTGTCCTGGAAGCTG
GCGCTGTTCACACTCATCGGACTGCCCATCCTCTTGGTCATTCCAAAGCTCTCCGGAACC
TTCTACCAGGATCTGGCTGTGCAGGTGCAAGAGTCTCTGTCAAAGGCCAATCATGTGGCT
CTGGAGACCTTCTCCAACATGAAAACCGTGCGAAGCTTCGCCAATGAGGATGGAGAGGCC
GCGCGATATGCCGAGAAGCTGCAGGAGACGTATCAGCTCAACAAGAAGGAGGCAGCGGCG
TACGCGGGCTTCATGTGGACCAACAGTTTCTCAGGTTTGGCCCTCAAGGTTTGCATCTTG
TACTACGGGGGGCGCCTAGTGACGTCTGGAGCCGTCAGCGGGGGAGACCTGGTGGCCTTC
GTCCTCTATGAGCTACAGTTCACCGCAGCGGTGGAGGTGCTGCTCAGGATGTACCCTGAT
GTGAAAGGAGCCGTTGGAGCCTCTGAGAAGATCTTCGAGTACATGGACCGCAAGCCGCAG
ATGCCATCACCAGTCACTCACGCTCCACAGACCATCCGGGGTCATGTGACCTTCGACAAC
GTGACCTTCTCCTACCCCAGCCAGCCGGGCACACCGGTACTCAAGGGTGTATCATTTGAG
CTGAAGCCTGGGGAGGTCACAGCCCTGGTTGGACCCTCGTCGGCCGGGAAGTCTTCGTGT
GTGGCTCTGCTGGAGGCCTTCTATGAGCCACAAGCG------GGCAGGATACTGATAGAC
GGGAGGCCGCTTCAGGACTACGATCGCCGGTACCTTCACAGTAAGGTGGCGCTGGTGAGC
CAGGAGCCGGTGCTGTTCGCCCGCTCACTGCAGGAGAACATCTGTTACGGGTTAGGGCTC
CAGCCCATGAATGCTGTCGAGAAGGTGGCCAGAGATGCCAACGCTCATGAGTTCATCACA
---TCTTTCAAGGACCAGTATAAGACAGACGCTGGCGAGAGGGGAGGGAAGCTGTCGGGG
GGTCAGAGGCAGCGAGTAGCCATCGCCAGGGCCCTGATGCGGGACCCCCAAATTCTCATC
CTGGATGACGCCACCAGCTCGTTGGACTCGGAGACCGAGAACCAGGTGCAGAACACCATC
TACAGCCGTGAGCGGAAGAGGACGGTGCTGGTCATCACGCACCGGCTCAGCACGGTGGAG
CGAGCCGACAACATCCTGGTGATGGTGGGAGGTGAGATCAGGGAGCGGGGGACACACGAG
GAGCTGCTGGCCAGGAAGGGCTTGTACGAAGACCTGCTCCGGAAACAGCTTCACGGCTCC
AACCAGGCCTCAGCG
>Trit_pyg_TAP1
ATGGACTTCCTGACCTTGGTGTGGTTCCTTCCAGCCTTGGATGTCCTGGTGTTGCACCTA
CTTCAGAAGCTCTGCCCTCTCATTGGCCTTCAGGAGCCCCTCCTTGCTGTCTGGGTTGCC
TCCCTGGTCCGCTGTGGGCTCCTGACGTATGTGGTCCATGTGCTG------AGTGGG---
---CACCTACCCTCATGGCTGGGGCGGGAGCTCCTCGTGTCCGCTGCCACCCTCAGCCTC
CTCCTGCCATGCTATGTGACTGCAGCTGCGATGGCGGGGTCCCCCATCGGACCAGAATGT
CTCCACGGCTGGGGGCGGTGGGATGTCATTGCCTTATCCTACATCATCGCTGCGCTGGTG
GCCCTCCTGTGGCATCACTTCTCCCCCTTCGGGCTGAAGGAAGAGGAGGAGAA---CTCT
TCAGCCTCGCTAGGCAGGCTCTTTTCCTGCATGAAGCCACAGCTTTGCCGCTTCCTCATC
GTTGGCGTGTTCGTGGTGGTGTCCTGTTGGAGTGAGATGGTGATGCCGTACTACACCGGC
AGGATGACAGACTGGATCGGGAACAAG------GAAGACCCCTCGGCCTTCGTGAATGCC
ATCAGGGCCATGACCATCATCACCATAGCCAGCGCAGTGACAGAGTGCGTCTGTGACAAC
CTCTACTACTTCACCATGAATCTCGTCCACATGGGAATCCAGGGGCAGGTCTTTGAGGCA
ATTCTGAAGCAGGAGATCGCCTTCTTTGACACACTATCAACTGGCGCGATCACTTCACGG
ATCACGACGGACACCAACACGATGAGCGAGTCTCTCAGCGAGAAGCTGAGCCTGCTGATG
TGGTACTTCATGAGAGCCATCTTTCTCTACGCCTTCATGCTCTGGGTGTCCTGGAAGCTG
GCGCTGTTCACACTCATCGGGCTGCCCATCCTCTTGCTCATTCCAAAGCTCTCCGGAACC
TTCTACCAGGATCTGGCTGTGCAGGTGCAAGAGTCTCTGTCAAAGGCCAATCATGTGGCT
CTGGAGACCTTCTCCAACATGAAGACCGTTCGAAGTTTCGCCAATGAGGATGGAGAGGCC
GCACGATATGCCGAGAAGCTGCAGGAGACGTATCAGCTCAACAAGAAGGAGGCAGCGGCA
TATGCGGGCTTCATGTGGACTAGCAGTTTCTCAGGTCTGGCCCTCAAAGTGTGCATCTTG
TACTACGGGGGGCGCCTAGTGACGTCTGGAGCCGTCAGCGGTGGGGACCTGGTGGCCTTC
GTTCTCTATGAGATGCAGTTCACCACAGCGGTGGAGGTGCTGCTCAGGATGTACCCTGAT
GTAAAAGGAGCCGTTGGAGCCTCTGAGAAGATCTTCGAGTACATGGACCGCAAGCCGCAG
ATGCCATCACCTGGCACTCATGCTCCACAGAGCATCCGGGGCCATGTGACCTTCGACAAC
GTGACCTTCTCCTACCCCAGCCAGTCGGACACACCGGTACTCAAGGGTGTATCATTTGAG
CTGAAGCCTGGGGAGGTCACAGCCCTTGTAGGACCCTCGTCGTCTGGGAAGTCTTCGTGT
GTGGCTCTGCTGGAGGCCTTCTACGAGCCACAAGCG------GGCAGGATACTGATAGAC
GGGAGGCCACTTCAGGACTACGATCGCCGATACCTTCACAGTAAGGTGGCGCTGGTGAGC
CAGGAGCCGGTGCTGTTTGCCCGCTCTCTGCAGGAGAACATCTGTTATGGGTTAGGGCTC
CAGCCCATGGATGCTGTCGAGAAGGTGGCCAGAGACGCCAACGCTCATGAGTTCATCACG
---TCTTTCAAGGACCAGTATAAGACAGACGCTGGCGAGAGGGGAGGGAAGCTGTCGGGG
GGCCAGAGGCAACGAGTAGCCATCGCCAGGGCCCTGATGCGAGACCCCCAGATTCTCATC
CTGGATGACGCCACCAGTTCGTTGGACTCGGAGACCGAGAACCAGGTGCAGAACACCATC
TATGGTCGTGAGCGGAAGAGGACGGTGCTGGTCATCACGCACCGGCTCAGCACGGTGGAG
CGAGCCAACAACATCCTGGTGATGGTGGGAGGTGAGATCAGGGAGCAGGGGACACACGAG
GAGCTGCTGGCCAGGAAGGGCTTGTACGAAGATCTGCTCCGAAAACAGCTTCACGGCTCC
AACCATGCCTCAGCA
>Trit_mar_TAP1
ATGGACTTCCTGACCTTGGTGTGGTTCCTTCCAGCCTTGGATGTCCTAGTGTTGCACCTA
CTTCAGAAGCTCTGCCCTCTCATTGGCCTTCAGGAGCCCCTCCTTGCTGTCTGGGTTGCC
TCCCTGGTCCGCTGTGGGCTCCTGACATATGTGGTCCATGTGCTG------AGTGGG---
---CACCTACCCTCATGGCTGGGGCGGGAGCTCCTCGTGTCCGCTGCCACCCTCAGCCTC
CTCCTGCCATGCTATGTGACTGCAGCTGCGATGGCGGGGTCCCCCATCGGACCAGAATGT
CTCCACGGCTGGGGGCGGTGGGATGTCATTGCCTTATCCTACATCATCGCTGCGCTGGTG
GCCCTCCTGTGGCATCACTTCTCCCCCTTCGGGCTGAAGGAAGAGGAGGAGAA---CTCT
TCAGCCTCGCTAGGCAGGCTCTTTTCCTGCATGAAGCCACAGCTTTGCCGCTTCCTCATC
GTTGGCGTGTTCGTGGTGGTGTCCTGTTGGAGTGAGATGGTGATGCCGTACTACACCGGC
AGGATGACAGACTGGATCGGGAACAAG------GAAGACCCCTCGGCCTTCGTGAATGCC
ATCAGGGCCATGACCATCATCACCATAGCCAGCGCAGTGACAGAGTGCGTCTGTGACAAC
CTCTACTACTTCACCATGAATCTCGTCCACATGGGAATCCAGGGGCAGGTCTTTGAGGCA
ATTCTGAAGCAGGAGATCGCCTTCTTTGACACACTATCAACTGGCGCGATCACTTCGCGG
ATCACGACGGACACCAACACGATGAGCGAGTCTCTCAGCGAGAAGCTGAGCCTGCTGATG
TGGTACTTCATGAGAGCCATCTTTCTCTACGCCTTCATGCTCTGGGTGTCCTGGAAGCTG
GCGCTGTTCACACTCATCGGGCTGCCCATCCTCTTGCTCATTCCAAAGCTCTCCGGAACC
TTCTACCAGGATCTGGCTGTGCAGGTGCAAGAGTCTCTGTCAAAGGCCAATCATGTGGCT
CTGGAGACCTTCTCCAACATGAAGACCGTTCGAAGTTTCGCCAATGAGGATGGAGAGGCC
GCACGATATGCCGAGAAGCTGCAGGAGACGTATCAGCTCAACAAGAAGGAGGCAGCGGCA
TATGCGGGCTTCATGTGGACTAGCAGTTTCTCAGGTCTGGCCCTCAAAGTGTGCATCTTG
TACTACGGGGGGCGCCTAGTGACGTCTGGAGCCGTCAGCGGTGGGGACCTGGTGGCCTTC
GTTCTCTATGAGATGCAGTTCACCACAGCGGTGGAGGTGCTGCTCAGGATGTACCCTGAT
GTGAAAGGAGCCGTTGGAGCCTCTGAGAAGATCTTCGAGTACATGGACCGCAAGCCGCAG
ATGCCATCACCTGGCACTCATGCTCCACAGAGCATCCGGGGCCATGTGACCTTCGACAAC
GTGACCTTCTCCTACCCCAGCCAGCCGGACACACCGGTACTCAAGGGTGTATCATTTGAG
CTGAAGCCTGGGGAGGTCACAGCCCTTGTAGGACCCTCGTCGTCTGGGAAGTCTTCGTGT
GTGGCTCTGCTGGAGGCCTTCTACGAGCCACAAGCG------GGCAGGATACTGATAGAC
GGGAGGCCACTTCAGGACTACGATCGCCGATACCTTCACAGTAAGGTGGCGCTGGTGAGC
CAGGAGCCGGTGCTGTTTGCCCGCTCTCTGCAGGAGAATATCTGTTACGGGTTAGGGCTG
CAGCCCATGGATGCTGTCGAGAAGGTGGCCAGAGACGCCAACGCTCATGAGTTCATCACG
---TCTTTCAAGGACCAGTATAAGACAGACGCTGGCGAGAGGGGAGGGAAGCTGTCGGGG
GGCCAGAGGCAACGAGTAGCCATCGCCAGGGCCCTGATGCGAGACCCCCAGATTCTCATC
CTGGATGACGCCACCAGCTCGTTGGACTCAGAGACCGAGAACCAGGTGCAGAACACCATC
TACGGTCGTGAGCGGAAGAGGACGGTGCTGGTCATCACGCACCGACTCAGCACGGTGGAG
CGAGCCAACAACATCCTGGTGATGGTGGGAGGTGAGATCAGGGAGCAGGGGACACACGAG
GAGCTGCTGGCCAGGAAGGGCTTGTACGAAGACCTGCTCCGAAAACAGCTTCACGGCTCC
AACCATGCCTCAGCA
>Trit_dob_TAP1
ATGGACTTCCTGACCTTGGTGTGGTTCCTTCCAGCCTTGGATGTCCTGGTGTTGCACCTA
CTTCAGAAGCTCTGTCCTCTCATTGGCCTTCAGGAGCCCCTACTTGCTGTCTGGGTTGCC
TCCCTGGTCCGCTGTGGGCTCCTGACGTATGTGGTCCATGTGCTG------AGTGGG---
---TACCTACCCTCATGGCTGGGGCGGGAGCTCCTCGTGTCCGCTGCCACCCTCAGCCTC
CTCCTGCCATGCTATGTGACTGCAGCTGCGATGGCGGGGTCCCCCATCGGACCAGAATGT
CTCCACGGCTGGGGGCGGTGGGATGTCATTGCCTTATCCTACATCATCGCTGCGCTGGTG
GCCCTCCTGTGGCATCACTTTTCCCCCTTCGGGTCGAAGGAAGAGGAGGAGAA---CTCT
TCAGCCTCGCTGGGCAGGCTCTTCTCCTGCATGAAGCCGCAGCTTTGCCGCTTCCTCATC
GTTGGCGTGTTCGTGGTGGTGTCCTGTTGGAGTGAGATGGTGATGCCGTACTACACCGGC
AGGATGACAGACTGGATCGGGAACAAG------GAAGACCCCTCGGCCTTCGTGAATGCC
ATCAGAGCCATGACCATCATCACCATAGCCAGCGCAGTGACAGAGTGCGTCTGTGACAAC
CTCTACTACTTCACCATGAATCTCGTCCACATGGGAATCCAGGGGCAGGTCTTTGAGGCT
GTTCTGAAGCAGGAGATCGCCTTCTTTGACACACTATCAACTGGCGCGATCACTTCGCGG
ATCACGATGGACACCAACACGATGAGCGAGTCTCTCAGCGAGAAGCTGAGCCTGCTGATG
TGGTACTTCATGAGAGCCATCTTTCTCTACGCCTTCATGCTCTGGGTGTCCTGGAAGCTG
GCGCTGTTCACACTCATCGGGCTACCCATCCTCTTGGTCATTCCAAAGCTCTCCGGAACC
TTCTACCAGGATCTGGCTGTGCAGGTGCAAGAGTCTCTGTCAAAGGCCAATCATGTGGCT
CTGGAGACCTTCTCCAACATGAAGACCGTGCGAAGCTTCGCCAATGAGGATGGAGAGGCT
GCACGATATGCCGAGAAGCTGCAGGAGACGTATCAGCTCAACAAGAAGGAGGCAGCGGCG
TACGCGGCCTTCATGTGGACTAGCAGTTTCTCAGGTCTGGCCCTCAAAGTGTGCATCTTG
TACTACGGGGGGCGCCTAGTGACGTCTGGAGCCGTCAGCGGTGGGGACCTGGTGGCCTTC
GTCCTCTATGAGATGCAGTTCACCACAGCGGTGGAGGTGCTGCTCAGGATGTACCCTGAT
GTGAAAGGAGCCGTTGGAGCCTCTGAGAAGATCTTCGAGTACATGGACCGCAAGCCGCAG
ATGTCATCACCTGGCACTCATGCTCCACAGACCATCCGGGGCCATGTGACCTTCGACAAC
GTGACCTTCTCCTACCCGAGCCAGCCGGACACACCGGTACTCAAGGGTGTATCATTTGAG
CTGAAGCCTGGGGAGGTCACAGCCCTTGTAGGACCCTCGTCAGCCGGGAAGTCTTCGTGT
GTGGCTCTGCTGGAAGCCTTCTACGAGCCACAAGCG------GGCAGGATACTGATAGAC
GGGAGGCCACTTCAGGACTACGATCGCCGATACCTTCACAGTAAGGTGGCGCTGGTGAGC
CAGGAGCCGGTGCTGTTTGCCCGCTCTCTACAGGAGAACATCTGTTACGGGTTAGGGCTC
CAGCCCATGGATGCGGTCGAGAAGGTGGCCAGAGACGCCAACGCTCATGAGTTCATCACG
---TCTTTCAAGGACCAGTATAAGACAGACGCTGGCGAGAGGGGAGGGAAGCTGTCAGGG
GGCCAGAGGCAACGAGTAGCCATCGCCAGGGCCCTGATGCGAGACCCCCAGATTCTCATC
CTGGATGACGCCACCAGCTCATTGGACTCGGAGACCGAGAACCAGGTGCAGAACACCATC
TACAGTCGTGAGCGGAAGAGGACGGTGCTGGTCATCACACACCGGCTCAGCACGGTGGAG
CGAGCCAACAACATCCTGGTGATGGTGGGAGGTGAGATCAGGGAGCAGGGGACACACCAG
GAGCTGCTGGCCAGGAAGGGCTTGTACGAAGATCTGCTCCGAAAACAGCTTCACGGCTCC
AACCAGGCCTCAGCG
>Trit_carn_TAP1
ATGGACTTCCTGACCTTGGTGTGGTTCCTTCCAGCCTTGGATGTCCTGGTGTTGCACCTA
CTTCAGAAGCTCTGTCCTCTCATTGGCCTTCAGGAGCCCCTACTTGCTGTCTGGGTTGCC
TCCCTGGTCCGCTGTGGGCTCCTGACGTATGTGGTCCATGTGCTG------AGTGGG---
---TACCTACCCTCATGGCTGGGGCGGGAGCTCCTCGTATCCGCTGCCACCCTCAGCCTC
CTCCTGCCATGCTATGTGACTGCAGCTGCGATGGCGGGGTCCCCCATCGGACCAGAATGT
CTCCACGGCTGGGGGCGGTGGGATGTCATTGCCTTATCCTACATCATCGCTGCGCTGGTG
GCCCTCCTGTGGCATCACTTCTCCCCCTTCGGGCTGAAGGAAGAGGAGGAGAA---CTCT
TCAGCCTCGCTAGGCAGGCTCTTCTCCTGCATGAAGCCACAGCTTTGCCGCTTTCTCATC
GTTGGCGTGTTCGTGGTGGTGTCCTGTTGGAGTGAGATGGTGATGCCGTACTACACCGGC
AGGATGACAGACTGGATCGGGAACAAG------GAAGACCCCTCGGCCTTCGTGAATGCC
ATCAGAGCCATGACCATCATCACCATAGCCAGCGCAGTGACAGAGTGCGTCTGTGACAAC
CTCTACTACTTCACCATGAATCTCGTCCACATGGGAATCCAGGGGCAGGTCTTTGAGGCT
GTTCTGAAGCAGGAGATCGCCTTCTTTGACACACTATCAACTGGCGCGATCACTTCGCGG
ATCACGACGGACACCAACACGATGAGCGAGTCTCTCAGCGAGAAGCTGAGCCTGCTGATG
TGGTACTTCATGAGAGCCATCTTTCTCTACGCCTTCATGCTCTGGGTGTCCTGGAAGCTG
GCGCTGTTCACACTCATCGGGCTACCCATCCTCTTGGTCATTCCAAAGCTCTCCGGAACC
TTCTACCAGGATCTGGCTGTGCAGGTGCAAGAGTCTCTGTCAAAGGCCAATCATGTGGCT
CTGGAGACCTTCTCCAACATGAAGACCGTGCGAAGCTTCGCCAATGAGGATGGAGAGGCT
GCACGATATGCCGAGAAGCTGCAGGAGACGTATCAGCTCAACAAGAAGGAGGCAGCGGCG
TACGCGGGCTTCATGTGGACTAGCAGTTTCTCAGGTCTTGCCCTCAAAGTGTGCATCTTG
TACTGCGGGGGGCGCCTAGTGACGTCTGGAGCCGTCAGCGGTGGGGACCTGGTGGCCTTC
GTCCTCTATGAGATGCAGTTCACCACAGCGGTGGAGGTGCTGCTCAGGATGTACCCTGAT
GTGAAAGGAGCCGTTGGAGCCTCTGAGAAGATCTTCGAGTACATGGACCGCAAGCCGCAG
ATGCCATCACCAGGCACTCATGCTCCACAGACCATCCAGGGCCGTGTGACCTTTGACAAC
GTGACATTCTCCTACCCCAGCCAGCCGGACACACCGGTACTCAAGGGTGTATCATTTGAG
CTGAAGCCTGGGGAGGTCACAGCCCTTGTAGGACCCTCGTCGTCCGGGAAGTCTTCGTGT
GTGGCTCTGCTGGAGGCCTTCTACGAGCCACAAGCG------GGCAGGATACTGATAGAC
GGGAGGCCACTTCAGGACTACGATCGCCGATACCTTCACAGTAAGGTGGCGCTGGTGAGC
CAGGAGCCGGTGCTCTTTGCCCGCTCTCTGCAGGAGAACATCTGTTACGGGTTAGGGCTC
CAGCCCATGGATGCTGTCGAGAAGGTGGCCAGAGACGCCAACGCTCATGAGTTCATCACG
---TCTTTCAAGGACCAGTATAAGACAGACGCTGGTGAGAGGGGTGGGAAGCTGTCGGGG
GGCCAGAGGCAACGAGTAGCCATCGCCAGGGCCCTGATGCGAGACCCCCAGATTCTCATC
CTGGATGACGCCACCAGCTCGTTGGACTCAGAGACCGAGAACCAGGTGCAGAACACCATC
TACAGTCGTGAGCGGAAGAGGACGGTGCTGGTCATCACACACCGGCTCACCACGGTGGAG
CGAGCCAACAACATCCTGGTGATGGTGGGAGGTGAGATCAGGGAGCAGGGGACACACGAG
GAGCTGCTGGCCAGGAAGGGCTTGTACGAAGACCTGCTCCGAAAACAGCTTCACGGCTCC
AACCAGGCCTCAGCA
>Trit_mac_TAP1
ATGGACTTCCTGACTTTGGTGTGGTTCCTTCCAGCCTTGGATGTCCTGGTGTTGCACCTA
CTTCAGAAGCTCTGTCCTCTCATTGGCCTTCAGGAGCCCCTCCTTGCTGTCTGGGTTGCC
TCCCTGGTCCGCTGTGGGCTCCTGACGTATGTGGTCCATGTGCTG------AGTGGG---
---CACCTACCCTCATGGCTGGGGCGGGAGCTCCTCGTGTCCGCTGCCACCCTCAGCCTC
CTCCTGCCATGCTATGTGACTGCAGCTGCGATGGCGGGGTCCCCCATCGGACCAGAATGT
CTCCACGGCTGGGGGCGGTGGGATGTCATTGCCTTATCCTACATCATCGCTGCGCTGGTG
GCCCTCCTGTGGCATCACTTCTCCCCCTTCGGGTCGAAGGAAGAGGAGGAGAA---CTCT
TCAGCCTCGCTGGGCAGGCTCTTCTCCTGCATGAAGCCGCAGCTTTGTCGCTTCCTCATC
GTTGGCGTGTTCGTGGTGGTGTCCTGTTGGAGTGAGATGGTGATGCCGTACTACACCGGC
AGGATGACAGACTGGATCGGGAACAAG------GAAGACCCCTCGGCCTTCGTGAATGCC
ATCAGAGCCATGACCATCATCACCATAGCCAGCGCAGTGACAGAGTGCGTCTGTGACAAC
CTCTACTACTTCACCATGAATCTCGTCCACATGGAAATCCAGGGGCAGGTCTTTGAGGCT
GTTCTGAAGCAGGAGATCGCCTTCTTTGACACACTATCAACTGGCGCGATCACTTCGCGG
ATCACGACGGACACCAACACGATGAGCGAGTCTCTCAGCGAGAAGCTAAGCCTGCTGATG
TGGTACTTCATGAGAGCCATCTTTCTCTACGCCTTCATGCTCTGGGTGTCCTGGAAGCTG
GCGCTGTTCACACTCATCGGGCTGCCCATCCTCTTGGTCATTCCAAAGCTCTCCGGAACC
TTCTACCAGGATCTGGCTGTGCAGGTGCAAGAGTCTCTGTCAAAGGCCAATCATGTGGCT
CTGGAGACGTTCTCCAACATGAAGACCGTGCGAAGCTTCGCCAATGAGGATGGAGAGGCC
GCACGATATGCCGAGAAGCTGCAGGAAACGTATCAGCTCAACAAGAAGGAGGCAGCGGCG
TACGCGGGCTTCATGTGGACTAGCAGTTTCTCAGGTCTGGCCCTCAAAGTGTGCATCTTG
TACTACGGGGGGCGCCTAGTGACGTCTGGAGCCGTCAGCGGTGGGGACCTGGTGGCCTTC
GTCCTCTATGAGATGCAGTTCACCACAGCGGTGGAGGTGCTGCTCAGGATGTACCCTGAT
GTGAAAGGAGCCGTTGGAGCCTCTGAGAAGATCTTCGAGTACATGGACCGCAAGCCGCAG
ATGTCATCACCTGGCACTCATGCTCCACAGACCATCCGGGGCCATGTGACCTTTGACAAC
GTGACCTTCTCCTACCCGAGCCAGCCGGACACACCGGTACTCAAGGGTGTATCATTTGAG
CTGAAGCCTGGGGAGGTCACAGCCCTTGTAGGACCCTCGTCAGCCGGGAAGTCTTCGTGT
GTGGCTCTGCTGGAAGCCTTCTACGAGCCACAAGCG------GGCAGGATACTGATAGAC
GGGAGGCCACTTCAGGACTACGATCGCCGATACCTTCACAGTAAGGTGGCGCTGGTGAGC
CAGGAGCCGGTGCTGTTTGCCCGCTCTCTACAGGAGAACATCTGTTACGGGTTAGGGCTC
CAGCCCATGGATGCTGTCGAGAAGGTGGCCAGAGACGCCAACGCTCATGAGTTCATCACG
---TCTTTCAAGGACCAGTATAAGACAGACGCTGGCGAGAGGGGAGGGAAGCTGTCAGGG
GGCCAGAGGCAACGAGTAGCCATCGCCAGGGCCCTGATGCGAGACCCCCAGATTCTCATC
CTGGATGACGCCACCAGCTCGTTGGACTCGGAGACCGAGAACCAGGTGCAGAACACCATC
TACAGTCGTGAGCGGAAGAGGACGGTGCTGGTCATCACACACCGGCTCAGCACGGTGGAG
CGAGCCAACAACATCCTGGTGATGGTGGGAGGTGAGATCAGGGAGCAGGGGACACACGAG
GAGCTGCTGGCCAGGAAGGGCTTGTACGAAGACCTGCTCCGAAAACAGCTTCACGGCTCC
AACCAGGCCTCAGCG
>Trit_kar_TAP1
ATGGACTTCCTGACTTTGGTGTGGTTCCTTCCAGCCTTGGATGTCCTGGTGTTGCACCTA
CTTCAGAAGCTCTGCCCTCTCATTGGCCTTCAGGAGCCCGTCCTTGCTGTCTGGGTTGCC
TCCCTGGTCCGTTGTGGCCTCCTGACATATGTGGTCCATGTACTG------AGTGGG---
---CACCTACCCTCATGGCTGGGGCGGGAGCTCCTCGTGTCCGCTGCCACCCTCAGCCTC
CTCCTGCCATGCTATGTGACTGCAGCTGCGATGGCGGGGTCCCCCATCGGACCAGAATGT
CTCCACGGCTGGGGGCGGTGGGATGTCATTGCCTTATCCTACATCATCGCTGCGCTGGTG
GCCCTCCTGTGGCATCACTTTTCCCCCTTCGGGTCGAAGGAAGAGGAGGAGAA---CTCT
TCAGCCTCCCTGGGCAGGCTCTTCTCCTGCATGAAGCCGCAACTTTGCCGCTTCCTCATC
GTTGGCGTGTTCGTGGTGGTGTCCTGTTGGAGTGAGATGGTGATGCCGTACTACACCGGC
AGGATGACAGACTGGATCGGGAACAAG------GAAGACCCCTCGGCCTTCGTGAATGCC
ATCAGAGCCATGACCATCATCACCATAGCCAGCGCAGTGACAGAGTGCGTCTGTGACAAC
CTCTACTACTTCACCATGAATCTCGTCCACATGGGAATCCAGGGGCAGGTCTTTGAGGCT
GTTCTGAAGCAGGAGATCGCCTTCTTTGACACACTATCAACTGGCGCGATCACTTCGCGG
ATCACGACGGACACCAACACGATGAGCGAGTCTCTCAGCGAGAAGCTGAGCCTGCTGATG
TGGTACTTCATGAGAGCCATCTTTCTCTACGCCTTCATGCTCTGGGTGTCCTGGAAGCTG
GCGCTGTTCACACTCATCGGGCTACCCATCCTCTTGGTCATTCCAAAGCTCTCCGGAACC
TTCTACCAGGATCTGGCTGTGCAGGTGCAAGAGTCTCTGTCAAAGGCCAATCATGTGGCT
CTGGAGACCTTCTCCAACATGAAGACCGTGCGGAGCTTCGCCAATGAGGATGGAGAGGCT
GCACGATATGCCGAGAAGCTGCAGGAGACGTATCAGCTCAACAAGAAGGAGGCAGCGGCG
TACGCGGGCTTCATGTGGACTAGCAGTTTCTCAGGTCTTGCCCTCAAAGTGTGCATCTTG
TACTACGGGGGGCGCCTAGTGACGTCTGGAGCCGTCAGCGGTGGGGACCTGGTGGCCTTC
GTCCTCTATGAGATGCAGTTCACCACAGCGGTGGAGGTGCTGCTCAGGATGTACCCTGAT
GTGAAAGGAGCCGTTGGAGCCTCTGAGAAGATCTTCGAGTACATGGACCGCAAGCCGCAG
ATGCCATCACCAGGCACTCATGCTCCACAGACCATCCAGGGCCGTGTGACCTTCGACAAC
GTGACATTCTCCTACCCCAGCCAGCCGGACACACCGGTACTCAAGGGTGTATCATTTGAG
CTGAAGCCTGGGGAGGTCACAGCCCTTGTAGGACCCTCGTCGTCCGGGAAGTCTTCGTGT
GTGGCTCTGCTGGAGGCCTTCTACGAGCCACAAGCG------GGCAGGATACTGATAGAC
GGGAGGCCACTTCAGGACTACGATCGCCGATACCTTCACAGTAAGGTGGCGCTGGTGAGC
CAGGAGCCGGTGCTCTTTGCCCGCTCTCTGCAGGAGAACATCTGTTACGGGTTAGGGCTC
CAGCCCATGGATGCTGTCGAGAAGGTGGCCAGAGACGCCAACGCTCATGAGTTCATCACG
---TCTTTCAAGGACCAGTATAAGACAGACGCTGGCGAGAGGGGAGGGAAGCTGTCAGGG
GGCCAGAGGCAACGAGTAGCCATCGCCAGGGCCCTGATGCGAGACCCCCAGATTCTCATC
CTGGATGACGCCACCAGCTCGTTGGACTCGGAGACCGAGAACCAGGTGCAGAACACCATC
TACAGTCGTGAGCGGAAGAGGACGGTGCTGGTCATCACACACCGGCTCAGCACGGTGGAG
CGAGCCAACAACATCCTGGTGATGGTGGGGGGTGAGATCAGGGAGCAGGGGACACACGAG
GAGCTGCTGGCCAGGAAGGGCTTGTACGAAGACCTGCTCCGAAAACAGCTTCACGGCTCC
AACCAGGCCTCAGCA
>Trit_ivanW_TAP1
ATGGACTTCCTGACTTTGGTGTGGTTCCTTCCAGCCTTGGATATCCTGGTGTTGCACCTA
CTTCAGAAGCTCTGCCCTCTCATTGACCTTCAGGAGCCCGTCCTTGCTGTCTGGGTTGCC
TCCCTGGTCCGCTGTGGCCTCCTGACATATGTGGTCCATGTACTG------AGTGGG---
---CACCTACCCTCATGGCTGGGGCGGGAGCTCCTCGTGTCCGCTGCCACCCTCAGCCTC
CTCCTGCCATGCTATGTGACTGCAGCTGCGATGGCGGGGTCCCCCATCGGACCAGAATGT
CTCCACGGCTGGGGGCGGTGGGATGTCATTGCCTTATCCTACATCATCGCTGCGCTGGTG
GCCCTCCTGTGGCATCACTTTTCCCCCTTCGGGTCGAAGGAAGAGGAGGAGAA---CTCT
TCAGCCTCCCTGGGCAGGCTCTTCTCCTGCATGAAGCCGCAACTTTGCCGCTTCCTCATC
GTTGGCGTGTTCGTGGTGGTGTCCTGTTGGAGTGAGATGGTGATGCCGTACTACACCGGC
AGGATGACAGACTGGATCGGGAACAAG------GAAGACCCCTCGGCCTTCGTGAATGCC
ATCAGAGCCATGACCATCATCACCATAGCCAGCGCAGTGACAGAGTGCGTCTGTGACAAC
CTCTACTACTTCACCATGAATCTCGTCCACATGGGAATCCAGGGGCAGGTCTTTGAGGCT
GTTCTGAAGCAGGAGATCGCCTTCTTTGACACACTATCAACTGGCGCGATCACTTCGCGG
ATCACGACGGACACCAACACGATGAGCGAGTCTCTCAGCGAGAAGCTGAGCCTGCTGATG
TGGTACTTCATGAGAGCCATCTTTCTCTACGCCTTCATGCTCTGGGTGTCCTGGAAGCTG
GCGCTGTTCACACTCATCGGGCTACCCATCCTCTTGGTCATTCCAAAGCTCTCCGGAACC
TTCTACCAGGATCTGGCTGTGCAGGTGCAAGAGTCTCTGTCAAAGGCCAATCATGTGGCT
CTGGAGACCTTCTCCAACATGAAGACCGTGCGGAGCTTCGCCAATGAGGATGGAGAGGCT
GCACGATATGCCGAGAAGCTGCAGGAGACGTATCAGCTCAACAAGAAGGAGGCAGCGGCG
TACGCGGGCTTCATGTGGACTAGCAGTTTCTCAGGTCTTGCCCTCAAAGTGTGCATCTTG
TACTACGGGGGGCGCCTAGTGACGTCTGGAGCTGTCAGCGGTGGGGACCTGGTGGCCTTC
GTCCTCTATGAGATGCAGTTCACCACAGCGGTGGAGGTGCTGCTCAGGATGTACCCTGAT
GTGAAAGGAGCCGTTGGAGCCTCTGAGAAGATCTTCGAGTACATGGACCGCAAGCCGCAG
ATGCCATCACCAGGCACTCATGCTCCACAGACCATCCAGGGCCGTGTGACCTTCGACAAC
GTGACATTCTCCTACCCCAGCCAGCCGGACACACCGGTACTCAAGGGTGTATCATTTGAG
CTGAAGCCTGGGGAGGTCACAGCCCTTGTAGGACCCTCGTCGTCCGGGAAGTCTTCGTGT
GTGGCTCTGCTGGAGGCCTTCTACGAGCCACAAGCG------GGCAGGATACTGATAGAC
GGGAGGCCACTTCAGGACTACGATCGCCGATACCTTCACAGTAAGGTGGCGCTGGTGAGC
CAGGAGCCGGTGCTCTTTGCCCGCTCTCTGCAGGAGAACATCTGTTACGGGTTAGGGCTC
CAGCCCATGGATGCTGTCGAGAAGGTGGCCAGAGACGCCAACGCTCATGAGTTCATCACG
---TCTTTCAAGGACCAGTATAAGACAGACGCTGGCGAGAGGGGAGGGAAGCTGTCAGGG
GGCCAGAGGCAACGAGTAGCCATCGCCAGGGCCCTGATGCGAGACCCCCAGATTCTCATC
CTGGATGACGCCACCAGCTCGTTGGACTCGGAGACCGAGAACCAGGTGCAGAACACCATC
TACAGTCGTGAGCGGAAGAGGACGGTGCTGGTCATCACACACCGGCTCAGCACGGTGGAG
CGAGCCAACAACATCCTGGTGATGGTGGGGGGTGAGATCAGGGAGCAGGGGACACACGAG
GAGCTGCTGGCCAGGAAGGGCTTGTACGAAGACCTGCTCCGAAAACAGCTTCACGGCTCC
AACCAGGCCTCAGCA
>Trit_anat_TAP1
ATGGACTTCCTGACTTTGGTGTGGTTCCTTCCAGCCTTGGATGTCCTGGTGTTGCACCTA
CTTCAGAAGCTCTGCCCTCTCATTGGCCTTCAGGAGCCCGTCCTTGCTGTCTGGGTTGCC
TCCCTGGTCCGCTGTGGCCTCCTGACATATGTGGTCCATGTACTG------AGTGGG---
---CACCTACCCTCATGGCTGGGGCGGGAGCTCCTCGTGTCCGCTGCCACCCTCAGCCTC
CTCCTGCCATGCTATGTGACTGCAGCTGCGATGGCGGGGTCCCCCATCGGACCAGAATGT
CTCCACGGCTGGGGGCGGTGGGATGTCATTGCCTTATCCTACATCATCGCTGCGCTGGTG
GCCCTCCTGTGGCATCACTTTTCCCCCTTTGGGTCGAAGGAAGAGGAGGAGAA---CTCT
TCAGCCTCCCTGGGCAGGCTCTTCTCCTGCATGAAGCCGCAACTTTGCCGCTTCCTCATC
GTTGGCGTGTTCGTGGTGGTGTCCTGTTGGAGTGAGATGGTGATGCCGTACTACACCGGC
AGGATGACAGACTGGATCGGGAACAAG------GAAGACCCCTCGGCCTTCGTGAATGCC
ATCAGAGCCATGACCATCATCACCATAGCCAGCGCAGTGACAGAGTGCGTCTGTGACAAC
CTCTACTACTTCACCATGAATCTCGTCCACATGGGAATCCAGGGGCAGGTCTTTGAGGCT
GTTCTGAAGCAGGAGATCGCCTTCTTTGACACACTATCAACTGGCGCGATCACTTCGCGG
ATCACGACGGACACCAACACGATGAGCGAGTCTCTCAGCGAGAAGCTGAGCCTGCTGATG
TGGTACTTCATGAGAGCCATCTTTCTCTACGCCTTCATGCTCTGGGTGTCCTGGAAGCTG
GCGCTGTTCACACTCATCGGGCTACCCATCCTCTTGGTCATTCCAAAGCTCTCCGGAACC
TTCTACCAGGATCTGGCTGTGCAGGTGCAAGAGTCTCTGTCAAAGGCCAATCATGTGGCT
CTGGAGACCTTCTCCAACATGAAGACCGTGCGGAGCTTCGCCAATGAGGATGGAGAGGCT
GCACGATATGCCGAGAAGCTGCAGGAGACGTATCAGCTCAACAAGAAGGAGGCAGCGGCG
TACGCGGGCTTCATGTGGACTAGCAGTTTCTCAGGTCTTGCCCTCAAAGTGTGCATCTTG
TACTACGGGGGGCGCCTAGTGACGTCTGGAGCCGTCAGCGGTGGGGACCTGGTGGCCTTC
GTCCTCTATGAGATGCAGTTCACCACAGCGGTGGAGGTGCTGCTCAGGATGTACCCTGAT
GTGAAAGGAGCCGTTGGAGCCTCTGAGAAGATCTTCGAGTACATGGACCGCAAGCCGCAG
ATGCCATCACCAGGCACTCATGCTCCACAGACCATCCAGGGCCGTGTGACCTTCGACAAC
GTGACATTCTCCTACCCCAGCCAGCCGGACACACCGGTACTCAAGGGTGTATCATTTGAG
CTGAAGCCTGGGGAGGTCACAGCCCTTGTAGGACCCTCGTCGTCCGGGAAGTCTTCGTGT
GTGGCTCTGCTGGAGGCCTTCTACGAGCCACAAGCG------GGCAGGATACTGATAGAC
GGGAGGCCACTTCAGGACTACGATCGCCGATACCTTCACAGTAAGGTGGCGCTGGTGAGC
CAGGAGCCGGTGCTCTTTGCCCGCTCTCTGCAGGAGAATATCTGTTACGGGTTAGGGCTC
CAGCCCATGGATGCTGTCGAGAAGGTGGCCAGAGACGCCAACGCTCATGAGTTCATCACG
---TCTTTCAAGGACCAGTATAAGACAGACGCTGGCGAGAGGGGAGGGAAGCTGTCAGGG
GGCCAGAGGCAACGAGTAGCCATCGCCAGGGCCCTGATGCGAGACCCCCAGATTCTCATC
CTGGATGACGCCACCAGCTCGTTGGACTCGGAGACCGAGAACCAGGTGCAGAACACCATC
TACAGTCGTGAGCGGAAGAGGACGGTGCTGGTCATCACACACCGGCTCAGCACGGTGGAG
CGAGCCAACAACATCCTGGTGATGGTGGGGGGTGAGATCAGGGAGCAGGGGACACACGAG
GAGCTGCTGGCCAGGAAGGGCTTGTACGAAGACCTGCTCCGAAAACAGCTTCACGGCTCC
AACCAGGCCTCAGCA
>Trit_crist_TAP1
ATGGACTTCCTGACTTTATTGTGGTTCCTTCCAGCCTTGGATGTCCTGGTGTTGCACCTA
CTTCAGAATCTCTGCCCTCTCATAGGCCTTCAGGAGCCCCTCCTTGCTGTCTGGGTTGCC
TCCCTGGTCCGCTGTGGCCTCCTGACGTATGTGGTCCATGTACTG------AGTGGG---
---CACCTACCCTCATGGCTGGGGCGGGAGCTCCTCGTGTCCGCTGCCACCCTCAGCCTC
CTCCTGCCATGCTATGTGACTGCAGCTGCGATGGCGGGGTCCCCCATCGGACCAGAATGT
CTCCACGGCTGGGGGCGGTGGGATGTCATTGCCTTATCCTACATCATCGCTGCGCTGGTG
GCCCTCCTGTGGCATCACTTTTCCCCCTTCGGGTCGAAGGAAGAGGAGGAGAA---CTCT
TCAGCCTCGCTGGGCAGGCTCTTCTCCTGCATGAAGCCGCAGCTTTGCCGCTTCCTCATC
GTTGGCGTGTTCGTGGTGGTGTCCTGTTGGAGTGAGATGGTGATGCCGTACTACACCGGC
AGGATGACAGACTGGATCGGGAACAAG------GAAGACCCCTCTGCCTTCGTGAATGCC
ATCAGAGCCATGACCATCATCACCATAGCCAGCGCAGTGACAGAGTGCGTCTGTGACAAC
CTCTACTACTTCACCATGAATCTCGTCCACATGGGAATCCAGGGGCAGGTCTTTGAGGCT
GTTCTGAAGCAGGAGATCGCCTTCTTTGACACACTATCAACTGGCGCGATCACTTCGCGG
ATCACGACGGACACCAACACGATGAGCGAGTCTCTCAGCGAGAAGCTAAGCCTGCTGATG
TGGTACTTCATGAGAGCCATCTTTCTTTACGCCTTCATGCTCTGGGTGTCCTGGAAGCTG
GCGCTGTTCACACTCATCGGGCTACCCATCCTCTTGGTCATTCCAAAGCTCTCCGGAACC
TTCTACCAGGATCTGGCTGTGCAGGTGCAAGAGTCTCTGTCAAAGGCCAATCATGTGGCT
CTGGAGACGTTCTCCAACATGAAGACCGTGCGAAGCTTCGCCAATGAGGATGGAGAGGCC
GCACGATATGCCGAGAAGCTGCAGGAAACGTATCAGCTCAACAAGAAGGAGGCAGCGGCG
TACGCGGGCTTCATGTGGACTAGCAGTTTCTCAGGTCTGGCCCTCAAAGTGTGCATCTTG
TACTACGGGGGGCGCCTAGTGACGTCTGGAGCCGTCAGCGGTGGGGACCTGGTGGCCTTC
GTCCTCTATGAGATGCAGTTCACCACAGCGGTGGAGGTGCTGCTCAGGATGTACCCTGAT
GTGAAAGGAGCCGTTGGAGCCTCTGAGAAGATCTTCGAGTACATGGACCGCAAGCCGCAG
ATGCCATCACCAGGCACTCATGCTCCACAGACCATCCAGGGCCGTGTGACCTTCGACAAC
GTGACATTCTCCTACCCCAGCCAGCCGGACACACCGGTACTCAAGGGTGTATCATTTGAG
CTGAAGCCTGGGGAGGTCACAGCCCTTGTAGGACCCTCGTCAGCCGGGAAGTCTTCGTGT
GTGGCTCTGCTGGAAGCCTTCTACGAGCCACAAGCG------GGCAGGATACTGATAGAC
GGGAGGCCACTTCAAGACTACGATCGCCGATACCTTCACAGTAAGGTGGCGCTGGTGAGC
CAGGAGCCGGTGCTGTTTGCCCGCTCTCTACAGGAGAACATCTGTTACGGGTTAGGGCTC
CAGCCGATGGATGCTGTCGAGAAGGTGGCCAGAGACGCCAACGCTCATGAGTTCATCACG
---TCTTTCAAGGACCAGTATAAGACCGACGCTGGCGAGAGGGGAGGGAAGCTGTCAGGG
GGCCAGAGGCAACGAGTAGCCATCGCCAGGGCCCTGATGCGAGACCCCCAGATTCTCATC
CTGGATGACGCCACCAGCTCGCTGGACTCAGAGACCGAGAACCAGGTGCAGAACACCATC
TACAGTCGTGAGCGGAAGAGGACGGTGCTGGTCATCACACACCGGCTCAGCACGGTGGAG
CGAGCCAACAACATCCTGGTGATGGTGGGAGGTGAGATCAGGGAGCAGGGGACACACCAG
GAGCTGCTGGCCAGGAAGGGCTTGTACGAAGACCTGCTCCGAAAACAGCTTCACGGCTCC
AACCAGGCCCCAGCG
>Ich_alp_TAP1
ATGGACTTCCTGTCCTTGGTGTGGTTCCTTCCAGCCTTGGATGTCCTGGTGTTGAACCTA
CTTCAGAAGCTCTGCCCTCTCATAGGCCTTCAGGATCCCCTCCTTGCTGTCTGGGTTGCC
TCCCTGGTCCGCTGTGGGCTCCTGACGTATGTGGTCCACGTGCTG------AGTGGG---
---CACCTACCTTCATGGCTGGGGCGGGAGCTCCTCGTGTCCACAGCCACCCTCAGCCTC
CTCGTGCCGTGCTATGTGACTGCAGGTGCGATGACTGGGTCCCCCATCGGCCCAGAGTGT
CTTCACGGCTGTAGTCGGTGGGATGTCATTGCCTTATCCTACAGCATCGCTGGGCTGGTG
GCCCTCCTGTGGCATCACTTCTCCCCATTCGGGCTGAAGGAAGAGGAGGAGAA---CTCT
TCGGCCTCGCTGGGCAGGCTCTTCTCCTGCATGAAGCCACAGCTTTGCCGGTTCCTCATC
GTTGGCGTGTTCGTGGTGGTGTCCTGTTGGAGTGAGATGGTGATGCCGTACTACACCGGC
AGGATGACAGACTGGATCGGGAACAAG------GAAGACCCCTCGGCCTTTGTGAATGCC
ATCAGGGCCATGACTATCATCACCATTGCCAGCGCAGTGACAGAGTGCGTCTGTGACAAC
CTCTACTACTTCACCATGAATCTCGTCCACATGGGAATCCAGGGGCAGGTCTTTGAGGCT
GTTCTGAGACAGGAGATCGCCTTCTTTGACACACTATCAACAGGCGCGATCACTTCGCGG
ATCACGACGGACACCAACACGATGAGCGAGTCTTTGAGCGAGAAGCTGAGCCTGCTGATG
TGGTACTTCATGAGGGCCATCTTTCTCTACGCCTTCATGCTCTGGGTGTCTTGGAAGCTC
GCGCTGTTCACACTGATCGGGCTGCCCATCCTCTTGGTCATTCCAAAGCTCTCCGGAACC
TTCTACCAGGATCTGGCTGTGCAGGTGCAAGAGTCTTTGTCAAAGGCCAATCATGTGGCT
CTGGAGACCTTCTCCAACATGAAGACCGTGCGAAGCTTCGCCAATGAGGATGGAGAGGCT
GCGCGATACGCCGAGAAGCTGCAGGAGACGTATCAGCTCAACAAGAAGGAGGCAGCGGCG
TACGCGGGCTTCATGTGGACTAACAGTTTCTCAGGTTTGGCCCTCAAGGTATGCATCTTG
TACTACGGAGGGCGCCTAGTGACATCTGGAGCCGTCAGCGGGGGAGACCTGGTGGCCTTC
GTCCTCTATGAGCTGCAGTTCACCACAGCGGTGGAGGTGCTACTCAGGATGTACCCTGAT
GTGAAAGGAGCTGTTGGAGCCTCTGAGAAAATCTTTGAGTACATGGACCGCAAGCCGCAG
ATGCCATCACCAGGCACTCATGCTCCAGAGACCATCCGGGGTCATGTGACCTTTGACAAC
GTGACCTTCTCCTACCCCAGCCAGCCGGACACACCGGTACTCAAGGGTGTATCATTTGAC
CTGAAGCCTGGGGAGGTCACAGCCCTCGTAGGACCCTCGTCGGCCGGGAAGTCCTCGTGT
GTGGCTCTGCTGGAGGCCTTCTACGAGCCGCAAGCG------GGCCGGATACTGATAGAC
GGGAGGCCGCTTCAGGACTACGATCGCCGTTACCTGCACAGCAAGGTGGCGCTGGTGAGC
CAGGAGCCGGTGCTGTTCGCCCGCTCTCTGCAGGAGAACATCTGTTACGGGTTAGGGCTC
CAGCCCCTGAATGCTGTCGAGAAGGTGGCCAGAGACGCCAACGCTCATGAGTTCATCACG
---TCTTTCAAGGACCAGTATAAGACAGACGCTGGCGAGAAGGGAGGGAAGCTGTCAGGG
GGCCAGAGGCAACGAGTAGCCATCGCCAGGGCCCTGATGCGAGACCCCCAGATTCTCATC
CTGGATGACGCCACCAGTTCGTTGGACTCGGAGACCGAGAACCAGGTGCAGAACACCATC
TACAGCCGTGAGCGGAAGAGGACGGTGCTGGTCATCACGCACCGGCTCAGCACGGTGGAG
CGAGCCAACAACATCCTGGTGATGGTGGGAGGTGAGATCAGGGAACAGGGGACGCACCAG
GAGCTGCTGGCCAGGAAGGGCGTGTATGAAGACCTGCTCCGAAAACAGCTTCACGGCAAC
AACCAGGCCTCAGCG
>Ommat_ophr_TAP1
ATGGACTTCCTGTCCTTGGTGTGGTTCCTTCCAGCCTTGGATGTCCTGGTGTTGAACCTA
CTTCAGAAGCTCTGCCCTCTCATAGGCCTTCAGGNNNNNNNNNNNNNNNNNNNNNNNNNN
TCCCTGGTCCGCTGTGGGCTTCTGACGTATGTAGTCCACGTGTTG------AGTGGG---
---CACCTACCTTCATGGCTGGGGCGGGAGCTCCTCGTGTCCACCGCCACCCCCAGCCTC
CTTGTGCCGTGCTATGTGACTGCTGGTGCGATGACTGGGTCCCCCATCGGCCCGGAGTGT
CTTCACGGCTGTGGTCGGTGGGATGTCATTGCCTTATCATACATCATCGCTGGGCTGGTG
GCCCTCCTGTGGCATCACTTCTCCCCCTTCGGCCTGAAGGAAGAGGAGGAGAA---CTCT
TCGGCCTCGCTGGGCAGGCTCTTCTCCTGCATGAAGCCACAGCTTTGCCGGTTCCTCATC
GTTGGCGTGTTCGTGGTGGTGTCCTGTTGGAGTGAGATGGTGATGCCGTACTACACCGGC
AGGATGACAGACTGGATCGGGAACAAG------GAAGACCCCTCGGCCTTCGTGAATGCC
ATCAGGGCCATGACCATCATCACTATCGCCAGCGCAGTGACCGAGTGCGTCTGTGACAAC
CTCTACTACTTCACCATGAATCTCGTCCACATGGGAATCCAGGGGCAGGTCTTTGAGGCT
GTGCTGAGACAGGAGATCGCCTTCTTCGACACACTATCGACAGGCGCGATCACTTCGCGG
ATCACGACGGACACCAACACGATGAGCGAGTCTCTGAGCGGGAAGCTGAGCCTGCTGATG
TGGTACTTCATGAGGGCCATCTTTCTCTACGCCTTCATGCTCTGGGTGTCCTGGAAGCTG
GCGCTGTTCACACTCATCGGGCTGCCCATCCTCTTGGTCATTCCAAAGCTCTCCGGAACC
TTCTACCAGGATCTGGCTGTGCAGGTTCAAGAGTCGTTGTCAAAGGCCAATCATGTGGCT
CTGGAGACCTTCTCCAACATGAAGACAGTGCGAAGCTTCGCCAATGAGGATGGAGAGGCT
GCGCGATACGCCGAGAAGCTGCAGGAGACGTATCAGCTCAACAAGAAGGAGGCAGCGGCG
TATGCGGGCTTCATGTGGACTAACAGTTTCTCAGGTTTGGCCCTCAAGGTATGCATCTTG
TACTACGGAGGGCGCCTAGTGACATCTGGAGCCGTCAGCGGGGGAGACCTGGTGGCCTTC
GTCCTCTATGAGTTGCAGTTCACCACAGCGGTGGAGGTGCTACTCAGGATGTACNNNNNN
NNNNNNNNNNNNNNNGGAGCCTCTGAGAAGATCTTCGAGTACATGGACCGCAAGCCGCAG
ATGCCATCACCAGGCACTCATGCTCCAGAGACCATCCGGGGTCATGTGACCTTTGACAAC
GTGACCTTCTCCTACCCCAGCCAACCGGACACACCGGTACTCAAGGGTGTATCATTTGAG
CTGAAGCCTGGGGAGGTCACAGCCCTCGTAGGACCCTCGTCGGCCGGGAAGTCTTCGTGT
GTGGCTCTGCTGGAGGCCTTCTACGAGCCACAAGCG------GGCAGGATACTGATAGAC
GGGAGGCCGCTTCAGGACTACGATCGCCGTTACCTTCACAGTAAGGTGGCGCTAGTGAGC
CAGGAGCCGGTGCTGTTCGCCCGCTCTCTGCAGGAGAACATCTCTTACGGGTTAGGGCTC
CAGCCCCTGGATGCTGTCGAGAAGGTGGCCAGGGCCGCCAACGCTCATGAATTCATCACG
---TCTTTCAAGGACCAATATAAGACAGATGCTGGCGAGAAGGGAGGGAAACTTTCGGGG
GGCCAGAGGCAACGAGTAGCCATCGCCAGGGCCTTGATGCGAGACCCCCAGATTCTTATC
CTGGATGACGCCACCAGCTCGTTGGACTCGGAGACCGAGAACCAGGTGCAGAACACCATC
TACAGCCGTGAGCGGAAGAGGACGGTGCTGGTCATCACGCACCGGCTCAGCACCGTGGAG
CGAGCCAACAACATCCTGGTGATGGTGGGAGGGGAGATCAGGGAGCAGGGGACCCACAAG
GAGCTGCTGGCCAGGAAGGGCTTGTACGAAGACCTGCTTCGAAAACAGCTTCACGGCAAC
AACCAGGCCTCAGTG
>Cal_asp_TAP1
ATGGACTTCCTGTCCTTGGTTTGGTTCCTTCCAGCCTTGGATGTCCTGTTGTTGCACCTA
CTTCAGAAGCTCTGCCCTCTTATTGGCCTTCAGGAGANNNNNNNNNNNNNNNNNNNNNNN
NNNNNNNNNNNNNNNNNNNNNNNNNNNNNNNNNNNNNNNNNNNNN------NNNNNN---
---NNNNNNNNNNNNNNNNNNNNNNNNNNNNNNNNNNNNNNNNNNNNNNNNNNNNNNNNN
NNNNNNNNNNNNNNNNNNNNNNNNNNNNNNNNNNNNNNNNNNNNNNNNNNNNNNNNNNNN
NNNNNNNNNNNNNNNNNNNNNNNNNNNNNNNNNNNNNNNNNNNNNNNNNNNNNNNNNNNN
NNNNNNNNNNNNNNNNNNNNNNNNNNNNNNNNNNNNNNNNNNNNNNNNNNNNN---NNNN
NNNNNNNNNNNNNNNNNNNNNNNNNNNNNNNNNNNNNNNNNGCTTTGCCGGTTCCTCATT
GTTGGCGTGTTCGTGGTGGTGTCCTGTTGGAGTGAGATGGTGATGCCGTACTACACCGGC
AGGATGACAGACTGGATCGGGAACAAG------GAAGACCCCTCGGCCTTTGAGATTGCC
ATTAGGGCCATGACCATCATCACCATCGCCAGCGCAGTGACCGAGTGCGTCTGTGACAAC
CTCTACTACTTCACCATGAATCTCGTCCACATGGGAATCCAGGGGCAGGTCTTTGAGGCT
GTTCTGAAACAGGAGATCGCCTTCTTTGACTCACTATCAACAGGCGCGATCACTTCGCGG
ATCACGACGGACACCAACACGATGAGCGAGTCTCTCAGCGAGAAGCTGAGCCTGCTGATG
TGGTACTTCATGAGGGCCATCTTTCTCTACGCCTTCATGCTCTGGGTGTCCTGGAAGCTG
GCGCTGTTCACACTCATCGGGNNNNNTATCCTCTTGGTCATTCCTAAGCTCTCTGGAACC
TTCTACCAGGATCTGGCTGTGCAGGTGCAAGAGTCTCTGTCAAAGGCCAATCATGTGGCT
CTGGAGACTTTCTCCAACATGAAGACCGTGCGAAGCTTCGCCAATGAGGATGGAGAGGCC
GCGCGATATGCTGAGAAGCTGCAGGAGACATATCAGCTCAACAAGAAGGAGGCAGCGGCG
TACGCAGGCTTCATGTGGACTAACAGTTTCTCAGGTTTGGCCCTCAAGGTATGCATCTTG
TACTACGGGGGGCGCCTGGTGACGGCTGGAGCCGTAAGCGGGGGAGACCTGGTGGCCTTC
GTCCTCTATGAGCTGCAGTTCACCACAGCGGTAGAGGTGCTGCTCAGGATGTACCCTGAT
GTGAAAGGAGCTGTTGGAGCCTCTGAGAAGATCTTCGAGTACATGGACCGCAAGCCGCAG
ATGCCATCACCAGGCACTCATGCTCCAGAGACCATCCAGGGCCGTGTGACCTTCGACAAC
GTGACCTTCTCCTACCCCAGCCAGCCGGACACACCGGTACTCAAGGGTGTATCATTTGAG
CTGAAGCCTGGGGAGGTCACAGCCCTCGTAGGACCCTCGTCGGCCGGGAAGTCTTCGTGT
GTGGCTCTGCTGGAGGCCTTCTACGAGCCACAAGCG------GGCAGGATACTGATTGAC
GGGAGANNNNNNNNNNNNNNNNNNNNNNNNNNNNNNNNNNNNNNNNNNNNNNNNNNNNNN
NNNNNNNNNNTGCTGTTCGCCCGCTCTCTGCAGGAGAACATCTGTTACGGGTTAGGGCTC
CAGCCCATGGATGCTGTCGAGAAGGTGGCCAGAGACGCCAACGCTCATGAGTTCATCACG
---TCTTTCAAGGACCAGTATAAGACAGACGCTGGCGAGAAGGGAGGGAAGCTGTCGGGG
GGCCAGAGGCAGCGAGTAGCCATCGCCAGGGCCCTGATGCGGGACCCCCAAATTCTCATC
CTGGATGACGCCACCAGCTCGTTGGACTCGGAGACCGAGAACCAGGTGCAGAACACCATC
TACAGTCGTGAGCGGAAGAGGACGGTGCTGGTCATCACGCACCGGCTCAGCACGGTGGAG
CGAGCCAACAACATCCTGGTGATGGTGGGAGGTGAGATCAGGGAGCAGGGGACACACGAG
GAGCTGCTGGCCAGGAAGGGCTTGTACGAAGACCTGCTCCGAAAACAGCTTCACGGCTCC
AACCAGGCCTCAGCG
>Cyn_pyr_TAP1
ATGGACTTCCTGTCCTTGGTGTGGTTCCTTCCAGCCTTGGATGTCCTGGTGTTGCACCTA
CTTCAGAAGCTCTGCCCTCTTATTGGCCTTCAGGAGCCCCTTCTTGCTGTCTGGGTTTCC
TCCGTGGTCCGCTGTGGGCTCCTGACGTATGTGGTCCACGTGTTG------AGTGGG---
---CGCCTACCCTCATGGCTGGGGCGGGAGCTCCTCGTGTCCACAGCCACCCTCAGCCTC
CTCGTACCCTGCTATGTGACTGCAGCTGCGATGGCTGGGTCCCCCATCGGCTCAGAGTGT
CTTCACGGCTGGGGGCGGTGGGATGTCATTGCCTTATCCTACATCATCGCTGGGCTGGTG
GCCCTCCTGTGGCATCACTTCTCCCCCTTCGGACTGAAGGAAGAGGAGGAGAA---CTCT
TCAGCCTCATTGGGCAGGCTCTTTTCCTGCATGAAGCCACAGCTTTGCCGGTTCCTCATT
GTTGGCGTGTTCGTGGTGGTGTCCTGTTGGAGTGAGATGGTGATGCCATACTACACCGGC
AGGATGACAGACTGGATTGGGAACAAG------GAAGACCCCTCGGCCTTCGTGAATGCC
ATCAGGGCCATGACCATCATCACCATCGCCAGCGCAGTGACAGAGTGCGTCTGTGACAAC
CTCTACTACTTCACCATGAATCTCGTCCACATGGGAATCCAGGGGCAGGTCTTTGAGGCT
GTTCTGAAACAGGAGATCGCCTTCTTTGACACACTATCAACAGGCGCGATCACTTCGCGG
ATCACGACGGACACCAACACGATGAGCGAGTCTCTGAGCGAGAAGCTGAGCCTGCTGATG
TGGTACTTCATGAGGGCCATCTTCCTCTATTCCTTCATGATCTGGGTGTCCTGGAAGCTT
GCGCTGTTCACACTCATCGGGCTGCCCATCCTCTTGGTCATTCCAAAGCTCTCCGGAACC
TTCTACCAGGATCTGGCTGTGCAGGTGCAAGAGTCTTTGTCAAAGGCCAATCATGTGGCT
CTGGAGACCTTCTCCAACATGAAGACCGTGCGAAGCTTCGCCAATGAGGATGGAGAGGCC
GCGCGATATGCCGAGAAGCTGCAGGAGACGTATCAGCTCAACAAGAAGGAGGCAGTGGCG
TACGCGGGCTTCATGTGGACTAACAGTTTCTCAGGTTTGGCCCTCAAGGTATGCATTTTG
TACTACGGGGGGCGCCTAGTGACGTCTGGAGCCGTCAGCGGGGGAGACCTGGTGGCCTTC
GTCCTCTATGAGCTGCAGTTCACCACAGCGGTGGAGGTGCTGCTCAGGATGTACCCTGAT
GTGAAAGGAGCCGTTGGAGCCTCTGAGAAGATCTTCGAGTACATGGACCGCAAGCCGCAG
ATGGCATCACCAGGCACTCATGCTCCAGAGACCATCCAGGGCCGTGTGACCTTCGACAAT
GTGACCTTCTCCTACCCCAGCCAGCCGGACACACCGGTACTCAAGGGTGTATCATTTGAG
CTGAAGCCGGGGAAGGTCACAGCCCTCATAGGACCCTCATCGGCCGGGAAGTCTTCGTGT
GTGGCTCTGCTGGAGGCCTTCTACGAGCCACAAGCG------GGCAGGATACTGATAGAC
GGGAGGCCACTTCAGGACTACGATCGCCGGTACCTTCACAGTAAGGTGGCGCTGGTGAGC
CAGGAGCCGGTGCTGTTCTCCCGCTCTCTGCAGGAGAACATCTCTTATGGGTTAGGGCTC
CAGCCCATGGATGCTGTCGAGAAGGTGGCCAGAGACGCCAGCGCTCATGAGTTTATCATG
---TCTTTCAAGGACCAGTATAAGACAGACGCTGGCGAGAAGGGAGGGAAGCTGTCGGGG
GGCCAGAGGCAACGAGTAGCCATCGCCAGGGCCCTGATGCGAGACCCCCAGATTCTCATC
CTGGATGATGCCACCAGCTCGTTGGACTCGGAGACTGAGAACCAGGTGCAGAACACCATC
TACAGCTGTGAGCGGAAGAGGACGGTGCTGGTCATCACCCACCGGATCAGCACGGTGGAG
CAAGCCCACAACATCCTGGTGATGGTGGGGGGTGAGATCAGGGAGCAGGGGACACACGAG
GAGCTGCTGGCCAGGAAGGGCGTGTACGAAGACCTGCTCCGAAAACAGCTTCATGGCTCC
AACCATGCC---GAT
>Cyn_cya_TAP1
ATGGACTTCCTGTCCTTGGTGTGGTTCCTTCCAGCCTTGGATGTCCTGGTGTTGCACCTA
CTTCAGAAGCTCTGCCCTCTCATTGGCCTTCAGGAGACCCTCCTTGCTGTCTGGGTTGCC
TCCGTGGTCCGCTGTGGGCTCCTGACGTATGTGGTCCACGTGCTG------AGTGGG---
---AGCCTACCCTCATGGCTGGGGCGGGAGCTCCTTGTGTCCACAGCCACCCTCAGCCTC
CTCGTACCTTGCTATGTGACTGCAGCTGCGATGGCTGGGTCCACCATCGGCCCAGAGTGT
CTCCACGGCTGGGGGCGGTGGGATGTCATTGCGTTATCCTACGTCATCGCTGGGCTGGTG
GCCCTCCTGTGGCATCACTTCTCCCCTTTTGGGCGGAAGGAAGAGGAGGAGAC---CTCT
TCAGCCTCGCTGGGCAGGCTCTTCTCCTGCATGAAGCCACAGCTTTGCCGGTTCCTCATT
GTTGGCGTGTTCGTGGTGGTGTCCTGTTGGAGTGAGATGGTGATGCCGTACTACACCGGC
AGGATGACAGACTGGATTGGGAACAAG------GAAGACCCCTCGGCCTTCGTGAATGCC
ATCAGGGCCATGACCATCATCACCATCGCCAGCGCAGTGACAGAGTGCGTCTGTGACAAC
CTCTACTACTTCACCATGAATCTCGTGCACATGGGAATCCAGGGGCAGGTCTTTGAAGCT
GTTCTGAAACAGGAGATCGCCTTCTTTGACACACTATCTACAGGCGCGATCACTTCGCGG
ATCACGACGGACACCAACACAATGAGCGAGTCTCTGAGCGAGAAGCTGAGCCTGCTGATG
TGGTACTTCATGAGGGCCATCTTCCTCTACGCCTTCATGCTCTGGGTGTCCTGGAAGCTT
GCGCTGTTCACACTCATCGGGCTGCCCATCCTCTTGGTCATTCCAAAGCTCTCCGGAACC
TTCTACCAGGATCTGGCTGTGCAGGTGCAAGAGTCTTTGTCAAAGGCCAATCATGTGGCT
CTGGAGACCTTCTCCAACATGAAGACCGTGCGAAGCTTCGCCAATGAGGATGGAGAGGCC
GCTCGATATGCCGAGAAGCTGCAGGAGACGTATCAGCTCAACAAGAAGGAGGCAATGGCG
TATGCGGGCTTCATGTGGACTAACAGTTTCTCAGGTTTGGCCCTCAAGGTATGCATCTTG
TACTACGGTGGGCGCCTAGTGACGTCTGGAGCCGTCAGCGGGGGAGACCTGGTGGCCTTC
GTCCTCTATGAGCTGCAGTTCACCACAGCGGTGGAGGTGCTACTCAGAATGTACCCTGAT
GTGAAAGGAGCCGTTGGAGCCTCTGAGAAGATCTTCGAGTACATGGACCGCAAGCCGCAG
ATGCCACCACCAGGCACTCATGCTCCAGAGAGCATCCAGGGCCGTGTGACCTTCGACAGC
GTGACCTTCTCCTACCCCAGCCAGCCGGACACACCGGTACTCAAGGGTGTATCATTTGAG
CTGAAGCCTGGGGAGGTCACAGCCCTCGTAGGACCCTCGTCGGCCGGGAAGTCTTCGTGT
GTGGCTCTGCTGGAGACGTTCTACGAGCCACAAGCG------GGCAGGATACTGATAGAC
GGGAGGCCACTTCAGGACTACGATCGCCGGTACCTTCACAGTAAGGTGGCGCTGGTGAGC
CAGGAGCCGGTGCTGTTCGCCCGCTCTCTGCAGGAGAACATCTCTTATGGGTTAGGGCTC
CAGCCCATGGATGCTGTCGCGAAGGTGGCCAGAGACGTCAGCGCTCATGAGTTCATCATG
---TCTTTCAAGGACCAGTATAAGACAGACGCTGGCGAGAAGGGAGGGAAGCTGTCGGGG
GGCCAGAGGCAACGAGTAGCCATCGCCAGGGCCCTGATGCGAGACCCCCAGATTCTCATC
CTGGATGATGCCACCAGCTCGTTGGACTCGGAGACTGAGAACCAGGTGCAGAACACCATC
TACAGCCGTGAGCGGAAGAGGACTGTGCTGGTCATCACGCACCGGCTCAGCACGGTGGAG
CGAGCCCACAACATCCTGGTGATGGTGGGGGGTGAGATCAGGGAGCAGGGGACACACGAG
GAGCTGCTGGCCAGGAAGGGCGTGTACGAAGACCTGCTCCGAAAACAGCTTCACGGCTCC
AACCAGGCC---GAT
>Not_vir_TAP1
ATGGACTTCCTGTCCTTGGTGTGGTTCCTTCCGGCCTTGGATATCCTGGTGTTGCACCTT
CTTCAGAAGCTCTGCCCTCTCATTGGCCTTCAGGAGCCACTCCTTGCTGTCTGGTGTTCC
TCCCTGGTCCGCTGTGGGCTCCTGACCTATGTGGTCCAGGTGCTG------AGTGGG---
---CATCTACCTTCATGGCTGGGACGGGAGCTCCTCATGTCCACTGCCACCCTCAGCCTC
CTCGTGCCCTGCTATGTGACTGCAGGTGCGATGGCTGGGTCCCCCATCGTCTCAGAGTGT
CTCCACGGCTGGGGGCGGTGGGACGTCATTGCCTTATCCTATGTCATCACTGGGCTGGTG
ACCCTGCTGTGGCATCACTTCTCCCCCTTCGGGCTGAAGGAAGAGGAGGATAA---CTCT
TCAGCCTCGCTGAGCAGGCTCTTCTCCTGCATGAAGCCGCAGCTTTGCCGCTTCCTCATC
GTTGGTGTGTTCGTGGTGGTGTCCTGTTGGAGTGAGATGGTGATGCCGTACTACACCGGC
AGGATGACCGACTGGATCGGAAACAAG------GAAGACCCCTCGGCCTTCGTCAATGCC
ATCAGGGCCATGACCATCATCACCATCGCCAGCGCAGTGACAGAGTGCATCTGTGACAAC
CTCTACTACTTCACCATGGGTCTCGTCCACATGGGAATCCAGGGGCAGGTCTTTGAGGCT
GTTCTGAAACAGGAGATTGCCTTCTTTGACACACTATCAACAGGCGCAATCACTTCGCGT
ATCACGACGGACACCAACACGATGAGCGAGTCTCTGAGCGAGAAGCTGAGCCTGCTGATG
TGGTACTTCATGAGGGCAATTTTTCTCTACGCCTTCATGTTCTGGGTGTCCTGGAAGCTG
GCGCTGTTCACCCTCATAGGACTGCCCATCCTCTTGGTCATTCCAAAACTCTCTGGAACC
TTCTACCAGGATCTGGCTGTGCGGGTGCAAGAGTCTCTGTCAAAGGCCAATCATGTGGCT
ACGGAGACCTTCTCCAACATGAAGACCGTGCGAAGCTTCGCCAATGAGGATGGAGAGGCT
GCGCGCTATGCCGAGAAGCTGCAGGAAACGTACCAGCTCAACAAGAAGGAGGCGACTGCG
TATGCAGGCTTCATGTGGACCAACAGTTTCTCAGGTCTGGCCCTCAAGGTGTGCATCTTG
TACTACGGGGGGCGCCTAGTGACTTCGGGAGACGTCAGCGGGGGAGACCTAGTGGCCTTC
GTCCTCTACGAACTGCAGTTCACCACAGCAGTGGAGGTACTACTCAGGATGTATCCTGAT
GTGAAAGGAGCTGTTGGAGCCTCTGAGAAGATCTTTGAGTACATGGACCGCAAGCCGCAG
ATGACATCACCAGGTACTCATGCTCCAGAGACCATCCAGGGTCATGTGACCTTCGACAAC
GTGACCTTCTCCTACCCCAGCCAGCCGGACACACCGGTACTCAAGGGTGTATCATTTGAG
CTGAGGCCTGGGGAGGTCACAGCCCTCGTAGGACCCTCGTCGGCTGGGAAGTCTTCGTGT
GTGGCTCTGCTGGAGGCCTTCTACGAGCTGCAAGCGGAAGCGGGCAGGATACTGATAGAC
GGGAAGCGGCTTCAGGACTACGATCCCCGTTACCTGCACAGTAAGGTGGCGCTGGTGAGC
CAGGAGCCGGTGCTATTCGCTCGCTCTCTGCATGAGAACATCTGTTACGGGTTAGGGCTC
CAGCCTATGGATGCTGTCGAGAAGGTGGCCAGAGAAGCCAACGCTCATGAGTTCATCATG
---TCTTTCAAGGATCAGTATAAGACAGATGCCGGCGAGAAGGGAGGGAAGCTGTCGGGG
GGCCAGAGGCAACGAGTAGCCATCGCCAGGGCCCTGATGCGGGACCCCCAGATTCTCATC
TTGGATGACGCCACCAGCTCGCTGGACTCTGAGACCGAGAACCAGGTGCAGAACACCATC
TACAACCGTGAGCGGAAAAGGACGGTGCTGGTCATCACACACCGGCTCAGCACAGTGGAG
CGAGCCGACAACATCCTGGTGATGGTAGGAGGTGAGATCAGGGAGCAGGGGACACACGAG
GAGCTGCTGGCCAGGAAGGGCTTGTACCAAGACCTGGTCCTAAAACAGCTTCACGGATCC
AACCAGGCCTCAGCT
>Pleu_wal_TAP1
ATGGACGTCCTATCCTTCGTGTGGTTACTTCCGGCGTTGGATGTCCTGTTATTGCACCTT
CTTCAGAAGCTCTGCCCTCTCATCGGCCTTCAGGAGTCACTCTTTGCTGTCTGGTGTGCC
TCCCTGGTCCGCGGTGGGCTCCTGACCTATGTGGTCCATTTGCTG------AGTGGG---
---CGTATACCCGTGTGGCTGCGGCGGGAGCTCCTCGTGTCCACAGCTGTCCTCATCCTC
CTTGTGCCCTGCTATGTGACTGCAAGTGTGCTGGCTGGGTCCCCCATCGTCCCAGAGTGT
CTCCACGGCTGGGGGCGGTGGGAGGTCATTGCCTTATCCTACGTCATCACTGGGGTGGTG
GCCCTGCTATGGCATCACTTCTCCCCCTTCGGGCAGGAGGAAGAGGAGGAGAA---CTCT
TCGGCCTCGCTGGGCAGGCTCTTCTCCTGCATGAAGCCACAACTTTGCCGCTTCCTCATC
GTTGGCGTGTTCGTGGTGGTGTCCTGTTGGAGTGAGATGGTGATGCCGTACTACACCGGC
AGGATGACAGACTGGATCGGGAACAAG------GAAGACCCCTCAGCCTTTGTCAGTGCC
ATCAGGGCCATGACCATTATCACCATCGCCAGCGCAGTGACAGAGTGCCTCTGCGACAAC
ATCTACTACTTCACCATGAGCCTCGTCCACATGGGAATCCAGGGGCAGGTCTTTGAGGCT
GTTCTGAAACAGGACATCGCCTTCTTTGACACAATATCAACAGGCGCAATCACCTCCCGG
ATCACAACGGACACCAACACGATGAGTGAGTCTCTGAGCGAGAAGCTGAGCCTGCTGATG
TGGTACTTCATGAGGGCAGTCTTTCTCTACGCCTTCATGCTCTGGGTGTCCTGGAAGCTG
GCGCTGTTCACACTCATCGGAATCCCCATCCTCCTGGTCATTCCAAAACTCTCTGGAACC
TTCTACCAGGATCTGGCCGTGCAGGTGCAAGAGTCTCTGTCGAAGGCGAATCATGTGGCT
CTGGAGACTTTCTCTAACATGAAGACTGTGCGGAGCTTCGCCAATGAGGATGGGGAGGCC
TCGTGCTACGCCGAGAAGCTGCAGGAAACGTACCAGCTCAACAAGAAGGAGGCAGCGGCC
TATGCAGGCTTCATGTGGACCAACAGTTTCTCAGGTCTGGCCCTCAAGGTGTGCATCTTG
TACTATGGGGGGCGCCTAGTGGCTTCCGGAGCCGTCAGCGGGGGAGACCTGGTGGCCTTC
GTCCTCTATGAGCTGCAGTTCACCACCGCGGTGGAGGTACTGCTCAGGATGTACCCGGAT
GTGAAAGGAGCTGTTGGGGCCTCTGAGAAGATCTTCGAGTACATGGACCGCAAGCCGCAG
ATGGCATCACCAGGCACTCATGCTCCAGAGACCATCAGCGGTCATGTGACCTTCGACAAT
GTGACCTTCTCCTACCCCAGCCAGCCGGACACACCGGTACTCAAGGATGTATCATTTGAA
CTGAAGCCTGGGGAGGTCACAGCCCTCGTAGGGCCCTCGTCGGCCGGGAAGTCTTCATGC
GTGGCTCTTCTGGAGGCCTTCTACGAGCCACAAGCG------GGCAGGATACTGATAGAC
GGGGTGCCGCTTCAGGACTACGATCCCCGCTACCTTCACAGTAAGGTGGCGCTAGTGAGC
CAGGAGCCGGTGCTGTTCGCCCGCTCGCTGCAGGAAAACATCTGTTATGGGTTAGAGCAC
CAGCCCGTGGATGCTGTCGAGAAGGTGGCCAGAGAAGCCAACGCTCATGAGTTCATCATG
---TCTTTCAAGGAGCAGTACAAGACAGACGCCGGCGAGAAGGGAGGGAAGCTGTCGGGG
GGCCAGAGGCAACGAGTAGCCATCGCCAGGGCGCTGATGCGGGACCCCCAGATTCTCATC
TTGGATGACGCCACCAGCTCGCTGGACGCTGAGACCGAGCACCTGGTGCAGAGCACCATC
TACAGCAGTGAGCGGAAGAGGACCGTGCTAGTCATTGCGCACCGGCTCAGTACAGTGGAG
CGAGCCAACAACATCCTGGTGATGGTGGGAGGTGAGGTCAGAGAGCAAGGGTCACACCAG
GAGCTGCTGGACAGGAAGGGCTTCTACCACGACCTGGTTCAAAAACAACTTCATGGCTTC
AAGCAGGCTTCAGCT
>Tyl_wen_TAP1
ATGGATGTCCTGTCCTTCGTGTGGTTGCTTCCGGCCTTGGATGTCCTGGTGCTGCACCTT
CTTCAGAAGCTCTGCCCTCTCATCGGCCTTCAGGAGCCGCTCCTTGCTGTCTGGTGTGCC
TCCCTAGTCCGCGGTGGGCTCCTGACCTTTGTGGTCCATGTGCTG------AGTGGG---
---CGTCTACCCGTGTGGCTGCGGCGGGAGCTCCTCGTGTCCACAGCTGTCCTCATCCTC
CTCATGCCCTGCTATGTGACTGCAAGTGTGCTGGCTGGGTCCCCCATCGTCCCAGAGTGT
CTCAACGGCTGGGGGCGGTGGGAGGTCATTGCCTTATCCTACATCATTACTGGGCTGGTG
GCCCTGCTGTGGCATCACTTCTCCCCCTTCGGGCAGGAGGAAGAGGAGGAGAA---CTCT
TCAGCTTCACTGGGCAGGCTCTTCTCCTGCATGAAGCCGCAGCTTTGCCGCTTCCTCATC
GTTGGCGTGTTCGTGGTGGTGTCCTGTTGGAGTGAGATGGTGATGCCGTACTACACCGGC
AGGATGACAGACTGGATCGGGAACAAG------GAAGACCCCTCAGCCTTTGTCAGTGCC
ATCAGGGCCATGACCATCATCACCATCGCCAGCGCGGTGACAGAGTGCCTCTGCGACAAC
ATCTACTACTTCACCATGAGTCTGGTCCACATGGGAATACAGGGGCAGGTCTTTGATGCT
GTTCTGAAACAGGAGATTGCCTTCTTTGACACAACATCAACAGGTGCAATCACCTCCCGG
ATCACGACGGACACCAACACGATGAGTGAGTCTCTGAGCGAGAAGCTGAGTCTGCTGATG
TGGTACTTCATGAGGGCAGTCTTTCTCTACGCCTTCATGCTCTGGGTGTCCTGGAAGCTG
GCGCTGTTCACACTCATCGGAATCCCCATCCTCCTGGTAATTCCAAAGCTCTCTGGAACC
TTCTACCAGGATCTGGCCGTGCAGGTGCAAGAGTCTCTGTCGAAGGCGAATCATGTGGCT
CTGGAGACTTTCTCTAACATGAAGACTGTGCGAAGCTTCGCCAATGAGGATGGGGAGGCC
ACGCGCTACGCCGAGAAGCTGCAGGAAACGTATCAGCTCAACAAGAAGGAGGCGGCGGCG
TATGCAGGCTTCATGTGGACCAACAGTTTCTCAGGTCTGGCCCTCAAGGTGTGCATCTTG
TACTACGGGGGGCGCCTAGTGGCGTCCGGAGCCGTCAGCGGGGGAGACCTGGTGGCCTTC
GTCCTCTATGAGCTGCAGTTCACCACAGCGGTGGAGGTGCTGCTGAGTGTGTACCCGGAT
GTAAAAGGAGCTGTTGGAGCCTCTGAGAAGATCTTCGAGTACATGGACCGCAAGCCACAG
ATGCCATCACCAGGCACTCATGCTCCAGAGACCATCCGCGGTCATGTGACCTTCGATAAC
GTGACCTTCTCCTACCCCAGCCAGCCGGACACACCGGTACTCAAGGATGTATCATTTGAG
CTGAAACCTGGGGAGGTCACAGCACTCGTAGGACCCTCGTCGGCCGGGAAGTCTTCATGT
GTGGCTCTGCTGGAGACCTTCTACGAGCCGCAAGCG------GGCAAGATACTGATAGAT
GGGGTGCCGCTTCAGGACTACGATCCCCGCTCCCTTCACAGTAAGGTGGCACTGGTGAGC
CAGGAGCCAGTGCTGTTCGCCCGCTCGCTGCAGGAGAACATCTGTTATGGGTTAGGGCTC
CAGCCCGTGGATGCTGTCGAGAAGGTGGCCAGAGAAGCCAACGCTCATGAGTTCATCATG
---TCTTTCAAGGAGCAGTATAAGACAGATGCCGGCGAGAAGGGAGGGAAGCTGTCGGGG
GGCCAGAGGCAACGAGTAGCCATCGCCAGGGCCCTGATGCGGGACCCCCAGATTCTTATC
TTGGATGACGCCACCAGCTCGTTGGACACTGAGACCGAACACCTGGTGCAGAGCACCATC
TACAGCGGTGAGCGGAAGAGGACCGTGCTAGTCATCGCGCACAGGCTCAGCACGGTAGAG
CGAGCCGACAACATCCTGGTGATGGTGGGAGGTGAGGTCAGAGAGCAAGGGTCACACCAG
GAGCTGCTGGCCAGGAAGGGCTTCTACCACGACCTGGTCCACAAACAGCTTCACAGCTTC
AACCAGTCCTCAGCT
>Sal_sal_TAP1
ATGGACTCCCTGCCCTTGGTGTGGTTCCTTCCGGCCTTCGATGTCCTGGTGTTGCACCTT
CTTCAGAGGCTCTGCCCTCTCATTGGCCTTGAGGAGCCCCTCCTTGCCCTCTGGTTTGCC
TCCCTGGTCCGTGGGGGGCTCCTGACGTATATGGTCCTTGTGCTG------AGTGGA---
---CATCTCCCCGCCTGGCTGTGGAGGGAGCTTCTCACGTCCACAGTCCTGCTCTGCCTC
CTCGTGCCCTGCTATGTGACTGCCAGTGCCATGGCTGGCTCCCCCGTCGTCCCAGAGTGT
CTCCATGGCTGGGCTCGGTGGGACGTCATTACCTTATCCTACGTCATCACGGTGCTGGTG
GCTCTGCTGTGGCATCACTTCTCCCCCTTTGGGCTGGAGGCAGAGGAGGAGAC---CTCT
TCGGCCTCACTGGGCAGGCTCTTCGCCTGCATGAGGCCCCAGCTCGGCCGCTTCCTCGTC
GTTGGCGTGTTCGTGGTGGTGTCCTGTTGGAGTGAGATGGTGATGCCCTACTACACCGGC
AGAATGACAGACTGGATCGGGAACAAG------GAAGACCCCTCGGCCTTCGTCAGTGCC
ATTAGGGCTATGACCATCATCACCATCGCCAGTGCAGTGACAGAGTTCCTGTGCGATAAC
CTCTACTTCTACACCATGAGTCTCGTCCACATGGGAATCCAGGGGCAGGTTTTCGAGGCT
GTTCTGAGACAGGAGATTGCCTTCTTTGACACAATCCCAACAGGCGCAATCACTTCCCGG
ATCACGACTGACACCAACACGATGAGTGAGTCTCTGAGCGAGAAGCTGAGCCTGCTGATG
TGGTACTTCATGAGGGCAATCTTTCTCTACGCCTTCATGCTCTGGGTGTCCTGGAAGCTG
GCGCTCGTCACACTCATCGGACTCCCCATCCTCTTGGTCATTCCAAAACTCTCTGGAACC
TTCTACCAGGACCTGGCCGTGCAGGTACAAGATTCTCTGTCAAAGGCCAATCACGTGGCT
CTGGAGACCTTCTCCAACATGAAGACCGTGCGAAGCTTCGCCAATGAGGATGGAGCGGCC
GAACGCTACGCTGAGAAGCTGCAGGAAACATACCAGCTCAATAAGAAAGAGGCGGTGGCG
TACGCGGGCTTCATGTGGACCAACAGTTTCTCAGGTCTGGCCCTCAAGGTGTGCATCTTG
TACTACGGGGGACGCCTAGTGACTTCGGGAGCCGTCAGCGGGGGAGATCTAGTGGCTTTT
GTCCTCTACGAACTGCAGTTCACCACGGCGGTGGAGGTGCTGCTCAGGATGTATCCTGAT
GTGAAAGGCGCTGTTGGAGCCTCCGAGAAGATCTTCGAGTACATGGACCGCAAGCCGAAG
ATGCCATCACCGGGCACGCATGCTCCAAAGACCCTCCGTGGTCATGTGACCTTTGACAAC
GTGACCTTCTCCTACCCCAGCCAACCTGACACACCGGTACTCAAGGGTGCATCATTCGAG
CTGAGGCCTGGGGAGGTCACAGCCCTCGTGGGTCCCTCGTCGGCCGGGAAGTCCTCGTGT
GTGGCTCTGCTGGAGGGCTTCTACGAGCCACTGCCA------GGCAGGATCCTGATGGAC
GGGCAGCCGCTCCAGGACTACGATCGCCGGTACCTTCACAGTAAGGTGGCGCTGGTGAGC
CAGGAGCCAGTGCTGTTTGCCCGTTCACTGCAGGAGAACATCTGTTATGGGCTGGGGCTC
CAGCCTATGGACGCTGTCAAGAAGGCGGCCAGAGAAGCCAACGCTCATGAATTCATCATG
---TCTTTCAAGGACAAGTACAAGACAGATGCCGGCGAGAAGGGAGGGAAGCTGTCTGGG
GGCCAGAGGCAACGAGTAGCCATCGCCAGGGCCCTGATGCGGGACCCTCAGGTACTCATC
TTGGATGACGCCACCAGCTCGTTGGATACAGAGACCGAGCACCTGGTGCAGAGCACTATC
TACAACGGTGAGCGGAAGAGGACGGTGCTGGTCATCGCGCACCGGCTCAGCACGGTGGAG
AGGGCCGACAACATCCTGGTGCTGGTGGGAGGTGAGGTCAGAGAACAAGGGACACACCAG
GAGCTGCTGGACAGGAAGGGCCTGTACCAAGACCTAGTCCAAAAACAGCTTCACGGCTTC
AACCAGGCCTCCGCT
>Chio_lus_TAP1
ATGGCCTTCCTGTCCTTGGTGTGGTTCCTTCCGGCCTTTGATGTCCTGGTGTTGCACCTT
CTTCAGAGGCTCTGCCCTCTCATTGGCCTCCAGGAGCCCCTCCTTGCCCTCTGGTCTGCC
TCCCTGGTCCGCGGTGGACTCCTGACTTATCTGGTCCATGTGCTG------AGTAGA---
---GCTCTCCCCACCTGGCTGTGCAGGGAGCTTCTCACATCCACAGTCCTGCTCAGCCTC
CTGGTGCCCTGCTATGTGACTGTAAGTGCCATGACTGGCTTACCCGTTGCGCCAGAGTGT
CTCCACGGCTGGGCCCGGTGGGACATCATCACCTTATCCTACTTCATCACTGTGCTGGTG
GCCCTGTTATGGCATCACTTCTCCCCCTTCGCGCCGGAGGAAGAGGAGGAAAC---CTCT
TCGGCCTCCATGGGCAGGCTCTTCTCCTGCATGAGACCCCAGCTCGGCCGCTTCCTCGTC
GTTGGCGTGTTTGTGGTGGTGTCCTGCTGGAGTGAGATGGTGATGGCCTACTACACCGGC
AGAGTGACTGACTGGATCGGGAACAAG------GAAGACCACTCGGCCTTCGACAGTGCC
ATCAGGGCTATGACCATCATCACCATCGCCAGCGCCGTGACCGAGTTCCTCTGCGATAAC
CTCTTTTTCAACACCATGAGTCTCGTCCACATGGGAATCCAGGGGCGGGTTTTCGAGGCT
GTTCTGAAACAGGAGATTTCCTTCTTTGACACAAGACCAACAGGTGTGATCACTTCCCGG
ATCACGACGGACACCAACACGATGAGTGAGTCTCTCAGTCAGAGTCTGAGCCTGCTGATG
TGGTACTTCATGAGGGTAATCTTTCTCTACGCCTTCATGGTCTGGGTGTCGTGGAAGCTG
GCGCTCGTCACACTCATCGGACTCCCCATCCTCCTGGTCATTCCAAAACTCTCTGGAACC
TTCTACCAGGCCCTTGCTATTCAGGTGCAAGAGTCTCTGTCAAAGGCCAATCACGTGGCC
CTGGAGACCTTCTCCAACATGAAGACCGTGCGGAGCTTCGCCAATGAGGATGGAGAAGCC
GCGCGATATGCTGAGAAGCTGCAGGAAACGTACCAGCTCAACAAGAAAGAGGCAGCGGCG
TACGCGGGCTTCATGTGGACCAACAGTTTCTCAGGTCTGGCCCTCAAGGGATGCTTCTTG
TACTACGGGGGACGCCTACTGACTTCGGGAGCCATCAGTGGGGGAGACCTTGTGGCCTTT
ATCCTCTACGAACTGCAGTTCACCACGGCAGTGGAGGTGCTGCTCAGGATGTATCCTGAT
GTGAAAGGTGCTGTGGGAGCCTCTGAGAAGATCTTCGAGTACATGGATCGCAAGCCGAAG
ATGCCATCACCTGGCACAATTACTCCAAAGACCCTCCGTGGTCATGTAACCTTTGACAAC
GTGACCTTTTCCTACCCCAGCCAACCTGACAACCTGGTACTCAAGGGAGTATCATTTGAG
CTGAGGCCTGGGGAGGTCACGGCCCTGGTGGGACTTTCGTCGGCTGGGAAGTCCTCGTGT
GTGGCTCTGCTGGAGGGCTTCTACGAGCCACAAGCG------GGCAGGATCCTGATAGAC
GGGGAGCCCCTCCAGGACTACGATCGCCAGTACCTGCACAGTAAGGTGGCCCTGGTGAGC
CAGGAGCCGGTGCTGTTTGCCCGTTCACTGCAGGAGAACATCTCTTACGGACTGGGGCTC
CAGCCTATGGATGCTGTCGAGAAGGCCGCCAGAGAAGCCAATGCTCATGAGTTCATCGTG
---TCTTTCAAGGACAAGTACAAGACAGATGCCGGCGAGAAGGGAGGGAAGCTGTCGGGA
GGCCAGCGGCAACGAGTAGCCATCGCCAGGGCCCTAATGCGGGACCCCCAGATACTCATC
TTGGATGACGCCACCAGCTCGCTGGACACGGAGACCGAGCACCTGGTGCAGAGAACTATC
TACAACCGTGAGCGGAAGAGGACGGTGCTAGTCATCGCGCACCGGCTCAGTACAGTGGAG
CAAGCCGACAACATCCTGGTGCTGGTGGAAGGTGACGTCAGAGAGCAGGGGACACACCAG
GAGCTGCTGGACAGGAAGGGCCTGTACCAAGACCTGGTCCAAAAACAGCTTCATGGCATC
AACCAGGCTCCAGCT
>Amb_tig_TAP1
ATGGAGTTTCCATCCGCGCTGTGGTTCTTGCCGGTCCTGGATGTCTTGGTGCTGAACCTT
CTTCAGTGGTTCTGTCCTTTTGTTGGCCTTCAGGAGCCTGTACTCGTCATCTGGGTCGCC
TCTCTGGCACGTTGGGGACTCCTGACTTATGCAGTCCATGTGCTG------AGTATG---
---CGCCTTCCTGAGGGACTGCGGCGGGCACTCCTCTTGTCCACTGCGACCCTCAGCCTC
CTACTCCCCTGCTATGTGACTGTGAGCATGGCGGCCACGTTTCCCGCAGCTGCAGAATGT
CTCTACGGATGGGGGCGGTGGGATGTTCTTGCCTCAACCCATGTGGTCACTTTGGTGGTG
GCCCTGGTCTGGCATCACTTATCCCCCTTCCAGATGGAGGTCAAGGAGAAGCA---GCCC
TCTGCCTCGCTGGGCAGGCTCTTCTCCTGCATGAAGCCAGAGCTTGGTCGCTTCCTCCTC
GTTTCTGTGTTGGTGGTTCTGTCCTGTTTGAGTGAAATGGTGCTGCCCTATTACACGGGT
AGAATGACGGACTGGATCGGG---AAGGAGGAGGAAGACCCTTCAGCCTTCGTTGGCGCC
ATTAAAGCTATGACTATCATCACCATCTTTAGTGCAGTGACCGAGTTCCTCTGTGATAAC
CTGTACTACTGGACGATGGGCCTGGTCCATGTGAGGATACAGGGACAGGTCTTTAAAGCT
GTGCTGGGGCAGGAGATTGCCTTCTTCGACACCTTGTCTACAGGAGAAATCACTTCACGG
ATCACGACTGACACGAATACGATGAGCGAGTCTCTGAGCCAGAAACTAAGCCTGCTGATC
TGGTACTTTATGAGGGTGACCTCCCTCTACGTGTTCATGCTCTGGATGTCCTGGAAACTG
GCTCTCTTCACGCTTGTTGGGCTGCCAATCATTATGGTCATCCCTAAACTCTCTGGAACC
TTCCAACAGAATCTGTCAAAGCAGGTACAGGAATCTCTGTCGAAGGCCAATCACGTGGCA
TCGGAGACATTCTCCAACATGAAGACGGTGAGGAGCTTTGCCAATGAGGACGGGGAAGCC
GAGCGATATGCGGAGAAGCTGCACGAGACGTACCAACTCAACAAGATGGAGGCTGCAACA
TACGCAGGGGTCATGTGGACCAACAGTTTCTCAGGCTTGGCCCTCAAGGTGGGGATCCTC
TACTACGGGGGGTGCCTTGTGACATCTGGCGCAGTCAGTGGAGGGGACCTTGTGGCTTTC
ATCCTGTACGAGCTGCAGTTCACCACAGCAGTGGAGGTGCTCCTCAGGATGTACCCCGAT
GTGAAAGGAGCCGTCGGAGCCTCTGAGAAGATCTTCGAGTACATGAACCGCACTCCACAG
ATCTCGCCTCCCGGCACGCTGGCACCAGCAACCCTGCATGGTCACGTCACCTTTGAGAAC
GTGGCTTTCTCCTACCCCAGCCAGCCGAACATTCCAGTGCTGAAGGCTGTCTCATTTGAG
CTGAGGCCGGGTACGGTAACAGCCCTCATAGGCCCTTCCTCGGCTGGTAAGTCATCCTGC
GTGGCTCTCCTGGAGCGCTTCTATGAGCCGCAGGCT------GGCAGGATCCTCCTGGAT
GGGACGCCCCTTCAGGAGTACGATCACCGGTACCTGCACAGTAAGATGGCGCTAGTGAGT
CAGGAGCCGGTGCTGTTTGCCCGCCCGGTGCAGGAGAATATCACTTATGGGTTTAAGGCC
CAGCCATTGGACGCTGTCGAGAGAGTGGCGAGACAGGCCAATGCGCACGAGTTAATC---
------GCAAAA---------------GATGCCGGCGAGAGGGGAGGGCAGCTGTCTGGA
GGAGAGAAGCAGCGTGTGGCCCTCGCCAGGGCCCTGATAAGGGACCCCCAGATTCTCATC
CTGGACGATGCCACCAGCTCGCTGGACACCGAGAGCGAGCACCTGGTGCAGAGCGCCATC
TACAGTAAGGAGAAGAAGAGGACCGTGCTGGTGATCGCACACCGGATGAGCGTGGCGGAG
CAGGCCGATAACATCCTGGTGCTGTCTGGGGGTGAGATTAAGGAGCAGGGGACACACCAG
AAGCTGCTGGAAAGAAAAGGCATCTACTGGGCCCTGGTGCAGAAACAGCTGACTGGCTTC
GCTAAGGACCCACCA
>Amb_mex_TAP1
NNNNAGTTTCCATCCGCGCTGTGGTTCTTGCCGGTCCTGGATGTCTTGGTGCTGAACCTT
CTTCAGTGGTTCTGTCCTTTTGTTGGCCTTCAGGAGCCTGTACTCGTCATCTGGGTCGCC
TCTCTGGCACGTTGGGGACTCCTGACTTATGCAGTCCATGTGCTG------AGTATG---
---CGCCTTCCTGAGGGACTGCGGCAGGCACTCCTCTTGTCCACTGCGACCCTCAGCCTC
CTGCTCCCCTGCTATGTGACTGTGAGCATGGCGGCCACGTTTCCCGCAGCCGCAGAATGT
CTCTACGGATGGGGGCGGTGGGATGTTCTTGCCTCAACCCATGTGGTCACTTTGGTGGTG
GCCCTGGTCTGGCATCACTTATCCCCCTTCCAGATGGAGGTCAAGGAGAAGCA---GCCC
TCTGCCTCGCTGGGCAGGCTCTTCTCCTGCATGAAGCCAGAGCTCGGTCGCTTCCTCCTC
GTTGCTGTGTTGGTGGTTCTGTCCTGTTTGAGTGAAATGGTGCTGCCCTATTACACGGGT
AGAATGACGGACTGGATCGGG---AAGGAGGAGGAAGACCCTTCAGCCTTCGTTGGCGCC
ATTAAAGCTATGACTATCATCACCATCTTTAGTGCAGTGACCGAGTTCCTCTGTGATAAC
CTGTACTACTGGACGATGGGCCTGGTCCATGTGAGGATACAGGGACAGGTCTTTAAAGCT
GTGCTGGGGCAGGAGATTGCCTTCTTCGACACCTTGTCTACAGGAGAAATCACTTCACGG
ATCACGACTGACACGAATACGATGAGCGAGTCTCTGAGCCAGAACCTGAGCCTGCTGATG
TGGTACTTTATGAGGGTGACCTCCCTCTACGTGTTCATGCTCTGGATGTCATGGAAACTG
GCTCTCTTCACGCTTGTTGGGCTGCCAATCATTATGGTCATCCCTAAACTCTCTGGAACC
TTCCAACAGAATCTGTCAAAGCAGGTACAGGAATCTCTGTCGAAGGCCAATCACGTGGCA
TCGGAGACATTCTCCAACATGAAGACGGTGAGGAGCTTTGCCAATGAGGACGGGGAAGCC
GAGCGATATGCGGAGAAGCTGCACGAGACGTACCAACTCAACAAGATGGAGGCTGCAACA
TACGCAGGAGTCATGTGGACCAACAGTTTCTCAGGCTTGGCCCTCAAGGTGGGGATCCTC
TACTACGGGGGGTGCCTCGTGACATCTGGCGCAGTCAGTGGAGGGGACCTTGTGGCTTTC
ATCCTGTACGAGCTGCAGTTCACCACAGCAGTGGAGGTGCTCCTCAGGATGTACCCCGAT
GTGAAAGGAGCCGTCGGAGCCTCTGAGAAGATCTTCGAGTACATGAACCGCACTCCACAG
ATCTCGCCTCCCGGCACGCTGGCACCAGCAACCCTGCATGGTCACGTCACCTTTGAGAAC
GTGGCTTTCTCCTACCCCAGCCAGCCGAACATTCCAGTGCTGAAGGCTGTCTCATTTGAG
CTGAGGCCGGGTACGGTAACAGCCCTCATAGGCCCTTCCTCGGCTGGTAAGTCATCCTGC
GTGGCTCTCCTGGAGCGCTTCTATGAGCCGCAGGCT------GGCAGGATCCTCCTGGAT
GGGACGCCCCTTCAGGAATACGATCACCGGTACCTGCACAGTAAGATGGCGCTAGTGAGT
CAGGAGCCGGTGCTGTTTGCCCGCCCGGTGCAGGAGAATATCACTTATGGGTTTAAGGCC
CAGCCATTGGACGCTGTCGAGAGAGTGGCGAGACAGGCCAATGCGCACGAGTTAATC---
------GCAAAA---------------GATGCCGGCGAGAGGGGAGGGCAGCTGTCTGGA
GGAGAGAAGCAGCGTGTGGCCCTCGCCAGGGCCCTGATAAGGGACCCCCAGATTCTCATC
CTGGACGATGCCACCAGCTCGCTGGACACCGAGAGCGAGCACCTGGTGCAGAGCGCCATC
TTCAGTAAGGAGAAGAAGAGGACTGTGCTGGTGATCGCACACCGGATGAGCGTGGCGGAG
CAGGCCGATAACATCCTGGTGCTGTCTGGGGGTGAGATTAAAGAGCAGGGGACACACCAG
AAGCTGCTGGAAAGAAAAGGCATCTACTGGGCCCTGGTGCAGAAACAGCTGACTGGCTTC
TCTGAGGACCCACCA
>Amb_lat_TAP1
ATGGAGTTTCCATCCGCGCTGTGGTTCTTGCCGGTCCTGGATGTCTTGGTGCTGAACCTT
CTTCAGTGGTTCTGTCCTCTTGTTGGCCTTCAGGAGCCTCTACTCGTCATCTGGGTCGCC
TCTCTGGCACGTTGGGGACTCCTGACTTATGCAGTCCATGTGCTG------AGTATG---
---CGCCTTCCTGAGGGACTGCGGCGGGCACTCCTCTTGTCCACTGCGACCCTCAGCCTC
CTGCTCCCCTGCTATGTGACTGTGAGCATGGCGGCCACGTTTCCCGCAGCCGCAGAATGT
CTCTACGGATGGGGGCGGTGGGATGTTCTTGCCTCATCCCATGTGGTCACTTTGGTGGTG
GCCCTGGTCTGGCATCACTTATCCCCCTTCCAGATGGAGGCCAAGGAGAAGCA---GCCC
TCTGCCTCGCTGGGCAGGCTCTTCTCCTGCATGAAGCCAGAGCTCGGTCGCTTCCTCCTC
GTTGCTGTGTTGGTGGTTCTGTCCTGTTTGAGTGAAATGGTGCTGCCCTATTACACGGGT
AGAATGACGGACTGGATCGGG---AAGGAGGAGGAAGACCCTTCAGCCTTCGTTGGCGCC
ATTAAAGCTATGACTATCATCACGATCTTTAGTGCAGTGACGGAGTTCCTCTGTGATAAC
CTGTACTACTGGACGATGGGCCTGGTCCATGTGAGGATACAGGGACAGGTCTTTAAAGCT
GTGCTGGGGCAGGAGATTGCCTTCTTCGACACCTTGTCTACAGGAGAAATCACTTCACGG
ATCACGACTGACACGAATACGATGAGCGAGTCTCTGAGCCAGAACCTGAGCCTGCTGATG
TGGTACTTTATGAGGGTGACCTCCCTCTACGTGTTCATGCTCTGGATGTCATGGAAACTG
GCTCTCTTCACGCTTGTTGGGCTGCCAATCATTATGGTCATCCCTAAACTCTCTGGAACC
TTCCAACAGAATCTGTCAAAGCAGATACAGGAATCTCTGTCGAAGGCCAATCACGTGGCA
TCTGAGACATTCTCCAACATGAAGACGGTGAGGAGCTTTGCCAATGAGGACGGGGAAGCC
GAGCGCTATGCGGAGAAGCTGCACGAGACGTACCAACTCAACAAGATGGAGGCTGCAACA
TACGCAGGAGTCATGTGGACCAACAGTTTCTCAGGCTTGGCCCTCAAGGTGGGGATCCTC
TACTACGGAGGGTGCCTCGTGACCTCTGGCACAGTCAGTGGAGGGGACCTGGTGGCTTTC
ATCCTGTACGAGCTGCAGTTCACCACAGCAGTGGAGGTGCTCCTCAGGATGTACCCCGAT
GTGAAAGGAGCCGTCGGAGCCTCTGAGAAGATCTTCGAGTACATGAATCGCACTCCACAG
ATCTCGCCTCCCGGCACGCTGGCACCAACAACCCTGCACGGTCAAGTGACCTTTGAGAAC
GTGGCTTTCTCCTACCCCAGCCAGCCGAACATTCCAGTGCTGAAGGCTGTCTCATTTGAG
CTGAGACCGGGTACGGTAACAGCCCTCATAGGCCCTTCCTCAGCTGGTAAGTCGTCCTGT
GTGGCTCTCCTGGAGCGCTTCTATGAGCCGCAGGCT------GGCAGGATCCTCCTGGAT
GGGACGCCCCTTCAGGAATACGATCACCGGTACCTGCACAGTAAGATGGCGCTAGTGAGT
CAGGAGCCGGTGCTGTTTGCCCGCCCGGTGCAGGAGAATATCACTTATGGGTTTGAGGCC
CAGCCATTGGACGCTGTCGAGAGAGTGGCGAGACAGGCCAATGCGCACGAGTTAATC---
------GCAAAA---------------GATGCCGGCGAGAGGGGAGGGCAGCTCTCTGGA
GGAGAGAAGCAGCGTGTGGCCCTTGCCAGGGCCCTGATAAGGGACCCCCAGATTCTCATC
CTGGACGATGCCACCAGCTCGCTGGACACCGAGAGCGAGCACCTGGTGCAGAGCGCCATC
TACAGTAAGGAGAAGAAGAGGACCGTGCTGGTGATCGCACACCGGATGAGTGTGGCGGAG
CAGGCCGATAACATCCTGGTGCTGTCTGGGGGTGAGATTAAGGAGCAGGGGACACACCAG
AAGCTGCTGGAAAGAAAAGGCATCTACTGGGCCCTGGTGCAGAAACAGCTGAATGGCTTC
TCTGAGGACCCACCA
>Crypt_alleg_TAP1
ATGGGATTCCCACCTGCGCTGTGCTTCCTGCCTGTCCTGGACCTGGCAGGCCTGCACGTC
CTTCAGCGCCTCTGCCCTCTCGTCTGCCTGCAGGAGCCTCTGCTCATTGTCTGGGTGGCC
TCCCTGGCCCGCTGGGGGCTGCTGACCTTCGCTGTCCACGCGGCGAGCTCCGGTGTC---
---AGCCTGCCCGAGTGGCTGCGGCAGGAGCTCCGCCTGTCCGTGGCCTTGCTCAGCCTC
CTGGTGCCCTGCTATGTGACGGTGAGCACGGCGGTCGATTCTCCGTCGGCCGCAGAGTTT
CTCCACGGCTGGGCGCGGTGGGATGTCTCCACCATGTCCTATCTCATCACTGTGGTCGTG
GTCGTGCTGTGGCACCACTTCTCCCCCTTTGGGCAGGAGGAAGAGGACAAGAA---GCCC
TCGGCCTCACTGGGCCGGCTCTTCTCCTGCATGTGGCCGGAGCTTGGCCGCTTCCTGCTC
ATTGCTGCGCTCGTGGTGCTGTCCTCTCTGGGTGAGATGGTGATGCCGTACTACACCGGG
AGGATGACGGACTGGATCGGGAACGAA------GAAGACCCCTCGGCCTTCGTCAGCGCC
ATCCGGGCAATGGCCTTCATCACCATCGGGAGTGCTCTGACCGAGTTCCTGTGCGATAAC
CTCTACTTCATCACCATGAGCCGGATCCACATGAGGATCCAGGGCCAGGTCTTCCAGGCC
GTGCTGGAGCAAGAGATCGCCTTCTTTGACACCCTGGAGACAGGCGTCATCACCTCGCGG
ATCACAACGGACACGAACACAGTGAGTGAGTCTCTGAGCGAGAAGCTGAGCCTGCTTATG
TGGTACCTCATGCGGGTGTCGTTCCTCTACGCCTTCATGCTCTGGCTGTCCTGGAAGCTG
GCGCTCTTCACCCTCATCGGGCTGCCCATCATCATGGTCATTCCAAAGCTGTCCGGAACC
TTCTACCAGGATCTGGCCACCCAGGTGCAAGGATCGCTCTCGAAGGCCAACCACGTGGCC
CAGGAGACCTTCTCCAACATGAAGACGGTGCGGAGCTTCGCTAATGAGGACAGAGAGGCA
GAGCGATACGCAGACCGACTGCAGGAGACCTACCGATTGAACAAGAAGGAGGCCGTGGCC
TATGCCGGCTCCACCTGGGCCAACAGCTTCTCGGGCCTGGCGCTGAAGGTCGGCATCCTG
TACTATGGTGGGCGACTGGTGACATCCGGGGCGGTCAGCGGAGGGGACCTGGTTGCCTTC
GTCCTGTATGAGCTTCAATTCACGGCTGCAGTGGAGACACTGCTCCACACGTACCCACAT
GTGAAATCAGCCGTTGGCGCCTCAGAGAAGATCTTTGAGTACATGGACCGCAAGCCACAG
ATCTCACCCCCGGGCACGCTGGCACCAGAGACCCTCCGCGGCCACGTGACCTTCGACAAT
GTGAGCTTCTCCTACCCCAGCCAACCCGACACGCCGGTGCTGAAGGGGGTGTCCTTCGAG
CTGAGGCCCGGGGAGGTCACGGCCCTCGTGGGCCCCTCATCAGCTGGGAAGACCTCCTGC
ATGGCTCTGCTGGAGCGATTCTACGAGCCGCAGGCC------GGGAGGATCCTGATAGAT
GGGAGACCCCTGCATGAGTACAGTCACCGGTACCTACACAGCAGGGTGGCGCTGGTGAGC
CAGGAGCCAGTGCTGTTTGCCCGCCCGGTGCAGGAAAACATCTCTTATGGGTTAGGAGTG
CAGCCCCTGGAGGCCGTGGAGAAGGTAGCAAAGCAAGCCAACGCCCACGACTTCATCAGC
---GCATTCAAGGAACAGTACCAGACGGACGCTGGTGAGAGGGGGGGTCAGCTTTCCGGG
GGCCAGAAGCAGCGCATAGCCATCGCCAGGGCCCTGATGCGGGACCCCCAGATCCTCCTC
CTGGACGCTGCCACCAGCTCACTGGATGCCGAGAACGAGCACCAGGTACTGAATGCCATC
TACACCTGGGCCCGGCAGAGGACAGTGCTGCTGATCGCACACCGCCTCAGCACTGTGGAG
CAGGCTGATAAGATCCTGGTTCTGGAGGGAGGTGAGATCCGGGAGCAGGGGACGCACCAG
AATCTGCTGGACATGAAGGGCCTGTACTGGGGCCTGGTGCAGAAACAGCTGCAGAGCTTT
GGCGAGGAACGACCA
>And_dav_TAP1
ATGGGATTCCCGCCTGCGCTGTGCTTCCTGCCTGTCCTGGACTTGGCAGGCCTGCACGTC
CTTCAGCGCCTCTGCCCTCTCATCTGCCTGCAGGAGCCTCTGCTCATTGTCTGGGTGGCC
TCCCTGGCCCGCTGGGGGCTGCTGACCTTCGCTGTCCACGCGGCGAGCTCCGGTGTC---
---AGCCTGCCCAAGTGGCTGCGGCGGGAGCTCCGCCTGTCCGTGGCCTTGCTCAGCCTC
CTGGTGCCCTGCTATGTGACGGTGAGCACGGCGGTTGAGTCTCCGTCGGCCGCAGAGTTT
CTCCACGGCTGGGCGCGGTGGGATGTCTTCACCATGTCCTATCTCATCACTGTGGTCGTG
GCCGTGCTGTGGCACCACTTCTCCCCCTTTGGGCAGGAGGAAGAGGACAAGAA---GCCC
TCGGCCTCACTGGGCCGGCTCTTCTCCTGCATGTGGCCGGAGCTCGGCCGCTTCCTGCTC
ATTGCTGCGCTCGTGGTGCTGTCCTCTTTGGGTGAGATGGTGATGCCGTACTACACCGGG
AGGATGACGGACTGGATCGGGAACGAA------GAAGACCCCTCGGCCTTCGTCAGCGCC
ATCCGGGCAATGGCCTTCATCACCATCGGGAGCGCTGTGACCGAGTTCCTGTGCGATAAC
CTCTACTTCATCACCATGAGCCGGATCCACATGAGGATCCAGGGCCAGGTCTTCCAGGCC
GTGCTGGAGCAGGAGATCGCCTTCTTTGACACCCTGGAGACAGGTGTCATCACCTCGCGG
ATTACGACGGACACGAACACAATGAGCGAGTCTCTGAGCGAGAAGCTGAGCCTGCTGATG
TGGTACCTCATGCGGATGTCCTTCCTCTACGCCTTCATGCTCTGGCTCTCCTGGAAGCTG
GCGCTCTTCACCCTCATCGGGCTGCCCATCATCATGGTCATTCCAAAGCTGTCCGGAACC
TTCTACCAGGATCTGGCCGCCCAGGTGCAAGGATCGCTCTCGAAGGCCAACCACGTGGCC
CAGGAGACCTTCTCCAACATGAAGACGGTGCGGAGCTTCGCCAATGAGGACGGGGAGGCA
GAGCGATACGCAGACCGACTGCAGGAGACCTACCGACTGAACAAGAAGGAGGCCGTGGCC
TATGCCGGCTCCGCCTGGGCCAACAGCTTCTCAGGCCTGGCGCTGAAGGTCGGCATCCTG
TACTATGGTGGGCGACTGGTGACATCCGGGGCAGTCAGCGGAGGGGACCTGGTTGCCTTC
GTCCTGTATGAGCTTCAATTCACGGCTGCAGTGGAGGCACTGCTCCACACGTACCCACAT
GTGAAATCAGCCGTTGGCGCCTCAGAGAAGATCTTTGAGTACATGGACCGCAAGCCACAG
ATCTCACCCCCGGGCACGCTGATGCCAGAGACCCTCCGCGGCCACGTGACCTTCGACAAC
GTGAGCTTCTCCTACCCCAGCCAACCCGACACGCTGGTGCTGAAGGGGGTGTCCTTCGAG
CTGAGGCCCGGGGAGGTCACGGCCCTCGTGGGCCCCTCGTCAGCCGGGAAGACCTCCTGT
GTGGCTCTGCTGGAGCGATTCTACGAGCCGCAGGCC------GGCAGGATCCTGATAGAC
GGGAGACCCCTGCATGAGTACAGTCACCAGTACCTACACAGCCGGGTGGCGCTGGTGAGC
CAGGAGCCAGTGCTGTTTGCCCGCCCGGTGCAGGAAAACATCTCTTATGGGTTAGGAGTG
CAGCCCTTGGAGGCCGTGGAGAAGGTAGCAAAGCAAGCCAACGCCCACGACTTCATCAGC
---GCACTCAAGGAACGGTACCAGACGGACGCTGGTGAGAGGGGGGGTCAGCTTTCGGGG
GGCCAGAAGCAGCGCGTAGCCATCGCCAGGGCCCTGATGCGGGACCCCCAGATCCTCATC
CTGGACGCCGCCACCAGCTCACTGGACGCCGAGAACGAGCACCAGGTACTGAATGCCATC
TACACCTGGGCCCGGCAGAGGACGGTGCTGGTGATCGCGCACCGCCTCAGCACTGTGGAG
CAGGCTGATAAGATCCTGGTTCTGGAGGGAGGTGAGATCCGGGAGCAGGGGACGCACCAG
AATCTGCTGGACATGAAGGGCCTGTACTGGGGCCTGGTGCAGAAACAGCTGCAGAGCTTT
GGCGAGGCACAATCA
>Hyn_ret_TAP1
ATGGCGTTCCCGCGGGCTCTGTGGTTCCTGCCTGTCCTGGACCTCGCGGCCCTGCAGATC
CTTCAGCACCTCTGCTCTCTGGTCTGCCTGCACCAGCCTGTGCTCAGTGTCTGGGTCGCA
TCCCTGGTCCGTTGGGGCCTCCTGGCCTTTGCTGTCCGCGCGTCG------GGCGCTGGG
CCCAGCCTGCCCGAGTGGCTGCGACGGGAGCTCTACCTGTCCATGGCCTTGCTCTGCCTC
CTGGTGCCCTGCTATGGGACGGTGGGCGCGGCAGTAGCCCCTCTGTCTGCCGGAGAGTTT
GTCCATGGCTGGGCGCGGTGGGATGTCTTCACCATGTCCTATCTCATAACTATGGTGGTG
ACCGTGCTGTGGCACCACTTCTCCCCCTTTGGGCAGGAGGATGAGGAGGAGGA---GCCC
TCGGCCTCGCTGGGCCGGCTCTTCTCCTGCATGCGGCCGGAGCTCTGGCGCTTCCTGGTC
ATTGCCGTCTTCGTGGTTGTGTCCTCCTTGGGTGAGATGGTGACGCCGTTCTACACCGGG
AGGATGACGGACTGGATTGGGAATGAA------GAAGACCCCTCGGCCTTCGCCAGCGCC
ATCAGGGTCATGGCCATCGTCACCATTGGGAGCGCTGTGACCGAGTTCCTGTGCGACAAC
CTCTACTTCGTCACCATGGGCCTGATCCACATGAGGATCCAGGGCCAGGTCTTCCAGGCC
GTGCTGGGGCAGGAGATCGCCTTCTTCGACACCTTGCAGACAGGCACCATCACCTCGCGG
ATAACGACGGACACGAACACGATGAGCGAGTCTCTCAGCGAGAAGCTGAGCCTGCTGATG
TGGTACTCCATGAGGGTGTCCTTCCTGTACTGCTTCATGCTCTGGCTCTCCTGGAAGTTG
GCGCTTTTCACCCTCATCGGGCTGCCCATCATCATGGTCATTCCAAAGCTCTCCGGGACC
TTCTACCAGAATCTGGCAGTCCAGGTGCAGGAATCACTGGCAAAGGCCAACCAGGTGGCC
CAGGAGACCTTCTCCAACATGAAGACGGTGCGAAGCTTCGCCAACGAGGACGGGGAGGCG
GAGCGCTATGCCGACCGACTGCAGGACACTTACCGACTGAACAGGAAGGAGGCCGTGGCC
TACGCCGGCTTCATGTGGACCAACAGCTTCTCGGGCCTGGCGCTGAAAGTCTCCATCCTG
TACTACGGTGGCCGCTTGGTGACGTCCGGAGCGGTCAGCGGAGGGGACCTGGTGGCCTTC
GTCCTGTACGAGCTTCAGTTCACCTCGGCGGTGGAGGTGCTCCTCAGAATGTATCCAGAC
GTGAAAGCAGCCGTCGGCGCCTCGGAGAAGATCTTCGAATACATGGACCGCACGCCGCAG
ATCTCCGCGCCAGGCACGCTGGCGCCGGAACACCTATATGGTCACATGACCTTTGACAAC
GTGAGCTTCTCCTACCCCAGCCGGCCCGACACGCCGGTGCTGAAGGGCGTGTCGTTCCGT
CTGAGGCCCGGGGAGGTCACGGCTCTCGTGGGCCCATCGTCAGCCGGGAAGTCGACCATC
GTGGCTCTGCTAGAGCGATTCTACGAGCCGCAGGCT------GGAAAGATCCTGATAGAC
GGGCGTCCCCTACATGAGTACAGTCACCGCTACCTACACAGCAAGGTGGCACTGGTGAGC
CAGGAGCCGGTGCTGTTTGCCCGACCGGTGCAGGAGAACATCTCTTACGGGTTAGGCGCC
CAGCCAATGGAGGCTGTGGAGGCGGTGGCGAAGCAGGCCAACTGCCACGAGTTCATCAGC
---AAGCTGAAGGACGGGTACCAGACTGATGCCGGCGAGAGGGGGGGTCAGCTCTCTGGG
GGCCAGAAGCAGCGCGTGGCCATCGCCAGGGCCCTGATGCGGGACCCTCAGATCCTCATC
CTGGACGACGCCACCAGCTCTCTGGACGCAGAGAGCGAGCACCTGGTACAGAGCGCCATC
TACAACGGGGCCCGGCAGAGGACGGTGCTACTGATCGCGCACCGCCTCAGCACCGTGGAG
CGGGCCGATAAGATCCTGGTCCTGGAGGAAGGCGAGATCCGGGAGCGCGGGACACACCAG
GAGCTGCTGGACAGGAAGGGCACGTACTGGGACCTGGTGCAGAAACAGCTGCAGAGCTTC
GGCAAGGACCGCACA
>Hyn_chi_TAP1
ATGGCGTTCCCGCCTGCTCTGTGGTTCCTACCTGTCCTGGACCTCGTGGCCCTTCAGATC
CTTCAGCGCCTCTGCCCTCTCGTCTGCCTGCAGGAGCCTGTGATCGGTGTCTGGGTTGCC
TCACTGGTCCGTTGGGGGCTCCTGGCCTTTGCTGTCCGCGCGGCG------AGCGCCGGG
CCCAGCCTGCCCGAGTGGCTGCAACGGGAGCTCTACCTGTCCATTGCCTTGCTCTGCCTC
CTGGTGCCCTGCTATGGGATGGTGGGCGCGGCGGTAGCACCTCTGTCTGCCGGAGAGTTT
CTCCATGGCTGGGCACGGTGGGATGTCTTCACCATGTCCTATCTCATAACTATGGTGGTG
GCCGTGCTGTGGCACCACTTCTCCCCCTTTGGGCAGGAGGATAAGGAGGAGAA---GCCC
TCGGCCTCGTTGGGCCGGCTCTTCTCCTGCATGCGGCCGGAGATCTGGCACTTCCTGGTC
ATTGCCGTCTTCGTGGTGGTGTCCTCCTTGGGTGAGATGGTGACGCCGTTCTACACCGGG
AGGATGACGGACTGGATTGGGAATGAA------GAAGACCCCTCGGCCTTCGCCAGCGCC
ATCAGGGTCATGGCCATCATCACCATTGGGAGCGCTGTGACCGAGTTCCTGTGCGACAAC
CTCTACTACGTCACCATGGGCCTGATCCACATGAGGATCCAGGGGCAGGTCTTCCAGGCC
GTGCTGGGGCAGGAGATCGCCTTCTTCGACACCTTGCAGACAGGCACCATCACCTCGCGG
ATAACGACGGACACGAACACGATGAGCGAGTCTCTCAGTCAGAAGCTGAGCCTGCTGATG
TGGTACTCCATGAGGGTGTCCTTCCTGTACGGCTTCATGCTCTGGCTCTCCTGGAAGTTG
GCGCTTTTCACCCTCATCGGGCTGCCCATCATCATGGTCATTCCAAAGCTCTCTGGGACC
TTCTACCAGAATCTGGCAGTCCAGGTGCAGGAATCACTGGCGAAGGCCAACCAGGTGGCC
CAGGAGACCTTCTCCAACATGAAGACGGTGCGGAGCTTCGCCAACGAGGACGGGGAGGCG
GAGCGCTACGCCGACCGACTGCAGGACACCTACCGGCTGAACAGGCAGGAGGCCGCAGCC
TACGCCGGCTTCATGTGGACCAACAGCTTCTCGGGCCTGGCGCTGAAAGTCTCCATCCTG
TACTATGGTGGCCGCCTGGTGACGTCCGGAGCGGTCAGCGGAGGGGACCTGGTGGCCTTC
GTCCTGTACGAGCTTCAGTTCACCTCGGCGGTGGAGGTGCTCCTCAGAATGTATCCAGAT
GTGAAAGCAGCTGTCGGCGCCTCGGAGAAGATCTTCGAGTACATGGACCGCACGCCGCAG
ATCTCTGCGCCAGGCACGCTGGCGCCGGAACACCTATACGGTCAAGTGACCTTTGACAAC
GTGAGCTTCTCCTACCCCAGCCGGCCCGACACGCCGGTGCTGAAGGGCGTGTCGTTCCGT
CTGAGGCCCGGGGAGGTCACGGCTCTCGTGGGCCCCTCGTCAGCTGGAAAGTCGACCATC
GTGGCTCTGCTGGAACGATTCTACGAGCCGCAGGCT------GGAAAGATCCTGATAGAC
AGGCGTCCCCTACATGAGTACAGTCACCGCTACCTACACAGCAAGGTGGCACTGGTGAGC
CAGGAGCCGGTGCTGTTTGCCCGACCGGTGCAGGAGAACATCTCTTACGGGTTAGGCGCC
CAGCCAATGACGGCCGTGGAGGCAGTGGCGAAGCAGGCCAACTGCCACGAGTTCATCAGC
---AAGCTGAAGGACGGGTACCAGACGGATGCCGGCGAGAGGGGGGGTCAGCTCTCTGGG
GGCCAGAAGCAGCGCGTTGCCATCGCCAGGGCCCTGATGCGGGACCCTCAGATCCTCATC
CTGGACGACGCCACCAGCTCTCTGGACGCAGAGAGCGAGCACCTGGTACAGAGCGCCATC
TACAACGGGGCCTGGCAGAGGACGGTACTGCTGATCGCGCACCGCCTCAGCACCGTGGAG
CGGGCCGATAAGATCCTGGTCCTGGAGGAAGGCGAGATCCGGGAGCGCGGGACGCACCAG
GAGCTGCTGGACAGGAAGGGCACGTACTGGGACCTGGTGCAGAAACAGCTACAGAGCTTT
GGCAAGGATCGCACA
>Hyn_leec_TAP1
ATGGCGTTCCCGCCTGCTCTGTGGTTCCTACCTGTCCTGGACCTCGTGGCCCTTCAGATC
CTTCAGCGCCTCTGCCCTCTTATCTGCCTGCAGGAGCCTGTGCTCGGTGTCTGGGTTGCG
TCCCTGGTCCGTTGGGGGCTCCTGGCCTTTGCTGTCCGCGCGTCG------AGCGCCGGT
CCCAGCCTGCCTGAGTGGCTGCAACGGGAGCTCTACCTGTCCATTGCCTTGCTCTGCCTC
CTGGTGCCCTGCTATGGGATGGTGGGCACGGCGGTAGCACCTCTGTCTGCCGGAGAGTTT
CTCTATGGCTGGGCGCGGTGGGATGTCTTCACCATGTCCTATCTCATAACTATGGTGGTG
GCCGTGCTGTGGCACCACTTCTCCCCCTTTGGGCAGGAGGATAAGGAGGAGAA---GCCC
TCGGCCTCGCTGGGCCGGCTCTTCTCCTGCATGCGGCCGGAGATCTGGCGCTTCCTGGTC
ATTGCCGTCTTCGTGGTGGTGTCCTCCTTGGGTGAGATGGTGACGCCGTTCTACACCGGG
AGGATGACGGACTGGATTGGGAATGAA------GAAGACCCCTCGGCCTTCGCCAGCGCC
ATCAGGGTCATGGCCATCATCACCATTGGGAGCGCTGTGACCGAGTTCCTGTGCGACAAC
CTCTACTTCGTCACCATGGGCCTGATCCACATGAGGATCCAGGGGCAGGTCTTCCAGGCC
GTGCTGGGGCAGGAGATCGCCTTCTTCGACACCTTGCAGACAGGCACCATCACCTCGCGG
ATAACGACAGACACGAACACGATGAGTGAGTCTCTCAGTGAGAAGCTGAGCCTGCTGATG
TGGTACTCCATGAGGGTGTCCTTCCTGTACGGCTTCATGCTCTGGCTCTCCTGGAAGTTG
GCGCTTTTGACTCTCATCGGGCTGCCCATCATCATGGTCATTCCAAAGCTCTCCGGTACC
TTCTACCAGAATCTGGCAGTCCAGGTGCAGGAATCACTGGCGAAGGCCAACCAGGTGGCC
CAGGAGACCTTCTCCAACATGAAGACGGTGCGGAGCTTCGCCAACGAGGACGGGGAGGCG
GAGCGCTATGCCGACCGACTGCAGGACACCTACCGACTGAACAGGAAGGAGGCCGTGGCC
TACGCCGGCTTCATGTGGACCAACAGCTTCTCGGGCCTGGCGCTGAAAGTCTCCATCCTG
TACTACGGTGGCCGCCTGGTGACGTCCGGAGCGGTCAGCGGAGGGGACCTGGTGGCCTTC
GTCCTGTACGAGCTTCAGTTCACCTCGGCGGTGGAGGTGCTCCTCAGAATGTATCCAGAT
GTGAAAGCAGCTGTCGGCGCCTCGGAGAAGATCTTCGAGTACATGGACCGCACGCCGCAG
ATCTCTGCACCAGGCACGCTGGCGCCGGAACACCTATACGGTCACGTGACTTTTGACAAC
GTAAGCTTCTCCTACCCCAGCCGGCCCGACACGCCGGTGCTGAAGGGCGTGTCGTTCCGT
CTGAGACCCGGGGAGGTCACGGCTCTCGTGGGCCCCTCGTCAGCCGGGAAGTCGACCATC
GTGGCTCTGCTGGAACGATTCTACGAGCCGCAGGCT------GGAAAGATGCTGATAGAC
GGGCGTCCCCTACATGAGTACAGTCACCGCTACCTACACAGCAAGGTGGCGCTGGTGAGC
CAGGAGCCGGTGCTGTTTGCCCGACCGGTGCAGGAGAACATCTCTTACGGGTTAGGCGCC
CAGCCAATGGAGGCCCTGGAGGCGGTAGCGAAGCAGGCCAACTGCCACGAGTTCATCAGC
---AAGCTGAAGGACGGGTACCAGACGGATGCCGGCGAGAGGGGGGGTCAGCTCTCTGGG
GGCCAGAAGCAGCGCGTGGCCATCGCCAGGGCCCTGATGCGGGACCCTCAGATCCTCATC
CTGGACGACGCCACCAGCTCTCTGGACGCAGAGAGCGAGCACCTGGTACAGAGCGCCATC
TACAACGGGGCCCGGCAGAGGACGGTACTACTGATCGCGCACCGCCTCAGCACCGTGGAG
CGGGCCGATAAGATCCTGGTCCTGGAGGAAGGCGAGATCCGGGAGCGCGGGACGCACCAG
GAGCTGCTGGACAGGAAGGGCGCGTACTGGGACCTGGTGCAGAAACAGCTACAGAGCTTC
GGCAAGGACCGCACC
>Hyd_ital_TAP1
ATGGCATTTCCATTTATGCTGTTGATCCTGCCGGCGTTGGATGTTGTGGTGTTGCCTCTT
CTTCAATGGGTTTGGCCTCTCATTGGCTTGCAGGAGCCTATTCTTGTCATCTGGATCGTC
GCCCTATCTCGATTGGTTTTCTTTGCCACAGCAGTGCATGTGCTG------GGCACA---
---TGCTTACCTAAATGGCTGCAAAAGCAGCTTATCCTATTTATAGTCACTCTGAGCCTC
CTCATCCCTTGCTACGTGACTATGAGCACTGCAGTCGGGTCTTCAGCGGCTGATGAGTGT
CTTCATGGTTGGTGGCGGTGGGATGTCATTGCCTTGTCCTACTACTTTAGTTTGGTGGTG
GCCTTGCTTTGTCATCAGCTCTCTCCCTTTGGACAGGAGGAAGAGGAAAAGAA---GGAC
TCTGCCTCCTTGGGCAGGCTCTTATCTTGCATGAAGCCGGAGCTCTGCAGCTTCCTCATC
ATTACCGTGTTTGTGGTGATTTCATGCCTGAGCGAAATGGTGATGCCGTATTACACTGGC
AGGATAACTGACTGGATTGGAAATGAG------AAGGATTCCTCAGCTTTTGACAATGGC
ATCAGGGCTATGGCCATCATCACAGCCGCCAGTGCAGTGTTGGAGTTCATTTGTGACAAC
CTCTACAATCTTACCATGGGCATAATCCACACAAGAATCCAGGGACAGGTCTTCCAGGCC
GTACTGAGGCAAGAAATAGACTTCTTTGATACCACGGCTACAGGTGACATTACTTCACGC
ATCGCGACAGACACCAACACAATGAGCGAGTCCTTGAGCGAGAATCTGAGCCTGCTAATG
TGGTATTCCATGAGGACATTCTCTCTCTATGCGGCCATGTTCTGGGTGTCCAGGAAGCTT
GCGTTATTCACACTCATCTGGCTGCCTGGCATCATGGTTATCCCAAAACTCTCAGGGACT
TTTTATCAGAATTTGGCTGTGAAAGTGCAGGAATCGCTTTCAAAGGCAAACCAGGTAGCT
CTGGAGACGTTTTCCAACATGAAGACAGTGCGTAGCTTTGCCAATGAGGACGGGGAGGCG
GAGCGCTATATAGAAAAGCTGCAGGATACATACCAATTAAATAAGAAAGAGGCCATGGCA
TACGCTGGATTCATGTGGACCAACAGTTTCTCTGGCCTGGCCCTGAAGGTGGCCATCCTG
TATTACGGCGGGAGATTGGTGACATCTGGCATGGTCAGCGGAGGGGCCCTGGTAACCTTT
GTCCTGTATGAGCTTCAGTTCACTGTAGCAGTGGATGTGCTGCTAAGGATGTACCCAGAC
GTGAAAAGAGCTGTCGGGGCCTCGGAGGAGATCTTTAAGTATATGGACCGCACGCCAAAG
ATCTCTCCTTCCGGTACTCTGGCACCAGGGAACTTGCATGGACGTGTAACCTTCGACAAC
ATAACATTCTGCTACCCTAAGCACCCCGACACCCCCGTCCTTAAGAGGGTCTCATTTGAA
TTGAATCCTGGGGAGGTCACAGCACTCGTGGGTCCATCGTCATCTGGGAAGTCGACGTGT
GTGGCGTTGCTTCAACGTTTTTATGAATCAGCAGGT------GGCACGATTCTGATAGAC
GGGATACCTGTTAAGGAATACGAGCACCAATACTTGCATAATAAGATGGCGCTGGTGAGT
CAGGAGCCAGTGTTGTTTGCCCGCTCGATTCAGGAGAATATCTCGTATGGATTAGGAGTG
CAGCCCTTGGATGCCGTTGAGAAGGTGGCAAAACAAGCCAACTCTCATGAATTTATCATC
ACTTCTCTCGAGGATGGGTACAATACAGATGCAGGCGAGAGGGGAAATAAGCTTTCGGTG
GGACAGAAGCAGCGAGTGGCCCTTGCCAGAGCATTGATGCGGGACCCCCAGATCCTCATC
CTGGATGATGCCACCAGCTCACTGGACGCAGAGAGTGAACACCTGGTGCAGAACACCATC
TACAGCGGCACCCGGCAGCGGACTGTGCTAGTGATTGCACACCGACTCAGCAAAGTGGAG
CAGGCAGATAAGATCATTGTACTGGAGGGAGGCGAGATCAAGGAGCAAGGAACCCACCAG
GAGCTACTGGACAAGAAGGGATCATACTGGCACTTGGTGCAGAAACAGCTGGGCGGTACC
GGTGGTGACCATCAC
>Hyd_stri_TAP1
ATGGCATTTCCATTTATGCTGTTGATCCTGCCGGTGTTGGATGTTGTGGTGTTGCCTCTT
CTTCAATGGGTTTGGCCTCTCATTGGCTTGCAGGAGCCTATTCTTGTCATCTGGATCGTC
GCCCTATCTCGATTGGTTTTCTTTGCCACAGCAGTGCATGTGCTG------GGCACA---
---TGCTTACCTAAATGGCTGCAAAAGCAGCTTATCCTATTTATAGTCACTTTGAGCCTC
CTCATCCCTTGCTACGTGACTATGAGCACTGCAGTCGGGTCTTCAGCGGCTGATGAGTGT
CTTCATGGTTGGTGGCGGTGGGATGTCATTGCCTTGTCCTACTACTTCAGTTTGGTGGTG
GCCTTGCTTTGTCATCAGCTCTCTCCCTTTGGACAGGAGGAAGAGGAGAAGAA---GGAC
TCTGCCTCCTTGGGCAGGCTCTTATCCTGCATGAAGCCGGAGCTCTGTAGCTTCCTCATC
ATTACCGTGTTTGTGGTGATTTCATGCCTGAGCGAAATGGTGATGCCGTATTACACTGGC
AGGATAACTGACTGGATTGGAAATGAG------AAGGATTCCTCAGCTTTTGACAATGCC
ATCAGGGCTATGGCCATCATCACAGCCGCCAGTGCAGTGTTGGAGTTCATTTGTGACAAC
CTCTACAATCTTACCATGGGCATAATCCACACAAGAATCCAGGGACAGGTCTTCCAGGCC
GTACTGAGGCAAGAAATAGACTTCTTTGATACCACGGCCACAGGTGACATTACTTCACGC
ATCGCGACAGACACCAACACAATGAGCGAGTCCTTGAGCGAGAATCTGAGCCTGCTAATG
TGGTATTCCATGAGGACATTCTCTCTCTATGCGGCCATGTTCTGGGTGTCCAGGAAGCTT
GCGTTATTCACAATCATCTGGCTGCCTGGCATCATGGTTATCCCAAAACTCTCAGGGACT
TTTTATCAGAATTTGGCTGTGAAAGTGCAGGAATCGCTTTCAAAGGCAAACCAGGTAGCT
CTGGAGACGTTTTCCAACATGAAGACAGTGCGTAGCTTTGCCAATGAGGACGGGGAGGCG
GAGCGCTATATAGAAAAGCTGCAGGATACATACCAATTAAATAAGAAAGAGGCCATGGCA
TACGCTGGATTCATGTGGACCAACAGTTTCTCTGGCCTGGCCCTGAAGGTGGCCATCCTG
TATTACGGCGGGAGATTGGTGACATCTGGCATGGTCAGCGGAGGGGCCCTGGTAACCTTT
GTCCTGTATGAGCTTCAGTTCACTGTAGCAGTGGATGTGCTGCTAAGGATGTACCCAGAC
GTGAAAAGAGCTGTCGGGGCCTCGGAGGAGATCTTTAAGTATATGGACCGCACGCCAAAG
ATCTCTCCTTCCGGTACTCTGACACCAGGGAACTTGCATGGACGTGTAACCTTTGACAAC
ATAACATTCTGCTACCCTAAGCACCCCGACACCCCCGTCCTTAAGAGGGTCTCATTTGAG
TTGAATCCTGGGGAGGTCACAGCACTCGTGGGTCCATCGTCATCTGGGAAGTCGACGTGT
GTGGCGTTGCTTCAACGTTTTTATGAATCAGCAGGT------GGCACGATTCTGATAGAC
GGGATACCCATTAAGGAATACGAGCACCAATACTTGCATAATAAGATGGCGCTGGTGAGT
CAGGAGCCAGTGTTGTTTGCCCGCTCGATTCAGGAGAACATCTCGTATGGATTAGGAGTG
CAGCCCTTGGATGCCGTTGAGAAGGTGGCAAAACAAGCCAACTCTCATGAATTTATCATC
ACTTCTCTCGAGGATGGGTACAATACAGATGCAGGCGAGAGGGGAAATAAGCTTTCGGTG
GGACAGAAGCAGCGAGTGGCCCTTGCCAGAGCATTGATGCGGGACCCCCAGATCCTCATC
CTGGATGATGCCACCAGCTCACTGGACGCAGAGAGTGAACACCTGGTGCAGAACACCATC
TACAGCGGCACCCGGCAGAGGACTGTGCTAGTGATTGCACACCGGCTCAGCAAAGTGGCG
CAGGCAGATAAGATCATTGTACTGGAGGGAGGCGAGATCAAGGAGCAAGGAACCCACCAG
GAGCTACTGGACAAGAAGGGATCATACTGGCGCTTGGTGCAGAAACAGCTGGGCGGTACC
GGTGGTGACCATCAC
>Bat_nig_TAP1
NNNNNNNNNNNNNNNNNNNNNNNNNNNNNNNNNNNNNNNNNNNNNNNNNNNNNNNNNNNN
NNNNNNNNNNNNNNNNNNNNNNNNNNNNNNNNNNNNNNNNNNNNNNNNNNNNNNNNNNNN
NCTCTAGCTCGATTGATTTTCTTGTTGACGGCAGTGCATGCGCTT------GGCGCC---
---TCCTTACCTGAATGCCTGCAGAAGCAGCTCATTCTATTTACAGTCACTCTGAGCCTC
CTCATCCCTTGCTATGTGACTGCGAGCGCTGCAGTCAGGTCTTCAGCGGCTGATGAGTGT
CTCCATGGCGGGGGGCGTTGGGATGCCATTGCCTTGTCCTATCTCATCAGTTTGGTGGTG
GCCTTGCTCTATCATCACCTCTCTCCCTTTGGAGAAGAGGAAGAAGAGAAGAA---GGAC
TCTGCCTCTTTGACCAGGCTCTTCTCCTGCATGAAGCCGGACCTTTGGCGCTTCCTCATC
ATTGCCCTGTTTGTGGTGGTTTCATGCATAGGGGAAATGGTGATGCCTTACTACACCGGC
AGGATGACTGACTGGATTGGAAATGAG------AAAGATTCCTCCGCCTTTGACAACGCC
ATCAGAGCTATGACCATCATCACAGCCGTCAGTGCTGTGTTGGAGTTCCTTTGCGACAAC
CTCTACTATTTCACCATGAGCATAATCCACACGAGAATCCAGGGGCAAATCTTCCGGGCC
GTGCTGCGGCAGGAAATAGCTTTCTTTGATTCCATGTCCACAGGTGTCATTACTTCCCGG
ATCACGACTGATACCAACACAATGAGCGAGTCCCTGACCGAGAAGCTGAGCCTGCTAATG
TGGTATTCCATGAGGGCGTTCTTCCTCTATGGGTTCATGCTCTGTGTGTCCTGGAAGCTG
GCATTATTCATGCTCATCGGGCTGCCTGTCATCATAGTGNNNNNNNNNNNNNNNNGGACT
TTTTACCAGAATTTGGCTGTGCAGGTGCAGGAATCGCTTTCAAAGGCAAACCATGTGGCC
CTGGAGACATTCTCCAACATGAAGACAGTGCGTAGCTTTGCCAATGAGGACGGGGAGGCT
GAGCGCTACATGGAAAAGCTGCAGGATACGTACCAGCTAAACAAGAAGGAGGCGGCAGCA
TACACTGGATTCATGTGGACCAACAATTTTTCTGGCCTGGCGCTTAAGGTGGCCATCCTG
TACTACGGAGGGCGCATGGTGACATCTGGCATGGTCAGTGAAGGGGATCTGGTAGCCTTT
GTCCTGTATGAGCTTCAGTTCACTGAAGCAGTGGAGGCACTGCTGAGTACATACCCAGAT
GTGAAAGGAGCTGTTGGAGCCTCTGAGAAGATCTTCGAGTACATGGACCGCACCCCCAAG
ATCTCTTCTCCCGGTACTCTGGCACCAGAGAACCTTAATGGACGTGTTACCTTTGACAAC
GTAACATTCTGCTACCCTAGAAGCCCTGACACCCCCGTCCTTAAGGCGGTCTCATTTGAG
CTGAATCCTGGGGAGGTCACAGCACTCGTAGGTCCATCGTCGTCTGGGAAGTCCTCCTGT
GTGTCGTTGCTTGAACGTTTTTATGAACCACAGTCT------GGCAGGATCCTGATAGAT
GGGATACCCCTTAAGGAGTACGATCACCAGTACTTACATAATAAGATGGCGCTGGTGAGT
CAGGAGCCGGTGCTGTTTGCCCGCTCAGTGCAGGAGAACATCTCTTACGGGTTAGGAGCG
CAGCCCTTGGATGCTGTCGAGGAGGTGGCAAGACAAGCCAACGCTCATGAGTTCATCATC
ACCAGTCTCAAGGATGGGTACAATACAGATGCCGGCGAGAGGGGAGGCCAGCTCTCGGGG
GAACANNNNNNNNNNNNNNNNNNNNNNNNNNNNNNNNNNNNNNNNNNNNNNNNNNNNNNN
NNNNNNNNNNNNNNNNNNNNNNNNNNNNNNNNNNNNNNNNNNNNNNNNNNGAGCACCATC
TACAACGGTAGCCGGCTGAGGACTGTACTAGTGATTGCGCACCGGCTCAGCATGGTGGAG
CCGGCCAATAAGATCATAGTACTGGAGGGAGGCGAGATCAAGGAGCAAGGAACCCACNNN
NNNNNNNNNNNNNNNNNNNNNNNNNNNNNNNNNNNNNNNNNNNNNNNNNNNNNNNNNNNN
NNNNNNNNNNNNNNN
>Bat_greg_TAP1
ATGGCATTTCCGTCTGCGCTGTTGATCCTGCCGGCGTTGGATGTTGTGGCGTTGCGCCTC
CTTCAATGGATTTGCCCTCTCATCGGCTTGCAGGAGCCTCTTCTTGCTATCTGGGTTGTC
GCTCTAGCTCGATTGGTTTTCTTGTTGACGGCAGTGCATGCGCTT------GGTGCC---
---TCCTTACCTGAATGCCTGCAGAAGCAGCTCATTCTATTTACAGTCACTCTGAGCCTC
CTCATCCCTTGCTATGTGACTGCGAGCGCTGCAGTCAGGTCTTCAGCGGCTGATGAGTGT
CTCCATGGCGGGGGGCGTTGGGATGCCATTGCCTTGTCCTATCTCATCAGTTTGGTGGTG
GCCTTGCTCTATCATCACCTCTCTCCCTTTGGAGAAGAGGAAGAAGAGAAGAA---GGAC
TCTGCCTCTTTGACCAGGCTCTTCTCCTGCATGAAGCCGGACCTTTGGCGCTTCCTCATC
ATTGCCCTGTTTGTGGTGGTTTCATGCATAGGGGAAATGGTGATGCCTTACTACACCGGC
AGGATGACCGACTGGATTGGAAATGAG------AAAGATTCCTCCGCCTTTGACAACGCC
ATCAGAGCTATGACCATCATCACAGCCGTCAGTGCTGTGTTGGAGTTCCTTTGCGACAAC
CTCTACTATTTCACCATGAGCATAATCCACATGAGAATCCAGGGGCAAATCTTCCGGGCC
GTGCTGCGGCAGGAAATAGCTTTCTTTGATTCCATGTCCACAGGTGTCATTACTTCCCGG
ATCACGACTGATACCAACACAATGAGCGAGTCCCTGACCGAGAAGCTGAGCCTGCTAATG
TGGTATTCCATGAGGGCGTTCTTCCTCTATGGGTTCATGCTCTGTGTGTCCTGGAAGCTG
GCATTATTCATGCTCATCGGGCTGCCTGTCATCATAGTGATTCCAAAACTCTCAGGGACT
TTTTACCAGAATTTGGCTGTGCAGGTGCAGGAATCGCTTTCAAAGGCAAACCATGTGGCC
CTGGAGACATTCTCCAACATGAAGACAGTGCGTAGCTTTGCCAATGAGGACGGGGAGGCT
GAGCGCTACATGGAAAAGCTGCAGGATACGTACCAGCTAAACAAGAAGGAGGCGGCAGCA
TACACTGGATTCATGTGGACCAACAATTTTTCTGGCCTGGCGCTAAAGGTGGCCATCCTG
TACTACGGAGGGCGCATGGTGACATCTGGCATGGTCAGTGAAGGGGATCTGGTAGCCTTT
GTCCTGTATGAGCTTCAGTTCACTGCAGCAGTGGAGGCACTGCTGAGTACATACCCAGAT
GTGAAAGGAGCTGTTGGAGCCTCTGAGAAGATCTTCGAGTACATGGACCGCACACCAAAG
ATCTCTTCTCCTGGTACTTTGGCACCAGAGAACCTTTATGGACGTGTAACCTTCGACAAC
GTAACGTTCTGCTACCCTAGCCGCCCCGACACCCCCGTCCTTAAGGAAGCCTCATTTGAG
CTGAATCCTGGGGAGGTCACAGCACTCGTAGGTCCATCATCATCTGGGAAATCCTCCTGT
GTGTCGTTGCTTGAACGTTTTTATGAACCACAGTCT------GGCAGGATCCTGATAGAT
GGGATACCCCTTAAGGAGTACGATCACCAGTACTTACATAATAAGATGGCGCTGGTGAGT
CAGGAGCCGGTGCTGTTTGCCCGCTCAGTGCAGGAGAACATCTCTTACGGGTTAGGAGCG
CAGCCCTTGGATGCTGTCGAGGAGGTGGCAAGACAAGCCAACGCTCATGAGTTCATCATC
ACCAGTCTCAAGGATGGGTACAATACAGATGCCGGCGAGAGGGGAGGCCAGCTCTCGGGG
GGACAGAAGCAGCGAGTGGCCATTGCCAGGGCCCTAATGCGGGACCCCCAGATCCTCATC
CTGGATGATGCCACCAGCTCGCTGGACACGGAGAGTGAACACCTGGTGCAGAGCACCATC
TACAACGGTAGCCGGCAGAGGACTGTACTAGTGATTGCGCACCGGCTCAGCATGGTGGAG
CCGGCCAATAAGATCATTGTACTGGAGGGCGGCGAGATCAAGGAGCAAGGAACCCACCAG
GAGCTGCTGGACAGGAAGGGGCCATACTGGCGCCTGGTGCAGAAACAGCTGAGTGGCATC
AGTGGAGACCATCGC
>Des_fus_TAP1
NNNNNNNNNNNNNNNNNNNNNNNNNNNNNNNNNNNNNNNNNNNNNNNNNNNNNNNNNNNN
NNNNNNNNNNNNNNNNNNNNNNNNNNNNNNNNNNNNNNNNNNNNNNNNNNNNNNNNNNNN
NNNNNNNNNNNNNNNNNNNNNNNNNNNNNNGCAGTACATGTGCTG------GGCATA---
---TGCTTATCTGAATGGCTGCAGAAGCAGCTTATTCTATTTGCAGTCACGCTGAGCCTC
CTCATCCCTTGCTACGTGACTGCGAGCACTGCAGTCGGGTCTTCAGCTGCCTATGAGTGT
CTCCATGGCTGGTGGCGGTGGAATGTCATTGCCTTGTCCTATCTCTTCAGTGTGGTGGTG
TCCGTGATCTGTCATCACCTCTCTCCCTTTGGACAGGAGGAAGAAGAGAAGCA------C
TCTGCCTCCTTGGGCAAGCTCTTCTCCTGCATGAAGCCAGAGCTTTGCCGCTTCCTCATC
ATTGCCCTGTTTGTGGTGATTTCATGCCTGAGTGAAACGGTGATGCCGTACTACACCGGC
AGAATAACCGACTGGATTGGAAATGAG------AAAGACTCCTCAGCCTTTGACAATGCC
ATCAGGGCTATGGCCATCATCACAGCCGCCAGTGCTGTGTTGGAGTTCCTTTGTGACAAC
CTCTACTATCTTNNNNNNNNNNNNNNNNNNNNNNNNNNNNNNNNNNNNNNNNNCCGGGCC
GTCCTAAGGCAGGAATTAGCCTTCTTCGATTCCACGTCCACAGGTGTCATTACTTCACGC
ATCACGACAGACACTAACGGAATGAGCGAGTCCCTGAGCGAGAAGCTGAGCCTGCTGATG
TGGTATTCCATGAGGGTGTTCTTTCTCTATGGGTTCATGCTCTGGGTGTCCTGGAAGCTT
GCGCTCCTCACACTCATCGGGCTGCCTGTCATCATGGTTATCCCAAAACTCTCAGGGACG
TTTTATCAGAATTTGGCTGTGCAGGTGCAGGAATCGCTTTCAAAGGCAAACCACGTAGCC
TTGGAGACGTTCTCCNNNNNNNNNNNNNNNNNNNNNNNNNNNNNNNNNNNNNNNNNNNNN
NNNNNNNNNNNGGAAAAGCTGCAGGATACATACCAACTAAACAAGAAGGAGGCCATGGCG
TACACTGGATTCATGTGGACCAACAATTTCTCCGGCCTGGCCCTAAAGGTGGCCATCCTG
TACTACGGCGGAAGCTTGGTGACATCTGGCATGGTCAGCAAAGGGGCCCTGGTAGCATTT
GTCCTGTATGAGCTTCAGTTCACTGCTGCAGTGCAGGCACTGCTGAGTACATACCCAGAT
GTGAAAGGAGCTGTTGGGGCCTCTGAGAAGATCTTTGAGTACATGGACCGTGTGCCGAAG
ATCTCGCTTTCCGGTACTCTGGCACCAGAGAACTTATATGGACGTGTAACCTTTGACAAT
GTAACCTTCTGTTATCCTGGCCACCCCGACACCCCCGTCCTTAAGGGGGTTTCATTTGAG
TTGATTCCTGNNNNNNNNNNNNNNNNNNNNNNNNNNNNNNNNNNNNNNNNNNNNNNNNNN
NNNNNNNNNNNNNNNNNNNNNNNNNNNNNNNNNNNN------NNNNNNNNNNNNNNNNNN
NNNNNNNNNNNNNNNNNNNNNNNNNNNNNNNNNNNNNNNNNNNNNNNNNNNNNNNNNNNN
NNNNNNNNNNNNNNNNNNNNNNNNNNNNNNNNNNNNNNNNNNNNNNNNNNNNNNNNNNNN
NNNNNNNNNNNNNNNNNNNNNNNNNNNGCGAAACAAGCTAACGCTCATGAGTTCATTACC
---ACTCTCAACGATGGGTACAATACAGATGCAGGCGAGAGGGGAGGGCAGCTTTCGGGG
GGACAGAAGCAGCGAGTGGCCATTGCCAGGGCCCTGATGCGGGACCCCAAGATCCTCATC
CTGGATGATGCCACCAGCTCGCTGGACTCAGAGAGCGAACACCTGGTGCAGAACACCATC
TACAGCGGCACCTGGCAGAGGACTGTACTAGTGATTGCACACCGAATCAGCATGGTGGAG
CAGGCCGATAAGATCATTGTACTGGAGGGAGGAGAGATCAAGGAGCAAGGAACCCACCAG
GAGCTGCTNNNNNNNNNNNNNNNNNNNNNNNNNNNNNNNNNNNNNNNNNNNNNNNNNNNN
NNNNNNNNNNNNNNN
>Kar_kor_TAP1
NNNNNNNNNNNNNNNNNNNNNNNNNNNNNNNNNNNNNNNNNNNNNNNNNNNNNNNNNNNN
NNNNNNNNNNNNNNNNNNNNNNNNNNNNNNNNNNNNNNNNNNNNNNNNNNNNNNNNNNNN
NNNNNNNNNNNNNNNNNNNNNNNNNNNNNNNNNNNNNNNNNNNNN------NNNNNN---
---NNNNNNNNNNNNNNNNNNNNNNNNNNNNNNNNNNNNNNNNNNNNNNNNNNNNNNNNN
NNNNNNNNNNNNNNNNNNNNNNNNNNNNNNNNNNNNNNNNNNNNNNNNNNNNNNNNNNNN
NNNNNNNNNNNNNNNNNNNNNNNNNNNNNNNNNNNNNNNNNNNNNNNNNNNNNNNNNNNN
NNNNNNNNNNNNNNNNNNNNNNNNNNNNNNNNNNNNNNNNNNNAAGAGGAGAA---GCAC
TCTGCCTCCTTGGGCAGGCTCTTCGCCTGCATGAAGCCGGAGCTTTGCCGCTTCCTCATC
ATTGCCCTCTTTGTCATAATGTCATGCCTGAGTGAAATGGTGATGCCTTACTACACCGGC
AGGATGACCGACTGGATTGGAAATGAG------AAAGACTCCTCAGCCTTTGACAATGCC
ATCAGGTCTATGGCCATCATCACAGCTGTCAGTGCTGTAGTGGAGTTCCTTTGTGACAAC
CTCTACTATCTCACCATGGGCATAATCCACATGAGAATTCAGGGACAGATCTTCCGGGCC
GTACTGAGGCAGGAAATAGCCTTCTTCGATTCCGCGCCCACAGGTGTTATTACTTCACGG
ATCACGACGGATACCAACACAATGAGCGAGTCCCTGAGCGAGAAGCTGAGCCTGCTGATG
TGGTATTGCATGAGGGTGTTCTTTCTCTATGCGTTCATGCTCTGGGTGTCCTGGAAGCTT
GCGCTATTCACACTCATCGGGCTGCCTGTCATCATGGTTATCCCAAAACTCTCAGGGACT
TTTTATCAGAGTTTGGCTGTGCAGGTGCAGGATTCGCTTTCAAAGGCAAACCATGTAGCC
CAGGAGACGTTCTCCAACATGAAGACAGTGCGTAGCTTTGCCAATGAGGACGGGGAGGCT
GAGCGCTATATGGAAAAGCTGCAGGATACATACCAGCTACATAAGAAGGAGGCCGCAGCG
TACACTGGATTCATGTGGACTAACAGTTTCTCTGGCTTGGCTCTAAAGGTAGCCATCCTG
TACTACGGCGGGAGCTTGGTGACATCTGGCATGGTCAGCGAAGGAGCCCTGGTGGCCTTT
GTCCTGTATGAGCTGCAGTTCACCGAAGCAGTGAATGCACTGCTGCGCACATACCCAGAT
GTGAAAGGAGCTGTTGGAGCCTCTGAGAAGATCTTCGAGTATATGGACCGCACACCAAAG
ATCTCGCCTCCCGGCACTCTGAAACCAGACAACTTGCATGGACACGTAAAGTTCGACAAC
GTGACATTCTACTACCCTAGCCGTCCCGACACGCCAGTCCTTAAGGGGGTCTCATTTGAG
CTGAATACTGGGGAGGTCACAGCACTCGTAGGCCCATCGTCATCTGGGAAGTCCTCTTGT
GTAGCCTTGCTTGAACGTTTTTATGAACCACAGGGT------GGAAGAATCCTGATAGAT
GAGGCACCGATTAAGGAGTATGATCACCAATACTTACATAATAAGATGGCGCAGGTGAGT
CAGGAGCCGATGCTGTTTGCCCGCTCGTTACAGGAGAACATCTCTTACGGATTAGGAGGT
CAGCCCCTGGATGATGTTGAGAAGGTGGCAAGACAAGCCAATGCACACGAGTTCATTACC
---ACTCTCAAGGATGGGTACAATACAGATGCAGGCGAGAGGGGAGGGCAGCTCTCAGGG
GGACAGAAGCAGCGAGTGGCCATTGCCAGGGCCCTGATGCGGGACCCCCAGATCCTCATC
CTGGATGATGCCACCAGCTCGCTGGACACAGAGAATGAACACCTGGTGCAGAACATCATC
TACCGCGGCACCCGGCAGAGGACTGTACTAGTGATTGCACACCGGCTCAGCATGGTGCAG
CAGGCCGATAAGATCATTGTACTGGAGGGAGGAGAGATCAAGGAGCAAGGAACCCACCAG
GAGCTGCTGGACAAGAAGGGATCATACTGGTTCCTGGTGCAGGAACAGCTGTGCGGCGTC
AGTGGAGACCATCGC
>Sir_int_TAP1
ATGGCCTACCACTCTCCCCTGTGGTTCCTTCCTGCTGCGGACTTCGTGGCCCTGCAGCTT
CTCGGGTGGCTCTGCCCACTCACCTGCCTGCAGGAGCCACTGCTGGCTCTCTGGCTCTTC
TCCTTGGTCCGCCTGGCCCTACTCGCCTTTGCCGTCTGCGGGACC------ACTGCGGGG
GCCCAGCTGCCCGAGTGGCTGCGGCGGGAGCTCACCCACTCCGCGGCCTTGCTCAGCCTC
CTCATCCCCTGCTATGCCAGCCTGAGCGTGGTGGTCGGGTCCCTGTCGGGTGTGGAGCTC
CTCCACGGCTGGGGTAGGTGGGATATCTTATTGTTGACCTACCTCATCACTGCGCTGGTG
GCCGCCCTCTGGCACCACTTCTCCCCCTTTGGGCAGGAGGAAGAGGAGGATGAAGAACCC
TCGGCCTCCCTACGCAGACTCCTGTTCTGTATGAGGCCGGAGCTTGCCCGCTTCGCCATC
TTTGCCACGCTGGTAGTCCTGTCCTGCTTCAGTGAGATGGTGACACCGTACTACACCGGG
AGGATGACTGACTGGCTCGGCAACGAG------AAAGACCCCTCGGCTTTCACTGGTGCC
ATCAGGATCATGGTGACCATTAGCGTTGTGAGCGCCGTGACGGAGTTTGTCTGCGACAAC
CTCTACTATGCCACCATGAACCTGGTGCACATGAGGATCCAGGGGCAGGTCTTTCAGGCA
GTGCTGCGACAGGACATCGCCTTCTTCGACACCGTGTCAACAGGTTCCATCACCTCGCGG
ATCACGACGGACACCAACACGATGAGTGAGTCTCTGACTCAGAAGCTGAGCCTGCTGATC
TGGTACTTCATGCGGGTGATCTTCCTCTACGCGTTCATGCTCTGGGTCTCCTGGAAGTTG
GCCCTCTTCACCCTCATCGGACTGCCCATCATCATGGTCATCCCAAAACTCTCAGGGACC
TTCTACCAGGCTCTGGCCGTCGAGGTGCAGACCTCACTCTCCAAAGCCAACCACGTGGCA
TTGGAGACCTTTTCCAACATGAAGACGGTGCGGAGCTTCGCCAATGAGGACGGTGAGGCA
GAGCGCTACGCGGATAAGCTGCAGGAGACCTATCAGCTCAACAAGAAGGAGTGTGCTGCC
TACGCCGGCTTCATGTGGACAAACAACTTGTCGAGCCTGGCCCTGAAGGTTGGCATCTTG
TATTACGGGGGGCGCCTGGTGACATCCGGCACAGTCAGCGGCGGGGACCTGGTGGCCTTC
GTGCTGTATGAACTCCAGTTCACAACGGCGGTGGAGGTGCTGCTCCGGATGTACCCCGAT
GTGAAAGGAGCCGTCGGTGCCTCAGAGAAGATCTTCGAGTACATGGACCGCAAGCCGACG
ATCTCACCCCCGGGCACCCTGGCACCAGAGATCTTCCGCGGCCACGTGACCTTCAACAAA
GTGACCTTCTCATACCCCAGCCGGCCCGACATGCAAGTGCTGAAGGAAGTGTCGTTCGAG
CTGAAGCCCGGGGAGGTCACAGCTCTCGTGGGCCCATCGTCTGCAGGGAAATCATCCTGC
GTGGCTCTTCTGGAGCGCTTCTACGAACCGGAGGCT------GGCAGCATCCTCATTGAT
GGGGTGCCCCTTCAGGAGTATGCAAACCAGTACTTACACCACAAGGTGGCCCTAGTGAGT
CAGGAACCTGTGCTGTTTGCCCGCTCAGTCCAGGAGAATATCGCTTATGGGTTAGGAGAA
CAGCCTCTGGACGCGGTCAAGAAGGTCGCGATGCTAGCCAATGCCCACGACTTCATCACC
---GAACTCAAGGATCAGTACAAGACAGATGCTGGCGAGCGAGGTGGGCAGCTCTCTGGG
GGACAGAAGCAGCGAGTGGCCATCGCCAGGGCCCTGATGCGGGACCCTCAGATCCTCATC
CTGGATGATGCCACCAGCTCACTGGACACTGAGAGTGAACACCTGGTGCAGAATGCCATC
TACAACGATACCCGGAAAAGGACTGTGCTGGTGATCGCGCACCGCATGAGCACCGTGGAG
CAGGCCGACAAGATCCTGGTGATGGACGCGGGAAAGATCAGGGAGCAGGGCACCCACCAG
GACCTGCTGGAGCAGAAGGGCATCTACTGGAGCCTGGTGCAGAAGCAGCTGCAGGGCTTC
AGCCGGGACCCTGCC
>Lis_monvul_TAP2
ATGGGTGGACTCGTCTTCCTCCTG---------GCCTTCATCCTTGGTGAAGTCCTCTTC
AGTGCCTCAGTCTCTCGCCTCCTCCTGCCCCTTTACCCCTTTGAAATCCTCAGCTACCTC
TGGCTCTTGGCTTTCCTCAAACTCCTGCTGCTCCTCGGTGTAGTTAGGAGACTCCAAGGA
AAGTGGGATCTCGCCGGAGATGGCTTTAGCGCCAGGACCATCTCACTGTGGCCGGTGGTG
GCCTCCCTCACACCTCCTGTCTATGAAACCGCCAAGCTCTTCGCCTTCCGGGGGCCGGTG
GAGATGCACTCCGGGGTGTATCTGTCTCTGTTGATGGTGCTCGCCTCAGGGGTGGCCGGC
TGGATCTGGGGGCTCCTGTGGCCCTGTCAGTCTCAC------------AAGGATGGAAAA
GGAGACCCTTCTGAGGAGAAGGGGCGTCTCAAGGCCTGGGCGGCCTTCAGCAAGCTCTGG
CACTACTCCAAGGAGGACAAGGCCTACCTGTCTGGGGCATTCCTCTTCCTGATGCTTGCT
GTTGTTGGTGAGATGTTCATCCCGTACTACACCGGCAGAGTCATCGATATTCTGGGCTCC
AAGTACAGAGAGGCCGACTTCTTCGCCGCCATCTTCTTCATGTCCATATTCTCCATGGCC
AGCTCTCTCTCCGCCGGGTGCAGAGGAGGACTCTTCATGTTCACCATGGCCAGCCTCACC
CGCCGCCTCCGTGTCCTGCTCTTCAAGGCTATCGTGAGGCAGGAAATTGATTTCTTCGAG
TCCACCAAAACGGGAGAGATCACCTCGCGCCTCTCTGCAGACACCGCCCGCATGAGCCGC
TCCATTGCTGCCAACGTCAACATCTTCCTGCGAAGCCTGGTGAAGGTGGTTGCCACATAC
GTCTTCATGCTCAACATCTCCTTGCAGCTGACGCTTCTTACATTCGTGGACACACTGGTC
ATAGCGGGATTGCAGACCGTCTACAACCGCTACTATGAGGACCTGGTGAAGAGGGTCCAG
GACTCCATTGCTCGATCCAATGACCTGGCGGGTGAGGTGGTGTCTTCCATCAGGACCGTG
CGCAGTTTCACCGCAGAGCGTGAGGAGCTTGATAGGTACCGCGCTGCCCTGCTGGTGACT
CATCGCCTGAAGACCAAGCAGGAAATGGTGCAAACTGTGTATCTTCTGGCGCGGAGGCTG
GCCGTGCTCGCGGTGCATGTGGCGATGCTGTACTTTGGGCAGCACCTGGTCCAGAGCGGT
AGAATAAGCAGTGGGCGTCTCGTCTCGTTCATCCTATTCCAGATGGAGGCTGGAGATCAC
ATAAGGACCATGGTGCACATGTACAGCCAGATGATCCTGTCCGTAGGGGCAGCGGAGAAG
GTGTTCCAGTACATGGACCGAACTCCTGGGGTGACCACTGGGGGTCACCAGAAGCCC---
GACACCCTACAGGGCCACATCCGGTTCAACAACGTGACGTTTTCCTACCCCACCCGGAAG
GACGTG------CTCAAGGACGTCTCTTTTGATCTGAAGCCTGGTAAAATGACAGCCCTG
GTGGGACCTTCAGGCGGAGGAAAGACCACATGTGTGTCTCTACTGCAGCGATTCTACGAG
CCA------CAGGCTGGGGAGATCCTGCTGGACGGACGACCGATTGAGCAGTACGACCAC
AAGTATCTCCATTCAAAGATCTCGCTGGTGGGGCAGGAGCCCATCCTCTTCACTGGGTCA
ATCAAAGACAACATCACCTACGGCCTTCAGAATGCCTCAATGTCAGAGGTCACGCAAGCT
GCAGACATAGCCGACGCCAAACAGTTCATCCAGAAGATGCAGAGGACATATGAGATGGAT
GTTGGGGAGCAGGGAAGTCTCCTGGCCAGGGGACAGAAGCAGCGCATCGCCGTCGCCCGA
GCACTGGTCCGGCGCCCACAGGTGCTGATCCTGGACGAGGCCTCCAGCTGCCTGGATGTG
GACACCGAGCACAAGGTGCAGGACGCTCTGTCACGGATCCCGGGGCTGACCATGTTGATC
ATCGCTCACAGACTCAAGACAGTGGAGAATGCGGATCACATCATCGTGATGGAGGAGGGG
CGGGTAGTGCAAGAAGGAACTCACCAGCAGCTGATGGAGAAG---GAGGGACTCTACCAG
CGACTAGTCCAGCGGCGCTTCCTGGAAAACGGGAGCGGCCAC
>Lis_helv_TAP2
ATGGGTGGACTCATCTTCCTCCTG---------GCCTTCATCCTTGGTGACGTCCTCTTC
AGTGCCTCAGTCACTCGCCTCCTTCTGCCCCTTTACCCCTTTGAGCTCCTCAGCTACATG
TGGCTCTTGGCTTTCCTCAAACTCCTGCTGCTCCTCGGTGTAGTTAGGAGACTCCATGGA
AAGTTGGACCTCGCCGGAGGTGGCTTCAGCGCCAGGACCATCTCACTGTGGCCGGTGGTG
GCCTCCCTCACACCCCCTGTCTATGAAACCGCCAAGCTCCTCGCCTTCCGGGGGCCGGTG
GAGATGCACTCCGGGGTGTATCTGTCTCTGTTGATGGTGCTCGCCTCAGGTGTGGCCGGC
TGGATCTGGGGGCTCCTATGGCCCTGTCAGTCTCAC------------AAGGATGGAAAA
GGAGACCCTTCTGAGGAGAAGGGACGTCTCAAGGCCTTGGCGGCCTTCAGCAAGCTCTGG
CACTACTCCAAGGAGGACAAGACCTACCTGTCTGGGGCATTCCTCTTCCTGATGCTTGCT
GTTGTTGGTGAGATGTTCATCCCGTACTACACCGGCAGAGTCATCGACATTCTGGGCTCT
AAGTATAGAGAGGCCGACTTCTTTGCCGCCATCTTCTTCATGTCCATATTCTCCATGGCC
AGCTCTCTCTCCGCCGGGTGCCGAGGAGGACTCTTCATGTTCACCCACTACAGGCTCACC
CGCCGCCTCCGTGTCCTGCTCTTCAAGGCTGTTGTGAGGCAGGAAATTGATTTCTTCGAG
TCCACCAAAACAGGTGAGATCACCTCGCGCCTCTCTGCAGACACAGCCCGCATGAGCCGC
TCCATTGCTGCCAACGTCAACATCTTCCTGCGAAGCCTGGTGAAGGTGGCTGCCACATAC
GTCTTCATGCTCAACATCTCCTTACAGCTGACTCTTCTTACATTCGTGGACACACTAATC
ATAGCGGGATTGCAGACCGTCTACAACCGCTACTATGAGGACCTGGTGAAGAGGGTCCAG
GACTCCATTGCTCGATCCAATGACCTGGCGGGTGAGGTGGTGTCTTCCATCAGGACCGTG
CGCAGTTTCACTGCGGAGCGCGAGGAGCTCGACAGGTACCGCGCTGCCCTGCTGGAGACT
CATCGCCTGAAGACCAAGCAGGAAATGGTGCAAACTGTGTATCTTCTGGCGCGGAGGCTG
GCCGTGCTCGCGGTGCATGTGGCGATGATGTACTTTGGGCAGCACCTGGTCCAGAGCGGT
AGAATAAGCAGTGGGCGTCTCGTCTCGTTCATCCTATTTCAGATGGAGGCTGGAGATCAC
ATAAGGTCCATGGTGCACATGTACAGCCAGATGATCCTGTCCGTAGGGGCAGCGGAGAAG
GTGTTCCAGTACATGGACCGAACTCCTGGGGTGTCCACTGGGGGTCACCTGAAGCCC---
GACACCCTACAGGGCCACATCCGGTTCAACAAGGTGACGTTTTCTTACCCCACCCGGAAG
GACGTG------CTCAAGGACATCTCTTTTGATCTGAAGCCTGGTAAAATGACAGCCCTG
GTGGGACCTTCGGGCGGAGGAAAGACCACATGTGTGTCTCTACTGCAGCGATTCTACGAG
CCA------CAGGCTGGGGAGATCCTGCTGGACGGACGACCGATTGAGCAGTACGACCAC
AAGTATCTCCATTCAAAGATCTCGCTGGTGGGGCAGGAGCCCGTCCTCTTCACTGGGTCA
ATCAAAGACAACATCACTTACGGCCTTCAGAACCCCTCAATGTCAGAGGTCACGCAAGCT
GCAGACATAGCCGACGCCAACCAGTTCATCCAGAAGATGGAGAGGACATATGAGATGGAT
GTTGGGGAGCAGGGAAGTCTCCTGGCCAGGGGACAGAAGCAGCGCATCGCCGTCGCCCGA
GCACTGGTCCGGCGCCCACAGGTGCTGATCCTGGACGAGGCCTCCAGCTGCCTGGATGTG
GACACCGAGCACAAGGTGCAGGACGCTCTGTCACGGATCCCGGGGCTGACCATGCTGATC
ATCGCTCACCGACTCAAGACAGTGGAGAATGCGGATCACATCATCGTGATGGAGGAGGGG
CGGGTAGTGCAAGAAGGAACTCACCAGCAGCTGATGGAGAAG---GATGGACTCTACCAG
CGACTAGTCCAGCGGCGCTTCCTGGAAAACGGGAGCGGCCAC
>Lis_boscPo_TAP2
ATGGGTGGACTCGTCTTCCTCCTG---------GCCTTCATCCTTGGTGAAGTCCTCTTC
AGTGCCTCAGTCTCTCGCCTCCTTCTGCCCCTTTACCCCTTTGAGCTCCTCAGCTACCTC
TGGCTCTTGGCTTTTCTCAAACTCCTGCTGCTCCTCGGTGTAGTTAGGAGACTCCGTGGA
AAGTGGGACCTCGCAGGATGTGGCTTCAGCGCCAGGACCATCTCACTGTGGCCGGTGGTG
GCCTCCCTCACATCCCCTTTCTATGAAACCGCCAAGCTCCTCGCCTTCCGGGGGCCGGTG
GAGATGCACTCCGGGGTGCGCCTGTCTCTGTTGATGGTGCTCGCCTCAGGGGTGGCCGGC
TGGATCTGGGGGCTCCTGTGGCCCTGTCGGTCTCGC------------AAGGATGGAAAA
GGAGACCCTTCTGAGGAGAAGGGACGTCTCAAGGCCTTGGCGGCCTTCAGCAAGCTCTGG
CACTACTCCAAGGAGGACAAGGCCTACCTGTCTGGGGCATTCCTCTTCCTGATGCTTGCT
GTTGTTGGTGAGATGTTCATCCCGTACTACACTGGCAGAGTCATCGACATTCTGGGCTCC
AAGTACAGAGAGGCCGACTTCTTTGCTGCCATCTTCTTCATGTCCATATTCTCCATGGCC
AGCTCTCTCTCCGCCGGGTGCAGAGGAGGACTCTTCATGTTCACCATGGCCAGCCTTACC
CGCCGCCTCCGTGTCCTGCTCTTCAAGGCCATTGTGAGGCAGGAAATTGATTTCTTCGAG
TCCACCAAAACGGGAGAGATCACCTCGCGCCTCTCTGCAGACACCGCCCGCATGAGCCGC
TCCATTGCTGCCAACGTCAACATCTTCCTGCGAAGCCTGGTGAAGGTGGTTGCCACATAC
GTCTTCATGCTCAACATCTCCTTGCAGCTGACTCTTCTTACATTCGTGGACACACTGATC
ATAGCGGGATTGCAGACCGTCTACAACCGCTACTATGAGGACCTGGTGAAGAGGGTCCAG
GACTCCATTGCTCGATCCAATGACCTGGCGGGTGAGGTGGTGTCCTCCATCAGGACCGTG
CGCAGTTTCACCGCAGAGCACGAGGAGCTCGATAGGTACCGCGCTGCCCTGCTGGAGACT
CATCATCTGAAGACCAAGCAGGAAATGGTGCAAACTGTGTATCTTCTGGCGCGGAGGCTG
GCCGTGCTCGCGGTGCATGTGGCGATGCTGTACCTTGGGCAGCACCTGGTCCAGAGCGGT
AGAATAAGCAGTGGGCGTCTCGTCTCGTTCATCCTATTCCAGATGGAGGCTGGAGATCAC
ATAAGGACCATGGTGCACATGTACAGCCAGATGATCCTGTCGGTAGGGGCAGCGGAGAAG
GTGTTCCAGTACATGGACCGAACTCCTGGGGTGTCCACTGGGGGTCACCTGAAGCCC---
GACACCCTACAGGGCCAAATCCGGTTCAACAATGTGACGTTTTCTTACCCCACCCGGAAG
GACGTG------CTCAAGGACGTCTCTTTTGATCTGAAGCCTGGTAAAATGACAGCCCTG
GTGGGACCTTCGGGCGGAGGAAAGACCACATGTGTGTCTCTACTGCAGCGATTCTACGAG
CCA------CAGGCTGGGGAGATCCTGCTTGACGGACGACCGATTGAGCAGTACGACCAC
AAGTATCTCCATTCAAAGATCTCGCTGGTGGGGCAGGAGCCCATCCTCTTCACTGGGTCA
ATCAAAGACAACATCACTTACGGCCTTCAGAATGCCTCAATGTCAGAGGTCAAGCAAGCT
GCAGACATAGCTGATGCCAAACAGTTCATCCAGAAGATGGAGAAGACGTATGAGATGGAT
GTTGGGGAGCAGGGAAGTCTCCTGGCCAGGGGACAGAAGCAGCGCATCGCAGTCGCCCGA
GCACTGGTCCGCCGCCCACAGGTGCTGATCCTGGACGAGGCCTCCAGCTGCCTGGATGTG
GACACCGAGCACAAGGTGCAGGACGCTCTGTCACGGATCCCGGGGCTGACCATGCTGATC
ATCGCTCACAGACTGAAGACAGTAGAGAATGCGGATCACATCGTTGTGATGGAGGAGGGG
CGGGTAGTGCAAGAAGGAACTCACCAGCAGCTGATGGAGAAG---GATGGACTCTACCAG
CGACTAGTCCAGCGGCGCTTCCTGGAAAACGGGAGCGGCCAC
>Lis_boscSp_TAP2
ATGGGTGGACTCGTCTTCCTCCTG---------GCCTTCATCCTTGGTGAAGTCCTCTTC
AGTGCCTCAGTCTCTCGCCTCCTTCTGCCCCTTTACCCCTTTGAGCTCCTCAGCTACCTC
TGGCTCTTGGCTTTTCTCAAACTCCTGCTGCTCCTCGGTGTAGTTAGGAGACTCCGTGTA
AAGTGGGACCTCGCCGGATGTGGCTTCAGCGCCAGGACCATCTCACTGTGGCCGGTGGTG
GCCTCCCTCACATCCCCTTTCTATGAAACCGCCAAGCTCCTCGCCTTCCGGGGGCCGGTG
GAGATGCACTCCGGGGTGCGCCTGTCTCTGTTGATGGTGCTCGCCTCAGGGGTGGCCGGC
TGGATCTGGGGGCTCCTGTGGCCCTGTCGGTCTCAC------------AAGGATGGAAAA
GGAGACCCTTCTGAGGAGAAGGGACGTCTCAAGGCCTTGGCGGCCTTCAGCAAGCTCTGG
CACTACTCCAAGGAGGACAAGGCCTACCTGTCTGGGGCATTCCTCTTCCTGATGCTTGCT
GTTGTTGGTGAGATGTTCATCCCGTACTACACCGGCAGAGTCATTGACATTCTGGGCTCC
AAGTACAGAGAGGCTGACTTCTTTGCTGCCATCTTCTTCATGTCCATATTCTCCATGGCC
AGCTCTCTCTCCGCCGGGTGCAGAGGAGGACTCTTCATGTTCACCATGGCCAGCCTTACC
CGCCGCCTCCGTGTCCTGCTCTTCAAGGCCATTGTGAGGCAGGAAATTGATTTCTTCGAG
TCCACCAAAACGGGAGAGATCACCTCGCGCCTCTCTGCAGACACCGCCCGCATGAGCCGC
TCCATTGCTGCCAACGTCAACATCTTCCTGCGAAGCCTGGTGAAGGTGGTTGCCACATAC
GTCTTCATGCTCAACATCTCCTTGCAGCTGACTCTTCTTACATTCGTGGACACACTGATC
ATAGCGGGATTGCAGACCGTCTACAACCGCTACTATGAGGACCTGGTGAAGAGGGTCCAG
GACTCCATTGCTCGATCCAATGACCTGGCGGGTGAGGTGGTGTCTTCCATCAGGACCGTG
CGCAGTTTCACCGCAGAGCACGAGGAGCTCGATAGGTACCGCGCTGCCCTGCTGGAGACT
CATCATCTGAAGACCAAGCAGGAAATGGTGCAAACTGTGTATCTTCTGGCGCGGAGGCTG
GCCGTGCTCGCGGTGCATGTGGCGATGCTGTACCTTGGGCAGCACCTGGTCCAGAGCGGT
AGAATAAGCAGTGGGCGTCTCGTCTCGTTCATCCTATTCCAGATGGAGGCTGGAGATCAC
ATAAGGACCATGGTGCACATGTACAGCCAGATGATCCTGTCCGTAGGGGCAGCGGAGAAG
GTGTTCCAGTACATGGACCGAACTCCTGGGGTGTCCACTGGGGGTCACCTGAAGCCC---
GACACCCTACAGGGCCAAATCCGGTTCAACAATGTGACGTTTTCTTACCCCACCCGGAAG
GACGTG------CTCAAGGACGTCTCTTTTGATCTGAAGCCTGGTAAAATGACAGCCCTG
GTGGGACCTTCGGGCGGAGGAAAGACCACATGTGTGTCTCTACTGCAGCGATTCTACGAG
CCA------CAGGCTGGGGAGATCCTGCTTGACGGACGACCGATTGAGCAGTACGACCAC
AAGTATCTCCATTCAAAGATCTCGCTGGTGGGGCAGGAGCCCATCCTCTTCACTGGGTCA
ATCAAAGACAACATCACTTACGGCCTTCAGAATGCCTCAATGTCAGAGGTCAAGCAAGCT
GCAGACATAGCTGATGCCAAACAGTTCATCCAGAAGATGGAGAAGACGTATGAGATGGAT
GTTGGGGAGCAGGGAAGTCTCCTGGCCAGGGGACAGAAGCAGCGCATCGCAGTCGCCCGA
GCACTGGTCCGCCGCCCACAGGTGCTGATCCTGGACGAGGCCTCCAGCTGCCTGGATGTG
GACACCGAGCACAAGGTGCAGGACGCTCTGTCACGGATCCCGGGACTGACCATGCTGATC
ATCGCTCACAGACTGAAGACAGTAGAGAATGCGGATCACATCGTTGTGATGGAGGAGGGG
CGGGTAGTGCAAGAAGGAACTCACCAGCAGCTGATGGAGAAG---GATGGACTCTACCAG
CGACTAGTCCAGCGGCGCTTCCTGGAAAACGGGAGCGGCCAC
>Trit_pyg_TAP2
ATGGGTGGACTCTTCTTCCTCCTG---------GCCTTCATCCTTGGTGAAGTCCTCTTC
AGTGCCTCAGTCTCTCGCCTCCTCCTGCCCCTTTACCCCTTTGAGATCCTCAGCTACATC
TGGCTCTTGGCTTTCCTCAAACTCCTGCTGCTCCTCGGTGTAGTAAGGAGACTCTGTGGA
AAGTTGGACCTCACCTGGCGTGGCTTCAGCACCAGGACCATCTCACTGTGGCCAGTAGTG
GCCTTCCTCACACCCCCTGTCTATGAAACCGCCAAGCTCCTCGCCTTCCGGGGGCCGGTG
GAGATGCACTCCGGGGTGTGCCTGTCACTGTGGATGGTGCTCGCCTCAGGGGTGGCCGGC
TGGATCTGGGGGGTCCTGTGGCCCTGTCAGTCTCAC------------AAGGATGGAAAA
GGAGACCCTCCTGAGGAGAAGGGGTGTCTCAAGGCCTGGGCGGCCTTCAGCAAGCTCTGG
CACTACTCCAAGGAGGACAAGGCCTACCTGTCTGGGGCTTTCCTCTTCCTGATGTTTGCT
GTTGTTGGCGAGATGTTCATCCCGTACTACACCGGCAGAGTCATCGACATTCTGGGCTCC
AAGTACAGAGAGGCCGACTTCTTCGCCGCCATCTTCTTCATGTCCATATTCTCCATGGCC
AGCTCTTTCTCCGCTGGGTGCAGAGGAGGACTCTTCATGTTCACCATGACCAGCCTTCTC
CGCCGCCTCCGTGTCCTGCTCTTCAAGGGTATTGTGAGGCAGGAAATTGAATTCTTCGAG
TCCACCAAAACGGGAGAGATCACTTCGCGCCTCTCTGCAGACACAGCCCGCATGAGCCGT
TCCATTGCTGCCAACGTCAACATCTTCCTGCGAAGCCTGGTGAAGGTGGTTGCCTCATAC
GTCTTCATGCTCAACATCTCCTTGCAGCTGACTCTTCTTACATTTGTGGACACACTGATC
ATCGCGGGATTGCAGACCATCTACAACCGCTACTATGAGGATCTGGTGAAGAGGGTCCAG
GACTCCATTGCTCGATCCAATGACCTGGCGGGTGAGGTGGTGTCTTCCATCAGGACCGTG
CGCAGTTTCACCGCAGAGCGCGAGGAGCTCGATAGGTACCGCGCTGCCCTGCTGGAGACT
CATCGTCTGAAGACCAAGCAAGAAATGGTGCAAACTGTGTATCTTCTGGCGCGGAGGCTG
GCCGTGCTCGCGGTGCATGTGGCGATGCTGTACCTTGGGCAGCACCTGGTCCAGAACGGT
AGAATAAGCAGTGGGCGACTCGTCTCCTTCATCCTGTTCCAGATGGAGGCTGGAGATCAC
ATAAGGACCATGGTCCACATGTACAGCCAGATGATCCTGTCCGTAGGGGCAGCGGAGAAG
GTGTTCCAGTACATGGACCGCACTCCTACGGTGTCCTGTGAGGGTCACCTGAAGCCC---
AACACCCTACAGGGCCACATCCGGTTCAACAACGTGACGTTTTCTTACCCCACCCGGAGG
GACGTG------CTCAAGGACGTCTCTTTTGAGCTGAAGTCTGGTAAAATCACAGCCCTG
GTGGGACCTTCAGGTGGAGGAAAGACCACATGTGTATCTCTACTGCAGCGATTCTATGAA
CCA------CAGGCTGGGGAGATCCTGCTGGACGGACGACCGATTGAGCAGTACGACCAC
AAGTACCTCCATTCAAAGATCTCGCTGGTGGGGCAGGAGCCCATCCTCTTCACTGGGTCA
ATCAAAGACAACATCACTTACGGCATTCAGAATGCCTCAATGTCAGAGGTCAAGCAAGCT
GCAGACATAGCTGATGCCAAACAGTTCATCCAGAAGATGGAGAAGACATATGAGATGGAT
GTTGGGGAGCAAGGAAGTCTCCTGGCCAGGGGACAGAAGCAGCGCATCGCAGTCGCCCGA
GCACTGGTCCGGCACCCACAGGTGCTGATCCTGGACGAGGCCTCCAGCTGCCTGGATGTG
GACACCGAGCACAAGGTGCAGGATGCTCTGTCACGGATCCCGGGACTCACCATGCTGATC
ATCGCTCACCGACTCAAGACAGTGGAGAATGCGGATCACATCATTGTGATGGAGGAGGGG
CGGGTAGTGCAAGAAGGAACTCACCAGCAGCTGATGGAGAAG---GAGGGGCTCTACCAG
CGACTAGTCCAGCGGCGCTTCTTGGAAAACGGCACCGGCCAC
>Trit_mar_TAP2
ATGGGTGGACTCTTCTTCCTCCTG---------GCCTTCATCCTTGGTGAAGTCCTCTTC
AGTGCCTCAGTCTCTCGCCTCCTCCTGCCCCTTTACCCCTTTGAGATCCTCAGCTACATC
TGGCTCTTGGCTTTCCTCAAACTCCTGCTGCTCCTCGGTGTAGTAAGGAGACTCTGTGGA
AAGTTGGACCTCACCTGGCGTGGCTTCAGCACCAGGACCATCTCACTGTGGCCAGTAGTG
GCCTTCCTCACACCCCCTGTCTATGAAACCGCCAAGCTCCTCGCCTTCCGGGGGCCGGTG
GAGATGCACTCCGGGGTGTGCCTGTCACTGTGGATGGTGCTCGCCTCAGGGGTGGCCGGC
TGGATCTGGGGGGTCCTGTGGCCCTGTCAGTCTCAC------------AAGGATGGAAAA
GGAGACCCTCCTGAGGAGAAGGGGTGTCTCAAGGCCTGGGCGGCCTTCAGCAAGCTCTGG
CACTACTCCAAGGAGGACAAGGCCTACCTGTCTGGGGCTTTCCTCTTCCTGATGTTTGCT
GTTGTTGGCGAGATGTTCATCCCGTACTACACCGGCAGAGTCATCGACATTCTGGGCTCC
AAGTACAGAGAGGCCGACTTCTTCGCCGCCATCTTCTTCATGTCCATATTCTCCATGGCC
AGCTCTTTCTCCGCTGGGTGCAGAGGAGGACTCTTCATGTTCACCATGACCAGCCTTCTC
CGCCGCCTCCGTGTCCTGCTCTTCAAGGGTATTGTGAGGCAGGAAATTGAATTCTTCGAG
TCCACCAAAACGGGAGAGATCACTTCGCGCCTCTCTGCAGACACAGCCCGCATGAGCCGT
TCCATTGCTGCCAACGTCAACATCTTCCTGCGAAGCCTGGTGAAGGTGGTTGCCTCATAC
GTCTTCATGCTCAACATCTCCTTGCAGCTGACTCTTCTTACATTTGTGGACACACTGATC
ATCGCGGGATTGCAGACCATCTACAACCGCTACTATGAGGATCTGGTGAAGAGGGTCCAG
GACTCCATTGCTCGATCCAATGACCTGGCGGGTGAGGTGGTGTCTTCCATCAGGACCGTG
CGCAGTTTCACCGCAGAGCGCGAGGAGCTCGATAGGTACCGCGCTGCCCTGCTGGAGACT
CATCGTCTGAAGACCAAGCAAGAAATGGTGCAAACTGTGTATCTTCTGGCGCGGAGGCTG
GCCGTGCTCGCGGTGCATGTGGCGATGCTGTACCTTGGCCAGCACCTGGTCCAGAGCGGT
AGAATAAGCAGTGGGCGACTCGTCTCCTTCATTCTATTCCAGATGGAGGCCGGAGACCAC
ATAAGGACCATGGTACACATGTACAGCCAGATGATCCTGTCCGTAGGGGCAGCGGAGAAG
GTGTTCCAGTACATGGACCGCACTCCTACGGTGTCCTGTGAGGGTCACCTGAAGCCC---
AACACCCTACAGGGCCACATCCGGTTTAACAACGTGACGTTTTCTTACCCCACCCGGAGG
GACGTG------CTCAAGGACGTCTCTTTTGAGCTGAAGTCTGGTAAAATCACAGCCCTG
GTGGGACCTTCAGGTGGAGGAAAGACCACATGTGTATCTCTACTGCAGCGATTCTATGAA
CCA------CAGGCTGGGGAGATCCTGCTGGACGGACGACCGATTGAGCAGTACGACCAC
AAGTACCTCCATTCAAAGATCTCGCTGGTGGGGCAGGAGCCCATCCTCTTCACTGGGTCA
ATCAAAGACAACATCACTTACGGCATTCAGAATGCCTCAATGTCAGAGGTCAAGCAAGCT
GCAGACATAGCTGATGCCAAACAGTTCATCCAGAAGATGGAGAAGACATATGAGATGGAT
GTTGGGGAGCAAGGAAGTCTCCTGGCCAGGGGACAGAAGCAGCGCATCGCAGTCGCCCGA
GCACTGGTCCGGCACCCACAGGTGCTGATCCTGGACGAGGCCTCCAGCTGCCTGGATGTG
GACACCGAGCACAAGGTGCAGGATGCTCTGTCACGGATCCCGGGACTCACCATGCTGATC
ATCGCTCACCGACTCAAGACAGTGGAGAATGCGGATCACATCATTGTGATGGAGGAGGGG
CGGGTAGTGCAAGAAGGAACTCACCAGCAGCTGATGGAGAAG---GAGGGGCTCTACCAG
CGACTAGTCCAGCGGCGCTTCTTGGAAAACGGCACCGGCCAC
>Trit_dob_TAP2
ATGGGTGTACTCGTCTTCCTCCTG---------GCCTTCATCCTTGGTGAAGTCCTCTTC
AGTGCCTCAGTCTCTCGCCTCCTCCTGCCCCTTTACCCCTTTGAGATCCTCAGCTACCTC
TGGCTCTTGGCTTTCCTCAAACTCCTGCTGCTCATCGGTGTAGTTAGGAGACTTTGTGGG
AAGTGGGACCTCACCGGAGGTGGCTTCAGCGCCAGGACCATTTCACTGTGGCCAGTGGTG
GCCTCCCTCACACCCCCTGTCTATGAAACCGCCAAGCTCCTCGCCTTCCAGGGGCCGGTG
GAGATGCAGTCTGGGGTGTGCCTGTCACTGTGGATGGTGCTCGCCTCAGGGGTGGCCGGC
TGGATCTGGGGGCTCCTGTGGCCTTGTGGGTCTCAA------------GAGGATAGAAAA
GGAGACCCTTCTGAGGAGAAGGGGCGTCTCAAGGCCTGGGTGGCCTTCAGCAAGCTCTGG
CACTACTCCAAGGAGGACAAGACCTACCTGTCTGGGGCATTCCTCTTCCTGATGTTTGCT
GTTGTCGGTGAGATGTTCATCCCCTACTACACCGGCAGAGTCATCGACATTCTGGGCTCC
AAGTACAGAGAGGCCGACTTCTTCGCCGCCATCTTCTTCATGTCCGTATTCTCCATGGCC
AGCTCACTCTCCGCCGGGTGCAGAGGAGGTCTCTTCATGTTCACCCACTACAGGCTCACC
CACCGCCTCCGCGTCCTGCTCTTCAAGGCTGTTGTGAGGCAGGAAATTGGTTTCTTCGAG
TCCACCAAAACTGGAGAGATCACCTCGCGCCTCTCTGCAGACACAGCCCGCATGAGCCGC
TCCATTGCTGCCAACGTCAACATCTTCTTGCGAAGCCTGGTGAAGGTGGTTGCCACATAC
GTCTTCATGCTCAACATCTCCTTGCAGCTGACTCTTCTTACATTCGTGGACACACTGATC
ATAGCGGGATTGCAGACCGTATACAACCGCTACTATGAGGACCTGGTGAAGAGGGTCCAG
GACTCCATTGCTCGATCCAATGACCTGGCGGGTGAGGTGGTGTCTTCCATCAGGACCGTG
CGCAGTTTCACCGCAGAGCGCGAGGAGGTCGATAGGTACCGCGCTGCCCTACTGGAGACT
CATCGCCTGAAGACCAAGCAGGAAATGGTGCAAACTGTGTATCTTCTGGCCCGGAGGCTG
GCCGTGCTCGCGGTGCATGTGGCGATGCTGTACCTTGGGCAGCACCTGGTCCAGAGCGGT
AGAATAAGCAGTGGCCGTCTCGTCTCGTTCATCCTATTCCAGATGGAGGCCGGAGACCAC
ATACGGACCATGGTATACATGTACAGCCAGATGATCCTGTCCATAGGGGCAGCGGAGAAG
GTGTTCCAGTACATGGACCGCACTCCTGAGGTGTCCTGTGAGGGTCACCTGAAGCCC---
AACACCCTACAGGGCCACATCCGGTTCAACAACGTGACGTTTTCTTACCCCACCCGGAAG
GATGTG------CTCAAGGACGTCTCTTTTGAGCTGAAGTCTGGTAAAATCACAGCTCTG
GTGGGACCTTCGGGCGGAGGAAAGACCACATGTATATCTCTACTGCAGCGATTCTATGAA
CCA------CAGGCTGGGGAGATCCTGCTGGACGGACAACCGATTGAGCAGTACGACCAC
AAGTACTTCCATTCAAAGATCTCGCTGGTGGGGCAGGAGCCCATCCTCTTCACTGGGTCA
ATCAAAAACAACATCACTTACGGCATTCAGAATGCCTCAATGTCAGAGGTCAAGCAAGCA
GCAGACATAGCTGACGCAAAACAGTTCATCCAGAAGATGGAGAAGACATATGAGATGGAT
GTCGGGGAGCAAGGAAGTCTCCTGGCCAGGGGACAAAAGCAGCGCATCGCAGTCGCCCGA
GCACTGGTCCGGCACCCACAGGTGCTGATCCTGGACGAGGCCTCCAGCTGCTTGGATGTG
GACACCGAGCACAAGATGCAGGATGCTCTGTCACGGATCCCGGGACTCACCATGCTGATC
ATCGCTCACCGACTCAAGACAGTGGAGAATGCGGATCACATCATTGTGATGGAGGAGGGG
CGGGTAGTGCAAGAAGGAACTCACCAGCAGCTGATGGAGAAG---GAGGGACTCTACCAG
CGACTAGTCCAGCGGCGCTTCTTGGAAAACGGCACCGGCCAC
>Trit_carn_TAP2
ATGGGTGGACTCGCCTTCCTCCTG---------GCCTTCATCCTTGGTGAAGTCCTCTTC
AGTGCCTCAGTCTGTCGCTTCTTCCTGCCCTTTTACCCCTTTGAGATCCTCAGCTACATC
TGGCTCTTGGCTTTCCTCAAACTCCTGCTGCTCCTCGGTGTAGTAAGGAGACTCCGTGGA
AAGTTGGACCTCGCCTGGCTTGGCTTCAGCACCAGGACCATCTCACTGTGGCCGGTAGTG
GCATCCCTCACACCCCCTGTCTATGAAACCGCCAAGCTCCTCGCCTTCCAGGGGCCGGTG
GAGATGCACTCTGGGGTGTGCCTGTCACTGCGGATGGTGCTCGCCTCAGGGGTGGCCGGC
TGGATCTGGGGGGTCCTGTGGCCCTGTCGGTCTCAC------------AAGGATGGAAAA
GGAGATCCTCCTGAGGAGAAGGGGCGTCTCAAGGCCTGGGCGGCCTTCAGCAAGCTCTGG
CACTACTCCAAGGAGGACAAGGCCTACCTGTCTGGGGCTTTCCTCTTCCTGATGTTTGCT
GTTGTTGGCGAGATGTTCATCCCGTACTACACCGGCAGAGTCATCGACATTCTGGGCTCC
AAGTACAAAGAGGCCGACTTCTTCGCCGCCATCTTCTTCATGTCCATATTCTCCATGGCC
AGCTCTCTCTCCGCTGGGTGCAGAGGAGGACTCTTCATGTTCACCATGGCCAGCCTTCTC
CGCCGCCTCCGTGTCCTGCTCTTCAAGGCTATTGTGAGGCAGGAAATTGATTTCTTCGAG
TCCACCAAAACGGGAGAGATCACCTCGCGCCTCTCTGCAGACACAGCCCGCATGAGCCGC
TCCATTGCTGCCAACGTCAACATCTTCCTGCGAAGCCTGGTGAAGGTGGTTGCCACATAC
GTCTTCATGCTCAACATCTCCTTGCAGCTGACTCTTCTTACATTCGTGGACACACTGATC
ATAGCGGGATTGCAGACCGCCTACAACCGCTACTATGAGGACCTGGTGAAGAGGGTCCAG
GACTCCATTGCTCGATCCAATGACCTGGCGGGTGAGGTGGTGTCTTCCATCAGGACCGTG
CGCAGTTTCACCGCAGAGCGTGAGGAGCTCGATAGGTACCGCGCTGCCCTGCTGGAGACT
CATCGTCTGAAGACCAAGCAAGAAATGGTGCAAACTGTGTATCTTCTGGCACGGAGGCTG
GCCGTGCTCGCGGTCCATGTGGCGATGCTGTACCTTGGGCAGCACCTGGTCCAGAACGGT
AGAATAAGCAGTGGGCGACTCGTCTCCTTCATCCTATTCCAGATGGAGGCTGGAGATCAC
ATAAGGACCATGGTCTACATGTACAGCCAGATGATCCTGTCCGTAGGGGCAGCGGAGAAG
GTGTTCCAGTACATGGACCGCACTCCTGAGGTGTCCTGTGAGGGTCACCTGAAGCCC---
AACACCCTACAGGGCCACATCCGGTTCAACAACGTGACGTTTTCTTACCCCACCCGGAAG
GATGTG------CTCAAGGATGTCTCTTTTGAGCTGAAGTCTGGTAAAATCACAGCTCTG
GTGGGACCTTCGGGCGGAGGAAAGACCACATGTGTATCTCTACTGCAGCGATTCTATGAA
CCA------CAGGCTGGGGAGATCCTGCTGGATGGACAACCGATTGACCAGTACGACCAC
AAGTACCTCCATTCAAAGATCTCGCTGGTGGGGCAGGAGCCCATCCTCTTCACTGGGTCA
ATCAAAAGCAACATCACTTACGGCATTCAGAATGCATCAATGTCAGAGGTCAAGCAAGCA
GCAGACATAGCTGACGCAAAACAGTTCATCCAGAAGATGGAGAAGACATATGAGATGGAT
GTCGGGGAGCAAGGAAGTCTCCTGGCCAGGGGACAAAAGCAGCGCATCGCAGTCGCCCGA
GCACTGGTCCGGCACCCACAGGTGCTGATCCTGGACGAGGCCTCCAGCTGCCTGGATGTG
GACACCGAGCACAAGGTGCAGGACGCTCTGTCACGGATCCCGGGACTCACCATGCTGATC
ATCGCTCACCGACTCAAGACAGTGGAGAATGCGGATCACATCATCGTGATGGAGGAGGGG
CGGGTAGTGCAAGAGGGAACTCACCAGCAGCTGATGGAGAAG---GAGGGACTCTACCAG
CGACTAGTCCAGCGGCGCTTCCTGGAAAACGGGAGCGGTCAC
>Trit_mac_TAP2
ATGGGTGGACTCGCCTTCCTCCTG---------GCCTTCATCCTTGGTGAAGTCCTCTTC
AGTGCCTCAGTCTGTCGCTTCTTCCTGCCCTTTTACCCCTTTGAGATCCTCAGCTACATC
TGGCTCTTGGCTTTCCTCAAACTCCTGCTGCTCCTCGGTGTAGTAAGGAGACTCCGTGGA
AAGTTGGACCTCGCCTGGCTTGGCTTCAGCACCAGGACCATCTCACTGTGGCCGGTAGTG
GCCTCCCTCACACCCCCTGTCTATGAAACCGCCAAGCTCCTCGCCTTCCAGGGGCCGGTG
GAGATGCACTCTGGGGTGTGCCTGTCACTGCGGATGGTGCTCGCCTCAGGGGTGGCCGGC
TGGATCTGGGGGGTCCTGTGGCCCTGTCGGTCTCAC------------AAGGATGGAAAA
GGAGACCCTCCTGAGGAGAAGGGGCGTCTCAAGGCCTGGGCGGCCTTAAGCAAGCTCTGG
CACTACTCCAAGGAGGACAAGGCCTACCTGTCTGGGGCTTTCCTCTTCCTGATGTTTGCT
GTTGTTGGCGAGATGTTCATCCCGTACTACACCGGCAGAGTCATCGACATTCTGGGCTCC
AAGTACAAAGAGGCCGACTTCTTCGCCGCCATCTTCTTCATGTCCATATTCTCCATGGCC
AGCTCTCTCTCCGCTGGGTGCAGAGGAGGACTCTTCATGTTCACCATGGCCAGCCTTCTC
CGCCGCCTCCGTGTCCTGCTCTTCAAGGCTATTGTGAGGCAGGAAATTGATTTCTTCGAG
TCCACCAAAACGGGAGAGATCACCTCGCGCCTCTCTGCAGACACAGCCCGCATGAGCCGC
TCCATTGCTGCCAACGTCAACATCTTCCTGCGAAGCCTGGTGAAGGTGGTTGCCTCATAC
GTCTTCATGCTCAACATCTCCTTGCAGCTGACTCTTCTTACATTTGTGGACACACTGATC
ATAGCGGGATTGCAGACCGTCTACAACCGCTACTATGAGGACCTGGTGAAGAGGGTCCAG
GACTCCATTGCTCGATCCAATGACCTGGCGGGTGAGGTGGTGTCTTCCATCAGGACCGTG
CGCAGTTTCACCGCAGAGCGTGAGGAGCTCGATAGGTACCGCGCTGCCCTGCTGGAGACT
CATCGTCTGAAGACCAAGCAAGAAATGGTGCAAACTGTGTATCTTCTGGCACGGAGGCTG
GCCGTGCTCGCGGTCCATGTGGCGATGCTGTACCTTGGGCAGCACCTGGTCCAGAACGGT
AGAATAAGCAGTGGGCGACTCGTCTCCTTCATCCTATTCCAGATGGAGGCTGGAAATCAC
ATAAGGACCATGGTCTACATGTACAGCCAGATGATCCTGTCCGTAGGGGCAGCGGAGAAG
GTGTTCCAGTACATGGACCGCACTCCTGAGGTGTCCTGTGAGGGTCACCTGAAGCCC---
AACACCCTACAGGGCCACATCCGGTTCAACAACGTGACGTTTTCTTACCCCACCCGGAAG
GATGTG------CTCAAGGATGTCTCTTTTGAGCTGAAGTCTGGTAAAATCACAGCTCTG
GTGGGACCTTCGGGCGGAGGAAAGACCACATGTGTATCTATACTGCAGCGATTCTATGAA
CCA------CAGGCTGGGGAGATCCTGCTGGATGGACAACCGATTGACCAGTACGACCAC
AAGTACCTCCATTCAAAGGTCTCGCTGGTGGGGCAGGAGCCCATCCTCTTCACTGGGTCA
ATCAAAAGCAACATCACTTACGGCATTCAGAATGCATCAATGTCAGAGGTCAAGCAAGCA
GCAGACATAGCTGACGCAAAACAGTTCATCCAGAAGATGGAGAAGACATATGAGATGGAT
GTTGGGGAGCAAGGAAGTCTCCTGGCCAGGGGACAGAAGCAGCGCATCGCAGTCGCCCGA
GCACTGGTCCGGCACCCACAGGTGCTGATCCTGGACGAGGCCTCCAGCTGCCTGGATGTG
GACACCGAGCACAAGGTGCAGGACGCTCTGTCACGGATCCCGGGACTCACCATGCTGATC
ATCGCTCACCGACTCAAGACAGTGGAGAATGCGGATCACATCATCGTGATGGAGGAGGGG
CGGGTTGTGCAAGAGGGAACTCACCAGCAGCTGATGGAGAAT---GAGGGACTCTACCAG
CGACTAGTCCAGCGGCGCTTCCTGGAAAACGGGAGCGGTCAC
>Trit_kar_TAP2
ATGGGTGGACTCGTCTTCCTCCTG---------GCCTTCATCCTTGGTGAAGTCCTCTTC
AGTGCCTCAGTCTCTCGCCTCCTCCTGCCCCTTTACCCCTTTGAGATCCTCAGCTACCTC
TGGCTCTTGGCTTTCCTCAAACTCCTGCTGCTCATCGGTGTAGTTAGGAGACTTTGTGGG
AAGTGGGACCTCACCGGAGGTGGCTTCAGCGCCAGGACCATTTCACTGTGGCCAGTGGTG
GCCTCCCTCACACCCCCTGTCTATGAAACCGCCAAGCTCCTCGCCTTCCAGGGGCCGGTG
GAGATGCAGTCTGGGGTGTGCCTGTCACTGTGGATGGTGCTCGCCTCAGGGGTGGCCGGC
TGGATCTGGGGGCTCCTGTGGCCTTGTGGGTCTCAA------------GAGGATAGAAAA
GGAGACCCTTCTGAGGAGAAGGGGCGTCTCAAGGCCTGGGTGGCCTTCAGCAAGCTCTGG
CACTACTCCAAGGAGGACAAGACCTACCTGTCTGGGGCATTCCTCTTCCTGATGTTTGCT
GTTGTCGGTGAGATGTTCATCCCCTACTACACCGGCAGAGTCATCGACATTCTGGGCTCC
AAGTACAGAGAGGCCGACTTCTTCGCCGCCATCTTCTTCATGTCCGTATTCTCCATGGCC
AGCTCACTCTCCGCCGGGTGCAGAGGAGGTCTCTTCATGTTCACCCACTACAGGCTCACC
CACCGCCTCCGCGTCCTGCTCTTCAAGGCTGTTGTGAGGCAGGAAATTGGTTTCTTCGAG
TCCACCAAAACTGGAGAGATCACCTCGCGCCTCTCTGCAGACACAGCCCGCATGAGCCGC
TCCATTGCTGCCAACGTCAACATCTTCTTGCGAAGCCTGGTGAAGGTGGTTGCCACATAC
GTCTTCATGCTCAACATCTCCTTGCAGCTGACTCTTCTTACATTCGTGGACACACTGATC
ATAGCGGGATTGCAGACCGTATACAACCGCTACTATGAGGACCTGGTGAAGAGGGTCCAG
GACTCCATTGCTCGATCCAATGACCTGGCGGGTGAGGTGGTGTCTTCCATCAGGACCGTG
CGCAGTTTCACCGCAGAGCGCGAGGAGGTCGATAGGTACCGCGCTGCCCTACTGGAGACT
CATCGCCTGAAGACCAAGCAGGAAATGGTGCAAACTGTGTATCTTCTGGCCCGGAGGCTG
GCCGTGCTCGCGGTGCATGTGGCGATGCTGTACCTTGGGCAGCACCTGGTCCAGAGCGGT
AGAATAAGCAGTGGCCGTCTCGTCTCGTTCATCCTATTCCAGATGGAGGCCGGAGACCAC
ATACGGACCATGGTATACATGTACAGCCAGATGATCCTGTCCATAGGGGCAGCGGAGAAG
GTGTTCCAGTACATGGACCGCACTCCTGAGGTGTCCTGTGAGGGTCACCTGAAGCCC---
AACACCCTACAGGGCCACATCCGGTTCAACAACGTGACGTTTTCTTACCCCACCCGGAAG
GATGTG------CTCAAGGACGTCTCTTTTGAGCTGAAGTCTGGTAAAATCACAGCTCTG
GTGGGACCTTCGGGCGGAGGAAAGACCACATGTGTATCTCTACTGCAGCGATTCTATGAA
CCA------CAGGCTGGGGAGATCCTGCTGGACGGACAACCGATTGAGCAGTACGACCAC
AAGTACTTCCATTCAAAGATCTCGCTGGTGGGGCAGGAGCCCATCCTCTTCACTGGGTCA
ATCAAAAACAACATCACTTACGGCATTCAGAATGCCTCAATGTCAGAGGTCAAGCAAGCA
GCAGACATAGCTGACGCAAAACAGTTCATCCAGAAGATGGAGAAGACATATGAGATGGAT
GTCGGGGAGCAAGGAAGTCTCCTGGCCAGGGGACAAAAGCAGCGCATCGCAGTCGCCCGA
GCACTGGTCCGGCACCCACAGGTGCTGATCCTGGACGAGGCCTCCAGCTGCTTGGATGTG
GACACCGAGCACAAGGTGCAGGACGCTCTGTCACGGATCCCGGGACTCACCATGCTGATC
ATCGCTCACCGACTCAAGACAGTGGAGAATGCGGATCACATCATCGTGATGGAGGAGGGG
CGGGTAGTGCAAGAGGGAACTCACCAGCAGCTGATGGAGAAG---GAGGGACTCTACCAG
CGACTAGTCCAGCGGCGCTTCCTGGAAAACGGGAGCGGTCAC
>Trit_ivanW_TAP2
ATGGGTGTACTCGTCTTCCTCCTG---------GCCTTCATCCTTGGTGAAGTCCTCTTC
AGTGCCTCAGTCTCTCGCCTCCTCCTGCCCCTTTACCCCTTTGAGATCCTCAGCTACCTC
TGGCTCTTGGCTTTCCTCAAACTCCTGCTGCTCATCGGTGTAGTTAGGAGACTTTGTGGG
AAGTGGGACCTCACCGGAGGTGGCTTCAGCGCCAGGACCATTTCACTGTGGCCAGTGGTG
GCCTCCCTCACACCCCCTGTCTATGAAACCGCCAAGCTCCTCGCCTTCCAGGGGCCGGTG
GAGATGCAGTCTGGGGTGTGCCTGTCACTGTGGATGGTGCTCGCCTCAGGGGTGGCCGGC
TGGATCTGGGGGCTCCTGTGGCCTTGTGGGTCTCAA------------GAGGATAGAAAA
GGAGACCCTTCTGAGGAGAAGGGGCGTCTCAAGGCCTGGGTGGCCTTCAGCAAGCTCTGG
CACTACTCCAAGGAGGACAAGACCTACCTGTCTGGGGCATTCCTCTTCCTGATGTTTGCT
GTTGTCGGTGAGATGTTCATCCCCTACTACACCGGCAGAGTCATCGACATTCTGGGCTCC
AAGTACAGAGAGGCCGACTTCTTCGCCGCCATCTTCTTCATGTCCGTATTCTCCATGGCC
AGCTCACTCTCCGCCGGGTGCAGAGGAGGTCTCTTCATGTTCACCCACTACAGGCTCACC
CACCGCCTCCGCGTCCTGCTCTTCAAGGCTGTTGTGAGGCAGGAAATTGGTTTCTTCGAG
TCCACCAAAACTGGAGAGATCACCTCGCGCCTCTCTGCAGACACAGCCCGCATGAGCCGC
TCCATTGCTGCCAACGTCAACATCTTCTTGCGAAGCCTGGTGAAGGTGGTTGCCACATAC
GTCTTCATGCTCAACATCTCCTTGCAGCTGACTCTTCTTACATTCGTGGACACACTGATC
ATAGCGGGATTGCAGACCGTATACAACCGCTACTATGAGGACCTGGTGAAGAGGGTCCAG
GACTCCATTGCTCGATCCAATGACCTGGCGGGTGAGGTGGTGTCTTCCATCAGGACCGTG
CGCAGTTTCACCGCAGAGCGCGAGGAGGTCGATAGGTACCGCGCTGCCCTACTGGAGACT
CATCGCCTGAAGACCAAGCAGGAAATGGTGCAAACTGTGTATCTTCTGGCCCGGAGGCTG
GCCGTGCTCGCGGTGCATGTGGCGATGCTGTACCTTGGGCAGCACCTGGTCCAGAGCGGT
AGAATAAGCAGTGGCCGTCTCGTCTCGTTCATCCTATTCCAGATGGAGGCCGGAGACCAC
ATACGGACCATGGTATACATGTACAGCCAGATGATCCTGTCCATAGGGGCAGCGGAGAAG
GTGTTCCAGTACATGGACCGCACTCCTGAGGTGTCCTGTGAGGGTCACCTGAAGCCC---
AACACCCTACAGGGCCACATCCGGTTCAACAACGTGACGTTTTCTTACCCCACCCGGAAG
GATGTG------CTCAAGGACGTCTCTTTTGAGCTGAAGTCTGGTAAAATCACAGCTCTG
GTGGGACCTTCGGGCGGAGGAAAGACCACATGTGTATCTCTACTGCAGCGATTCTATGAA
CCA------CAGGCTGGGGAGATCCTGCTGGACGGACAACCGATTGAGCAGTACGACCAC
AAGTACTTCCATTCAAAGATCTCGCTGGTGGGGCAGGAGCCCATCCTCTTCACTGGGTCA
ATCAAAAACAACATCACTTACGGCATTCAGAATGCCTCAATGTCAGAGGTCAAGCAAGCA
GCAGACATAGCTGACGCAAAACAGTTCATCCAGAAGATGGAGAAGACATATGAGATGGAT
GTCGGGGAGCAAGGAAGTCTCCTGGCCAGGGGACAAAAGCAGCGCATCGCAGTCGCCCGA
GCACTGGTCCGGCACCCACAGGTGCTGATCCTGGACGAGGCCTCCAGCTGCTTGGATGTG
GACACCGAGCACAAGATGCAGGATGCTCTGTCACGGATCCCGGGACTCACCATGCTGATC
ATCGCTCACCGACTCAAGACAGTGGAGAATGCGGATCACATCATTGTGATGGAGGAGGGG
CGGGTAGTGCAAGAAGGAACTCACCAGCAGCTGATGGAGAAG---GAGGGACTCTACCAG
CGACTAGTCCAGCGGCGCTTCTTGGAAAACGGCACCGGCCAC
>Trit_anat_TAP2
ATGGGTGGACTCGTCTTCCTCCTG---------GCCTTCATCCTTGGTGAAGTCCTCTTC
AGTGCCTCAGTCTCTCGCCTCCTCCTGCCCCTTTACCCCTTTGAGATCCTCAGCTACCTC
TGGCTCTTGGCTTTCCTCAAACTCCTGCTGCTCATCGGTGTAGTTAGGAGACTTTGTGGG
AAGTGGGACCTCACCGGAGGTGGCTTCAGCGCCAGGACCATTTCACTGTGGCCAGTGGTG
GCCTCCCTCACACCCCCTGTCTATGAAACCGCCAAGCTCCTCGCCTTCCAGGGGCCGGTG
GAGATGCAGTCTGGGGTGTGCCTGTCACTGTGGATGGTGCTCGCCTCAGGGGTGGCCGGC
TGGATCTGGGGGCTCCTGTGGCCTTGTGGGTCTCAA------------GAGGATAGAAAA
GGAGACCCTTCTGAGGAGAAGGGGCGTCTCAAGGCCTGGGTGGCCTTCAGCAAGCTCTGG
CACTACTCCAAGGAGGACAAGACCTACCTGTCTGGGGCATTCCTCTTCCTGATGTTTGCT
GTTGTCGGTGAGATGTTCATCCCCTACTACACCGGCAGAGTCATCGACATTCTGGGCTCC
AAGTACAGAGAGGCCGACTTCTTCGCCGCCATCTTCTTCATGTCCGTATTCTCCATGGCC
AGCTCACTCTCCGCCGGGTGCAGAGGAGGTCTCTTCATGTTCACCCACTACAGGCTCACC
CACCGCCTCCGCGTCCTGCTCTTCAAGGCTGTTGTGAGGCAGGAAATTGGTTTCTTCGAG
TCCACCAAAACTGGAGAGATCACCTCGCGCCTCTCTGCAGACACAGCCCGCATGAGCCGC
TCCATTGCTGCCAACGTCAACATCTTCTTGCGAAGCCTGGTGAAGGTGGTTGCCACATAC
GTCTTCATGCTCAACATCTCCTTGCAGCTGACTCTTCTTACATTCGTGGACACACTGATC
ATAGCGGGATTGCAGACCGTATACAACCGCTACTATGAGGACCTGGTGAAGAGGGTCCAG
GACTCCATTGCTCGATCCAATGACCTGGCGGGTGAGGTGGTGTCTTCCATCAGGACCGTG
CGCAGTTTCACCGCAGAGCGCGAGGAGGTCGATAGGTACCGCGCTGCCCTACTGGAGACT
CATCGCCTGAAGACCAAGCAGGAAATGGTGCAAACTGTGTATCTTCTGGCCCGGAGGCTG
GCCGTGCTCGCGGTGCATGTGGCGATGCTGTACCTTGGGCAGCACCTGGTCCAGAGCGGT
AGAATAAGCAGTGGCCGTCTCGTCTCGTTCATCCTATTCCAGATGGAGGCCGGAGACCAC
ATACGGACCATGGTATACATGTACAGCCAGATGATCCTGTCCATAGGGGCAGCGGAGAAG
GTGTTCCAGTACATGGACCGCACTCCTGAGGTGTCCTGTGAGGGTCACCTGAAGCCC---
AACACCCTACAGGGCCACATCCGGTTCAACAACGTGACGTTTTCTTACCCCACCCGGAAG
GATGTG------CTCAAGGACGTCTCTTTTGAGCTGAAGTCTGGTAAAATCACAGCTCTG
GTGGGACCTTCGGGCGGAGGAAAGACCACATGTGTATCTCTACTGCAGCGATTCTATGAA
CCA------CAGGCTGGGGAGATCCTGCTGGACGGACAACCGATTGAGCAGTACGACCAC
AAGTACTTCCATTCAAAGATCTCGCTGGTGGGGCAGGAGCCCATCCTCTTCACTGGGTCA
ATCAAAAACAACATCACTTACGGCATTCAGAATGCCTCAATGTCAGAGGTCAAGCAAGCA
GCAGACATAGCTGACGCAAAACAGTTCATCCAGAAGATGGAGAAGACATATGAGATGGAT
GTCGGGGAGCAAGGAAGTCTCCTGGCCAGGGGACAAAAGCAGCGCATCGCAGTCGCCCGA
GCACTGGTCCGGCACCCACAGGTGCTGATCCTGGACGAGGCCTCCAGCTGCTTGGATGTG
GACACCGAGCACAAGGTGCAGGACGCTCTGTCACGGATCCCGGGACTCACCATGCTGATC
ATCGCTCACCGACTCAAGACAGTGGAGAATGCGGATCACATCATCGTGATGGAGGAGGGG
CGGGTAGTGCAAGAGGGAACTCACCAGCAGCTGATGGAGAAG---GAGGGACTCTACCAG
CGACTAGTCCAGCGGCGCTTCCTGGAAAACGGGAGCGGTCAC
>Trit_crist_TAP2
ATGGGTGGACTCGCCTTCCTCCTG---------GCCTTCATCCTTGGTGAAGTCCTCTTC
AGTGCCTCAGTCTGTCGCTTCTTCCTTCCCTTTTACCCCTTTGAGATCCTCAGCTACATC
TGGCTCTTGGCTTTCCTCAAACTCCTGCTGCTCCTCGGTGTAGTAAGGAGACTCCGTGGA
AAGTTGGACCTCGCCTGGCTTGGCTTCAGCACCAGGACCATCTCACTGTGGCCGGTAGTG
GCCTCCCTCACACCCCCTGTCTATGAAACCGCCAAGCTCCTCGCCTTCCAGGGGCCGGTG
GAGATGCACTCTGGGGTGTGCCTGTCACTGCGGATGGTGCTCGTCTCAGGGGTGGCCGGC
TGGATCTGGGGGGTCCTGTGGCCCTGTCGGTCTCAC------------AAGGATGGAAAA
GGAGACCCTCCTGAGGAGAAGGGGCGTCTCAAGGCCTGGGCGGCCTTCAGCAAGCTCTGG
CACTACTCCAAGGAGGACAAGGCCTACCTGTCTGGGGCTTTCCTCTTCCTGATGTTTGCT
GTTGTTGGCGAGATGTTCATCCCGTACTACACCGGCAGAGTCATCGACATTCTGGGCTCC
AAGTACAAAGAGGCCGACTTCTTCGCCGCCATCTTCTTCATGTCCATATTCTCCATGGCC
AGCTCTCTCTCCGCTGGGTGCAGAGGAGGACTCTTCATGTTCACCATGGCCAGCCTTCTC
CGCCGCCTCCGTGTCCTGCTCTTCAAGGCTATTGTGAGGCAGGAAATTGATTTCTTCGAG
TCCACCAAAACGGGAGAGATCACCTCGCGCCTCTCTGCAGACACAGCCCGCATGAGCCGC
TCCATTGCTGCCAACGTCAACATCTTCCTGCGAAGCCTGGTGAAGGTGGTTGCCTCATAC
GTCTTCATGCTCAACATCTCCTTGCAGCTGACTCTTCTTACATTTGTGGACACACTGATC
ATAGCAGGATTGCAGACTGTCTACAACCGCTACTATGAGGACCTGGTGAAGAGGGTCCAG
GACTCCATTGCTCGATCCAATGACCTGGCGGGTGAGGTGGTGTCTTCCATCAGGACCGTG
CGCAGTTTCACCGCAGAGCGTGAGGAGCTCGATAGGTACCGCGCTGCCCTGCTGGAGACT
CATCGTCTGAAGACCAAGCAAGAAATGGTGCAAACTGTGTATCTTCTGGCACGGAGGCTG
GCCGTGCTCGCGGTCCATGTGGCGATGCTGTACCTTGGGCAGCACCTGGTCCAGAACGGT
AGAATAAGCAGTGGGCGACTCGTCTCCTTCATCCTATTCCAGATGGAGGCTGGAGATCAC
ATAAGGACCATGGTCTACATGTACAGCCAGATGATCCTGTCCGTAGGGGCAGCGGAGAAG
GTGTTCCAGTACATGGACCGCACTCCTGAGGTGTCCTGTGAGGGTCACCTGAAGCCC---
AACACCCTACAGGGCCACATCCGGTTCAACAACGTGACGTTTTCTTACCCCACCCGGAAG
GATGTG------CTCAAGGATGTCTCTTTTGAGCTGAAGTCTGGTAAAATCACAGCTCTG
GTGGGACCTTCGGGCGGAGGAAAGACCACATGTGTATCTCTACTGCAGCGATTCTATGAA
CCA------CAGGCTGGGGAGATCCTGCTGGATGGACAACCGATTGACCAGTACGACCAC
AAGTACCTCCATTCAAAGATCTCGCTGGTGGGGCAGGAGCCCATCCTCTTCACTGGGTCA
ATCAAAAGCAACATCACTTACGGCATTCAGAATGCATCAATGTCAGAGGTCAAGCAAGCA
GCAGACATAGCTGACGCAAAACAGTTCATCCAGAAGATGGAGAAGACATATGAGATGGAT
GTTGGGGAGCAAGGAAGTCTCCTGGCCAGGGGACAGAAGCAGCGCATCGCAGTCGCCCGA
GCACTGGTCCGGCACCCACAGGTGCTGATCCTGGACGAGGCCTCCAGCTGCCTGGATGTG
GACACCGAGCACAAGGTGCAGGACGCTCTTTCACGGATCCCGGGACTCACCATGCTGATC
ATCGCTCACCGACTCAAGACAGTGGAGAATGCGGATCACATCATCGTGATGGAGGAGGGG
CGGGTAGTGCAAGAGGGAACTCACCAGCAGCTGATAGAGAAG---GAGGGACTCTACCAG
CGACTAGTCCAGCGGCGCTTCCTGGAAAACGGGAGCGGTCAC
>Ich_alp_TAP2
ATGGGTGGACTCGTCTTCCTCCTG---------GCCTTCATCCTTGCTGAAGTCCTCTTC
AGTGCCTCAGTCTCTCGCCTCCTCCTGCCCCTTTACCCCTTTGAGATCCTCAGCTACCTC
TGGCTCTTGGCTTTCCTCAAACTCCTGCTGCTCCTCAGTGTAGTTAGGAGACTCCGTGGA
AAGTGGGACCTCGCCGGAGGTGGCTTCAGCACCAGGACCATCTCACTGTGGCCGGTGGTG
GCCTCCCTCACACCCCCTGTCTATGAAACCGCCAAGCTCCTCGCCTTCCGGGGGCCGGTG
GAGATGCACTCCGGGGTGTGCCTGTCACTGCGGATGGTGCTCGCCTCAGGGCTGGCCGGC
TGGATCTGGGGGCTCCTGTGGCCCTGTCGGTCTCAC------------AAGGATGGACAA
GGAGACCTTTCTGAGGAGAAGGGGCGTCTCAAGGCCTGGGCGGCCTTCAGCAAGCTCTGG
CACTACTCCAAGGAGGACACGACCTACCTGTCTGGGGCTTTCCTCTTCCTGATGTTTGCT
GTTGTTGGTGAGATGTTCATCCCGTACTACACCGGCAGAGTCATCGACATTCTGGGCTCC
AAGTACAAAGAGGCTGACTTCTTCGCCGCCATCTTCTTCATGTCCATATTCTCCATGGCC
AGCTCACTCTCCGCCGGGTGCAGAGGAGGTCTCTTCATGTTCACCCACTACAGGCTCACC
CATCGCCTCCGGGTCCTGCTCTTCAAGGCTGTTGTGTGGCAGGAAATTGGTTTCTTCGAG
TCCACCAAAACTGGAGAGATCACCTCGCGCCTCTCTGCAGACACAGCCCGCATGAGCCGC
TCCATTGCTGCCAACGTCAACATCTTCCTGCGAAGCCTGGTGAAGGTGGTTGCCACGTAC
GTCTTCATGCTCAACATCTCCTTGCAGCTGACTCTTCTTACATTTGTGGACACACTGATC
ATAGCGGTATTGCAGACCGTCTACAACCGCTACTATGAGGACCTGGTGAAGAGGGTCCAG
GACTCCATTGCTCGATCCAATGACCTGGCGGGTGAGGTGGTGTCTTCCATCAGAACGGTG
CGCAGTTTCACCGCAGAGCGCGAGGAGGTCGACAGGTACCGCGCTGCCCTGCTGGAGACT
CATCGCCTGAAGACCAAGCAGGAAATGGTGCAAACTCTGTATCTTCTGGCGCGGAGGCTG
GCCGTGCTCGCGGTGCATGTGGCGATGCTGTACCTTGGGCAGCACCTGGTCCAGAGCGGT
AGAATAAGCAGTGGGCGACTCGTCTCGTTCATCCTATTCCAGATGGAGGCTGGAGACCAC
ATAAGGACCATGGTGTACATGTACAGCCAGATGATCCTGTCAGTAGGGGCAGCGGAGAAG
GTGTTCCAGTACATGGACCGCACTCCTGGGGTGTCCACTGAGGGTCACCTGAAGCCC---
GACACCCTACGGGGCAACATCAGGTTCAAGAACGTAACGTTTTCTTACCCCACCCGGAAG
GACGTG------CTACAGGACGTCTCTTTTGAGCTGAAGTCTGGGCAGATCACGGCCCTG
GTGGGACCTTCAGGAGGAGGAAAGACCACATGTGTGTCTCTACTGCAGCGATTCTACGAA
CCA------CAGGCTGGGGAGATCCTGCTGGACGGACGACCGATTGATCAGTACAACCAC
AAGTACCTCCATTCAAAGATCTCGCTGGTGGGGCAGGAGCCCGTCCTCTTCACTGGGTCA
ATCAAAGACAACATCACTTACGGCCTTCAGAACGCCTCAATTTCTGATGTCAAGCAGGCT
GCAGAGATGGCCGACGCCAACCAGTTCATCCAGAAGATGGAGAAGACATATGAGATGGAT
GTTGGGGAGCAGGGAAGTCTCCTGGCCAGGGGACAGAAGCAGCGCATCGCAGTCGCCCGA
GCACTGGTCCGGCGCCCACAGGTGCTGATCCTGGACGAGGCCTCCAGCTGCCTGGATGTG
GACACCGAACACAAGGTGCAGAACGCTCTGTCGCGGATCCCGGGGCTGACCATGCTGATC
ATCGCTCACCGACTCAAGACAGTGGAGAAGGCGGATCACATCATCGTGATGGAGGAGGGG
CGGGTAGTGCAAGAAGGAACTCACCAGCAGCTGATGGAGAAG---GAGGGACTCTACCAG
CGACTAGTCCAGCGGCGCTTCCTGGAAAACGGGACCGGCCAC
>Ommat_ophr_TAP2
ATGGGTGGACTCTTCCTCCTCCTG---------GCCTTCCTCCTTGCTGAAGTCCTCTTC
AGTGCCTCAGTCTCTCGCCTCCTCCTGCCCCTTTACCCCTTTGAGCTCCTCGGCTACATC
TGGCTCTTGGCTTTCCTCAAACTCCTGCTGCTCCTCGGTCTAGTTAGGAGAATCCATGGA
AAGTTGGTCCTCGCCGGGGGTGGCTTCAGCGCCAGGACCTTCTCACTGTGGCCACTGGTG
GCCTCCCTCACACCCCCAGTCTATGAAACCGCCAAGCTCCTCGCCTTCCGGGGGCCGGTG
GAGATGCACTCTGGGGTGTGCCTGTCACTGCAGATGGTGCTCGCCTCAGGGGTGGCCAGC
TGGATCTGGGGCCTCCTGTGGCCCTGTCGGACTCGC------------AAGGATGGAGAA
GGAGACCCTGCTGAGGAGAAGGGGCGTCTCAAGGCCTGGGCAGCCTTCAGTAAGCTCTGG
CACTACTCCAAGGAGGACAAGGCCTACCTGTCTGGGGCTTTCCTCTTCCTCATGTTTGCT
GTTGTTGGTGAGATGTTCATCCCGTACTACACCGGCAGAGTCATCGATATTTTGGGCTCC
AAGTACAGAGAGGCCGACTTCTTTGCCGCCATCTTCTTCATGTCCATCTTCTCCATGGCC
AGCTCTCTCTCCGCTGGGTGCAGAGGAGGACTCTTCATGTTCACCATGGCCAGCCTCACC
CGCCGCCTCCGTGTCCTGCTCTTCAAGGCTATTGTGAGGCAGGAAATTGGTTTCTTCGAG
TCCACCAAAACAGGAGAGATAACCTCGCGCCTCTCTGCAGACACAGCCCGCATGAGCCGC
TCCATTGCTGCCAACGTCAACATCTTCCTGCGAAGCCTGGTGAAGGTGGTTGCCACATAC
GTCTTCATGCTCAACATCTCCTTGCAGCTGACTCTTCTTACATTCGTGGACACCTTGATC
ATAGCAGGATTGCAGACCGTCTACAACCGATACTATGAGGGCCTGGTGAAGAGGGTCCAG
GACTCCATTGCTCGATCCAATGACCTGGCGGGTGAGGTGGTGTCTTCCATCAGGACGGTG
CGCAGTTTCACCGCAGAGCGCGAGGAGGTCAACAGGTACCGCGCTGCCCTGCTGGAGACT
CATCGCCTGAAGACCAGGCAGGAAATGGTGCAAACTCTGTATCTTCTGGCGCGGAGGCTG
GCCGTCCTCGCGGTGCATGTGGCGATGCTGTACCTTGGGCATCACCTGGTCCAGAGCGGT
AGAATAAGCAGTGGGCGACTTGTCTCGTTCATCCTATTCCAGATGGAGGCTGGAGATCAT
ATAAGGACCATGGTGTACATGTACAGCCAGATGATCCTGTCCGTAGGGGCAGCGGAGAAG
GTGTTCCAGTACATGGACCGCACTCCTGGGGTGTCCACTGGGGGTCACCTGAAGCCC---
AACACCCTACAGGGCCACATCCAGTTCAAGAATGTGACCTTTTCTTACCCCACCCGGAAG
GACGTG------CTCAAGCACGTCTCTTTTGAGCTGAAGTCTGGTAAAATCACAGCCCTG
GTGGGACCTTCAGGTGGAGGAAAGACCACATGTGTGTCTCTACTGCAACGATTCTACGAA
CCA------CAGGCTGGGGAGATCCTGCTGGATGGACGACCGATTGATCAGTACGACCAC
AAGTACCTCCATTCAAAGATCTCGCTGGTGGGGCAGGAGCCCATCCTCTTCACCGGGTCA
ATCAAAGACAACATTACTTACGGCCTTCAAGATGCCTCAATGTCAGAGGTCAAGCAAGCT
GCAGACATAGCCAACGCCAAACAGTTCATCCAAAAGATGGAGAAGACATATGAGATGGAT
GTTGGGGAGCAGGGAAGTCTCCTGGCCCGGGGACAGAAGCAGCGCATCGCAGTCGCCCGA
GCACTGGTCCGGCGCCCACAGGTGCTGATCCTGGACGAGGCCTCCAGCTGCCTGGATGTG
GACACCGAGCACAAGGTGCAGGATGCTCTGTCGCGGATCCCGGGACTGACCATGCTGATC
ATCGCTCACCGACTCAAGACAGTGGAGAATGCGGATCACATCATCGTGATGGAGGAGGGG
CGGGTAGTGCAGGAGGGAACTCACCAGCAGCTGATGGAGAAG---GAGGGACTCTACCAG
CGACTAGTCCAGCGGCGCTTCCTGGAAAACGGGACGGGCCAC
>Cyn_pyr_TAP2
ATGGGTGGACTCGTCTTCCTCCTG---------GCCTTCATCCTTTGTGAAGTCCTCTTC
AGTGCCTCAGTCTCTCGCTTCCTCCTGCCCTTTTACCCCTTTGAGATCCTCAGCTATATC
TGGCTCTTGGCTTTCCTCAAACTCCTACTGCTCCTCGGTGTGGTTAGGAGGCTCCGTGGA
AAGTGGGACCTCGCCAGAGGTGGCTTCAGCACCAGGACCATCTCAATGTGGCCGGTTGTG
GCCTCCCTCACACCCCCTGTCTATGAAACCGCCAAGCTCCTCGCCTTTCAGGGGCCGGTG
GAGATGCTCTCCGGGGTGTGCCTGTCACTGCGGATGGTGCTCGCCTCAGGGGTGGCCGGC
TGGATCTGGGGGCTCCTGTGGCCCTGTCGGTCTCAC------------AAGGATGGAAAA
GGAGACCCTTCTGAGGAGAAGGGGCGTCTCAAGGCCTGGGCGGCCTTCAGCAAGCTCTGG
CACTACTCCAAGGAGGACAAGGCCTACCTGTCTGGGGCATTCCTCTTCCTGATGTTTGCT
GTTGTTGGTGAGATGTTCATCCCGTACTACACCGGCAGAGTCATCGACATTCTGGGCTCC
AAGTACAGAGAGGCTGACTTCTTCGCCGCCATCTTCTTCATGTCCGTATTCTCCATGGCC
AGCTCTCTCTCCGCCGGGTGCAGAGGAGGACTCTTCATGTTCACCATGGCCAGCCTCACC
CGCCGCCTCCGTGTCCTGCTCTTCAAGGCTATTGTGAGGCAGGAAATTGATTTCTTCGAG
TCCACCAAAACTGGAGAGATCACCTCGCGCCTCTCTGCAGACACAGCCCGCATGAGCCGC
TCCATTGCTGCCAACGTCAACATCTTCCTGCGAAGCCTGGTGAAGGTGGTTGCCACATAC
GTCTTTATGCTCAACATCTCCTTGCAGCTGACTCTTCTCACATTCGTGGATACACTGATC
ATAGCGGGATTGCAGACCGTCTACAACCACTACTATGAGGACCTGGTGAAGAGGGTCCAG
GACTCTATTGCCCGCTCCAATGACCTGGCGGGTGAGGTGGTGTCTTCCATCAGGACCGTG
CGCAGTTTCACCGCAGAGCACGAGGAGCTCGATAGGTACCGCGCTGCCCTGCTGGAGACT
CATCGTCTGAAGACCAAGCAGGAAATGGTGCAAACTGTGTATCTTCTGGCGCGGAGGCTT
GCCGTGCTCGCGGTGCATGTGGCGATGCTGTACCTTGGGCAGCACCTGGTCCAGAGCGGT
AGAATAAGCAGTGGGCGACTCGTCTCGTTCATCCTATTCCAGATGGAGGCTGGAGATCAC
ATAAGGACCATGGTATACATGTACAGCCAGATGATCCTGTCCGTAGGGGCAGCGGAGAAG
GTGTTCCAGTACATGGACCGCACTCCTGGGGTGTCCTGTGAGGGTCACCTGAAGCCT---
GACACCCTACAGGGCCACATCAGGTTCAACAACGTGACGTTTTCTTACCCCACCCGGAAG
GACGTG------CTCAAGGACGTTTCTTTTGAGCTGAAGTCAGGTAAAATGACAGCCCTG
GTGGGACCTTCAGGTGGAGGAAAGACCACATGTGTGTCTCTACTGCAACGATTCTACGAA
CCA------CAGGCTGGGGAGATCCTGCTGGACGGACGACCGATTGATCAGTACGACCAC
AAGTACCTCCATTCAAAGATCTCGCTGGTGGGGCAGGAGCCCATCCTCTTCAGTGGGTCA
ATCAAAGACAACATCACTTACGGTCTTCAGAATGCCTCAATGTCAGAGGTCAAGCAAGCT
GCAGACATTGCCGACGCCAAACAGTTCATCCAGAAGATGGAGAAGACATATGAGATGGAT
GTTGGGGAGCAAGGAAGTCTCCTGGCCAGGGGACAGAAGCAGCGCATCGCAGTCGCCCGA
GCACTGGTCCGGCGCCCACAGGTGCTGATCCTGGACGAGGCCTCCAGCTGCCTGGATGTG
GACACCGAGCACAAGGTGCAGGATGCTCTGTCACGGATCCCGGGACTGACCATGCTGATC
ATCGCTCACCGACTCAAGACAGTGGAGAATGCGGATCACATCATCGTGATGGAGGAGGGG
CGGGTAGTGCAAGAAGGAAATCACCAGCAGCTGATGGAGAAG---GAGGGACTCTACCAG
CGACTAGTCCAGCGGCGCTTCCTGGAAAACGGGACCGGCCAC
>Tyl_wen_TAP2
ATGGATGGACTCCTCTTCCTCCTG---------GCCTTCATCTTCTGTGAAGTCCTCTTC
AGTGCCTCAGTCGCTCGCCTCCTACTGCCCGTTTACCCCTTTGAGCTCCTCAGCTACATC
TGGCTCTTGGCCTTTCTCAAACTCCTGCTGCTCCTCGGTGTAGCTGGGAGACTCCGTGGG
AAGTGGGAGCGCTCCAGTGGTGGCTTCAGCACCAGGACCATCACACTGTGGCCGGTGGTG
GTCTCGTTCACACCCCCAGTCTATGAAACCACCAAGCTCCTCGCCTTCCGGGTGCCGGTG
GAGATGCACTCCGGGGTGTACCTATCACTGCTGATGGTGCTCGCCTCAGGGGTGGCCGGC
TGGATCTGGGGGCTTCTGTGGCCTTGTGGGTCTCACGAGGGGTCCATCAAGGATGGTGGA
GGAGACCCGTCTGAGGAGAAGGGGAGTGCAAAGGCCTGGGCAGCCTTCAGCAAGCTCTGG
CACTACTCCAAGGAGGACAAGGCCTACCTGTCTGGAGCCTTCCTCTTTCTGATGTTTGCT
GTAGTTGGTGAGATGTTCATTCCCTACTACACCGGCAGAGTCATCGACATTCTGGGCTCC
AAGTACAAAGAGGCCGACTTCTTCGCTGCCATCTTCTTTATGTCTATATTCTCCATGGCC
AGCTCACTCTCCGCCGGGTGCAGAGGAGGACTCTTCACGTTCACCATGGCCAGCCTCACC
CGCCGCCTCCGTGTCCTGCTCTTCCAGTCTCTTGTGCGGCAGGATATTGGTTTCTTCGAG
TCCACCAAAACTGGAGAGATCACCTCACGCCTTTCTGCCGACACAGCCCGCATGAGCGGC
TCCATTGCTGCCGACGTCAATATCTTCTTGCGAAGCCTGGTCAAGGTGGTTGCCACATAC
GCCTTCATGCTCAACATCTCCTTGCAGCTGACTCTTCTTACATCCCTGGACACACTGATA
ACAGCAGGATTGCAGACTGTCTACAACCGCTACTATGAGGACCTGGTGAAGAGGGTTCAG
GACTCCATTGCTCGATCCAATGACCTGGCGGGTGAAGTAGTGATTTCCATCAGGACCGTG
CGCAGTTTCAACGCAGAGCGCGAGGAGGTCGCTAGGTACCGCGCTGCCCTGCTGGAGACT
CATCGCCTGAAGACCAAGCAGGAAATGGTGCAAACTCTGTATCTTCTGGCAAGAAGGCTG
ACCGTGCTTGCGGTGCATGTGGCGATGCTGTACCTTGGGCAGCACCTGGTCCAGAACGGT
AGAATAAGCAGTGGCCGTCTCGTCTCATTCATACTATACCAGATGGAGGCTGGAGACCAC
ATAAGTACCGTGGTGTACATGTATGGGCAGATTATTCTGTCGGTAGGAGCAGCTGAGAAG
GTATTCCAGTACATGGACCGCACTCCTGAGGTGTCCATTGAGGGCACCCTGAAGCCC---
AGCACCCTACAGGGCCACATCCAGTTCAAGAATGTGATGTTTTCTTACCCCACTCGGAAG
GACGTA------CTCAAGGATGTCTCTTTTGAGTTGAAGCCTGGTAAAATCACAGCCCTG
GTGGGACCTTCGGGCGGAGGAAAGACCACATGCGTGTCTCTACTGCAGCGATTCTACGAA
CCA------CAGGCTGGGGAGATCCTGCTGGACGGACGGCCGATTGATCAGTACGACCAC
AAATACCTCCATTCAAAGATCTCGCTGGTGGGTCAGGAGCCCGTCCTCTTCACTGGGTCA
ATCAAAGAGAACATCACTTATGGCCTTCAGGATGCTTCGATGTCGAAGGTCAAGAAAGCT
GCAGAGATGGCCAACGCCAACCAGTTCATCCAGAAGATGGAGAAGGCATACGAGATGGAT
GTTGGGGAGCAGGGCGGTCTCCTGGCCAGGGGACAGAAGCAGCGCATCGCAGTCGCCCGG
GCTCTGGTCCGGGATCCACAGGTGCTGATCCTGGATGAAGCCTCCAGCTGCCTGGATGTG
GACACTGAGCACAAGGTGCAGGGAGCTCTGTCCAGGATCCCGGGTCTGACCATGCTGGTC
ATCGCTCACCGACTCAAGACAGTGGAGAAGGCGGATCACATCATCGTGATGGAGGAGGGT
CAGGTAGTGCAAGAAGGAGATCACCAGCAGCTGATGGAGAAG---GAGGGACTCTACCAG
CGACTGGTCCAGCGACGCTTCCTGGAAAACGGGACCGGCCAC
>Pleu_wal_TAP2
ATGGATGGGCTCCTCTTCCTCCTG---------GCCTTCATCCCCTGTGAAGTCCTCTTC
AGCGCCTCAGTCGCTCGCCTCCTCCTGCCCGTTTACCCCTTTGAGCTGCTCAGCTACATC
TGGCTCTTGGCCTTTCTCAAGCTCCTGCTGCTCCTCGGTGTAGCTGGGGGACTCCGTGGG
AAGTGGCAGCGCTCCGGTGGTGGCTTCAGCACCAGGACCCTCACACTGTGGCCGGTGGTG
GTCTCCCTCGCACCCCCAGTCTATGAAACCGCCAAGCTCCTGGCCTTCCGGGTGCCGGTG
GAGATGCACTCCGGGGTGCACCTATCACTGCTGATGGTGGTCGCCTCAGGGGTGGCCGGC
TGGTTCTGGGGGCTCCTGTGGCCTTGTGGGTCTCACCAGGGGTCCATCAAGGATGGTGGA
GGAGACCCTCCTGAGGAGAAGGGGAGAGCAAAGGCCTGGGCGGCCTTCAGCAAGCTCTGG
CACTACTCCAAGGAGGACAAGGCCTACCTGTCTGGAGCCTTCCTCTTTCTGATGCTTGCT
GTAGTTGGTGAGATGTTCATCCCATACTACACCGGCAGAGTCATCGACATTCTGGGCTCC
AAGTACAAAGAGGCCGACTTCTTCGCCGCCATCTTCTTCATGTCTATATTCTCCATGGCC
AGCTCGCTGTCCGCCGGGTGCAGAGGAGGACTCTTCATGTTCACCATGGCCAGCCTCACC
CGCCGCCTCCGTGTCCTGCTCTTCCAGGCTCTTGTGCGGCAGGAAATTGGTTTCTTTGAG
TCCACCAAAACAGGAGAGATCACCTCACGCCTCTCTGCCGACACAGCCCGCATGAGCCGC
TCCATTGCTGCCAACGTCAACATCTTCCTGCGAAGCCTGGTGAAGGTGGTTGCCACATAC
GCCTTCATGCTCAACATCTCCTTGCAGCTGACTCTTCTTACATCCCTCGACACACTGATA
ACAGCGGGACTGCAGACCGTCTACAACCGCTACTATGAGGACCTGGTGAAGAAGGTTCAG
GACTCCATTGCTCGATCCAATGACCTGGCGGGTGAAGTAGTGTCTTCCATCAGGACCGTG
CGCAGTTTCACCGCAGAGCGAGAGGAGGTCGATAGGTACCGCGCAGCCCTGCTGGAGACT
CATCGCCTGAAGACCAAGCAGGAAATGGTGCAAACTCTGTATCTTCTGGCAAGAAGGCTG
ACCGTGCTCGCAGTGCATGTGGCGATGCTGTACCTTGGGCAGCACCAGGTCCAGAACGGA
AGAATAAGCAGTGGCCGTCTTGTCTCATTCATACTATACCAGATGGAGGCCGGAGACCAC
ATAAGGACCATGGTGCACATGTACGGGCAGATGATTCTGTCGGTAGGAGCAGCTGAGAAG
GTATTCCAGTACATGGACCGCACTCCTGGGGTGTCCATAGAGGGTCCCCTGAAGCCC---
GACACCCTCCAGGGCCACATCCAGTTCAAGAACGTGATGTTTTCCTACCCCTCTCGGAAG
GACGTA------CTCAAGGATGTCTCTTTTGAGCTGAAGCCTGGTAAAATCACAGCCCTG
GTGGGACCTTCGGGTGGAGGAAAGACCACATGCGTGTCTCTACTGCAGCGATTCTACGAA
CCA------CAGGCGGGGGAGATCCTGCTGGACGGACGACCGATTGATCAGTACGACCAC
AAGTACCTCCATTCAAAGATCTCGCTGGTGGGGCAGGAGCCCGTCCTCTTCACTGGGTCA
ATCAAACAGAACATCACTTATGGCCTTCAGGATGCCTCGATGTCGAAGGTCAAGGAAGCT
GCAGAGATGGCCAACGCCACCCAGTTCATCCAGAAGATGGAGAAGGCATATGAGATGGAT
GTTGGGGAGCAGGGAGGTCTCCTGGCCCGGGGACAGAAGCAGCGCATCGCAGTCGCCCGG
GCTCTGGTCCGGGACCCACAGGTGCTGATCCTGGATGAAGCCTCCAGCTGCCTGGATGTG
GACACTGAGCACAAGGTGCAGGGTGCTTTGTCCAGGATCCCAGGTCTGACCATGCTGGTC
ATCGCTCACCGGCTCAAGACAGTGGAGAAGGCGGATCACATCATCGTGATGGAGGAGGGT
CGGGTAGTGCAAGAAGGAGATCACCAGCAGCTGATGGAGAAG---GACGGACTCTACCAG
CGACTGGTCCAGCGACGCTTCCTGGAAAACGGGACCGGCCAC
>Chio_lus_TAP2
ATGGGTGGACTCCTCCTCCTCCCG---------GCCATCGTCCTGTGTGAAGTCCTCTTC
AGCGCCTCAGTGACTCGCTTCCTCCTGCCCTTTTACCCCTTTCAGCTCCTCAGCTACATC
TGGCTCCTGGCTTTTCTCAAATTCCTGCTGCTCCTCGGTGTAGCTGGGGGACTCCGTGGA
AAATGGGCGCTCGCCCGTGGTGGCCTCAGCCGCAGGAACATCTCACTGTGGTCGGCGGTC
TTCTCCTTCACACCACCAGTCTATGAATCCGCCAAGCTCCTCGCCTTCCAGGTGCCGGTG
GAGATGCACTCTGGGTTGTACCCGTCACTATTGATGGCGCTCGCCTCAGGGGTCGCCAGC
TGGATCTTGGAGCTCCTGCGGTCTTGTGGGTCTCAAGAGAGGCCCCACACCAATGGAGAA
GGAGACCCTGCTGTGGAGAAGAGGAGTCCCAAGGCCTGGGTGTCCTTCAGCAAACTCTGG
CACTACTCCAAGGAGGACAAGGCCTATCTGGCTGGGGCTTTCCTCTTCCTCATGTTTGCT
GTTGTTGGTGAGATGTTCATCCCATACTACACCGGCAGAGTCATCGACATTCTCGGCTCC
AAGTACAAAGAGGCCGACTTCTTGGCCGCCATCTTCTTCATGTCCATCTTCTCCATGGCC
AGCGCACTCTCCGCCGGGTGCAGAGGCGGGCTCTTCACGTTCACCCACTCCAGGCTCACC
CGTCGCCTCCGTGTCCTGCTCTTCAAGGCTGTTGTACGGCAGGAAATTGGTTTCTTCGAG
TCCACGAAAACTGGAGAGATCACCTCGCGCCTCTCTGCAGACACATCCCGCATGAGTCGC
TCCATTGCTGCCAACGTCAATATCTTCCTGCGAAGCCTGGTGAAGATGGTCGCCACGTAC
GTCTTCATGCTCAACATCTCCTTACATCTGACTCTTCTAACGTTCCTGGACACCCTGGTA
ACGGCAGGATTGGAGGCCGTCTACAACCGCTTTTATGAGGACCTGGTGAAGAGAGTCCAG
GATTCCATTGCTCGATCCAATGACCTGGCGGGTGAGGTGGTGTCTTCCATCAGAACCGTG
CGCAGCTTCGCCGCGGAGGGCGAGGAGGTGGAGCGGTACCGCGCTGCCCTGCTGGAGACT
CATCGCCTGAAGACCAAGCGGGATATGGTTGAAACTCTCTATCTTCTGGCACGGAGGCTG
ACGATTCTCGCGGCGCATGTGGCAATGCTCTATCTTGGACAGCACCTGGTCCAGACAGGT
GGCATAAGCAGTGGCCGACTCGTCTCCTTCATCATATACCAGATGGCAGCAGGAAACCAC
ATAAGGGCCCTGGTGCACATGTATGGGCAGATGATCCTGTCCGTAGGAGCCGCTGAGAAG
GTATTTCAGTACATGGACCGCACTCCCGGGGTGTCCAGTGAGGGTCACCTCAAGCCC---
GACACCCTAGAGGGCCACATCCAGTTCCAGAATGTGACCTTTTCTTACTCCACACGGAAG
GACGTG------CTCCAGGACGTCTCTTTTGAGCTACAGCCTGGGAAAGTAACAGCCCTG
GTGGGACCCTCGGGTGGCGGAAAGACCACATGCGTGTCTCTACTGCAACGGTTCTACGAG
CCA------CAGGCTGGAGAGATCCTGCTGGACGGACGACCTATTGACCAGTACGACCAC
AAGTATCTTCATTCACAGATCTCGCTGGTGGGGCAGGAGCCCGTCCTCTTCACTGGGTCC
ATCAAAGACAACATCACCTACGGCCTGCAGGATGCCTCCGTGTCTGAGGTTAGACAAGCT
GCAGAGATGGCCAACGCCAACGAGTTCATCCAGAAGATGGAGAAGACCTATGAGACGGAT
GTTGGGGAGCAGGGAAGTCTCCTCGCCAGGGGACAGAAACAGCGCATCGCAGTTGCCCGG
GCCCTGGTCCGTCACCCACGGGTGCTGATTCTGGATGAGGCATCCAGCTGCCTGGACGGG
GACACTGAGCACAAGGTACAGGATGCTCTGTCCAGGATCCCGGGCCTGACCATGCTGATC
ATCGCTCACCGGCTGAAGACGGTGGAGAAGGCGGATCATATCATCGTCATGGATAAGGGT
CGAGTGGAGCAAGAAGGTGATCACCAGCAGCTGCTGAAGAAG---GAGGGACTCTACAAG
CGACTAGTCCAGCGGCGCTTCCTAGAAAACGGGACCAGCCAC
>Sal_sal_TAP2
NNNNNNNNNNNNNNNNNNNNNNNN---------NNNNNNNNNNNNNGTGAAGTCCTTTTC
AGCGCCTCACTGACTCGCCTCCTCCTGCCCTTTTACCCCTTTGAGCTCCTCAGCTACATC
TGGCTCCTGGGTTTTCTCAAATTCCTGCTGCTCCTTGGTATAGCTGGGAGACTCCGTGGA
AAGTGGGAGCTCGCCCGTGGTGGCCTCAGCAGCAGGAACATCTCACTGTGGTCGGTGGTC
TTCTCCTTCACACCCCCTGTCTATGAAACCGCCAAGCTCCNNNNNNNNNNNNNNNNNNNN
NNNNNNNNNNNNNNNNNNNNNNNNNNNNNNNNNNNNNNNNNNNNNNNNNNNNNNNNNNNN
NNNNNNNGGGAGCTCCTGCGGTCTTGTGGGTCTCAAGAGGTGCCCCTCACCAATGGAGAA
GGAGACCCTGCTGCGGAGAAGAGGAGTCTCAAGGCCTGGGCATCCTTCAGCAGACTCTGG
CTCTACTCCAAGGAGGACAAGGCCTACCTGTCTGGGGCTTTCCTCTTCCTGATGTTTGCT
GTTGTTGGTGAGATGTTCATCCCGTACTACACCGGCAGAGTCATCGACATTCTTGGCTCC
AAGTACAAAGAGGCTGACTTCTTCGCAGCCATCTTCTTCATGTCCATATTCTCCATGGCC
AGCTCACTCTCCGCCGGGTGCAGAGGAGGGCTCTTCATGTTCACCCTGGCCAGGCTCACC
CGCCGCCTCCGCGTCCTGCTCTTCAAGGCTGTTGTGCGGCAGGAAATTGGTTTCTTCGAG
TCCACCAAAACGGAGNNNNNNNNNNCACGCCTCTCTGCAGACACAGCCCGCATGAGCCGT
TCCATTGCTGCCAACGTCAATATCTTCCTGCGAAGCATGGTGAAGGTGGTTGCCACGTAT
GTCTTCATGCTCAACATCTCCTTACCACTGACTCTTCTTACGTCCCTGGACACCCTGATA
ACAGCAGGATTACAGGCAATCTACAACCGCTACTATGAGGACCTGGTGAAGAGAGTCCAG
GACTCCATTGCTCGATCCAATGACCTGGCGGGTGAGGTGGTGTCTTCCATCAGGACCGTG
CGCAGTTTCGCCGCAGAGGGCGAGGAGGTGCAGAGGTACTGCGCCGCCCTGCTGGAGACT
CATCGCCTCAAGACCAAGCAGGAAATGGTGCAAACCCTGTATTTTCTGGCACGAAGGCTA
ACCGTGCTCGCGGCGCATGTGGCGATGCTGTACCTCGGGCAGCGCCTTGTCCAGAACGGT
GGCATAAGCAGTGGCCGTCTCGTCTCCTTCATCCTATACCAGATGGAGGCTGGAGACCAC
ATAAGGACCATGGTGCACATGTATGGGCAGATGATCCTGTCAGTAGGAGCAGCTGAGAAG
GTATTTGAGTACATGGACCGCACTCCTGGGGTGTCCAGTGAGGGTCACCTGAAGCCC---
GACACCCTAGAGGGCCACATCCAGTTCCAGAATGTGACGTTTTCTTACCCCACACGGAAG
GACGTG------CTCCAGGACGTCTCTTTTGAGCTGAAGCCTGGTAAGATCACAGCCCTG
GTGGGACCTTCGGGTGGAGGAAAGTCCACATGTGTGTCTCTACTGCAGCGATTCTATGAG
CCA------CANNNNNNNNNNNNNNNNTTGGACGGACTTCCGATTGACCAGTACGACCAC
AAGTACCTCCATTCACAGATCTCGCTGGTGGGGCAGGAGCCCGTCCTATTCACTGGGTCA
ATCAAAGAGAACATCATCTACGGCCTGCAAGACGCCTCAATGTCAGAGGTCAAGTGTGCT
GCAGAGATGGCCAACGCACACCAGTTCATCCAGAACATGGAGAAGACNNNNNNNNCGGAT
GTTGGGGAACAGGGAAGCCTCCTCGCCAGGGGACAGAAGCAGCGCATCGCAGTCGCCCGG
GCCCTGGTCCGGCATCCACGGGTGCTGATCCTGGATGAGGCCTCCAGCTGCCTGGATGTG
GACACCGAGCACAAGGTGCAGAATGCTCTGTCCAGGATCCCGGGTCTGACCATGCTGATC
ATCGCTCACCGTCTGAAGACTGTGGAGAAGGCGGATCATATCATCGTCATGGATGAGGGT
CGGGTGGTGCAAGAAGGAGATCACCAGCAGCTGCTGGAGAAG---GAGGGACTTTACCAG
CGACTAGTCCAGCGGNNNNNNNNNNNNNNNNNNNNNNNNNNN
>Amb_mex_TAP2
NNNNNNNNNNNNNNNNNNNNNNNN---------NNNNNNACCCTCTGTGATATCCTCTTC
AACTCCTTCGTGGCTTGCCCTCTCCTGAGGTTTTACCCCTTTGGGATTCTCAGCTACATC
TGGTTCTTGGCTTCTCTCAAATTCCCCCTACTTCTGGGCATAGCTTGGAGGTTCAGTGGT
AAGTGGTGGCACACCAGGGATGACTTCAGGAGTAGGGCCCTCTCCCTATGCCTCGTGGTG
CTCTCCTTCACACCGGCAGTCTATGGAACCGCCAGACTCCTCATCTTCTGGGCACCGGTG
GAGGTGCACTCTGGGTGGCTCTTGTCACTGCCAGCAGCCCTAGCCTCTGGGATAGCCTGC
TGGATCTGGGGCCTCTTGCTGACTTGTGGGTCCCAGGTGGGACCACTCCAGGATGGA---
---------CAAAGGGAGAAGAGAGGCCTCAAGACCTGGGTGGCCATTGGACGGCTGTGG
CGATACTCCAAGGATGACATGGCGTACCTAGCAGGGGCGTTCCTCTTCCTGACCTTCGCT
GTAGTCGGTGAGATGTTCATCCCGTACTACATTGGGAGAGTCATCGACATCTTGGGCTCC
AAGTACCGAGAGGCTGACTTCCATGCTGCCATCTTCTTCATGGCCGTCTTCTCTGTGGCC
AGCTCCTTCTCAGCCGGGTGCAGAGGCGGTCTCTTCATGTTCACCCTCGCCCGGCTCACC
CGTCGCCTCCGTCTCTTGCTTTTCAAGGCCGTGGTGAGCCAGGAAATCAGCTTCTTTGAC
TCTGCTAAGACAGGGGAGATCACCTCGCGACTCTCCACGGACACCGCCAGCATGAGTCGA
TCCATCGCCGCTAATGTGAACATTTTCCTGCGCAGTGTGGTGAAGGCGATCGCAACATAC
GTCTTCATGCTCAACATCTCCTGGCAGCTGACATTGATAACTTCCCTGGACTTGCTGATA
ACGGCACTGGTGCAGACTGGGTACAACCACTTCTCTGAGGATCTGGTGAAGAGGGTGCAG
GACTCCATTGCTCGGTCCAATGCCCTTGCGGGGGAGGTGGTGTCCGCCATCAGGACCGTG
CGCAGCTTTGCCATGGAAGACGAGGAGGTGGAGAGGTACCGGGCTGCTCTGCTGGAGACC
CACAGGCTGAAGACTAGGCGTGAAAGGGTGCAAACCTTGTATTCCCTGGTGCAGAAGCTG
ATGGAACTTGCGACACATGTGGCCATGCTGTACATTGGGCAGCACCTGGTCAAGACGGGC
AGCATGAGCAGCGGTCGCCTGGTCTCCTTCATTCTGTACCAGATGGAAGCTGGTAGCCAC
GTGCGGACCATGGTGCACATGTACAGCCAGATGATCCTCTCGGTGGGAGCGGCCGAGAAG
GTGTTCCACTACATGGACCGCATCCCAGAGGTCTCCACCGATGGCCGCTTGAAGCCG---
GACACCCTGCAGGGCCACGTCCAGTTCAAGAATGTGACATTTTCTTACCCAACCCGGGAG
AACGTG------CTGCAGAATGTCTCTTTTGAGCTGAAGACTGGGAAGGTCACGGCCCTT
GTGGGTCCCTCAGGAGGGGGGAAGACCACATGCGTGTCCCTTCTGCAGCGGTTCTACGAG
CAT------CAAGATGGAGAGATCCTGTTGGACGGATGCCCGATTCACCAATACGAACAC
AAATACCTGCACTCCAAGATCTCGCTGGTGGGGCAGGAGCCCATCCTCTTCACCTGCTCA
ATTAAGGAGAACATTGTCTATGGCCTGAAAAATGTTCCGATGGAGGATGTGATCCGAGCT
GCAGAGATGGCCAACGCTAAACACTTTATAGAGACCATGGAGAAGAAATATGAGGCTGAT
GCAGGGGAGAAAGGCAGTCTGCTGGCTGCTGGGCAGAAGCAGCGGATCGCTGTGGCTCGG
GCTTTGGTCCGACACCCAAGGGTGCTCATACTAGACGAGGCATCCAGCAGCCTGGACGTG
GACACTGAGTTCAAGGTGCATGAGGCACTGTCCAGGATCCCAGGTCTGACCGTGCTGGTT
ATCGCTCACCGACTCAAGACGGTGGAGAAGGCAGATTGGATCATCGTGCTGGACAAGGGT
CAGGTGGTGGAGGAAGGGGTTCACCGGGAGCTGCTGAAGAAA---GAGGGGCTCTACCAC
CGGCTTGTCCAGAAGTGCTTCTCAGAGAATGGGACAAATGGT
>Amb_tig_TAP2
NNNNNNNNNNNNNNNNNNNNNNNN---------NNNNNNNNNNNNNNNNNNNNNNTCTTC
AACTCCTTCGTCGCTTGCCCTCTCCTGAGGTTTTACCCCTTTGGGATTCTCAGCTACATC
TGGTTCTTGGCTTCTCTCAAATTCCCCCTACTTCTGGGCATAGCTTGGAGGTTCAGTGGT
AAGTGGTGGCACACCAGGGATGACTTCAGGAGTAGGGCCCTCTCCCTATGCCTCGTGGTG
CTCTCCTTCACACCGGCAGTCTATGGAACCGCCAGACTCCTCATCTTCTGGGCACCGGTG
GAGGTGCACTCTGGGTGGCTCTTGTCACTGCCAGCAGCCCTAGCCTCTGGGATAGCCTGC
TGGATCTGGGGCCTCTTGCTGACTTGTGGGTCCCAGGTGGGACCACTCCAGGATGGA---
---------CAAAGGGAGAAGAGAGGCCTCAAGACCTGGGTGGCCATTGGACGGCTGTGG
CGATACTCCAAGGATGACATGGCGTACCTAGCAGGGGCGTTCCTCTTCCTGACCTTCGCT
GTAGTCGGTGAGATGTTCATCCCGTACTACATTGGGAGAGTCATCGACATCTTGGGCTCC
AAGTACCGAGAGGCTGACTTCCATGCTGCCATCTTCTTCATGGCCGTCTTCTCTGTGGCC
AGCTCCTTCTCAGCCGGGTGCAGAGGCGGTCTCTTCATGTTCACCCTCGCCCGGCTCACC
CGTCGCCTCCGTCTCTTGCTTTTCAAGGCCGTGGTGAGCCAGGAAATCAGCTTCTTTGAC
TCTGCTAAGACAGGGGAGATCACCTCGCGACTCTCCACGGACACCGCCAGCATGAGTCGA
TCCATCGCTGCTAATGTGAACATTTTCCTGCGCAGTGTGGTGAAGGCGATCGCAACATAC
GTCTTCATGCTCAACATCTCCTGGCAGCTGACATTGATAACTTCCCTGGACTTGCTGATA
ACGGCACTGGTGCAGACTGGGTACAACCACTTCTCTGAGGATCTGGTGAAGAGGGTGCAG
GACTCCATTGCTCGGTCCAATGCCCTTGCGGGGGAGGTGGTGTCCGCAATCAGGACCGTG
CGCAGCTTTGCCATGGAAGACGAGGAGGTGGAGAGGTACCGGGCTGCTCTGCTGGAGACC
CACAGGCTGAAGACTAGGCATGAAAGGGTGCAAACCTTGTATTCCCTGGTGCAGAAGCTG
ATGGAACTTGCGACACATGTGGCCATGCTGTACATTGGGCAGCACCTGGTCAAGACGGGC
AGCATGAGCAGCGGTCGCCTGGTCTCCTTCATTCTGTACCAGATGGAAGCTGGTAGCCAC
GTGCGGACCATGGTGCACATGTACAGCCAGATGATCCTCTCGGTGGGAGCGGCCGAGAAG
GTGTTCCACTACATGGACCGCATCCCAGAGGTCTCCACCGATGGCCGCCTGAAGCCG---
GACACCCTGCAGGGCCACGTCCAGTTCAAGAATGTGACATTTTCTTACCCAACCCGGGAG
AACGTG------CTGCAGAATGTCTCTTTTGAGCTGAAGACTGGGAAGGTCACGGCCCTT
GTGGGTCCCTCAGGAGGAGGGAAGACCACATGCGTGTCTCTTCTGCAGCGGTTCTACGAG
CAT------CAAGATGGAGAGATCCTGTTGGACGGATGCCCGATTCACCAATACGAACAC
AAATACCTGCACTCCAAGATCTCGCTGGTGGGGCAGGAGCCCATCCTCTTCACCTGCTCA
ATTAAGGAGAACATTGTCTATGGCCTGAAAAATGTTCCGATGGAGGATGTGATCCGAGCT
GCAGAGATGGCCAACGCTAAACACTTTATAGAGACCATGGAGAAGAAATATGAGGCTGAT
GCAGGGGAGAAAGGCAGTCTGCTGGCAGCTGGGCAGAAGCAGCGCATCGCTGTGGCTCGG
GCTTTGGTCCGACACCCAAGGGGGCTCATACTAGACGAGGCATCCAGCAGCCTGGACGTG
GACACTGAGGTCAAGGTGCATGAGGCACTGTCCAGGATCCCAGGTCTGACCGTGCTGGTT
ATCGCTCACCGACTCAAGACGGTGGAGAAGGCAGATTGGATCATCGTGCTGGACAAGGGT
CAGGTGGTGGAGGAAGGGGTTCACCGGGAGCTGCTGAAGAAA---GAGGGGCTCTACCAC
CGGCTTGTCCAGAAGTGCTTCTCAGAGAATGGGACAAATGGT
>Amb_lat_TAP2
NNNNNNNNNNNNNNNNNNNNNNNN---------NNNNNNNNNNNNNNNNNNNNNNNCTTC
AACTCCTTCGTGGCTTGCCCTCTCCTGAGGTTTTACCCCTTTGGGATTCTCAGCTACATC
TGGTTCTTGGCTTCTCTCAAATTCCCCCTACTTCTGGGCATAGCTTGGAGGTTCAGTGGT
AAGTGGTGGCCCACCTGGGATGACTTCAGGAGCAGGGCCCTCTCCCTATGCCTCGTGGTG
CTCTCCTTCACACCGGCAGTCTATGGAACCGCCAGACTCCTCATCTTCTGGGCACCGGTG
GAGGTGCACTCTGGGTGGCTCTTGTCACTGCCAGCAGCCCTAGCCTCTGGGATAGCCTGC
TGGATCTGGGGCCTCTTGCTGACTTGTNNNNNNNNNNNNNNNNNNNNNNNNGATGGA---
---------CAAAGGAAGAAGGGAGGCCTCAAGACCTGGGTGGCCATTGGACGGCTGTGG
CGATACTCCAAGGATGACATGGCGTACCTAGCAGGGGCGTTCCTCTTCCTGACCTTCGCT
GTAGTCGGTGAGATGTTCATCCCGTACTACATTGGGAGAGTCATCGACATCTTGGGCTCC
AAGTACCGAGAGGCCGACTTCCATGCCGCCATCTTCTTCATGGCCGTCTTCTCTGTGGCC
AGCTCCTTCTCAGCCGGGTGCAGAGGCGGTCTCTTCATGTTCACCCTCGCCCGGCTCACC
CGTCGCCTCCGTCTCTTGCTTTTCAAGGCTGTGGTGAGCCAGGAAATCAGCTTCTTTGAC
TCTGCTAAAACAGGGGAGATCACCTCGCGACTCTCTACAGACACCGCCAGCATGAGTCGA
TCCATCGCGGCTAATGTGAACATTTTCCTGCGCAGTGTGGTGAAGGCGATCGCAACATAC
GTCTTTATGCTCAACATCTCCTGGCAGCTGACATTGATAACTTCCCTGGACTTGCTGATA
ACGGCACTGGTGCAGACTGGGTACAACCACTTCTCTGAGGATCTGGTGAAGAGGGTGCAG
GACTCCATGGCTCGGTCCAATGCCCTTGCGGGGGAGGTGGTGTCCGCTATCAGGACCGTG
CGCAGCTTTGCCATGGAAGACGAGGAGGTGGAGAGGTACCGGGCTGCTCTGCTGGAGACC
CACAGGCTGAAGACTAGGCATGAAAGGGTGCAAACCTTGTATTTCCTGGTGCGGAAGCTG
ATGGGTCTTGCGGCACATGTGGCCATGCTGTACTTTGGGCAGCACCTGGTCAAGACGGGC
AGCATGAGCAGCGGTCGCCTGGTCTCCTTCATTCTGTACCAGATGGAAGCTAGCAGCCTC
GTGCAGACCATGGTGCACATGTACAGCCAGATGATCCTCTCGGTGGGAGCGGCCGAGAAG
GTGTTCCACTACATGGACCGCATCCCAGNNNNNNNNNNNGATGGCCGCCTGAAGCCT---
GACACCCTGCAGGGCCACGTCCAGTTCAAGAATGTGACATTTTCTTACCCGACCCGGCAG
AACGTG------CTGCAGAATGTCTCTTTTGAGCTGAAGACTGGGAAGGTCACGGCCCTT
GTGGGTCCCTCAGGAGGAGGGAAGACCACATGTGTGTCTCTTCTGCAGCGGTTCTACGAG
CAT------CAAGATGGAGAGATCCTATTGGACGGACGCCCGATTCACCAATACGAACAC
AAATACCTGCACTCCAAGATCTCGCTGGTGGGGCAGGAGCCCATCCTCTTCACCTGCTCA
ATTAAGGAGAACATTGTCTATGGCCTGAAAGATGTTCCGATGGAGGATGTGATCCAAGCT
GCAGAGATGGCCAACGCTAAACACTTTATAGAGACCATGGAGAAGAAATATGAGGCTGAT
GCAGGGGAGAAAGGCAGTCTGCTGGCTGCTGGGCAGAAGCAGAGGATCGCTGTGGCTCGG
GCTTTGGTCCGACACCCAAGGGTGCTCATACTAGACGAGGCATCCAGCAGCCTGGACGTG
GACACTGAGGTCAAGGTGCATGAGGCACTGTCCAGGATCCCAGGTCTGACCGTGCTGGTT
ATAGCTCACCGACTCAAGACGGTGGAGAAGGCAGATTGGATCATCGTACTGGACAAGGGT
CAGGTGGTGGAGGAAGGGATTCACCGGGAGCTGCTGAAGAAA---GAGGGGCTCTACCAC
CGGCTTGTCCAGAAGTGCTTCTCAGAGAATGGGACAAATGGT
>Crypt_alleg_TAP2
ATGAATATTCTCTTCCTCCTCCTCCTCCTCCTGGCCGTCTTCCTCTGTGACGTCTTCCTC
AGCTCCTTCATGGCTTGCCATCTCCTGCCATTTTACCCCTTCGGACTCCTCAGCTACATC
TGGCTCCTGGCTTTCTTCAAGGTTCTTCTGCTTCACGGCGTGGCTGAGAGACCCCTCAGA
ATGCTGAAGGCCACCCAAGATGACTTCAAAACCAAGCCCCTCTCCCGGTTCCTCCTGGTG
CTCTCTTTCACATACCCCATCTATGAAACAGCCAAACTCCTCCTCCTCTGGAAGCCGGTG
GAGATGCACTCTGGGTTATTCCTGTCACTGCCGGTAGCCCTCGCCTCTGCCATAGCCTGC
TGGGTCTGGGAGCTCGTGCAGCCTTGCGGGGATCAGTCAAGACACACCAATGTTGGAGAA
GGAGAGCCTGAAGGGCAGAAGGACACCCTTAAGGCCTGGGTGGCCTTCGGCAGGCTCTGG
CACTACTCCAAGGATGATAAGGCCCCTCTGTCTGGGGCCTTCCTCTTCCTGACACTTGCA
GTTGTTGGGGAAATGTTCATCCCGTACTACACCGGCCGAGTCATCGACATCCTGGGCTCC
AAGTACAGAGAGGCTGACTTCTACGCTGCCATCTTCTTTATGTCCATTTTCTCCATGGCC
AGCTCGCTCTCCGCCGGCTGCAGGGGGGGCCTCTTCATGTTCACCCTGTCCCGCCTCACC
CGACGCCTCCGGGTCCTGCTCTTCAAGGCCGTGGTGCGCCAAGAAATCGGCTTCTTCGAA
TCCACCAAAACCGGGGAGATCACCTCGCGCCTCTCCACGGACACGGCCCGCATGAGCCGC
TCCATCGCCGCCAACGTCAACATCTTCCTGCGCAGTGTGGTGAAGACATTCGGCACCTAC
GCCTTCATGCTCAACATCTCCTGGTGGCTAACACTGCTGACGTCCTTCGACACACTGATG
ATGGCTCTGCTGCACACCATCTATACCCGCTACTATGAGGATCTGGTAAAGAAGGTCCAG
GACTCCATCGCCCGATCCAATGACCTGGCCGGGGAGGCGGTGTCCGCCATCAGAACCGTG
CGCAGCTTCGCCACAGAGGATGAGGAGGCAGAGAGGTACCGGGCTGCCCTGCAGGAGACC
CACCGACTGAAGACCAGGCGGGACATGGTGCAGATGATCTATCTCCTGGCACGGAGGCTG
ACACAGCTGGCCGGGCAGGTGGCCATGCTGTACTTCGGGCAGCACCTGGTCCAGACGGGG
GTGATGAGCAGTGGCCGCCTGGTGTCCTTCATCCTGTATCAGATGGAGGCTGGAGACCAC
ATGAGGACGATGGTGCATATGTACGGGGAGATGATCCATTCAGTGGGAGCAGCGGAGAAG
GTGTTCCAGTACCTGGACCGCACCCCAGGGGTCTCCACTGATGGCCTCCTGAAGCCC---
CACACCCTGAAGGGCCACGTTCAGTTCAAGAACGTGACGTTTTCCTACCCGACACGGTGG
GACGTCCCCGTTCTGCAGGATGTTTCTTTTGAGCTGAAACCTGGAAAGATCACGGCCCTG
GTGGGACCCTCCGGCGGGGGCAAGACCACCTGCGTGTCTCTGCTGGAGCGATTCTACGAG
CCG------CAGACTGGGGAGATCCTGCTGGACGGGCAGCCGCTTCACCAGTATGACCAC
AAGTTCCTTCATTCCCAGATCTCACTGGTGGGGCAGGAGCCCATCCTCTTCGCTTGTTCA
ATTGGGGAGAACATCACCTATGGCCTGCAGGACGCCTCGATGCAGGATGTGGTCAAAGCG
GCACAAATGGCCAACGCCGACCAATTCATCCAGAAAATGGAGCAGAAATATGAGACAGAT
GCGGGTGAGGGCGGCAGCCAGCTGGCAGGGGGGCAGAAGCAGCGCATTGCCATAGCCCGT
GCCCTGGTCCGACACCCGCGGGTGCTGATCCTGGATGAGGTCTCCAGCTGCCTGGATGTA
GAGAGCGAGCACAAGGTGCAGGAAGCTCTGTCCAGGATCCCGGACCTGACGGTGCTGGTC
ATTGCACATCGGCTGAAGACGGTGGAGAAGGCGGATCAGATAATCGTGCTGGAGGGGGGG
CAGGTGGTGGAGGAAGGAGACCACCAGCAGCTGATGAAGAAG---GAGGGCGTCTACCAC
CGGCTTGTCCAAAGGCACTTCCTGGAGAACGGGACCAGTGAA
>And_dav_TAP2
ATGAATATTCTCTTCCTCCTCCTCCTC---CTGGCCGTCTTCCTCTGTGATGTCTTCCTC
AGCTCCTTCGTGGCTTGCCATCTCCTGCCGTTTTACCCCTTCGGACTCCTCAGCTACATC
TGGCTCCTGGCTTTCTTCAAGGTTCTTCTGCTTCACGGCGTGGCTGAGAGACTCCTCAGA
ATGCTGAAGGCCACCCAAGGTGACTTCAAAACCAAGCACCTCTCCTGGTTCCTCCTGGTG
CTCTCTTTCACATACCCCGTCTATGAAACAGCCAAACTCCTCCTCCTCTGGAAGCCGGTG
GAGATGCACTCTGGGTTATTCCTGTCACTGCCAGTAGCCCTCGCCTCTGCCATAGCCTGC
TGGGTCTGGGAGCTCGTGCAGCCTTGCGGGGATCGGTCAGGACACACCAAGGTTGGAGAA
GGAGAGCCTGGAGGGCAGAAGGACACCCTTAAGGCCTGGGTGGCCTTCGGCAGGCTCTGG
CACTACTCCAAGGATGATAAGGCCCTTCTGTCTGGGGCCTTCCTCTTCCTGACACTTGCA
GTTGTTGGAGAAATGTTCATCCCGTACTACACCGGCCGAGTCATTGACATCCTGGGCTCC
AAGTACAGAGAGGCCGACTTCTCCTCCGCCATCTTCTTTATGTCCATTTTCTCCATGGCC
AGCTCACTCTCCGCCGGCTGCAGGGGCGGCCTCTTCATGTTCACCCTGTCCCGCCTCACC
CGACGCCTCCGGGTCCTGCTCTTCAAGGCCGTGGTGCGCCAAGAAATCGGCTTCTTCGAA
TCCACCAAAACCGGGGAGATCACCTCGCGCCTCTCCACGGACACCGCCCGCATGAGCCGC
TCCATCGCCGCCAACGTCAACATCTTCCTGCGCAGTGTGGTGAAGACCTTCGGCACCTAC
GCCTTCATGCTCAACATCTCCTGGCAGCTGACGCTGCTGACGTCCTTCGACACGCTGACA
ATGGCGCTGCTGCACACCATCTATACACGCTACTATGAGGATCTGGTAAAGAAGGTCCAG
GACTCCATCGCCCGATCCAATGACCTGGCTGGGGAGGCAGTGTCTGCCATCAGAACCATG
CGCAGCTTCGCCACAGAGGACGAGGAAGCGGAGAGGTACCGGGCCGCCCTGCGGGAGACC
CACCGGCTGAAGACCAGACGGGAAATGGTGCAGACGATCTATCTCCTGGCACGGAGGCTG
ACGCAGCTGGCCGGGCAGGTGGCCATGCTGTACTTCGGGCAGCATCTGGTCCGGACGGGG
GCGATGAGCAGTGGCCGCCTGGTGTCCTTCATCCTGTATCAGATGGAGGCCGGAGACCAC
ATAAGCACGATGGTGCACATGTACGGGGAGATGATCCATTCAGTGGGAGCGGCGGAGAAG
GTGTTCCAGTACCTGGACCGCACCCCAGGGGTCTCCACTGATGGCCTCCTGAAGCCC---
CACACCCTGCAGGGCCATATCCTGTTCAAGAATGTAACGTTTTCCTACCCGACACGGCGG
GACGTCCCCGTTCTGCAGGATGTCTCTTTAGAGCTGAAGCCTGGAAAGATCACGGCCCTG
GTGGGACCCTCCGGTGGGGGCAAGACCACCTGCGTGTCTCTGCTGGAGCGATTCTATGAG
CCG------CAGGCTGGCGAGATCCTGCTGGATGGGCGGCCACTTCACCAGTATGATCAT
AAGTTCCTCCATTCCCGGATCTCACTGGTGGGGCAGGAGCCCATCCTCTTCGCTTGTTCA
ATTGGGGAGAACATCACCTATGGCCTGCAGGACGCTTTGATGCAGGATGTGGTCAGAGCG
GCACAAATGGCCAACGCTGACCAATTCATCCAGAAAATGGAGCAGCAGTATGAGACAGAT
GCGGGCGAGGGTGGCAGCCGGCTGGCGGGGGGGCAGAAGCAGCGCATTGCCGTAGCCCGT
GCCCTGGTCCGACACCCGCAGGTGCTGATTCTGGATGAGGTCTCCAGCTGCCTGGATGTA
GAGAGCGAGCACAAGGTGCAGGAAGCTCTGTCCAGGATCCCGGACCTGACGGTGCTGGTC
ATTGCACATCGGCTGAAGACGGTGGAGAAGGCGGATCAGATAATCGTACTGGAGGGGGGG
CGGGTGGTGGAGGAAGGAGACCACCAGCAGCTGATGAAGAAG---GAGGGCGTCTACCAC
CGGCTTGTCCAAGGGCACTTCCTGGAGAACGGGACCAGTGAA
>Hyn_ret_TAP2
ATGAATATCCTCCTCCTCCTCCCG---------GCCTTCCTCCTCTGTGATGTCTTCCTC
AGCTCCTTCGTGGCGTGCCGTCTCCTTCTGTTTTACCCCTTCGGACTCCTCAGCTACATC
TGGCTCCTTGCTTTTCTCAAGGTTGCTCTGCTTCACGACGTGGCGGTGAGACTCCTCGGA
ATGCCGAAGGCTGCCCCAGGTGTTGTCCGAACCGGGACTCTCTCCCAGTTCCTCCTGGTG
CTCTCCTTCACACCTCCCGTCTATGAAACAGCCAAGCTCCTCCTCTTCTGGAAGCCGGTG
GAGATGCACTCTGGGATATTCCTGTCCCTGCCGGCCGCTCTCGCCTATGGCATCGCCCGC
TGGTCCTGGGAGCTGGCACGGCCTAACATGTCTCCATCAGGACCCACCAAGGATGGAGAA
GCAGAGTCAGGAGGGCAGAAGGGCACCCTCAAGGCTTGGGTGGCCTTTGGCCGGCTCTGG
CACTACTCCAAGGATGATAAGGCCCCTCTGTCTGGGGCCTTCCTCTTCCTGACGCTTGCA
GTTGTCGGGGAGATGTTCATCCCATACTACACCGGCCGAGTCATTGACATCCTGGGCTCC
AAGTACAGAGAGGCCGACTTCTTCGCTGCCATCTTCTTCATGTCCATTTTCTCCGTGGCC
AGCTCGCTCTCCGGGGGCTGCCGAGGGGGGCTCTTCATGTTCACCCTGTCCCGCCTCACC
CGACGCCTCCGGGTCCTGCTCTTCAAGGCCGTGGTGCGCCAGGAGATCGGCTTCTTCGAA
TCCACCAAGACAGGGGAGATCACCTCGCGCCTCTCCACGGACACGGCCCGCATGAGCCGC
TCCATCGCCGCCAACGTCAACATCTTCCTGCGCAGCGTGGTGAAGACCGTGGGCACCTAC
GCCTTCATGATCAACATCTCCTGGCGGCTGACGCTGCTGACCTCCTTCGACACGCTGACG
ATGGGGCTGCTGCACGCCGTCTACACCCACTACTATGAGAACCTGGTGAAGAAGGTCCAG
GACTCTGTCGCCCGCTCCAACGACCTGGCCGGGGAGGCGGTGGCCGCCATCAGAACCGTG
CGCAGCTTCGCCACAGAGGACGAGGAGGCAGAGAGGTACCGGGCCTCGCTGCAGGAGACC
CACCGGCTGAAGACCAGGCAGGCACTGGTGAAGACCATCTATCTCCTGGCACGGAGGCTG
ACACAGATGGCCGGGCAGGTGGCCATGCTGTACTTTGGGCATCACCTGGTCCAGACGGGG
GCGATAAGCAGCGGCCGCCTGGTGTCCTTCATCCTGTATCAGATGGATGCCGGAGATCAC
ATAGCCACGATGGTGCATATGTACGGGGAGATGATCCATTCGGTGGGAGCGGCGGAGAAG
GTGTTCCAGTACCTGGACCGCACCCCGGGGATCTCCACCGAGGGACACCTGAAGCCC---
GACGCCCTGAAGGGCCGCGTCCAGTTCAAGAACGTGACGTTTTCATACCCGACCCGGCGA
GACGTCCCCGTGCTGCAGGATGTCTCCTTTGAGCTGCAGCCTGGGAAGATCACTGCCCTG
GTGGGTCCTTCTGGAGGGGGGAAGACCACCTGCGTGTCTCTGCTGGAGCGCTTCTATGAG
CCG------CAGGCCGGGGAGATCCTGCTGGACGGGCGGCCGATTCACCAGTATGACCAC
AAGTACCTCCATTCCCAGATCTCGCTGGTGGCTCAGGAGCCCATCCTCTTTGCTTGTTCA
ATCGGGGAGAACATCGCCTATGGCCTGCAGGACGCCCCGAAGCAGGACGTGGTTCGGGCG
GCAGAGATGGCCAACGCTGACCAGTTCATCCAGAATATGGAGAAGAAATATGAGACGGAT
GCAGGGGAGAGTGGCGGCCGGCTGGCAGGGGGGCAGAAGCAGCGCATCGCCGTCGCCCGC
GCTCTGGTCCGACACCCACGGGTGCTCATACTGGACGAGGCTGCTAGCTGCCTGGACGTG
GACAGTGAGCACAAGGTGCAGGAAGCTCTGTCCAGGATCCCGGACCTGACGGTTCTGGTC
ATCGCCCACCGGCTGAAGACAGTGGAGAAGGCGGATCGGATCATCGTGCTGGAGGGCGGC
CGGGTGGTCGAGCAAGGAGACCACAGGCAGCTTCTGAAGATG---GGGGGCGTCTACCAC
CGACTGGTCCAGAGGCGCTTCCTGGAGAACGGGAGCAGCGAA
>Hyn_leec_TAP2
ATGAATATCCTCCTCCTCCTCCCG---------GCCTTCCTCCTCTGCGATGTCTTCCTC
AGCTCCTTCGTGGCCTGCCATCTCCTTCCGTTTTACCCCTTCGGACTCCTCAGCTACATC
TGGCTCCTGGCGTTTCTCAAGGCTCCTCTGCTTCACGGCGTGGCGATGAAACTCCTCGGA
ATGCTGAAGACTGACCCAGGTGTCGTCCAAACCGGGACCCTCTCCCAGTTCCTCCTGGTG
CTCTCCTTCACACCCCCCGTCTATGAAACAGCCAAGCTCCTCCTCTTCTGGAAGCCGGTG
GAGATGCACTCTGGGATATTCCTGTCCCTGCCGGCCGCTCTCGCCTATGGCATCGCCCGC
TGGTCCTGGGAGCTGGCACGGCCTCACATGTCTCCATCAGGACCCACCAAGGATGGAGAA
GCAGAGTCAGGAGGGCAGAAGGGCACCCTCAAGGCTTGGGTGGCCTTTGGCCGGCTCTGG
CACTACTCCAAGGATGATAAGGCCCCTCTGTCTGGGGCCTTCCTCTTCCTGACGCTGGCA
GTTGTCGGGGAGATGTTCATCCCATACTACACCGGCCGAGTCATCGACATCCTGGGCTCC
AAGTACAGAGAGGCCGACTTCTTCGCTGCCATCTTCTTCATGTCCATTTTCTCTGTGGCC
AGCTCGCTCTCCGGGGGCTGCCGAGGGGGGCTCTTCATGTTCACCTTGTCCCGCCTCACC
CGACGCCTCCGGGTCCTGCTCTTCAAGGCCGTGGTGCGCCAGGAGATCGGCTTCTTCGAA
TCCACCAAGACAGGGGAGATCACCTCGCGCCTCTCCACGGACACGGCCCGCATGAGCCGC
TCCATCGCCATCAACGTCAACATCTTCCTGCGCAGCGTGGTGAGCACCGTGGGCACCTAC
GCCTTCATGATCAACATCTCCTGGCGGCTGACGCTGCTGACCTCCTTCGACACGCTGACG
ATGGGGCTGCTGCACGCCGTCTACACCCACTACTACGAGAACCTGGTGAAGAAGGTCCAG
GACTCCATCGCCCGCTCCAATGACCTGGCCGGGGAGGCGGTGGCCGCCATCAGAACCGTG
CGCAGCTTCGCCACAGAGGACGAGGAGGCAGAGAGGTACCGGGCCTCGCTGCAAGAGACC
CACCGGCTGAAGACCCGGAGGGAACTGGTGCAGACCATCTATCTCCTGGCACGGAGGCTG
ACACAGATGGCCGGGCAGGTGGCCATGCTGTACTTTGGCCATCACCTGGTCCGGACGGGG
GCGATAAGCAGCGGCCGCCTGGTGTCCTTCATCCTGTATCAGATGGATGCCGGACATCAC
ATAGCCACGATGGTGCATATGTACGGGGAGATGATCCATTCGGTGGGAGCGGCGGAGAAG
GTGTTCCAGTACCTGGACCGCACCCCGGGGATCTCCACCGAGGGACACCTGAAGCCC---
GACGCCCTGAAGGGCCGCGTCCAGTTCAAGAACGTGACGTTTTCATACCCGACCCGGCGA
GACGTCCCCGTGCTGCAGGATGTCTCCTTTGAGCTGCAGCCTGGGAAGATCACCGCCCTG
GTGGGTCCTTCTGGAGGGGGGAAGACCACCTGCGTGTCTCTGCTGGAGCGCTTCTATGAG
CCG------CAGGCCGGGGAGATCCTGCTGGACGGGCGGCCGATTCACCAGTATGACCAC
AAGTACCTCCATTCCCAGATCTCGCTGGTGGCTCAGGAGCCCATCCTCTTTGCTTGTTCA
ATCGGGGAGAACATCGCCTATGGCCTGCAGGACGCCTCGAAGCAGGACGTGGTTCGGGCG
GCAGAGATGGCCAACGCTGACCAGTTTATCCAGAATATGGAGAAGAAATATGAGACGGAT
GCTGGGGAGAGTGGCGGCCGGCTGGCAGGGGGGCAGAAGCAGCGCATCGCCGTGGCCCGC
GCCCTGGTCCGACACCCACGGGTGCTCATCCTGGACGAGGCCGCTAGCTGCCTGGACGTG
GACAGTGAGCACAAGGTGCAGGAAGCTCTGTCCAGGATCCCGGACCTGACGGTTCTGGTC
ATCGCCCACCGGCTGAAGACGGTGGAGAAGGCGGATCGGATCATCGTGCTGGAGGGCGGC
CGGGTGGTCGAGCAAGGAGACCACAGGCAGCTTCTGAAGATG---GGGGGCGTCTACCAC
CGACTGGTCCAGAGGCGCTTCCTGGAGAACGGGAGCAGCGAA
>Hyn_chi_TAP2
NNNNNNNNNNNNNNNNNNNNNNNN---------NNNNNNNNNNNNNNNNATGTCTTCCTC
AGCTCCTTCGTGGCCTGCCGTCTCCTTCCGTTTTACCCCTTCGGACTCCTCNNNNNNNNN
NNNNNNNNNNNNNNNNNNNNNNNNNNNNNNNNNNNNNNNNNNNNNNNNNNNNNNNNNNNN
NNNNNNNNNNNNNNNNNNNNNNNNNNNNNNNNNNNNNNNNNNNNNNNNNNNNNNNNNNNN
NNCTCCTTCACACCCCCCATCTATGAAACAGCCAAGCTCCTCCTCTTCTGGAAGCCGGTG
GAGATGCACTCTGGGATATTCCNNNNCCTGCCGGCCGCTCTCGCCTATGGCATTGCCTGC
TGGTCCTGGGAGCTGGCGCGGCCTCACAGGTCTCCATCAGGACCCACCAAGGATGGAGAA
GCAGAGTCAGTAGGGCAGAAGGGCACCCTCAAGGCTTGGGTGGCCTTTGGCCGGCTCTGG
CACTACTCCAAGGATGATAAGGCCCCTCTGTCTGGGGCCTTCCTCTTCCTGACACTTGCA
GTTGTCGGGGAGATGTTCATCCCATACTACACCGGGCGAGTCATCGACATCCTGGGCTCC
AAGTACAGAGAGGCCGACTTCTTTGCTGCCATCTTCTTCATGTCCATTTTCTCTGTGGCC
AGCTCGTTCTCCGGGGGCTGCCGTGGGGGGCTCTTCATGTTCACCCTGTCCCGCCTCACC
AGACGCCTCCGGGTCCTGCTCTTCAAGGCCGTGGTGCGCCAGGAGATCGGCTTCTTCGAA
TCCACCAAGACAGGGGAGATCACCTCGCGCCTCTCCACAGACACGGCCCGTATGAGCCGC
TCCATCGCCGGCAACGTCAACATCTTCCTGCGCANCGNGGTGAGCACCGTGGGCACCTAC
ACCTTCATGATCAACATCTCCTGGCGGCTGACGCTGCTGACCTCCTTCGACACGCTGACG
ATGGGGCTGCTGCACGCCGTCTACACCCACTACTATGAGAACCTGGTGAAGAAGGTCCAG
GACTCCATCGCTCACTCCAATGACCTGGCCGGGGAGGCGGTGGCCGCCATCAGAACCGTG
CGCAGCTTCGCCACAGAGGACGAGGAGGCAGAGAGGTACCGGGCCTCGCTGCGGGAGACC
CACCGGCTGAAGACCCGGAGGGAACTGGTGCAGACCATCTATCTCCTGGCACGGAGGCTG
ACACAGATGGCCGGGCAGGTGGCCATGCTGTACTTTGGCCATCACCTGGTCCGGACGGGG
GCGATAAGCAGCGGCCGCCTGGTGTCCTTCATCCTGTATCAGATGGATGCCGGACATCAC
TTAGCCACGATGGTGCATATGTACGGGGAGATGATCCATTCGGTGGGAGCAGCGGAGAAG
GTGTTCCAGTACCTGGATCGCACCCCGGGGATCTCCACCAAGGGACACCTGAAGCCC---
GACGCCCTGAAGGGCCGCGTCCAGTTCAAGAACGTGACGTTTTCATACCCGACCCGGCGA
GACGTCCCCGTGCTGCAGGATGTCTCCTTTGAGCTGCAGCCTGGGAAGATCACCGCCCTG
GTGGGTCCTTCTGGAGGGGGGAAGACCACCTGCGTGTCTCTGCTGGAGCGCTTCTATGAG
CCG------CAGACCGGGGAGATCCTGCTGGACGGGCGGCCAATTCACCAGTATGACCAC
AAGTACCTCCATTCCCAGATCTCGCTGGTGGCTCAGGAGCCCATCCTCTTTGCTTGTTCA
ATCGGGGAGAACATCGCCTATGGCCTGCAGGACGCCTCAAAGCAGGACGTGGTTCGGGCG
GCAGAGATGGCCAACGCTGACCAGTTCATCCAGAATATGGAGAAGAAATATGAGACGGAT
GCTGGGGAGAGTGNNNNNNNNNNNNNNNNNNNNNNNNNNNNNNNNNNNNNNNNNNNNNNN
NNNNNNNNNNNNNNNNNNNNNNNNNNNNNNNNNNNNNNNNNNNNNNNNNNNNNNNNNGTG
GACAGTGAGCACAAGGTGCAGGAAGCTCTGTCCAGGATCCCGGACCTGACGGTTCTGGTC
ATCGCCCACCGGCTGAAGACAGTGGAGAAGGCGGATCTGATCATCGTGCTGGAGGGCGGC
CGGGTGGTCGAGCAAGGAGACCACAGGCAGCTTCTGAAGATG---GGGGGCGTCTACCAC
CGANNNNNNNNNNNNNNNNNNNNNNNNNNNNNNNNCAGCGAA
>Hyd_ital_TAP2
ATGTACATCCATCTGCTCCTGCCG---------GCATTCCTCCTCTGCGACGCCTGCTTC
AGCTTCTTGGTGACTCGCCATCTCCTGCCTTTTTATCCTTTTCCACTCCTCAGCTACATC
TGGTTGCTGGCTTTTCTCAAATTGTCGCTGCTTTTTGGTGTAGCTCGAAGACTATGCGGG
AAGTTGAAGGCTGCGCCTCGTGACGTT------GGAACCCTCTCCCTGTGCTTCCTGGTT
CTCTCCTTCACATCGCCAGTCTATGAAACAGCCAAACGTCTCATCTTTGGAAGCCCGGTG
GAGCTCCATTCTGGGTTCTTCCTGTCGCTGCAAGCATTGCTCGCAATAGGGGCAGCTTTT
TGTCTCTGGGAGTGCGCGCTGCATAGTGGGTTTTGGACAAGACCCATCAAGAATGGAAAA
GAGGAGTCTGCTGGGACGAAAACGGTTCTCAACTCCTGGAAAGTCATCAACAGGCTCTGG
CAATACTCTAAGAATGACAAGGCATATCTGGCTGGGGCTTTCCTGTTCCTGATACTTGCT
GTTATCAGTGAACTGTTCATCAAGCATTTCACCGGCAGAGTCATCGACATCTTGGGCTCC
AAGTACAGGGAGGCAGATTTTTATGCGGCCATCTTCTTAATGATCATATTCTCTGTGGCC
GGCTCGTTCTCTGCTGCATGCAGAGGAGGTCTGTTCATGTTCACCGTCGCACGACTAACA
CGCCGCCTACGTGCCCTTCTCTTCAAGGCTGTTGTGCTTCAGGAAATCGGCTTCTTCGAA
CCCACCAAAACTGGGGAAATCGCATCGCGTCTCTCCATGGACACAGCACATATGAGTCGT
TCGATTGCGGCCAATGTCAACATCTTCCTACGCAATGTGGTGAAGACTATCGGCACATAC
ATCTTTTTGCTCAACATCTCCTGGCAGTTGACTCTGCTGACATCCCTGGACATACTCATT
ACGGGACTGCTGCAGACTGGGTACACCTATTACAACAAGGAGCTGGTAAAGAAGATCCAG
GACTCCATTGCTCGGTCAACTCACCTTGCAGGAGAAGTGGTGTCTGCAATCAGGACTGTG
CGCAGCTTTGCCACAGAGGGTGAGGAGGCAAAGCGGTTTGATGCTGCCCTGCTGGAAACC
CACCATTTAAAGACCAAGCGGGACAGGGTGAAAACTGTGTACCTGCTGTTACACAGGCTA
GCACAACTTTCAACGCATGTAGCTATGTTCTACTTGGGGCAGTACTTGGTACAGACTGGA
AGTATCAGCAGCGGCCGCCTGGTTTCCTTCATCCTCTTCCAGCTGGAGGCTGGAGACCAC
GTACGGGCGATGGTGTACGCTTGTGGTGAGATGGTCCATTCAGTTGAAGCAGCCGAAAAG
GTGTTTGAGTACCTGGACTGTGCCTCGATGATCAAAGCTGATGGATCCCTGAAGCCG---
GAAACCATACAGGGCCACATCCAGTTAAAAAATGTAACATTTTCCTACCCCTCACGCCTA
GATGTACCTGTGCTGCAGGATGTCTCATTTGAGCTTAAGCCTGGGAAGATTACAGCCCTG
GTGGGTCCCTCTGGTGGAGGGAAAACAACATGTGTGTCTCTGCTGCAGCGATTCTATGAG
CCA------CAGTCTGGACAGATCCTGCTGGACGGACGCAAAATTGGCTTATATGACCAC
AAATACTTCCATTCTCAGATTTCAATGGTGGGTCAGGAACCTGTCCTCTTCACATGCTCA
ATAAAGAAGAACATTACATATGGCCTGAAGGACATACCAATGCAGGATGTTATCAAAGCA
GCTGAGATTGCCAATGCAGACCAATTCATCCAGAAGATGGAGAAGAACTATGAAGCAGAG
GCTGGGGAGCAGGGCAGTAAGCTAGCAGGAGGGGAGAAGCAGCGCATTGCCATCGCTCGG
GCTCTGGTCCGTCACCCATGTGTTCTCATCTTGGATGAATCGTCAAGTTGTCTGGATCTG
GACACTGAGCAAAAGGTGCAAACTGCTCTGTCCAGGATCCCGGGCCTGACGGTACTGGTC
ATTTCCCACCACCTGAAGACTGTGGAGAAGGCAGACTGGATCATAGTGGTGGAGGCGGGA
AAGGTGGTGGAGGAAGGGGGTCACCAGCAGCTTCTTGAGATG---GAGGGGCTGTACCAC
CGACTTGTTCAGAAGCGCTACCTGGAGAATGGCAACAGCGAT
>Hyd_stri_TAP2
ATGTACATCCATCTGCTCCTGGCG---------GCATTCCTCCTCTGCGACGCCTGCTTC
AGCTTCTTGGTGACTCGCCATCTCCTGCCTTTTTATCCTTTTCCACTCCTCAGCTACATC
TGGTTGCTGGCTTTTCTCAAATTGTCGCTGCTTTTTGGTGTAGCTCGAAGACTATGCGGG
AAGTTGAAGGCTGTGCCTCGTGACGTT------GGAACCCTCTCCCTGTGCTTCCTGGTT
CTCTCCTTCACATCGCCAGTCTATGAAACAGCCAAACGTCTCATCTTTGGAAGCCCGGTG
GAGCTCCATTCTGGGTTCTTCCTGTCGCTGCAAGCATTGCTCGCAATAGGGGCAGCTTTT
TGTCTCTGGGAGTGCGCGCTGCATAGTGGGTTTTGGACAAGACCCATCAAGAATGGAAAA
GAGGAGTCTGCTGGGACGAAAACAGTTCTCAACTCCTGGAAAGTCATCAACAGGCTCTGG
CAATACTCTAAGGATGACAAGGCATATCTGGCTGGGGCTTTCCTGTTCCTGATACTTGCT
GTTATCAGTGAACTGTTCATCAAGCATTTCACCGGCAGAGTCATCGACATCTTGGGCTCC
AAGTACAGGGAGGCAGATTTTTATGCGGCCATCTTCTTAATGATCATATTCTCTGTGGCC
AGCTCGTTCTCTGCTGCATGCAGAGGAGGTCTGTTCATGTTCACCGTCGCACGACTAACA
CGCCGCCTACGTGCCCTTCTCTTCAAGGCTGTTGTGCTTCAGGAAATCGGCTTCTTCGAA
CCCACCAAAACTGGGGAAATCGCATCGCGTCTCTCCATGGACACAGCACATATGAGTCGT
TCGATTGCGGCCAATGTCAACTTCTTCCTACGCAGTGCGGTGAAGACTATCGGCACATAC
ATCTTTTTGCTCAACATCTCCTGGCAGTTGACTCTGCTGACATCCCTGGACATACTCGTT
ACGGGACTGCTGCAGACTGGGTACACCTATTACAACAAGGAGCTGGTAAAGAAGATCCAG
GACTCCATTGCTCGGTCAACTCACCTTGCAGGAGAAGTGGTGTCTGCAATCAGGACTGTG
CGCAGCTTTGCCACAGAGGGTGAGGAGGCAAAGCGGTTTGATGCTGCCCTGCTGGAAACC
CACCATTTAAAGACCAAGCGGGACAGGGTGAAAACTGTGTACCTGCTGTTACACAGGCTA
GCACAACTTTCAACGCATGTAGCTATGTTCTACTTGGGGCAGTACTTGGTACAGACTGGA
AGTATCAGCAGCGGCCGCCTGGTTTCCTTCATCCTCTTCCAGCTGGAGGCTGGAGACCAC
GTACGGGAGATGGTGTACGCGTGTGGTGAGATGGTCCATTCAGTTGAAGCAGCCGAAAAG
GTGTTTGAGTACCTGGACTGTGCCTCGATGATCAAAGCTGATGGATCCCTGAAGCCG---
GAAACCATACAGGGCCACATCCAGTTAAAAAATGTAACATTTTCCTACCCCTCACGCCTA
GATGTACCTGTGCTGCAGGATGTCTCATTTGAGCTTAAGCCTGGGAAGATTACAGCCCTG
GTGGGTCCCTCTGGTGGAGGGAAAACAACATGTGTGTCTCTGCTGCAGCGATTCTATGAG
CCA------CAGTCTGGACAGATCCTGCTGGACGGACGCAAAATTGGCTTATATGACCAC
AAATACTTCCATTCTCAGATTTCAGTGGTGGGTCAGGAACCTGTCCTCTTCACATGCTCA
GTAAAGAAGAACATTACATATGGCCTGAAGGACATACCAATGCAGGATGTTATCAAAGCA
GCTGAGATTGCCAATGCAGACCAATTCATCCAGAAGATGGAGAAGAACTATGAGGCAGAG
GCTGGGGAGCAGGGCAGTAAGCTAGCAGGAGGGGAGAAGCAGCGCATTGCCATCGCTCGG
GCTCTGGTCCGTCACCCATGTGTTCTCATCTTGGATGAATCGTCAAGTTGTCTGGATCTG
GACACTGAGCAAAAGGTGCAAACTGCTCTGTCCAGGATCCCGGGCCTGACGGTACTGGTC
ATTTCCCACCACCTGAAGACTGTGGAGAAGGCAGACTGGATCATAGTGGTGGAGGCGGGA
AAGGTGGTGGAGGAAGGGGGTCACCAGCAGCTTCTTGAGATG---GAGGGGCTGTACCAC
CGACTTGTTCAGAAGCGCTACCTGGAGAATGGCAACAGCGAT
>Bat_greg_TAP2
ATGGATATCCTCCTGCTGCTCCCG---------GCACTCCTCCTTTGCAATGCCTTCTTC
GACTCCTTCGTGGCTCGACCTCTCTTGTCCTTTTACCCTTTTCAGCTCCTTACCTACATT
TGGCTCCTGGCTCTTCTCAAATGTTCACTGCTTTTTGGTTTAGCTGAAAGACTATGTGGC
AAGTTGAAGGCTGCCCGTCGTGTGGCC------GGAACCCTAACTCTCTGCCTCTTGGTT
CTCTCCTTCACACCTCCAGTCTATGAAACAGCCAAGCGTCTCATCTTTCGGAGCCCAGTG
CAGATGCATTCTGGGTTGTTCCCATCGCTGCCGGTACTGCTCGCCTTAGGGGTAGCATTC
TGGTTGTGGGAGTGCATCCTGCCTGGTGAGTTTTGGGCAAGACCCAACAAGAATGGAAAA
GAAGCGTCCGCTGGGACGAAAGGGGCTCTCAAGTCCTCAGAAGCCATTGGCAGGCTCTGG
CAATACTCTAAGGATGATAAGGCCTACCTGGCTGGGGCCTTCCTGTTCCTGAGCCTTGCA
GTTGTCGGTGAAATGTTCATCCCGTACTACACTGGCAGAGTCATCGATATCCTGGGCTCC
AAGTACCGAGAGGCAGATTTTTATGCAGCCATCTTCCTAATGTCTGTTTTCTCTGTGGCC
AGCTCGTTCTCTGCCGGTTGCAGAGGAGGTCTGTTCTTGTTCACCCTCGCAAGACTAACT
CGCCGCCTCCGGGCTCTTCTCTTCAAGGCTGTTGTGCGTCAGGAAATTAGCTTCTTCGAA
ACCACCAAAACCGGGGAAATCACGTCGCGCCTTTCCACGGACACCGCCCGTATGAGTCGC
TCCATTGCAGCCAATGTGAACATTTTCCTTCGCAGTGTGGTGAAGGCTGTCTGCACCTAC
ATCTTTTTGCTCAACATCTCCTGGCAGCTGACTCTGCTGACAACCCTGGACACGCTCATT
ACGGGGCTGCTACAGAGTGTCTACAACTATTACAACAAGGAGCTAGTTAAGAAGGTCCAG
GACTCCATCGCTCGATCCAATGACCTTGCCGGAGAAGTGGTGTCTGCCGTCAGGACCGTG
CGAAGCTATGCCACAGAGGATGAGGAGGCAAAGCGGTTTGATGCTGCTCTGCTAGAAACG
CACCGTTTGAAGACCCAGCGGGAATGGGTGCAAACTGTGTACTTGCTGGCACGCAGGCTG
ACGCAGCTTTCCGCGCATGTTGCTTTGCTCTACTTTGGGCGCTACTTGGTGCAGACTGGA
AGCATCAGCAGCGGCCGCCTGGTCTCCTTCATCATCTACCAAATGCAGGCTGGAGACCAT
GTACGGACGATGGTGCACATGTACGGCGAGATGGTCCATTCAGTTGGAGCCGCTGAAAAG
GTGTTTGAGTACCTGGACCGCACCTCGACGATCACAACTGAGGGAACCCTGAAGCCG---
AACACCATACAGGGCCACATCCAGTTCAAAAATGTAACTTTTTCCTACCCCTCACGCCCA
GATGTACCTGTGTTGCAGGATGTCTCATTTGAGCTCAAGCCTGGGACGATTTCAGCCCTG
GTGGGTCCCTCCGGTGGAGGCAAAACAACATGTGTGTCTCTGCTGGAACGATTCTACGAG
CCG------CAGGCTGGTCAGATCCTGCTGGATGGACACAACATTTGCCTATATGACCAC
AAGTACCTCCATTCTCAGATTTCGCTGGTCGGGCAGGAACCCGTCCTCTTCACACGTACT
GTAAAGGAGAACATTACTTACGGCCTGAAGGACATCCCGATGCACAAAGTTATCCATGCA
GCTGAGGCTGCCAATGCGGACCAGTTCATCCAGACGATGGAGAAGAACTATGAGACAGAG
GCTGGGGAGCAGGGCAGTCAGCTGGCAGGAGGGCAGAAGCAGCGCATCGCCATCGCCCGG
GCTCTGGTCCGTCACCCGCGTGTGCTCATCTTGGATGAGGCTTCCAGCTGCCTGGATGTG
GACACTGAGCAAAAGGTGCAGACTGCTCTGTCCAGGATCCCAGGAATGACCGTGCTAGTC
ATTGCGCATCGCCTGAAGACTGTGGAGAAGGCCGACAGGATCATAGTGATGGAGGGCGGA
CGGGTGGTGGAGGAAGGGGATCACCAGCAGCTTCTTGAGATG---AAGGGGCTGTACCAC
CGGCTCGTACAGAAGTGCTTCCTTGAAAACGGGTCCAGCGAT
>Bat_nig_TAP2
NNNNNNNNNNNNNNNNNNNNNNNN---------NNNNNNNNNNNNNNNNNNNNNNNNNNN
NNNNNNNNNNNNNNNNNNNNNNNNNNNNNNNNNNNNNNNNNNNNNNNNNNNNNNNNNNNN
NNNNNNNNNNNNNNNNNNNNNNNNNNNNNNNNNNNNNNNNNNNNNNNNNNNNNNNNNNNN
NNNNNNNNNNNNNNNNNNNNNNNNNNN------NNNNNNNNNNNNNNNNNNNNNNNNNNN
NNNNNNNNNNNNNNNNNNNNNNNNNNNNNNNNNNNNNNNNNNNNNNNNNNNNNNNNNNNN
NNNNNNNNNNNNNNNNNNNNNNNNNNNNNNNNNNNNNNNNNNNNNNNNNNNNNNNNNNNN
NNNNNNNNNNNNNNNNNNNNNNNNNNNNNNNNNNNNNNNNNNNNNNNNNNNNNNNNNNNN
NNNNNNNNNNNNNNNNNNNNNNNNNNNNNNNNNNNNNNNNNNNNNNNNNNNNNNNNNNNN
NNNNNNNNNNNNNNNNNNNNNNNNNNNNNNNNNNNNNNNNNNNNNNNNNNNNNNNNNNNN
NNNNNNNNNNNNNNNNNNNNNNNNNNNNNNNNNNNNNNNNNNNNNNNNNNNNNNNNNNNN
NNNNNNNNNNNNNNNNNNNNNNNNNNNNNNNNNNNNNNNNNNNNNNNNNNNNNNNNNNNN
NNNNNNNNNNNNNNNNNNNNNNNNNNNNNNNNNNNNNNNNNNNNNNNNNNNNNNNNNNNN
NNNNNNNNNNNNNNNNNNNNNNNNNNNNNNNNNNNNNNNNNNNNNNNNNNNNNNNNNNNN
NNNNNNNNNNNNNNNNNNNNNNNNNNNNNNNNNNNNNNNGACACCGCCCGTATGAGTCGC
TCCATTGCAGCCAATGTGAACATTTTCCTTCGCAGTGTGGTGAAGGCTGTCTGCACCTAC
ATCTTTTTGCTCAACATCTCCTGGCAGCTGACTCTTCTGACAACCCTGGACACGCTCATT
ACGGGACTGCTACAGAGTGTCTACAACTATTACAACAAGGAGCTAGTTAAGAAGGTCCAG
GACTCCATCGCTCGATCCAATGACCTTGCCGGAGAAGNNNNNNNNNNNNNNNNNNNNNNN
NNNNNNNNNNNNNNNNNNNNNNNNNNNNNNNNNNNNNNNNNNNNNNNNNNNNNNNNNNNN
NACCGTTTGAAGACCCAGCGGGAATGGGTGCAAACTGTGTACTGGCTGGCACGCAGGCTG
ACGCAGCTTTCCGCGCATGTTGCTTTGCTCTACTTTGGGCGCTACTTGGTGCAGACTGGA
AGCATCAGCAGCGGCCGCCTGGTCTCCTTCATCATCTACCAAATGCAGGCTGGAGACCAT
GTACGGACAATGGTGCACATGTACGGCGAGATGGTCCATTCAGTTGGAGCCGCTGAAAAG
GTGTTTGAGTACCTGGACCGCACCTCGACGATCACAACTGAGGGAACCCTGAAGCCG---
AACACCATACAGGGCCACATCCAGTTCAAAAATGTAACTTTTTCCTACCCCTCACGCCCA
GATGTACCCGTGTTGCAGGATGTCTCATTTGAGCTCAAGCCTGGGACGATTTCAGCCCTG
GTGGGTCCCTCCGGTGGAGGCAAAACAACATGTGTGTCTCTGCTGGAACGATTCTACGAG
CCA------CAGGCTGGTCAGATCCTGCTGGATGGACACAACATTTGCCTATATGACCAC
AAGTACCTCCATTCTCAGATTTCGCTGGTCGGGCAGGAACCCGTCCTCTTCACACGTACT
GTAAAGGAGAACATTACTTACGGCCTGAAGAACATCCCGATGCACGAGGTTATCCATGCA
GCTGAGGCTGCCAATGTGGACCAGTTCATCCAGACGATGGAGAAGAACTACGAGACNNNN
NNNNNNNNNNNNNNNNNNNNNNNNNNNNNNNNNNNNNNNNNNNNNNNNNNNNNNNNNNNN
NNNNNNNNNNNNNNNNNNNNNNNNNNNNNNNNNNNNNNNNNNNNNNNNNNNNNNNNNNNN
NNNNNNNNNNNNNNNNNNNNNNNNNNNNNNNNNNNNNNNNNNNNNNNNNNNNNNNNNNNN
NNNNNNNNNNNNNNNNNNNNNNNNNNNNNNNNNNNNNNNNNNNNNNNNNNNNNNNNNNNN
NNNNNNNNNNNNNNNNNNNNNNNNNNNNNNNNNNNNNNNNNN---NNNNNNNNNNNNNNN
NNNNNNNNNNNNNNNNNNNNNNNNNNNNNNNNNNNNNNNNNN
>Prot_ang_TAP2
NNNNNNNNNNNNNNNNNNNNNNNN---------NNNNNNNNNNNNNNNNNNNNNNNNNNN
NNNNNNNNNNNNNNNNNNNNNNNNNNNNNNNNNNNNNNNNNNNNNNNNNNNNNNNNNNNN
NNNNNNNNNNNNNNNNNNNNNNNNNNNNNNNNNNNNNNNNNNNNNNNNNNNNNNNNNNNN
NNNNNNNNNNNNNNNNNNNNNNNNNNNNNNNNNNNNNNNNNNNNNNNNNNNNNNNNNNNN
NNNNNNNNNNNNNNNNNNNNNNNNNNNNNNNNNNNNNNNNNNNNNNNNNNNNNNNNNNNN
NNNNNNNNNNNNNNNNNNNNNNNNNNNNNNNNNNNNNNNNNNNNNNNNNNNNNNNNNNNN
NNNNNNNNNNNNNNNNNNNNNNNNNNNNNNNNNNNNNNNNNNTCAATCAAGGAAGGAGAA
GAGGTGTCTGCAGGGAAGAATGGGACTCGCAAGGCCTGGGAGGACTTCGGCAGGCTATGG
GAATACTCCAAGGATGACAAGTACTACCTGGCTGGGGCCTTCATCTTCCTGACATTTGCT
GTTGTTGGTGAGATGTTCATCCCATATTACACCGGCAGAGTCATTGACATCCTGGGCTCC
AAGTACCGAGAGGCGGACTTCTACGCAGCCATCTTTCTCATGTCCGTCTTCTCCGTGGCC
AGCTCACTCTTCGCTGGGTGCCGAGGAGGACTCTTCATGTTCACCCTTGCACGTCTCACC
CGCCGTCTCCGCGTCCTGCTCTTCAAGAATGTGGTGCACCAGGAAATTGCCTTCTTTGAA
TCAACCAAAACAGGAGCAATCACCTCGCGCCTCTCCACAGACACGGCCCGCATGAGTCGC
TCCATTGCTGCCAACATTAACATCTTCCTGCGCAGCGTGGTGAAGACGAGTGGCACTTAC
GCCTTCATGCTCAACATATCCTGGAGCCTGACTCTGCTGACGTCCATCGATACACTGTTG
ACAGCGCTGCTGCAGTTCATCTANNNNNNNNNNNNNNNNNNNNNNNNNNNNNNNNNNNNN
NNNNNNNNNNNNNNNNNNNNNNNNNNNNNNNNNNNNNNNNNNNNNNNNNNNNNNNNNNNN
NNNNNNNNNNNNNNNNNNNNNNNNNNNNNNNNNNNNNNNNNNNNNNNNNNNNNNNNNNNN
NNNNNNNNNNNNNNNNNNNNNNNNNNNNNNNNNNNNNNNNNNNNNNNNNNNNNNNNNNNN
NNNNNNNNNNNNNNNNNNNNNNNNNNNNNNNNNNNNNNNNNNNNNNNNNNNNNNNNNNNN
NNNNNNNNNNNNNNNNNTCTGGTTTCCTTTATCCTGTACCAAATGCAAGCCGGTGACCAC
GTACGGACGATGGTGTACATGTACGGTGATATGGTCCTGTCAGTGGGAGCAGCAGAAAAG
GTGTTTGAGTACCTGGACCGCGAGCCGAAGGTCTCCACCAAGGGCGAGCTGAAGCCGCCT
GACGCCCTAAAGGGCCACATCGAGTTCAAGAACGTGACGTTCTCCTACCCGACAGAGCAG
TTCAAG------CTGCAGGATGTCTCTTTTAAGCTGGAGCCTGGGACGATTACGGCCCTG
GTGGGTCCCTCCGGCGGAGGGAAGACCACATGTGTGTCTCTGCTGCAGCGATTCTATGAG
CCTGAGCCACAGGACGGGGAGATCCTGCTCGATGGGCAGCCAATTAACCAGTACGACCAC
AAGTACCTCCATTCCCAGATTTCGCTGGTGGCACAGGAGCCTGTCCTCTTCACAGGCTCA
ATCAAGGAGAACATCACCTACGGCCTGCAGGACGTCCAGATGGAGGATGTGATTGAAGCC
GCAGAGATGGCCAATGCGGATCAGTTCATCCAGGAGATGGAGAAGAAATACGAGACCGAT
GCCGGGGAGCAGGGCAATTTGTTGGCCAAGGGACAGAAGCAGCGCATCGCCGTTGCCCGG
GCACTGGTTCGACACCCACGCGTGCTCATCCTGGATGAGGCATCGAGCTGCCTGGATGTG
GAGACCGAGCACAAGGTGCAAGAGGCCCTGTCCAAGATCCCGGAACTGACCGTGCTGGTC
ATCGCCCATCGGCTGAAGACTGTGGAGAAGGCGGATAACATCATCGTGATGGAGAAGGGA
GAAGTGGTCGAGCAGGGAGTTCACCATAAACTGATGAAGAAG---GAGGGGCTCTACCAC
CGGCTCGTTCAGAGGCTCTTCCTGGAGAACGGGACAAGCGAG
>Sir_int_TAP2
ATGAAAAGCCTCTTTATCCTCCTC------TCATCCATTCTCTTCTGTGACATGGTCTTC
ACTGCCTTTGTGGCCTGCCGGCTGCTGCCATTTTACCCTTTTGAGCTCCTGAGCTACATC
TGGATCCTGGCCTTTCTCAAGTTCCCTCTGCTTCTTGGTGTGGCCCGGAGAGTCCTTGGG
AAGTCGGAGATCCATCCAGGTGTCTTCAGACCCAGTACCCTCTCGGTGTTTCTTTTGGTG
GTCTCTATGACACCCCCAGTGTATGAGACAGCCAAGCACCTCATCTTCTGGAAGCCAGTG
GAGATTTATTCTGGATTATTCCCATCACTGCCAGCTGTCCTTGCCTCAGGAATCATTTGC
TGGATCTGGGAGCTGATACTTCCTTCCAAATCTGTTCCAGGATTCAGTGAGGAAGGAGTA
GGGGGATCTTCATGGAAAAAGGGGTCCGTTAAGGCTTGGGTGGCCTTCAACCGGCTCTGG
ACCTACTCCAAAGATGATAAGATGTACCTGGCTGGGGCCTTTTTCTTCCTCATACTTACA
GTTGTTGGTGAAATGTTCATCCCATACTACATAGGCCGAGTCATCGACATACTGGGCTCC
AAGTACCATGAGACCGACTTCTTTGCGGCCATCTTCTTCATGTCTATGTTCTCAGTGGGC
AGCTCGCTCTCTGCTGCATGCAGAGGAGGACTCTTTATGTTCACCATTGCTCGCCTCGCC
CGCCGCCTCCGCTACTTGGTCTTCAAGGCTGTGGTGCACCAGGAAATTGGCTTCTTTGAA
ACCACCAAACCAGGGGAGATCACCTCGCGCCTCTCCACCGACACAGTCCGCCTGAGCCGC
TCCATCTCCTTGAACAGCAACGTCTTCCTGCGCAGCTTGGTGAAGACCATGGGCACCTAC
AGCTTCATGCTCAACATCTCCTGGAAGCTGACGCTGCTGACGTCCATCGACACTATGGTG
ACGGGGGTGCTCCAGACCGTCTACAACCGTTACTATGAGAACCTGGTAAAGAGGATCCAG
GACTCTATTGCTCTATCCAATGACCTCGCTGGTGAAGTAGTGTCTGCCATAAAAACCGTG
CAAAGCTTTGCCACAGAGGATGATGAAGTGAAGCGGTACCAAGTCACCCTGCTGGAGACT
CACCGGTTAAAGACCCAGCAGCAGTTGGTGAAAGCAGTGCACCTCTTGGCCCGGAGGTTG
ACCAAGCTGGCCGGACATGTGGCCATGCTGTACGTCGGACAGCATCTGGTGCAGGTGGGA
GAGATGAGCAGTGGGCATCTGGTGTCTTTCATCCTGTATCAAATGGAAGCTGGGGGCCTC
ATGCGGGCAATGGTGCATGTGTTCGGGGAAATGGTTAATTCCATGGGAGCAGCAGAGAAG
GTGTTCCAGTACCTGGACAGGACCCCGGTGGTGCCCACCAAAGGTCTCCTGAAGCCG---
GATAACCTGAGGGGCCACATTCAGCTGAGGAACGTGACATTCGCTTACCCAACACGGCCG
GAGGTCCCTGTGCTGCAAGATGTCTCCTTTGAGCTGAAGCCCGGGAAGATCACTGCCCTG
GTGGGTCCCTCCGGTGGTGGGAAGACCACGTGCGTGTCTCTGCTGCAGCGGTTCTATGAT
CCA------CAGGTTGGGGAGATCCTTCTGGATGGGCGAACGATTGACCAGTACGACCAC
AAGTACCTTCATTCTAAGATCTCACTGGTCGGACAGGAGCCCATCCTCTTCGCTTGTTCC
ATCAAGGAGAACATCACATACGGCCTGCAGGAGACCCAGATGGAGGAGGTGGTGCACGCG
GCAGAGATGGCCAACGCCAGGAAGTTCATCGAGGAAATGGAGAAGACCTATGATGCAGAT
GCCGGAGAGAAGGGCAGCAAGCTGGCAGCCGGGCAGAAGCAGCGCATCGCTGTGGCGCGG
GCCCTTGTCCGACACCCACGCGTGCTGATCCTGGACGAGGCCTCTAGCAGCCTGGATGTG
GACACCGAGCACAAGGTGCAGAAAGCGCTATCTGAGATCAAGGATCTGACCGTGCTGGTC
ATTGCACACCGGCTGAAGACGGTGGAGAAGGCGGATTGGATCGTGGTGATGGAGGGAGGC
CGAGTAGTGGAGCAAGGAGTCCACCAAGAGCTGATGGAGAACTCGGAGGGCGTCTACCAC
CGCCTCGTCCAGAGGACCTTCTTGGAGAACGGCAACAATAGA
>Lis_monvul_TAPBP
ATGGCGCCGCCCTCCACAATCTACAAAGTGTCTCTGCTGCTGAGCGCTGCTGCGGCTCTG
CTGGGGGTCGCC---GGCTGTGTGGAGACCACATCCCTGGGCACCCTGGTGGACTGCTGG
TACGTGGAGGAGGTCAAGGGTCACGCGGGCTCCTTCGCCAGAGGT---GTGTCGCAAAGG
AAGGCCCTGATGTTGTTACGTGATGACGTCCAACGAACCAAGGCGCTAGACTTCACTGTG
CCCCAGGACGTGGAGGCCGGCCTCTTCTTCGACGTGATTGACCCCACCAGAAGGCTCCTG
AACCGCAAGTTTCGCCAGCAGCGGGCGTCCGAGCGGAGGGTCGCCTCA---TTCTGTGAG
GTGTCCCCCTTTAAGCCCCAGGCAGCCTTCCTGGATTGGGCCCTGTCTCTGACCCCAGAG
CAGCAGAGCCCCCCAGACCTGGGTGGGGATTGGTACACCAGCATTCTGCAGGACCCCCAG
AAGACCTTCAGCATCTCCAGCGTCCACAGGGGGGTGCCGGGACCT---GAGGGCCAGCAG
GAGCAGGCCAAGAGCACCATGGTGGCTCTGAATGTCTTCACAAAGACCCCTAAGCTTGAG
GCCCGGCTGGGCTCCAAGGTAGTGCTGGACTGCGGCTTCTCGGCGCTG---AAGGACGAC
CGCTTCTCGGTTGAGTGGCGGTACCAGTTCCAGGGTTCTGGACACGTGGTGTACGCCTAC
GACGGAGTGACGGACCGCATCCTTGTCGCACAGGAAGGGGCTGAGATCTTCTTCCAGGAA
ATGCACAGCCATGGGAACGCCTCGCTTCTGCTGCGCGATGTGAGCGTCCAGCATGAGGGC
ACCTACCTCTGCATCGTGTACACCCCGTACCTCCATGTGCAGCAGGCTGTGGAGCTGCGG
ATCGCTGAGCCACCCCGGGTGACCCTCCACCCAGACCCCCTCTACGTGGTGCCAGGCCGC
GACCAGGTCCTGGAGTGCGAGGCTGCGTCCTACTACCCGTTGGATGTGACGGTGGAGTGG
CTACGGCGGAATGGTTCGGCGGGCGAGGTGGAGTACCTGACAGGGTCC---TGGCAATCC
AACCACCGCGCCAGCCCCGACGGCACCTTCACCCTCAGCAGCTATGTGCGGGTGTGGGGG
GACCCCAAGGAGCACGGGGCCCAGTACACCTGCTATGTCAGCCATCCGGCACTCAAGACT
GGC------ACTAAGAAAAGTCTGCGGCTAAGTGTGGCAGGGGAGTCTGGACCCTCTATG
GAAGATGCTATCGGACTCTTCATCACTGCCTTCATCCTCTGTGGGCTTCTGACCTTCATC
GGCACGAAGGTCTCATCTTGGCTGGCC------CCATCGGCAGAAGACTCACAATCAGTG
AAGCAGAAGGACAAGGCGGAG
>Lis_helv_TAPBP
ATGGCGCCGCCGTCCACAATCTACAAAGTGTCTCTGCTGCTGAGCGCAGCTGCGGCTCTG
CTGGGCAGTGCT---GGCTGTCTGGAGACTACATCCCTGGGCACCCTGGTGGACTGCTGG
TACGTGGAGGAGGTCAAGGGTCACGCGGGCTCCTTCGCCAGAGGT---GTGTCTCAAAGG
AAGGCGCTGATGTTGTTGCGCGATGACGTCCAACGAACCAAGGCGCTAGACTTCACCGTG
CCCCAGGACGTGGAGCCCAGCCTCTTCTTCGACGTGATTGACCCCACCAGAAGGCTCCTG
AACCGCAAGTTTCGCCAGCAGCGGGCGTCCGAGCGGAGGGTCGCCTCA---TTCTGTGAG
GTGTCCCCCTTTAAGCCCCAGGCAGCCTTCCTGGACTGGGCCCTGTCTCTGACCCCAGAG
CAGCAGAGCCCCCCAGACCTGGGTGGGGACTGGTACACCAGCATCCTACAGGACCCCGAG
AAAACCTTCAGCATCTCCAGCGTCCACAGGGGGGTGCCGGGACCT---GAAGGCCAGCAG
GAGCAGGCCAAGAGCACCATGGTGGCTCTGAATGTCTTCACAAAGACCCCTAAGCTCGTG
GCCCGGCTGGGCTCCAAGGTAGTGCTGGACTGCGGCTTCTCGGCGCTG---AAGGACGAC
CGCTTCTCGGTGGAGTGGCGGTACCAGTTCCAGGGTTCTGGACACGTGGTGTACGCCTAC
GATGGGGTGACTGACCGCATCCTTGTCGCACAGGATGGGGCTGAGATCTTCTTCCAGGAA
ATGCACCGCCATGGGAACGCCTCGCTTCTGCTGCGCGATGTGAGCGTCCAGCACGAGGGC
ACCTACCTCTGCATCGTGTACACCCCGTACCTCCACGTGCAGCAGGCTGTGGAGCTGCGG
GTCGCTGAGCCACCCCGGGTGACCCTCCACCCAGACCCCCTCTACGTGGTGCCGGGCCGG
GACCAGGTCCTGGAGTGCGAGGCTGCGTCCTACTACCCGTTGGATGTGACGGTGGAGTGG
CTACGGCGCAATGGTTCGGCGGGCGAGGTGGAGTATCTGACAGGGTCC---TGGCAATCC
AACCACCGCGCCAGCCCCGACGGCACCTTCACCCTCAGCAGCTATGTGCGGGTGTGGGGG
GACCCCAAGGAGCACGGGGCCCAGTACACCTGCTATGTCAGCCACTCTGCACTCACGACT
GGC------GCTAAGAGGAGCCTGCGGCTTAGTGTGGCAGGGGAGTCTGGACCCTGTATG
GAAGATACTATCGGTCTCTTCATCACTGCCTTCATCCTCTGCGGGCTTCTGACCTTCATC
AGCACGAAGGTCTCTCCTTGGCTGTCT------CCAACCGCAGGAGACTCACAATCAGTG
AAGCAGAAGGACAAGGCGGAG
>Lis_boscPo_TAPBP
ATGGCGCCGCTGTCCACAATCTACAAAGTGTCTCTGCTGCTGAGTGCTGCTGCGGCTCTA
CTGGGGGGCGCT---GGCTCCGAAGAGACCACATCCTTGGGCACCCTGGTGGACTGCTGG
TACGTGGAGGAGGTCAAGGGTCACGCAGGCTCCTTCGCCAGAGGT---GTGTCTCAAAGG
AAGGCCCTGATGTTGTTGCGCGATGACGTCCAACGAACCAAGGCGCTAGACTTCACCGTG
CCCCAGGACGTGGAGCCCTGCCTCTTCTTCGACGTGATTGATCCCACCAGAAGGCTCCTG
AACCGCAAGTTTCGGCAGCAGCGGGCTTCCGAGCAGAGGGTCGCCTCA---TTCTGTGAG
GTGTCCCCCTTTAAGCCTCAGGCAGCCTTCCTGGATTGGGCCCTGTCTCTGACCCCAGAG
CAGCAGAGCCCCCCAGACCTGGGTGGGGATTGGTACACCAGCATCCTGCAGGACCCCCAG
AAAACCTTCAGCATCTCCAGCGTCCACAGGGGGGTGCCAGGACCT---GAGGGCCAGCAG
GAGCAGGCCAAGAGCACCATGGTTGCTCTGAATGTCTTTACAAAGACCCCAAAGCTTGCG
GCCCGGCTGGGCTCCAAGGTAGTGCTGGACTGCGGCTTCTCGGCTCTG---AAGGATGAC
CGCTTCTCGGTTGAGTGGCGGTACCAGTTCCAGGGATCTGGACACGTGGTGTACGCCTAC
GATGGGGTGACGGACCGCATCCTTGTTGCACAAGATGGGGCTGAGATCTTCTTCCAAGAA
ATGCACAGCCATGGGAACGCCTCGCTTCTGCTGCATGATGTGAGCGTCCAGCATGAGGGT
ACCTACCTCTGCATCATTTACACCCCATACCTCCACGTGCAGCAGGCTGTGGAGCTGCGG
ATTGCTGAGCCACCCCGGGTGACCCTCCACCCAGACCCCCTCTACGTGGTGCCGGGCCGG
GACCAGGTCCTGGAATGCGAGGCTGCGTCCTACTACCCGTTGGATGTGACGGTGGAGTGG
CTACGGCGGAATGGTTCGGTGGGCGAGGTGGAGTATCTGACAGGGTCC---TGGCAATCC
AACCACCGCGCCAGCCCCGACGGCACCTTCACCCTCAGCAGCTATGTGCGGGTGTGGGGG
GACCCCAAGGAGCACGGGGCCCAGTACACCTGCTATGTCAGCCACCCGGCACTAAAGACT
GGC------GCTAAGAGGAGTCTGCGACTTAGTGTGGCAGGAGAGTCTGGACCCTCGATG
GAAGATATTATCGGACTCTTCATCACTGCCTTTATCCTCTGTGGGCTTCTGACCTTCATC
AGCACGAAGGTCTCTCCTTGGCTGTCC------CCATCCGGAGGAGACGCACAATCAGTG
GAGCAGAAGGACAAGGCGGAG
>Lis_boscSp_TAPBP
ATGGCGCCGCCGTCCACAATCTACAAAGTGTCTCTGCTGCTGAGTGCTGCTGCGGCTCTA
CTGGGGGGCGCT---GGCTCCGAAGAGACCACATCCTTGGGCACCCTGGTGGACTGCTGG
TACGTGGAGGAGGTCAAGGGTCACGCAGGCTCCTTCGCCAGAGGT---GTGTCTCAAAGG
AAGGCCCTGATGTTGTTGCGCGATGACGTCCAACGAACCAAGGCGCTAGACTTCCCCGTG
CCCCAGGACGTGGAGCCCGGCCTCTTCTTCGACGTGATTGATCCCACCAGAAGGCTCCTG
AACCGCAAGTTTCGGCAGCAGCGGGCTTCCGAGCAGAGGGTCGCCTCA---TTCTGTGAG
GTATCCCCCTTTAAGCCCCAGGCAGCCTTCCTGGATTGGGCCCTGTCTCTGACCCCAGAG
CAGCAGAGCCCCCCAGACCTGGGTGGGGATTGGTACACCAGCATCCTGCAGGACCCCCAG
AAAACCTTCAGCATCTCCAGCGTCCACAGGGGGGTGCCAGGACCT---GAGGGCCAGCAG
GAGCAGGCCAAGAGCACCATGGTTGCTCTGAATGTCTTTACAAAGACCCCAAAGCTTGCG
GCCCGGCTGGGATCCAAGGTAGTGCTGGACTGCGGCTTCTCGGCTCTG---AAGGATGAC
CGCTTCTCGGTTGAGTGGCGGTACCAGTTCCAGGGATCTGGACACGTGGTGTACGCCTAC
GATGGGGTGACGGACCGCATCCTTGTTGCACAAGATGGGGCTGAGATCTTCTTCCAAGAA
ATGCACAGCCATGGGAACGCCTCGCTTCTGCTGCACGATGTGAGCGTCCAGCATGAGGGT
ACCTACCTCTGCATCATTTACACCCCATACCTCCACGTGCAGCAGGCTGTGAAGCTGCGG
ATCGCTGAGCCACCCCGGGTGACCCTCCACCCAGACCCCCTCTACGTGGTGCCGGGCCGG
GACCAGGTCCTGGAATGCGAGGCTGCGTCCTACTACCCGTTGGATGTGACGGTGGAGTGG
CTACGGCGGAATGGTTCGGCGGGCGAGGTGGAGTATCTGACAGGGTCC---TGGCAATCC
AACCACCGCGCCAGCCCCGACGGCACCTTCACCCTCAGCAGCTATGTGCGGGTGTGGGGG
GACCCCAAGGAGCACGGGGCCCAGTACACCTGCTATGTCAGCCACCCGGCACTGAAGACT
GGC------GCTAAGAGGAGTCTGCGACTTAGTGTGGCAGGGGAGTCTGGACCCTCGATG
GAAGATACTATCGGACTTTTCATCACTGCCTTCATCCTCTGTGGGCTTCTGACCTTCATC
AGCACGAAGGTCTCTCCTTGGCTGTCC------CCATCCGGAGGAGACGCACAATCAGTG
GAGCAGAAGGACAAGGCGGAG
>Trit_carn_TAPBP
ATGGCGCAGCCGTCCACAATCTACAAACTGTCTCTGCTGCTGAGTGCTGCTGCGGCTCTG
CTGAGGGGCGCC---GGCTCCGAGGAGACCACATCCCTGGGCACCCTGGTGGACTGCTGG
TACGTTGAGGAGGTCAAGGGTCACGCGGGCTCCTTCGCCAGAGGT---GTGTCTCAAAGG
AAGGCCCTGATGTTGTTGCGCGATGACGTCCAACGAGCCAAGGCGCTAGACTTCACCGTG
CCCCAGGACGTGGAGCCCGGCCTGTTCTTCGACGTGATTGACCCCACAAGAAGGCTCCTG
AACCGCAAGTTTCGCCAGCAGCGGGCGTCCGAGCGGAGGGTCGCCTCA---TTCTGTGAG
GTGTCCCCCTTTAAGCCCCAGGCAGCCTTCCTGGATTGGGCCCTGTCTCTGACCCCAGAG
CAGCAGAGCCCCCCAGACCTGGGTGGGGATTGGTACACCAGCATCCTGCAAGACCCCCAG
AAAACCTTCAGCATCTCCAGCGTCCACAGGGGGGTGCCGGGACCT---GAGGGCCAGCAG
GAGCAGGCCAAGAGCACCATGGTTGCTCTGAATGTCTTTACAAAGACCCCTAAGCTTGCG
GCCCGGCTGGGATCCAAGGTAGTGCTGGACTGCGGCTTCTCGGCGCTG---AAGGATGAC
CGCTTCTCGGTTGAGTGGCGGTACCAGTTCCAGGGTTCTGGACACGTGGTGTACGCCTAC
GATGGAGTGACGGACCGCATCCTTGTTGCACAAGAAGGGGCTGAGATCTTCTTCCAGGAA
ATGCACAGCCATGGGAACGCCTCTCTCCTGCTGCGCGATGTGAGCGTCCAGCATGAGGGC
ACCTACCTCTGCATCGTTTACACCCCATACCTCCACGTGCAGCAGGCTGTGGAGCTGCGG
ATCGCTGAGCCACCCCGGGTGACCCTCCACCCAGACCCCCTCTACGTGGTGCCGGGCCGG
GACCAGGTCCTGGAGTGCGAGGCTGCGTCCTACTACCCGTTGGACGTGACGGTGGAGTGG
CTACGGCGGAATGGTTCGGCGGGCGAGGTGGAGTATCTGACAGGGTCC---TGGCAATCC
AACCACCGTGCCAGCCCTGATGGCACCTTCACCCTCAGCAGCTATGTGCGGGTGTGGGGG
GACCCCAAGGAGCACGGGGCCCAGTACACCTGCTATGTCAGCCACCCGGCACTTAAGACG
GGC------GCTAAGAGGAGTCTGCGGCTTAGTGTGGCAGGGGAGTCTGGACCCTCTATG
GAAGATACTATCGGACTCTTCATCACTGCCTTCATCCTTTGTGGGCTTCTGACCTTCATC
AGCACGAAGATCTCTCCTTGGCTGTCC------CCATCCGCAGGAGACGCACAATCAGTG
GAGCAGAAGGACAAGGTGGAG
>Trit_crist_TAPBP
ATGGCGCAGCCGTCCACAATCTACAAACTGTCTCTGCTGCTGAGTGCTGCTACGGCTCTG
CTGGGGGGCGCC---GGCTCCGAGGAGACCACATCCCTGGGCACCCTGGTGGACTGCTGG
TACGTGGAGGAGGTCAAGGGTCACGCGGGCTCCTTCGCCAGAGGT---GTGTCTCAAAGG
AAGGCCCTGATGTTGTTGCGCGATGACGTCCAACGAGCTGAGGCGCTAGACTTCACCGTG
CCCCAGGACGTGGAGCCCGGCCTGTTCTTCGACGTGATTGACCCCACAAGAAGGCTCCTG
AACCGCAAGTTTCGCCAGCAGCGTGCATCCGAGCGGAGGGTCGCCTCA---TTCTGTGAG
GTGTCCCCCTTTAAGCCCCAGGCAGCCTTCCTGGATTGGGCCCTGTCTCTGACCCCAGAG
CAGCAGAGCCCCCCAGACCTGGGTGGGAATTGGTACACCAGCATCCTGCAAGACCCCCAG
AAAACCTTCAGCATCTCCAGCGTCCACAGGGGGGTGCCGGGACCT---GAGGGCCAGCAG
GAGCAGGCCAAGAGCACCATGGTTGCTCTGAATGTCTTTACAAAGACCCCTAAGCTTGCG
GCCCGGCTGGGATCCAAGGTAGTGCTGGACTGCGGCTTCTCGGCGCTG---AAGGATGAC
CGCTTCTCGGTTGAGTGGCGGTACCAGTTCCAGGGTTCTGGACACGTGGTGTACGCCTAC
GATGGAGTGACGGACCGCATCCTTGTTGCACAAGAAGGGGCTGAGATCTTCTTCCAGGAA
ATGCACAGCCATGGGAACGCCTCGCTCCTGCTGCGCGATGTGAGCGTCCAGCATGAGGGC
ACCTACCTCTGCATCGTTTACACCCCATACCTCCACGTGCAGCAGGCTGTGGAGCTGCGG
ATCGCTGAGCCACCCCGGGTGACCCTCCACCCAGACCCCCTCTACGTGGTGCCGGGCCGG
GACCAGGTCCTGGAGTGCGAGGCTGCGTCCTACTACCCGTTGGACGTGACGGTGGAGTGG
CTACGGCGGAATGGTTCGGCGGGCGAGGTGGAGTATCTGACAGGGTCC---TGGCAATCC
AACCACCGTGCCAGCCCTGATGGCACCTTCACCCTCAGCAGCTATGTGCGGGTGTGGGGG
GACCCCAAGGAGCACGGGGCCCAGTACACCTGCTATGTCAGCCACCCGGCACTTAAGACG
GGC------GCTAAGAGGAGTCTGCGGCTTAGTGTGGCAGGGGAGTCTGGACCCTCAATG
GAAGATACTATCGGACTCTTCATCACTGCCTTCATCCTTTGTGGGCTTCTGACTTTCATC
AGCACGAAGATCTCTCCTTGGCTGTCC------CCATCCGCAGGAGACGCACAATCAGTG
GAGCAGAAGGACAAGGTGGAG
>Trit_dob_TAPBP
ATGGCGCAGCCGTCCACAATCTACAAACTGTCTCTGCTGCTGAGTGCTGCTGCGGCTCTG
CTGGGGGGCGCC---GGCTCCGAGGAGACCACATCCCTGGGCACCCTGGTGGACTGCTGG
TACGTGGAGGAGGTCAAGGGTCACGCGGGCTCCTTCGCCAGAGGT---GTGTCTCAAAGG
AAGTCCCTGATGTTGTTGCGCGATGACGTCCAACGAGCCAAGGCGCTAGACTTCACCGTG
CCCCAGGACGTGGAGCCCGGCCTGTTCTTCGACGTGATTGACCCCACAAGAAGGCTCCTG
AACCGCAAGTTTCGCCAGCAGCGGGCGTCCGAGCGGAGGGTCGCCTCA---TTCTGTGAG
GTGTCCCCCTTTAAGCCCCAGGCAGCCTTCCTGGATTGGGCCCTGTCTCTGACCCCAGAG
CAGCAGAGCCCCCCAGACCTGGGTGGGGATTGGTACACCAGCATCCTGCAAGACCCCCAG
AAAACCTTCAGCATCTCCAGCGTCCACAGGGGGGTGCCGGGACCT---GAGGGCCAGCAG
GAGCAGGCGAAGAGCACCATGGTTGCTCTGAATGTCTTTACAAAGACCCCTGAGCTTGCA
GCCCGGCTGGGATCCAAGGTAGTGCTGGACTGCGGCTTCTCGGCGCTG---AAGGACGAC
CGCTTCTCGGTTGAGTGGCGGTACCAGTTCCAGGGTTCTGGACATGTGGTGTACGCCTAT
GATGGAGTGACAGACCGCATCCTTGTTGCACAAGAAGGGGCTGAGATCTTCTTCCAGGAA
ATGCACAGCCATGGGAACGCCTCGCTCCTGCTGCGCGATGTGAGCGTCCAGCATGAGGGC
ACCTACCTCTGCATCATTTACACCCCATACCTCCACGTGCAGCAGGCTGTGGAGCTGCGG
ATCGCTGAGCCACCCCGGGTGACCCTCCACCCAGACCCCCTCTACGTGGTGCCGGGCCGG
GACCAGGTCCTGGAGTGCGAGGCTGCGTCCTACTACCCGTTGGATGTGACGGTGGAGTGG
CTACGGCGGAATGGTTCGGCGGGCGAGGTGGAGTATCTGACAGGGTCC---TGGCAATCC
AACCACCGTGCCAGCCCTGATGGCACCTTCACCCTCAGCAGCTATGTGCGGGTGTGGGGG
GACCCCAAGGAGCACGGGGCCCAGTACACCTGCTATGTCAGCCACCCGGCACTTAAGACG
GGC------GCTAAGAGGAGTCTGCGGCTTAGTGTGGCAGGGGAGTCTGGACCCTCAATA
GAAGATACTATCGGACTCTTCATCACTGCCTTCATCCTTTGTGGGCTTCTGACTTTCATC
AGCACGAAGATCTCTCCTTGGCTGTCC------CCATCCGCAGGAGACGCACAATCAGTG
GAGCAGAAGGACAAGGTGGAG
>Trit_kar_TAPBP
ATGTCGCAGCCGTCCACAATCTACAAACTGTCTCTGCTGCTTAGTGCTGCTGCGGCTCTG
CTGGGGGGCGCC---GGCTCCGAGGAGACCACATCCCTGGGCACCCTGGTGGACTGCTGG
TACGTGGAGGAGGTCAAGGGTCACGCGGGCTCCTTCGCCAGAGGT---GTGTCTCAAAGG
AAGGCCCTGATGTTGTTGCGCGATGACGTCCAACGAGCCAAGGCGCTAGACTTCACTGTG
CCCCAGGACGTGGAGCCCGGCCTGTTCTTCGACGTGATTGACCCCACAAGAAGGCTCCTG
AACCGCAAGTTTCGCCAGCAGCGGGCGTCCGAGCGGAGGGTCGCCTCA---TTCTGTGAG
GTGTCCCCCTTTAAGCCCCAGGCAGCCTTCCTGGATTGGGCCCTGTCTCTGACCCCAGAG
CAGCAGAGCCCCCCAGACCTGGGTGGGGATTGGTACACCAGCATCCTGCAAGACCCCCAG
AAAACCTTCAGCATCTCCAGCGTCCACAGGGGGGTGCCGGGACCT---GAGGGCCAGCAG
GAGCAGGCCAAGAGCACCATCGTTGCTCTGAATGTCTTTACAAAGACCCCTAAGCTTGCG
GCCCGGCTGGGATCCAAGGTAGTGCTGGACTGCGGCTTCTCGACGCTG---AAGGACGAC
CGCTTCTCAGTTGAGTGGCGGTACCAGTTCCAGGGTTCTGGACACGTGGTGTACGCCTAC
GATGGAGTGACGGACCGCATCCTTGTTGCACAAGAAGGGGCTGAGATCTTCTTCCAGGAA
ATGCACAGCCATGGGAACGCCTCACTCCTGCTGCGCGATGTGAGCGTCCAGCATGAGGGC
ACCTACCTCTGCATCGTTTACACCCCATACCTCCACGTGCAGCAGGCTGTGGAGCTGCGG
ATCGCTGAGCCACCCCGGGTGACCCTCCACCCAGACCCCCTCTACGTGGTGCCGGGCCGG
GACCAGGTCCTGGAGTGCGAGGCTGCGTCCTACTACCCGTTGGATGTGACGGTGGAGTGG
CTACGGCGTATTGGTTCGGCGGGCGAGGTGGAGTATCTGACAGGGTCC---TGGCAATCT
AACCACCGTGCCAGCCCCGATGGCACCTTCACCCTCAGCAGCTATGTGCGGGTGTGGGGG
GACCCCAAGGAGCACGGGGCCCAGTACACCTGCTATGTCAGCCACCCGGCACTTAAGACG
GGC------GCTAAGAGGAGTCTGCGGCTTAGTGTGGCAGGGGAGTCTGGACCCTCAATG
GAAGATACTATCGGACTCTTCATCACTGCCTTCATCCTTTGTGGGCTTCTGACCTTCATC
AGCACGACGATCTCTCCTTGGCTGTCC------CCATCCGCAGGAGACGCACAATCAGTG
GAGCAGAAGGACAAGGCGGAG
>Trit_anat_TAPBP
ATGTCGCAGCCGTCCACAATCTACAAACTGTCTCTGCTGCTTAGTGCTGCTGCGGCTCTG
CTGGGGGGCGCC---GGCTCCGAGGAGACCACCTCCCTGGGCACCCTGGTGGACTGCTGG
TACGTGGAGGAGGTCAAGGGTCACGCGGGCTCCTTCGCCAGAGGT---GTGTCTCAAAGG
AAGGCCCTGATGTTGTTGCGCGATGACGTCCAACGAGCCAAGGCGCTAGACTTCACTGTG
CCCCAGGACGTGGAGCCCGGCCTGTTCTTCGACGTGATTGACCCCACAAGAAGGCTCCTG
AACCGCAAGTTTCGCCAGCAGCGGGCGTCCGAGCGGAGGGTCGCCTCA---TTCTGTGAG
GTGTCCCCCTTTAAGCCCCAGGCAGCCTTCCTGGATTGGGCCCTGTCTCTGACCCCAGAG
CAGCAGAGCCCCCCAGACCTGGGTGGGGATTGGTACACCAGCATCCTGCAAGACCCCCAG
AAAACCTTCAGCATCTCCAGCGTCCACAGGGGGGTGCCGGGACCT---GAGGGCCAGCAG
GAGCAGGCCAAGAGCACCATCGTTGCTCTGAATGTCTTTACAAAGACCCCTAAGCTTGCG
GCCCGGCTGGGATCCAAGGTAGTGCTGGACTGCGGCTTCTCGACGCTG---AAGGACGAC
CGCTTCTCAGTTGAGTGGCGGTACCAGTTCCAGGGTTCTGGACACGTGGTGTACGCCTAC
GATGGAGTGACGGACCGCATCCTTGTTGCACAAGAAGGGGCTGAGATCTTCTTCCAGGAA
ATGCACAGCCATGGGAACGCCTCACTCCTGCTGCGCGATGTGAGCGTCCAGCATGAGGGC
ACCTACCTCTGCATCGTTTACACCCCATACCTCCACGTGCAGCAGGCTGTGGAGCTGCGG
ATCGCTGAGCCACCCCGGGTGACCCTCCACCCAGACCCCCTCTACGTGGTGCCGGGCCGG
GACCAGGTCCTGGAGTGCGAGGCTGCGTCCTACTACCCGTTGGATGTGACGGTGGAGTGG
CTACGGCGTAATGGTTCGGCGGGCGAGGTGGAGTATCTGACAGGGTCC---TGGCAATCT
AACCACCGTGCCAGCCCCGATGGCACCTTCACCCTCAGCAGCTATGTGCGGGTGTGGGGG
GACCCCAAGGAGCACGGGGCCCAGTACACCTGCTATGTCAGCCACCCGGCACTTAAGACG
GGC------GCTAAGAGGAGTCTGCGGCTTAGTGTGGCAGGGGAGTCTGGACCCTCAATG
GAAGATACTATCGGACTCTTCATCACTGCCTTCATCCTTTGTGGGCTTCTGACCTTCATC
AGCACGAAGATCTCTCCTTGGCTGTCC------CCATCCGCAGGAGACGCACAATCAGTG
GAGCAGAAGGACAAGGCGGAG
>Trit_ivanW_TAPBP
ATGTCGCAGCCGTCCACAATCTACAAACTGTCTCTGCTGCTTAGTGCTGCTGCGGCTCTG
CTGGGGGGCGCC---GGCTCCGAGGAGACCACATCCCTGGGCACCCTGGTGGACTGCTGG
TACGTGGAGGAGGTCAAGGGTCACGCGGGCTCCTTCGCCAGAGGT---GTGTCTCAAAGG
AAGGCCCTGATGTTGTTGCGCGATGACGTCCAACGAGCCAAGGCGCTAGACTTCACTGTG
CCCCAGGACGTGGAGCCCGGCCTGTTCTTCGACGTGATTGACCCCACAAGAAGGCTCCTG
AACCGCAAGTTTCGCCAGCAGCGGGCGTCCGAGCGGAGGGTCGCCTCA---TTCTGTGAG
GTGTCCCCCTTTAAGCCCCAGGCAGCCTTCCTGGATTGGGCCCTGTCTCTGACCCCAGAG
CAGCAGAGCCCCCCAGACCTGGGTGGGGATTGGTACACCAGCATCCTGCAAGACCCCCAG
AAAACCTTCAGCATCTCCAGCGTCCACAGGGGGGTGCCGGGACCT---GAGGGCCAGCAG
GAGCAGGCCAAGAGCACCATCGTTGCTCTGAATGTCTTTACAAAGACCCCTAAGCTTGCG
GCCCGGCTGGGATCCAAGGTAGTGCTGGACTGCGGCTTCTCGACGCTG---AAGGACGAC
CGCTTCTCAGTTGAGTGGCGGTACCAATTCCAGGGTTCTGGACACGTGGTGTACGCCTAC
GATGGAGTGACGGACCGCATCCTTGTTGCACAAGAAGGGGCTGAGATCTTCTTCCAGGAA
ATGCACAGCCATGGGAACGCCTCACTCCTGCTGCGCGATGTGAGTGTCCAGCATGAGGGC
ACCTACCTCTGCATCGTTTACACCCCATACCTCCACGTGCAGCAGGCTGTGGAGCTGCGG
ATCGCTGAGCCACCCCGGGTGACCCTCCACCCAGACCCCCTCTACGTGGTGCCGGGCCGG
GACCAGGTCCTGGAGTGCGAGGCTGCGTCCTACTACCCGTTGGATGTGACGGTGGAGTGG
CTACGGCGTAATGGTTCGGCAGGCGAGGTGGAGTATCTGACAGGGTCC---TGGCAATCT
AACCACCGTGCCAGCCCCGATGGCACCTTCACCCTCAGCAGCTATGTGCGGGTGTGGGGG
GACCCCAAGGAGCACGGGGCCCAGTACACCTGCTATGTCAGCCACCCGGCACTTAAGACG
GGC------GCTAAGAGGAGTCTGCGGCTTAGTGTGGCAGGGGAGTCTGGACCCTCAATG
GAAGATACTATCGGACTCTTCATCACTGCCTTCATCCTTTGTGGGCTTCTGACCTTCATC
AGCACGAAGATCTCTCCTTGGCTGTCC------CCATCCGCAGGAGACGCACAATCAGTG
GAGCAGAAGGACAAGGCGGAG
>Trit_mac_TAPBP
ATGGCGCAGCCGTCCACAATCTACAAACTGTCTCTGCTGCTGAGTGCTGCTGCGGCTCTG
CTGGGGGGCGCC---GGCTCCGAGGAGACCACATCCCTGGGCACCCTGGTGGACTGCTGG
TACGTGGAGGAGGTCAAGGGTCACGCGGGCTCCTTCGCCAGAGGT---GTGTCTCAAAGG
AAGGCCCTGATGTTGTTGCGCGATGACGTCCAACGAGCTAAGGCGCTAGACTTCACCGTG
CCCCAGGACGTGGAGCCCGGCCTGTTCTTCGACGTGATTGACCCCACAAGAAGGCTCCTG
AACCGCAAGTTTCGCCAGCAGCGGGCGTCCGAGCGGAGGGTCGCCTCA---TTCTGTGAG
GTGTCCCCCTTTAAGCCCCAGGCAGCCTTCCTGGATTGGGCCCTGTCTCTGACCCCAGAG
CAGCAGAGCCCCCCAGACCTGGGTGGGGATTGGTACACCAGCATCCTGCAAGACCCCCAG
AAAACCTTCAGCATCTCCAGCGTCCACAGGGGGGTGCCGGGACCT---GAGGGCCAGCAG
GAGCAGGCCAAGAGCACCATGGTTGCTCTGAATGTCTTTACAAAGACCCCTAAGCTTGCG
GCCCGGCTGGGATCCAAGATAGTGCTGGACTGCGGCTTCTCGGCGCTG---AAGGATGAC
CGCTTCTCGGTTGAGTGGCGGTACCAGTTCCAGGGTTCTGGACACGTGGTGTACGCCTAC
GATGGAGTGACGGACCGCATCCTTGTTGCACAAGAAGGGGCTGAGATATTCTTCCAGGAA
ATGCACAGCCATGGGAACGCCTCTCTCCTGCTGCGCGATGTGAGCGTCCAGCATGAGGGC
ACCTACCTCTGCATCGTTTACACCCCATACCTCCACGTGCAGCAGGCTGTGGAGCTGCGG
ATCGCTGAGCCACCCCGGGTGACCCTCCACCCAGACCCCCTCTACGTGGTGCCGGGCCGG
GACCAGGTCCTGGAGTGCGAGGCTGCGTCCTACTACCCGTTGGACGTGACGGTGGAGTGG
CTACGGCGGAATGGTTCGGCGGGCGAGGTGGAGTATCTGACAGGGTCC---TGGCAATCC
AACCACCGTGCCAGCCCTGATGGCACCTTCACCCTCAGCAGCTATGTGCGGGTGTGGGGG
GACCCCAAGGAGCACGGGGCCCAGTACACCTGCTATGTCAGCCACCCGGCACTTAAGACG
GGC------GCTAAGAGGAGTCTGCGGCTTAGTGTGGCAGGGGAGTCTGGACCCTCTATG
GAAGATACTATCGGACTCTTCATCACTGCCTTCATCCTTTGTGGGCTTCTGACCTTCATC
AGCACGAAGATCTCTCCTTGGCTGTCC------CCATCCGCAGGAGACGCACAATCAGTG
GAGCAGAAGGACAAGGTGGAG
>Trit_pyg_TAPBP
ATGGCGCAGCCGTCCACAATCTACAAACTGTCTCTGCTGCTGAGTGCTGCTGCGGCTCTG
CTGGGGGGCGCC---GGCTCCGAGGAAACCACATCCCTGGGCACTCTGGTGGACTGCTGG
TACGTGGAGGAGGTCAAGGGTCACGCAGGCTCCTTCGCCAGAGGT---GTGTCTCAAAGG
AAGGCCCTGATGTTGTTGCGCGATGACGTCCAACGAGCCAAGGCGCTAGACTTCACCGTG
CCCCAGGACGTGGAGCCCGGCCTGTTCTTCGACGTGATTGACCCTACCAGAAGGCTCCTG
AACCGCAAGTTTCGCCAGCAGCGGGCGTCCGAGCGGAGAGTCGCCTCA---TTCTGTGAG
GTGTCCCCCTTTAAGCCCCAGGCAGCCTTCCTGGATTGGGCCCTGTCTCTGACCCCAGAG
CAGCAGAGCCCCCCAGACCTGGGTGGGGATTGGTACACCAGCATCCTGCAAGACCCCCAG
AAAACCTTCAGCATCTCCAGCGTCCACAGGGGGGTGCCGGGACCT---GAGGGCCAGCAG
GAGCAGGCCAAGAGCACCATGGTTGCTCTGAATGTCTTTACAAACACCCCTAAACTTGCG
GCCCGGCTGGGATCCAAAGTAGTGCTGGACTGCGGCTTCTCAGCGCTG---AAGGACGAC
CGCTTCTCGGTTGAGTGGCGGTACCAGTTCCAGGGTTCTGGACACGTGGTGTACGCCTAC
GATGGAGTGACGGACCGCATCCTTGTTGCACAAGAAGGGGCTGAGATCTTCTTCCAGGAA
ATGCACAGCCATGGAAACGCCTCGCTCCTGCTGCGCGATGTGAGCGTCCAGCATGAGGGC
ACTTACCTCTGCATCATTTACACCCCGTACCTCCATGTGCAGCAGGCCGTGGAGCTGCGG
ATCGCTGAGCCACCCCGGGTGACCCTCCACCCAGACCCCCTCTACGTGGTGCCGGGCCGG
GACCAGGTCCTGGAGTGCGAGGCTGCGTCCTACTACCCGTTGGATGTGACGGTGGAGTGG
CTACGGCGGAATGGTTCGGCGGGCGAGGTGGAGTATCTGACAGGGTCC---TGGCAATCC
AACCACCGTGCCAGCCCCGATGGCACCTTCACCCTCAGCAGCTATGTGCGGGTGTGGGGG
GACCCCAAGGAGCATGGGGCCCAGTACACCTGCTATGTCAGCCACCCGGCACTTAAGACG
GGC------GCTAAGAGGAGTCTGCGGCTTAGTGTGGCAGGGGAGTCTGGTCCCTCTATG
GAAGATACTATTGGACTCTTCATCACTGCCTTCATCCTTTGTGGGCTTCTGACTTTCATC
AGCACGAAGGTCTCTCCTTGGCTGTCC------CCATCTGCAGGAGACGCACAATCCGTG
GAGCAGAAGGACAAGGCGGAG
>Trit_mar_TAPBP
ATGGCGCAGCCGTCCACAATCTACAAACTGTCTCTGCTGCTGAGTGCTGCTGCGGCTCTG
CTGGGGGGCGCC---GGCTCCGAGGAAACCACATCCCTGGGCACTCTGGTGGACTGCTGG
TACGTGGAGGAGGTCAAGGGTCACGCAGGCTCCTTCGCCAGAGGT---GTGTCTCAAAGG
AAGGCCCTGATGTTGTTGCGCGATGACGTCCAACGAGCCAAGGCGCTAGACTTCACCGTG
CCCCAGGACGTGGAGCCCGGCCTGTTCTTCGACGTGATTGACCCTACCAGAAGGCTCCTG
AACCGCAAGTTTCGCCAGCAGCGGGCGTCCGAGCGGAGAGTCACCTCA---TTCTGTGAG
GTGTCCCCCTTTAAGCCCCAGGCAGCCTTCCTGGATTGGGCCCTGTCTCTGACCCCAGAG
CAGCAGAGCCCCCCAGACCTGGGTGGGGATTGGTACACCAGCATCCTGCAAGACCCCCAG
AAAACCTTCAGCATCTCCAGCGTCCACAGGGGGGTGCCGGGACCT---GAGGGCCAGCAG
GAGCAGGCCAAGAGCACCATGGTTGCTCTGAATGTCTTTACAAACACCCCTAAACTTGCG
GCCCGGCTGGGATCCAAAGTAGTGCTGGACTGCGGCTTCTCAGCGCTG---AAGGACGAC
CGCTTCTCGGTTGAGTGGCGGTACCAGTTCCAGGGTTCTGGACACGTGGTGTACGCCTAC
GATGGAGTGACGGACCGCATCCTTGTTGCACAAGAAGGGGCTGAGATCTTCTTCCAGGAA
ATGCACAGCCATGGAAACGCCTCGCTCCTGCTGCGCGATGTGAGCGTCCAGCATGAGGGC
ACTTACCTCTGCATCATTTACACCCCGTACCTCCACGTGCAGCAGGCCGTGGAGCTGCGG
ATCGCTGAGCCACCCCGGGTGACCCTCCACCCAGACCCCCTCTACGTGGTGCCGGGCCGG
GACCAGGTCCTGGAGTGCGAGGCTGCGTCCTACTACCCGTTGGATGTGACGGTGGAGTGG
CTACGGCGGAATGGTTCGGCGGGCGAGGTGGAGTATCTGACAGGGTCC---TGGCAATCC
AACCACCGTGCCAGCCCCGATGGCACCTTCACCCTCAGCAGCTATGTGCGGGTGTGGGGG
GACCCCAAGGAGCATGGGGCCCAGTACACCTGCTATGTCAGCCACCCGGCACTTAAGACG
GGC------GCTAAGAGGAGTCTGCGGCTTAGTGTGGCAGGGGAGTCTGGTCCCTCTATG
GAAGATACTATTGGACTCTTTATCACTGCCTTCATCCTTTGTGGGCTTCTGACTTTCATC
AGCACGAAGGTCTCTCCTTGGCTGTCC------CCATCTGCAGGAGACGCACAATCCGTG
GAGCAGAAGGACAAGGCGGAG
>Not_vir_TAPBP
ATGGCGCAGCCCTCTACAATCTACAGACTGTCTCTGCTGTTGAGTGCTACTGCGACTCTC
CTAGGAGGCGCC---GGCTCTCAGGAGACCACATCACTGGGCACCCTGGTGGACTGCTGG
TACGTGGAGGAGGTCAAGGGTCACGCGGGCTCCTTCGCCAGAGGT---GTGTCTCAAAGG
AAGGCCCTGATGTTGCTGCGCGATGACGTCCAACGAACCAAGGCGCTAGACTTCACCGTG
CCCCAAGACGTGGAGCCCGGCCTGTTCTTCGACGTGATTGACCCCACCAGAAGGCTCCTG
AACCGTAAGTTTCGCCAGCAGCAGGTATCCGAGCAAAGGGTCGCTTCA---TTCTGTGAG
GTGTCCCCCTTTAGGCCCCAGGCAGCCTTCCTGGATTGGGCCCTGTCTCTGACTCCAGAG
CAGCAGAGCCCCCCGGACCTGGGTGGGGATTGGTTCACCAGCATCCTGCAGGACCCCCAG
AAAACTTTCAGCATCTCCAGCGTCCACAGGAGGATGCCAGGACCT---GAGGGTCAGCAG
GAGCAGGCCAAGAGCACCATGGTTGCTCTGAATGTCTTTACAAATACCCCTAAGCTTGCG
GCCCGGCTGGGATCCAAGGTAGTGCTGGACTGCGCCTTCTCAGCGATG---AAGGACGAC
CGCTTTTCAGTTGAGTGGCGGTACCAATTCCAGGGATCTGGACACGTGGTGTACGCATAT
GATGGAGTGACAGACCGCATCCTTGTTGCACAAGAAGGGGCTGAGATCTTCTTCCAGGAA
ATTCACCGCCATGGAAACGCCTCGCTTCTGCTGCACGATGTGAGAGTCAAGCATGAGGGA
ACCTACCTCTGCATTGTCTACACCCCATACCTCCACGTACAGCAAGCTGTGGAGCTGCGG
ATCACTGAGCCACCCCAGGTGACCCTCCACCCAGATCCCCTCTACGTGGTGCCGGGCAAG
GACCAGGTACTGGAGTGCGAGGCTGCGTCCTACTACCCGTTGGATGTGACAGTGGAGTGG
CTACGGCGGAATGGTACAGCGGGCGAGGTGGAGTATCTGACAGGTTCC---TGGCAATCC
AACCACCGTGCCAGCCCTGATGGCACCTTCACCCTCAGCAGCTATGTGCGGGTGTGGGGG
GACCCCAAAGAGCATGGGGCCCAGTACACCTGCTATGTCAGCCACCCGGCACTTAAGACT
GGC------GCTAAGAGAAGTCTGCGGCTTAGTGTGGCAGGGGAGTCTGGACCCTCTATG
GAAGATACTATTGGACTCTTCATCACTGCCTTCATCCTCTGTGGGCTTCTGACCTACATC
AGCACGAAGGTCTCTTCTTGGCTGTCC------CCGTCCGCAGGAGACGTACAATCAGTG
AAGCAGAAGAACAAGGCGGAG
>Ich_alp_TAPBP
ATGGCGCAGCCGTCCACAATCTACAAACTGTCCCTGCTGCTGACTGCTGCTGCGGCTCTC
CTGGAAGGCGCT---GGTTCTGAGGAGACCACATCCCTTGGCACCCTGGTGGACTGCTGG
TACGTGGAGGAGATCAAGGGTCACGCGGGCTCCTTCGCCAGAGGT---GTGTCTCAAAGA
AAGGCCCTGATGTTGTTGCGCAATGACGTCCAACGAGCCAAGGCGCTAGACTTCACCGTG
CCCCAGGACGTGGAGCCCGGTCTGTTCTTCGATGTGATTGACCCCACCAGAAGGCTCCTG
AACCGCAAGTTTCGGCAGCAGCGGGCGTCCGAGCGGAGGGTTGCTGCG---TTCTGTGAG
GTGTCCCCCTTTAAACCCCAGGCAGCCTTCCTGGATTGGGCCCTGTCTCTGACCCCAGAG
CAGCAGAGCCCCCCGGACCTGGGTGGAGATTGGTACACCAGCATCCTGCAGGACCCCCAG
AAAACCTTCAGCATCTCCAGCGTCCACAGGGGGGTGCCGGGACCT---GAGGGCCAGCAG
GAGCAGGCCAAGAGCACCATGGTTGCTCTGAATGTCTTTACAAACACCCCTCAGCTTGCG
GCCCGGCTGGGCTCCAAGGTAGTGCTGGACTGCGGCTTCTCGGCGCTA---AAGGACGAC
CGCTTCTCGGTTGAGTGGCGGTACCAGTTCCAGGGTTCTGGACACGTGGTGTACGCCTAC
GATGGGGTGACAGACCGCATCCTTGTTGCACAAGAAGGGGCTGAGATCTTCTTCCAGGAA
ATGCACAGCCATGGGAACGCCTCGCTTCTCCTGCGCGATGTGAGCATCAAGCATGAGGGC
ACTTACCTCTGCATCATTTACACCCCATACCTCCACGTACAGCAGGCTGTGGAGCTGCGG
ATCGCTGAGCCACCCCGGGTGACCCTCCACCCAGACCCCCTCTACGTGGTGCCGGGCCGG
GACAAGGTACTGGAGTGCGAGGCTGCGTCCTACTACCCGTTGGATGTGACAGTGGAGTGG
CTACGGCGGAATGGTACAGCGGGCGAGGTGGAATATCTGAATGGTTCC---TGGCAATCC
AACCACCGCGCCAGCCCCAACGGCACCTTCACCCTCAGCAGCTATGTTCGGGTGTGGGGG
GACCCCAAGGAGCATGGGGCCCAGTACACCTGCTACGTCAGCCACCCGGCACTTAAGACT
GGC------GCTAAGCGGAGTCTGCGGCTTAGTGTGGCAGGGGAGTCTGGACCCTCTATG
GAAGATACTATCGGACTCTTCATCACTGCCTTCATCCTTTGTGGGCTTCTGACCTTCATC
AGCACGAAGGTCTCTCCTTGGCTGTCC------CCATCCGCAGGAGACGCACCATCAGTG
AAGCAGAAGGACAAGGCGGAG
>Ommat_ophr_TAPBP
NNNNNNNNNNNNNNNNNNNNNNNNNNNNNNNNNNNNNNNNNNNNNNNNNNNNNNNNNNNN
NNNNNNNGCGCT---GGCTCTGAGGAGACCACATCCCTTGGCACCCTGGTGGACTGCTGG
TACGTGGAGGAGATCAAGGGTCACGCGGGCTCCTTCGCCAGAGGT---GTGTCTCAAAGA
AAAGCCCTGATGTTGTTACGCGATGACGTCCAACGAGCCAAGGCGCTAGACTTCACCGTG
CCCCAGGATGTGGAGCCCGGTCTGTTCTTCGATGTGATTGACCTCACCAGAAGGCTCCTG
CACCGCAAGTTTCGGCAGCAGCGGGCGTCCGAGCGGAGGGTCGCTGCG---TTCTGTGAG
GTGTCCCCCTTTAATCCCCAGGCAGCCTTCCTGGATTGGGCCCTGTCACTGACCCCAGAG
CAGCAGAGCCCCCCGGACCTGGGTGGAGATTGGTACACCAGCATCCTGCAGGACCCCCAG
AAAACCTTCAGCATCTCCAGCGTCCACAAGGGGGTGCCAGGACTT---GAGGGCCAGCAG
GAGCAGGCCAAGAGCACCATGGTTGCTCTGAATGTCTTTACTAACACCCCTCAGCTTGCG
GCCCGGCTGGGCTCCATGGTAGTGCTGGACTGCGGCTTCTCGGCGCTG---AAGGACAAC
CGCTTCTCGGTTGAGTGGCGGTACCAGTTCCAGGGTTCTGGGCACGTGGTGTACGCCTAC
GACGGGGTGACGGACCGCATCCTTGTTGCACAAGAAGGGGCTGAGATCTTCTTCCAGGAA
ATGCACAGCCATGGGAACGCCTCGCTTCTCCTGCGCGCTGTGAGCGTCAAGCATGAGGGC
ACTTACCTCTGCATCATTTACACCCCGTACCTCCACGTACAGCAGGCTGTGGAGCTGCGG
ATCGCTGAGCCACCCCGGGTGACCCTCCACCCAGACCCCCTCTACGTGGTGCCGGGCCGG
GACCAGGTACTGGAGTGCGAGGCTGCGTCCTACTACCCGTTGGATGTGACAGTGGAGTGG
CTTCGGCGGAATGGTACGGCTGGCGAGGTGGAGTATCTGACCGGNNNN---NNNNNNNNN
NNNCACCGCGCCAGCCCCGACGGAACCTTCACCCTCAGCAGCTATGTGCGGGTGTGGGGG
GACCCCAAGGAGCATGGGGCCCAGTACACCTGCTATGTCAGCCACCCGGCACTTAAGACT
GGC------GCGAAGAGGAGTCTGCGGCTTAGTGTGGCAGGGGAGTCTGGACCCTCTATG
GAAGATACTATCGGACTCTTCATCACTGCCTTCATCCTTTGTGGGCTTCTGACCTTCATC
AGCACGAAGGTCTCTCCTTGGCTGTCC------CCATCTGCAGGAGACGCACAACCAGTG
AAGCAGAAGGACAAGGCGGAG
>Cal_asp_TAPBP
ATGGCGCAGCCGTCCACAATCTACAAACTGTCTCTGCTGCTGAGTGCTGCTGCGGCTCTC
CTGGGAGGCGCA---GGCTCTGAGGAGACCACATCCCTGGGCAACCTGGTGGACTGCTGG
TACGTGGAGGAGGTCAAGGGTCACGCGGGCTCCTTCGCCAGAGGT---GTGTCTCAAAGG
AAGGCCCTAATGTTGTTGCGCGATGACGTCCAACGAGCCAAGGCGCTAGACTTCACCGTG
CCCCAGGACGTGGAGCCTGGCCTGTTCTTCGACGTGATTGACCCCACCAGAAGGCTCCTG
AACCGCAAGTTTCGCCAGCAGCGGGTGTCCGAGCAGAGGGTCGCTTCA---TTCTGTGAG
GTGTCCCCCTTTAAGCCCCAGGCAGCCTTCCTGGATTGGGCCCTGTCTCTGACCCCAGAG
CAGCAGAGCCCCCCGGACCTGGGTGGGGATTGGTACACCAGCATCGTGCAGGACCCCCAG
AAAACCTTCAGCATCTCCAGCGTCCACAGGGGGGTGCCGGGACCT---GAGGGCCAGCAG
GAGCAGGCCAAGAGCACCATCGTTGCTCTGAATGTCTTTACAAATACCCCTAAGCTTGCG
GCCCGGCTGGGATCCAAGGTAGTGCTGGACTGCGGCTTCTCGGCGCTG---AAGGACGAC
CGCTTCTCAGTTGAGTGGCGGTACCAATTCCAGGGTTCTGGACACGTGGTGTACGCCTAC
GATGGGGTGACGGACCGCATCCTTGTTGCACAAGAAGGGGCTGAGATCTTCTTCCAGGAA
ATGCACAGCCATGGGAACGCCTCGCTTCTCCTGCGCGATGTGAGCGTCCAGCATGAGGGC
ACCTACCTCTGCATCATTTACACCCCGTACCTCCACGTGCAGCAGGCTGTGGAGCTGCGG
ATTGCTGAGCCACCCCGGGTGACCCTCCACCCAGACCCCCTCTACGTGGTGCCGGGCCGG
GACCAGGTACTGGAGTGCGAGGCTGCGTCCTACTACCCGTTGGATGTGACAGTGGAGTGG
CTTCGGCGGAATGGTACGGCGGGCGAGGCGGAGTATCTGACAGGTTCC---TGGCAATCC
AACCACCGTGCCAGCCCCGACGGCACCTTCAGCCTCAGCAGCTATGTGCGGGTGTGGGGG
GACCCCAAGGAGCATGGGGCCCAGTACACCTGCTATGTCAGTCACCCGGCACTTAAGACT
GGC------GCTAAGAGGAGTCTGCGGCTTAGTGTGGCAGGGGAGTCTGGACCCTCAATG
GAAGATACTATCGGACTCTTCATCACTGCCTTCATCCTCTGTGGGCTTCTGACCTTCATC
AGCACGAAGGTCTCTCCTTGGCTGTCC------CCATCCGCAGGAGATGCACAATCAGTG
AAGCAGAAGGACAAGGCGGAG
>Cyn_pyr_TAPBP
ATGGCGCAGCCGTCCACAATCTACAAACTGGCTCTGCTGCTGAGTGGGGCTGCGGCTCTG
CTGGGGGGCGCC---GGCTCTGAGGAGACCACATCCCTGGGCACCCTGGTGGACTGCTGG
TACGTGGAGGAGGTCAAGGGTCACGCGGGCTCCTTCGCCAGAGGT---GTGTCTCAAAGG
AAGGCCCTGATGTTGTTGCGCGATGACCTCCAACGAGCCAAGGCGCTAGACTTCACCGTG
CCCCAGGACGTGGAGCCTGGCCTCTTCTTCGACGTGATTGATCCCACCAGAAGGCTCCTG
AACCGCAAGTTTCGCCAGCAGCGGGCGTCCGAGCGGAGGCTCGCTTCA---TTCTGTGAG
GTGTCCCCCTTTAAGCCACAGGCAGCCTTCCTGGATTGGGCCCTGTCTCTGACCCCAGAG
CAGCAGAGCCCCCCAGACCTGGGTGGGGATTGGTACACCAGCATCCTGCAGGACCCCCAG
AAAACCTTCAGCATCTCCAGCGTCCACAGGAGCGTGCCGGGACCT---GAGGGCCTGCAG
GAGCAGACCAAGAGCACCATGGTTGCTCTGAATGTCTTTACAAACACCCCTAAGCTTGCG
GCCCGGCTGGGATCCAAGGTAGTGCTGGACTGCGCCTTCTCAGCGCTG---AAGGATGAC
CGCTTCTCGGTTGAGTGGCGGTACCAGTTCCAGGGTTCTGGACACGTGGTGTACGCCTAT
GATGGGGTGACGGACCGCATCCTTGTTGCACAAGAAGGGGCTGAGATCTTCTTCCAGGAA
ATGCACAGCCATGGGAACGCCTCGCTTCTGCTGCGCGATGTGAGCGTCAAGCATGAGGGA
ACCTACCTCTGCATCGTTTACACCCCGTACCTCCACGTACAGCAGGCTGTGGAGCTGCGG
ATTGCTGAGCCACCCCGGGTGACCCTCCACCCAGACCCCCTCTACGTGGTGCCGGGCCGA
GACCAGGTACTGGAGTGCGAGGCTGCGTCCTACTACCCATTGGATGTGACAGTGGAGTGG
CTACGGCGGAATGGTACAGCGGGCGAGGTGGAGTATCTGACAGGTTCC---TGGCAATCC
AACCACCGTGCCAGCCCCGACGGCACCTTCACCCTCAGCAGCTATGTGCGGGTGTGGGGG
GACCCCAAGGAGCACGGGGCCCAGTACATCTGCTATGTCAGCCATCCGGCACTTAAGACA
GGC------GCTAAGAGGAGCCTGCGGCTTAGTGTGGCAGGGGAGTCTGGACCCTCAATG
GAAGATACTATCGGACTCTTCATTACTGCCTTCATCCTTTGTGGGCTTCTGACCTTCATC
AGCACGAAGGTCTCTCCTTGGCTGTCC------CCATCCGCAGGAGACGCACCATCAGTG
AAGCAGAAGGACAAGGCAGAG
>Cyn_cya_TAPBP
ATGGCGCAGACGGCCACAATCTACAAACTGGCTCTGCTGCTGAGTGGGGCTGCAGCTCTG
CTGGGGGGCGCC---GGCTCTGAGGAGACCACATCCCTGGGCACCCTGGTGGACTGCTGG
TATGTGGAGGAGGTCAAGGGTCACGCGGGCTCCTTCGCCAGAGGG---GTGTCTCAAAGG
AAGGCCCTGATGTTGTTGCGCGATGACGTCCAACGAGCCAAGGCGCTAGACTTCACCGTG
CCCCAGGACGTGGAGCCCGGCCTCTTCTTCGACGTGATTGACCCCACCAGAAGGCTCCTG
AACCGCAAGTTTCGCCAACAGCGGGCATCCGAGCGGAGGCTCGCTTCA---TTCTGTGAG
GTGTCCCCATTTAAGCCACAGGCAGCCTTCCTGGATTGGGCCCTGTCTCTGACCCCAGAG
CAGCAGAGCCCCCCAGACCTGGGTGGGGATTGGTACACCAGCATCCTGCAGGACCCACAG
AAAACCTTCAGCATCTCCAGCGTCCACAGGGGGGTGCCGGGACCT---GAGGGCCTGCAG
GAGCAGGCCAAGAGCACCATGGTGGCTCTGAATGTCTTTACAAACACCCCTAAGCTTGCG
GCCCGGCTGGGATCCAAGATAGTGCTGGACTGCGCCTTCTCAGCGCTG---AAGGATGAC
CGCTTCTCGGTTGAGTGGCGGTACCAGTTCCAGGGTTCTGGACACGTGGTGTACGCCTAT
GATGGGGTGACGGACCGCATCCTTGTTGCACAAGAAGGGGCTGAGATCTTCTTCCAGGAA
ATGCACAGCCATGGGAACGCCTCGCTTCTGCTGCGTGATGTGAGCGTCAAGCATGAGGGA
ACCTACCTCTGCATCGTTTACACCCCGTACCTCCACGTACAGCAGGCTGTGGAGCTGCGG
ATTGCTGAGCCACCCCGGGTGACCCTCCACCCAGACCCCCTCTACGTGGTGCCGGGCCGA
GACCAGGTACTGGAGTGCGAGGCTGCGTCTTACTACCCATTGGATGTGACAGTGGAGTGG
CTACGGCGGAATGGTACAGCGGGCGAGGTGGAGTATCTGACAGGTTCC---TGGCAATCC
AACCACCGTGCCAGCCCCGACGGCACCTTCACCCTCAGCAGCTATGTGCGGGTGTGGGGG
GACCCCAAGGAGCACGGGGCCCAGTACACCTGCTATGTCAGCCATCCGGCACTTAAGACG
GGC------GCTAAGAGGAGCCTGCGGCTTAGTGTGGCAGGGGAGTCTGGACCCTCAATG
GAAGATACTATTGGACTCTTCATCACTGCCTTCATCCTTTGTGGGCTTCTGACCTTCATC
AGCACGAAGGTCTCTCCTTGGCTGTCC------CCATCCGCAGGAGACGCACAATCAGTG
AAGCAGAAGGACAAGGCGGAG
>Chio_lus_TAPBP
NNNNNNNNNNNNNNNNNNNNNNNNNGGCTGTCTCTGCTGCTGAGCGCTGCTACCGCTCTC
CTTGGAGACGTC---GCCTCT---GAGACCACCTCCCTGGGCACCCTGGTGGACTGCTGG
TATGTGGAGGAGGTCACTGGCCACACTGGCTCCTTCGCTAGAGGG---GTGTCCCAGAAG
AAGGCCCTGATGCTGCTTCGTGATGGCGTCCAACGCACCAAGGCGCTAGACTTCAACCTG
CCCCAGGATGTGGAGCCCGGCCTGTGCTTCGACGTGATTGACCCCAGCAGAAGGCTCCTG
AACACCAAGTTTGGCCAGCGCAAGGTGTCTGGGCAGAGGGTTTCCTCA---TTCTGCGAG
GTGTCCCCCTTTAAGCCCCAGTTCTCGTACCTGGACTGGGCCGTGTCTTTGACCCCGGAG
CAGCAGAGCCCCCCGGACCTGGGTGGGGCCTGGTTCACCAGCGTCCTGCAGGACCCCCAG
AGAACCTTCAGCATCGCCAGCGTCCACCGAGCAGTAGCAGGTCCC---GAGGACCAGGAG
GGACTGGTCAAGAGCACCACAGTGGCTCTGAATGTCTTTACAAATACCCCGAAGATTGCA
GCCCGGCTGGGATCTGAGGTAGTGCTGGACTGCGCCTTCTCGGCGCTG---AATGCCGAC
CGCTTTTCCGTCGAGTGGCGCTATCAGTTCCAGGGCTCCGGACACGTGGTTTACGCCTAC
GATGGAGTGGCCGACCGCATACTTGTTGCACAAGAAGGGGCGGAGATCTTCTTCCAGGAA
CTGCACAGCCATGGGAACGTCTCGCTTCTTCTGCGCAACGTGAGCGTCCAGCATGAAGGA
ACCTACCTCTGCATTGTCTACACGCCGTACCTCCACGTACAGCAGGCTGTGGCACTGGAG
ATCGCTGAGCCACCCCGGGTGACCCTCCACCCAGACCCCCTCTACGTGCTGCCGGGGCGG
GATCAGGTGCTGGAGTGCGAGGCTGCTGCCTTCTACCCCTTGGATGTGACTGTGGAGTGG
CTGCGGCGCAACGGGACGGTGGGCGACGTGGAGTACCTGACAGGTTCC---TGGCAGGCC
AACCACCGTGCCAGCCCAAATGGCACCTTCACCGTCAGCAGCTATGTGCGAGTGTGGGGG
GACCCCAAGGAGCATGGGGCCCTGTACACCTGTTACGTCAGCCACCCGGCACTGAAGACT
GGC------ACCAGGAAGAGTCTCCGGCTTAGTGTGGCAGGGGAGTCGGGACCCTCTGTG
GAGGACACTATCGGACTCTTCATCACAGCCTTCATCCTCTGTGGGATTCTGACCTTCATC
AGCATGAAGGTGCTCCCTTGGCTGGCC------CCAGCCTCAGGAGACACCCGGTTGGTG
GAGCGGAAGGACAAGGCGGAG
>Sal_sal_TAPBP
ATGGCGCAGCCGTGCACAATCTACAAACTGTCTCTGCTGCTGAGCGCTGCTGCGGCTCTT
CTGGGGGGCGTC---GGCACTGAGGAGACCACCTCCCTGGGCGCCCTGGTGGACTGCTGG
TACGTGGAGGAGGTCACTGGTCATGCGGGCTCCTTCGCTAGAGGT---GTGTCCCAGAAG
AAGGCCCAGATGCTGCTGCGCGACGACGTCCAACGCACGAAGGCGCTAGACTTCACCCTG
CCTCGGGACGTGGAGCCCGGCCTATTCTTCGATGTGATCGACCCCACCAGAAGGCTCCTG
AACCCCAAGTTTCGCCAGCGGCAGGTGTCAGGGCAGAGGGTCTCCTCA---TTCTGCGAG
GTGTCCCCCTTCAGGCCCCAGCTCTCCTTCCTGGACTGGGCCCTGTCTCTGACCCCGGAG
CAGCAGAGCCCCCCAGACCTGGGTGGGGCTTGGTTCACCAGCATCCTGCAGGACCCCCAG
AAAACCTTCAGCATCGCCAGCGTCCACCGAGGGGTACCAGGACCC---GAGGGCCAGGAG
GTACAGGCTAAGAGCACCATAGTGGCTCTGAATGTCTTTACAAAGACCCCGAAGATTGTG
GCGCGGCTGGGATCTGAGGTAGTGCTGGACTGCGCCTTCTCGGCGCTG---AAGGACGAC
CACTTCTCTGTTGAGTGGCGCTATCAGTTCCAGGGCTCAGGACACGTGGTGTACGCCTAC
GATGGAGTGACCGACCGCATAGTTGTTGCACAAGAAGGGGCTGATGTCTTCTTCCAGGAA
CTGCACAGCCATGGCAACGCCTCGCTTCTGCTGCGCAACGTGAGCGTCCAGCACGAGGGA
ACCTACCTTTGCATTGTCTACACTCCATACCTCCACGTACAGCAGGCTGTGGAGCTGGGG
ATCGCTGAGCCACCCCGGGTGACCCTCCACCCAGACCCCCTCTACGTGCTGCCAGGGCGG
GATCAGGTACTGGAGTGCGAGGCTGCGGCCTACTACCCGTTGGATGTGACCGTGGAGTGG
CTGCGGCGGAACGGTACGGTGGGCGACGTGGAGTACCTAACCGGGTCC---TGGCAGTCC
AGCCACCGTGCCAGCCCCAATGGCACCTTCACCCTCAGCAGCTATGTGCGGGTGTGGGGG
GACCCCAAGGAGCATGGGGCCCAGTACACCTGCTATGTCAGCCACCCGGCACTGAAGACT
GGC------ACCAGGAGGAGTCTCCAGCTTAGTGTGGCAGGGGAGTCGGGACCCTCTGTG
GAGGATACTATCGGACTCTTCATCACAGCCTTCATCCTCTGTGGGATTCTCACCTTCATC
AGCATGAAGGTCCCCCCGTGGCTGGCC------CCATCCTCAGGAGACGCACGGTCGGTG
GAGCAGAAGGACAAGGCGGAG
>Pleur_wal_TAPBP
ATGGCGCCGCCGTCCACAATCTACAAACTGTCTCTGCTGCTGAGTGCTGCTGGGGCTCTC
CTGGGGGGCGCG---GGCTCTGAGGAGACCACCTCCCTGGGCACCCTCGTGGACTGCTGG
TATGTGGAGGAGGTCACAGGTTATACAGGCTCCTTCGCCAGAGGG---GTGTCCCAGAAG
AAGGCCATGGTGTTACTGCGCGATGACGTCCAACACATCAAGGCGCTAGACTTCACCGTG
CCTCAGGACGTTGAGGCTGGCCTGCTCTTCGACGTGATTGACCCCACCAGAAGGCTCCTG
AACCCCAAGTTGCGCCAGCAGCAGGCATCGGAGAAGAGGGTTGCTTCC---TTCTGTGAG
GTGTCCCCCTTCAAGCCCCAGGTAGCCTTCGTGGACTGGGCCCTTTCTCTGACCCCAGAG
CAGCAGAGCCCCTTGGACCTGGGTGGGGCTTGGTACATCAGCAACCTGCAGAACCCCCAA
AAAACCTTCAGCATCTCCAGCATCCACAGGGAGGTACCAGGACCT---GAGGGCCAGAAG
GGGCAGGCCAAGAGCACCATGGTTGCTCTGAATATCTTTACAAATACCCCCAAGATTGCG
GCCCGCCTGGGATCCAAAGTAGTGCTGGACTGCGCCTTCTCAGCGGTG---AAGGGTGAC
CGCTTCTCAGTTGAGTGGCGCTACCAATTCCAGGGGTCTGGAGACGTGGTGTACGCCTAT
GATGGAGTGACAGACCGCATCCTTGTTGCACAAGAAGGTGCTGAGATCTTCTTCCAGGAA
ATGCACCGCCATGGAAACGCCTCGCTCCTCCTGCACGATGTGAGCGTCAAGCACGAGGGA
ACCTACATCTGCATCGTCTACACCCCCTACCTCCACGTACAGCAGGCTGTGGAGCTACGG
ATCGCTGAGCCGCCCCGGGTGACCCTCCACCCTGACCCTCTCTACGTGGTGCCGGGCCGG
GACCAGGTGCTGGAGTGCGAGGCGGCAGCCTACTACCCGTTGGATGTGACAGTGGAGTGG
CTACGGCGGAACGGTACAGCGGGCGAGGTGGAGTATCTTACAAGTTCC---TGGCAATCC
AATCACCGTGCCAGCCCCGATGGCACCTTCACCGTCAGCAGCTACGTGCGTGTGTGGGGG
GATCCCAAGGAGCATGGAGCCCTGTACACCTGCTATGTCAGTCACTCAGCACTTAAGACT
GGC------GCTAAGAAGAGTCTGCGGCTTAGTGTGGCAGGGGAGTCTGGGCCCTCTATG
GAGGATACTATCGGACTCTTCATCACTGCCTTCATCCTCTGTGGGCTTCTGAGCTTCATC
AGCACAAAGGTCTCTCCCTGGCTGTCC------CCATCTGCAGGAGACGCACAACCAGTG
GATCAAAAGGCCAAGGCAGAG
>Tyl_wen_TAPBP
ATGGCGCCGCCCTCCACAATCTACAAACTCTCTCTGCTGCTGAGTGCTGCTGGGGCTCTC
CTGGGGGGTGCT---GGCTCTGAGGAGACCACCTCCCTGGGCACCCTGGTGGACTGCTGG
TACGTGGAGGAGGTCACAGGTTACACAGGCTCCTTCGCCAGAGGG---GTGTCCCAGAAG
AAGGCCCTGATCTTACTGCGCGATGACGTCCAACACATCAAGGCGCTAGACTTCACCGTG
CCCCAGGACGTGGAGCCTGGCCTGCTCTTCGACGTGATTGACCCCACCAGAAGGCTAGTG
AACCCCAAGTTGCGCCAGCAGCAGGCATCGGAGAAGAGGGTCGCTTCC---TTCTGTGAG
GTGTCCCCCTTTAAGCCCCAGGTAGCCTTCGTGGACTGGGCCCTTTCTCTGACCCCAGAG
CAGCAGAGCCCCTTGGACCTGGGTGGGGCTTGGTACATCAGCAACCTGCAGGACCCCCAG
AAAACCTTCAGCATCTCCAGCGTCCACAGGGAGGTACCAGGACCT---GAGGGCCAGCAG
GGGCTGGCCAAGAGCACCATGGTTGCTCTGAATGTCTTTACAAATACCCCCAAGATGGCG
GCCCGGCTGGGATCCAAAGTAGTGCTGGACTGCACCTTCTCAGCGCTG---AAAGGTGAC
CGCTTCTCAGTTGAGTGGCGCTACCAATTCCAGGGGTCTGGAGACGTGGTGTACGCCTAT
GATGGAGTGACGGACCGCATCCTTGTTGCACAAGAAGGTGCTGAGATCTTCTTCCAGGAA
ATGCACCGCCATGGAAACGCCTCGCTCCTCCTGCACGATGTGAGCGTCAAGCACGAGGGA
ACCTACATCTGCATCGTCTACACCCCGTACCTCCACGTACAGCAGGCTGTGGAGCTACGG
ATCGCTGAGCCGCCCCAGGTGACCCTCCACCCTGACCCTCTCTACGTGGTGCCGGGCCGG
GACCAGGTACTGGAGTGCAAGGCTGCAGCCTACTACCCGTTGGATGTGACAGTGGAGTGG
CTACGGCGGAATGGTACAGCGGGCGAGGTGGAGTATCTGACAAGTTCC---TGGCAATCC
AATCACCGTGCCAGCCCCGATGGCACCTTCACCGTCAGCAGCTATGTGCATGTGTGGGGG
GATCCCAAGGAGCATGGAGCCCTGTACACCTGCTATGTCAGTCACCCGGCACTTAAGACT
GGC------GCTAAGAGGAGTCTGCGGCTTAGTGTGGCAGGGGAGTCTGGACCCTCTATG
GAGGATACTATTGGACTCTTCATCACTGCCTTCATCCTCTGTGGGCTTCTGACCTTCATC
AACACAAAGGTCTCTCCTTGGCTGTCC------CCGTCTGCAGGAGACGCACAACCAGTG
GAGCAAAAGGACAAGGCAGAG
>Amb_mex_TAPBP
ATGGTGGAACTGTCCACGATTTACCGACTGTCTGTGCTGCTGTGCACTGTCGCAGTGCTC
CTGGGGCGTGCCGCC---ACTCATGACACCACCTCGCTGGGGAACCTGCTGGACTGCTGG
TACATAGATGAGGTCAAAGGTCGCATGGGGTCCTTCCCC---GGCGCTGTGGCCCAGAAG
AAAGCCCTGCTGCTGCTGCGCCACGGTGTCCAGCGCACCGCTCCGCTGGACTTCCACCTG
CCCGAGGACGTGGAGCCCGGCCTGCTCTTTGACGTGATTGACCCAACCAGAGGGCTCTTG
AACGCCAAGCTCCACCGGCGCACCGCGTCCCGAGAGGATCCCGGCTCA---GCGTGCGAG
CTAACCGTCTTTAAACCGCAGGCCGCCTTTGTGGATTGGACCTTGACGCTGACCAAGGAG
CAGCTGAGTCCCCCGGACCTGGGGGGTCCCTGGTACACCAGCATCCTGCACAACCCTCAA
CGTACCTTCAGCATCGCCAGCATCCACCGGGAGGTGCCGAGACCA---GAGGATGACCGG
GTGCACTCCAAAAGCACGCTGGTGGCCATGAATGTCTTCACGCGCACCCCCCGCGCCGAG
GCTCGCCTGGGCTCTGACGTGCTCCTTGACTGCGGCTTCTCGATCTCG---CGAGACCGG
AAGTTCTCGGTGGAGTGGCGCTACCAGTTCCAGGGCTCCGGGCATGTGGTGTATGCCTAC
GATGCAGCGGCGGACCGTGTGGCCTTGGCACGTGAGGGGGCGGAGCTTTTCTTCCCCGAG
ATGCACCGCCACGGGAACGCCACCCTCCTGCTTCGCGGGGTGGGTGTCAAGGACGAGGGC
ACCTACCTCTGCATTGTCTACACGCCGTACCTGCACACCCAGGTGTCCGTGGATCTGCGC
ATCACTGAGCCGCCCCAGGTGTTTCTCCGCCCAGACCCCCTCTATGTGGTGCCGGGGGGC
GAGGAGGTGCTGGAGTGCAAAGCTTCGGGCTACTATCCGCTGGATGTGACAGTGGAATGG
CTGCGGCGGAACGGCTCTGCAGGCTCGGCGGAGTACCTGGCAGACTCC---TGGCAATCC
AACCACCACATCAACCCCAACGGCACCTTCTCCCTGAGCAGCTTCGTGCGGGTGCGGGGG
TCCGCAGAGGAGCACGGGGACCTGTATACCTGCTATGTGAGCCACACAACGCTCAAGGCC
GGC------GCCAAGAAGAGCCTCCGCCTCAAGGTGGCAGGGGAGTCAGGACTCTCGATG
GACGATGTCATTGGACTTTTCATCACCGCCTTTCTCCTGTATGGGCTTCTAGCATTCCTC
AGCACAAAGGTTCCTCAATGGCTATCC------AGGACCACAGAGGAC------------
---CAGAAGGACAAGGCTGAA
>Amb_lat_TAPBP
ATGGTGAAACTGTCCACGATTTACCGACTGTCTGTGCTGCTGGGCACTGTTGCAGTGCTC
CTGGGGCGTGCCGCC---ACACATGAGACCACCTCGCTGGGGAACCTGCTGGACTGCTGG
TACATAGATGAGGTCAAAGGTCGCATGGGGTCCTTCCCC---GGTGCTGTGGCCCAGAAG
AAAGCCCTGCTGCTGCTACGCCACGGCGTCCAGCGCACCGCTCCGCTGGACTTCCCCCTG
CCCGAGGACGTGGAGCCCGGCCTGCTCTTTGACGTGATAGACCCAACCAGAGGGCTCTTG
AACGCCAAGCTCCACCGGCGCACCGCGTCCCGAGAGGATCCCGGCTCA---GCGTGCGAG
CTAACCGTCTTTAAACCGCAGGCCGCCTTTGTGGATTGGACCTTGACGCTGACCGAGGAG
CAGCTGAGTCCCCCGGACCTGGGGGGGCCCTGGTACTCCAGCATCCTGCACAACCCTCAA
CGTACCTTCAGCATCGCCAGCATCCACCGGGAGGTGCCGAGACCA---GAGGATGACCGG
GCGTACTCCAAAAGCACGCTGGTGGCCATGAATGTCTTCACGCGCACCCCACGCGCCGTG
GCTCGCCTGGGCTCTGACGTGCTGCTTGACTGCGGCTTCTCGATCTCG---CGAGACCGC
AAGTTCTCGGTGGAGTGGCGCTACCAGTTCCAGGGCTCCGGGCACGTGGTGTACGCCTAC
GACGCAGCGGCGGACCGCGTGGCCCTGGCGCGCGAGGGGGCGGAGCTTTTCTTCCCCGAG
ATGCAGCGCCACGGGAACGCCTCCCTCCTGCTGCGCGGGGTGGGCGTCAAGGACGAGGGC
ACCTACCTCTGCATCGTCTACACGCCCTACCTGCACGCCCAGGTGTCCGTGGATCTGCGC
ATCACTGAGCCGCCCCAGGTTTTTCTCCGTCAAGACCCCCTCTATGTGGTGCCGGGCGGC
GAGCAGGTGCTGGAGTGCGAAGCTTCGGGCTACTATCCGCTGGATGTGACAGTGGAATGG
CTGCGGCGGAACGGCTCTGCAGGCTCGGTGGAGTACCTGGCAGGCTCC---TGGCAATCC
AACCACCACATCAACCCCAACGGCACCTTCTCCCTGAGCAGCTTTGTGCGGGTGCGGGGG
TCCGCAGAGGAGCACGGGGACCAGTATACCTGTTATGTGAGCCACGCTACGCTCAAGGCC
GGC------GCCAAGAAGAGCCTCCGCCTCAAGGTGGCAGGGGAGTCTGGACTCTCGATG
GACGATGTCATTGGACTTTTCATCACCGCCTTTCTCCTGTATGGGCTTCTAGCATTCATC
AGCACGAAGGTTCCTCAATGGCTATCC------AAGACCTCAGGGGACAGGAAAACAGGG
GACCAGAAGGACAAGGCTGAA
>Amb_tig_TAPBP
ATGGTGAAACTGTCCACGATTTACCGACTGTCTGTGCTGCTGGGCACTGTCGCAGTGCTC
CTGGGGCATGCCGCC---ACTCATGAGACCACCTCGCTGGGGAACCTGCTGGACTGCTGG
TACATAGATGAGGTCAAAGGTCGCATGGGGTCCTTCCCC---GGCGCTGTGGCCCAGAAG
AAAGCCCTGCTGCTGCTGCGCCACGGTGTCCAGCGCACCGCTCCGCTGGACTTCCACCTG
CCCGAGGACGTGGAGCCCGGCCTGCTCTTTGACGTGATTGACCCAACCAGAGGGCTCTTG
AACGCCAAGCTCCACCGGCGCACCGCGTTCCGAGAGGATCCCGGCTCA---GCGTGCGAG
CTAACCGTCTTTAAACCGCAGGCCGCCTTTGTGGATTGGACCTTGACTCTGACCAAGGAG
CAGCTGAGTCCCCCGGACCTAGGGGGTCCCTGGTACACCAGCATCCTGCACAACCCTCAA
CGTACCTTCAGCATCGCCAGCATCCACCGGGAGGTGCCGAGACCA---GAGGATGACCGG
GTGCACTCCAAAAGCACGCTGGTGGCCATGAATGTCTTCACGCGCACCCCCCGCGCTGAG
GCTCGCCTGGGCTCTGACGTGCTCCTTGACTGCGGCTTCTCGATCTCG---CGAGACCGG
AAGTTCTCGGTGGAGTGGCGCTACCAGTTTCAGGGCTCCGGGCATGTGGTGTATGCCTAC
GATGCAGCGGCAGACCGTGTGGCCTTGGCACGTGAGGGGGCGGAGCTTTTCTTCCCCGAG
ATGCACCGCCACGGGAACGCCACCCTCCTGCTTCGCGGGGTGGGTGTCAAGGACGAGGGC
ACCTACCTCTGCATTGTCTACACGCCGTACCTGCACACCCAGGTGTCCGTGGATCTGCGC
ATCACTGAGCCGCCCCAGGTGTTTCTCCGCCCAGACCCCCTCTATGTGGTGCCGGGGGGC
GAGCAGGTGCTGGAGTGCAAAGCTTCGGGCTACTATCCGCTGGATGTGACAGTGGAATGG
CTGCGGCGGAACGGCTCTGCAGGCTCGGCGGAGTACCTGGCAGACTCC---TGGCAATCC
AACCACCACATCAACCCCAACGGCACCTTCTCCCTGAGCAGCTTCGTGCGGGTGCGGGGG
TCCGCAGAGGAGCACGGGGACCTGTATACCTGCTATGTGAGCCACGCAACACTCAAGGCC
GGC------GCCAAGAAGAGCCTCCGCCTCAAGGTGGCAGGGGAGTCAGGACTCTCGATG
GACGATGTCATTGGACTTTTCATCACCGCCTTTCTCCTGTATGGGCTTCTGGCATTCCTC
AGCACAAAGGTTCCTCAATGGCTATCC------AGGACCACAGAGGAC------------
---CAGAAGGACAAGGCTGAA
>Amb_tex_TAPBP
ATGGTGGAACTGTCCACGATTTACCGACTGTCTGTGCTGCTGGGCACTGTGGCAGCGCTC
CTGGGGCGTGCTGCC---ACTCATGAGACCACCTCGCTGGGGAACCTGCTGGACTGCTGG
TACATAGATGAGGTCAAAGGTCGCATGGGGTCCTTCCCC---GGCGCTGTGGCCCAGAAG
AAAGCCCTGCTGCTGCTGCGCCACGGCGTCCAGCGCACCGCTCCGCTGGACTTCCACCTG
CCCGAGGACGTGGAGCCCGGCCTGCTCTTTGACGTGATTGACCCAACCAGAGGGCTCTTG
AACGCCAAGCTCCACCGGCGCACCGCGTCCCGAGAGGATCCCGGCTCA---NNNNNNNAG
CTAACCGTCTTTAAACCGCAGGCCGCCTTTGTGGATTGGACCTTGACGCTGACCGAGGAG
CAGCTGAGTCCCCCGGACCTGGGGGGGCCCTGGTACACCAGCATCCTGCACAACCCTCAA
CGTACCTTCAGCATCGCCAGCATCCACCGGGAGGTGCCGAGACTA---GAGGATGAACGG
GTGCAGTCCAAAAGCACGCTGGTGGCCATGAATGTCTTCACGCACACCCCCCACGCCGAG
GCTCGCCTGGGCTCTGACGTGCTCCTTGACTGCAGCTTCTCGATCTCG---CGAGACCGG
AAGTTCTCAGTGGAGTGGCGCTACCAGTTCCAGGGCTCCGGGCACGTGGTGTACGCCTAC
GACGCAGCGGCGGACCGCGGGGNCCTGGCGCGCGAGGGGGCAGAGCTTTTCTTCCCCGAG
ATGCAGCGCCACGGGAACGCCTCCCTCCTGCTGCGCGGGGTGGGCGTCAAGGACGAGGGC
ACTTACCTCTGCATCGTCTACACACCGTACCTGCACGCCCAGGTGTCCGTGGATCTGCGC
ATCACCGAGCCGCCCCAGGTGTTTCTCCGTCCAGACCCCCTCTATGTGGTGCCGGGGGGC
GACCAGGTGCTGGAGTGCAAAGCTTCGGCCTACTATCCGCTGGATGTGACGGTGGAATGG
CTGCGGCGGAACGGCTCGGCAGGCTCGGCGGAGTACCTGGCAGGCTCC---TGGCAATCC
AACCACCACATCAACCCCAACGGCACCTTCTCCCTGAGCAGCTTCGTGCGGGTGCGGGGT
TTGGCAGAGGAGCACGGGGACCTGTATACCTGCTATGTGAGCCACGTTACGCTCAAGGCC
GGC------GCCAAGAAGAGCCTCCGCCTCAAGGTGGCAGGGGAGTCAGGACTCTCGATG
GACGATGTCATTGGACTTTTCATCACTGCCTTTCTCCTGTATGGGCTTCTAGCATTCCTC
AGCACGAAGGTTCCTCAATGGCTATCC------AGGACCACAGAGGAC------------
---CAGAAGGACAAAGCTGAA
>Hyd_ital_TAPBP
ATGGCAGCATTATCTACCATCTACAGACTGTCTCTGCTCCTGAGCGCCCTTTTCGCATTC
CTTGGACCCGCT---GGCTGTACGGACACC---TCTCTGGGGACCCTGCTGGACTGCTGG
TTCGTAGAGGAGGTTGGAGGGCGCATGGGCTCCTTCCCCAGTGGG---GTGTCCCAGAAG
AAAACTGTTCTCCTACTTCGTGATAGCTCGCAGCGCACTTTGGCCCAGGACCCCAGAAAA
CCACAGGATTCCGAGTCTGGCCTCTTTTTTGATGCAATTGACCGCACCGGAAGACTCTTG
AACCCTAAAGTGCGACAACTGCTAGTTTCTGAGGCTGCGACC------------TGTGAG
GTTTACCTGTTCAGACCTCAGGCAGCCTTTGTGGAATGGGCCCGGTCTCTAACAACCGAG
CAGCAGAGCCCACCATATCTGGAGGGAACATGGTATACCAGTGTACTACAGGATAAACAA
CATACTTTTAGCTTCGCCAGCATCCATAAGGAGACACTTGGACCT---GGAGACAACAGC
GAGCACATCAAAAGCACTGAGGTGGCCCTGAATGTCTTCACAAGAACTCCCCAGCTCGCA
GCCCGGCTGGCTACAACAGTTCTCCTGCATTGCGGCTTTTCGGCAGCA---CTGGACCAG
CGGTTCTCTGTGGAGTGGCGCTATCAGTTCCAGGGTTCCGGGCGTGTGGTGTATGCCTAC
GATGGGGCGAAGGATCGTGTGGTCCAGGCACAGGAGGGTGCAGAGATCTTTTTCGAAGAA
ATGCACCACAGCGGGAATGCCTCTCTCCTGCTCCGCAGGGTAGCAATCAAGGACGAAGGC
ACCTATCTCTGCATTGTTTACACACCCTATCTTCACGCCCAACAGTCTGTGGAGCTGCGG
ATCACTGAGCCTCCCGTAGTGTCTCTCCACCCCAACCCTCTCTATGTCGTTCCTGGAAGG
GAGCAGGTGTTGGAGTGTGTGGCTTCAGCATACTACCCACTGGATGTTACGGTTGAGTGG
TTGCTTCAGAATAGCTCATCAGGTGGCACCCAATACCTGACTGGTTCC---TGGCAGAGC
AGCCACCATCCCAACCAGAATGGCACCTTCACCCTCCGCAGCTACATCCTGGTGCGAGCG
TTAGCCCAGGATCATGGAGCTCTTTATACTTGCTGCGTCAGCCACACTGCTCTCAAGACT
GCT------GCCAAGAGGAGTCTCCATTTCCAGGTGGCAGGTGAGTTGGGACCATCCATC
GAAGACGCTATTGGACTCTTTATCACCGCCTTTGTGCTTTATGGGCTTCTGGCATTGATT
TGGATGAAGGTATCACCATCACTTCCC------AGAGGCTTAGAGGATAGTAAACCAGAG
GAGCAAAAGGAAAAGATGGAG
>Hyd_stri_TAPBP
ATGGCAGAATTATCTACCATCTACAGATTGTCTCTGCTCCTGAGCGTCCTTTTCGCATTC
CTTGGACCCGCT---GGCTGTACGGACACC---TCTCTGGGGACCCTGCTGGACTGCTGG
TTCGTAGAGGAGGTTGGAGGGCGCATGGGCTCCTTTCCCAGTGGG---GTGTCCCAGAAG
AAAACTGTTCTCCTACTTCGTGATAGCTCGCAGCGCACTTTGGCCCAGGACCCCAGAAAA
CCACAGGATTCCGAGTCTGGCCTCTTTTTTGATGCAATTGACCGCACCGGAAGACTCTTG
AACCCAAAAGTGCGACAGCTGCTAGTTTCTGAGGCTGCGACC------------TGTGAG
GTTTACCTGTTCAGACCTCAGGCAGCCTTTGTGGAATGGGCCCGGTCTCTAACAACCGAG
CAGCAGAGCCCACCATATCTGGAGGGAACATGGTATACCAGTGTACTACAGGATAAACAA
CATACTTTTAGCTTCGCCAGCATCCATAAGGAGACACTTGGACCT---GGAGACAACAAC
GAACACATCAAAAGCACTGAGGTGGCCCTGAATGTCTTCACAAGAACTCCCCAGCTCGCA
GCCCGGCTGGGTACAACAGTTCTCCTGCATTGCGGCTTTTCGGCAGCA---CTGGACCAG
CGGTTCTCTGTGGAGTGGCGCTATCAGTTCCAGGGTTCCGGGCGTGTGGTGTATGCCTAC
GATGGGGCGAAGGATCGTGTGGTCCAGGCACAGGAGGGTGCAGAGATCTTTTTCGAAGAG
ATGCACCACAGCGGGAATGCCTCTCTCCTGCTCCGCAGGGTAGCAATCAAGGACGAAGGC
ACCTATCTCTGCATTGTTTACACACCCTATCTTCACGCCCAACAGTCTGTGGAGCTGCGG
ATCACTGAGCCTCCCGTAGTGTCTCTCCACCCCAACCCTCTCTATGTCGTTCCTGGAAGG
GAGCAGGTGTTGGAGTGTGTGGCTTCAGCATACTACCCACTGGATGTTACGGTTGAGTGG
TTGCTTCAGAATAGCTCATCAGGTGGCACCCAATACCTGACTGGTTCC---TGGCAGAGC
AGCCACCATCCCAACCAGAATGGCACCTACACCCTCCGCAGCTACATCCTGGTGCGAGCG
TTAGCCCAGGATCATGGAGCTCTTTATACTTGCTGCGTCAGCCACACTGCTCTCAAGACT
GCT------GCCAAGAGGAGTCTCCATTTCCAGGTGGCAGGTGAGTTGGGACCATCCATC
GAAGACGCTATTGGACTCTTTATCACCGCCTTTGTGCTTTATGGGCTTCTGGCATTGATT
TGGATGAAGGTATCACCATCACTTCCC------AGAGGCTTAGAGGATAGTAAACCAGAG
GAGCAAAAGGAAAAGATGGAG
>Bat_greg_TAPBP
ATGAAAGAATTATCTACGATCTACAGATTGTCTCTGGTC---AGCGTCGTTTTCGCACTC
CTTGGGCCCGCCGCCGGCTGTGTGGACACATCTTCCCTGGGTTCCATGCTGGACTGCTGG
TTTGTGGAGGAGGTTGGCGGGCGCATGGGCTCCTTCCCCAGT---GCAGTGTCCCAGAAG
AAATCTGTGCTCCTACTACGCCATAGCTCGCAGCGCTCTTTGGCACTGGACCCCAGAAAA
CCACAGGACACTGAGTCTGGCGTCTTTTTTGATGTGATTGACCCCACCGGAAGACTCCTG
AACCCCAAATTACGACAGCGTCTGGCTTCTGATGCTGAGGCT------GTGGCCTGTGAA
ATTTCCCTCTTCAGACCTCAGGCGGCCTTTGTGGAATGGTCCCGGTCTCTCACCGCAGAG
CAGCAGAGCCCGCCGTACCTAGGGGGCACGTGGTACTCCAGTGTACTGCAGGATCGACAG
CATAGCTTTAGCTTCACCAGCATCCTTAAGGAGATGTCTGGTCCC---GAAGACAACATG
GAGCACATTAAGAGCACTGAGGTGGCCCTAAATGTCTTCACACGCACTCCCCGGCTCACA
GCCCGGCTGGGCGCAACAATTCTCCTGCATTGTGGTTTTTCAGCAGAA---AGGGACCAG
CGTTTCTCTGTGGAGTGGCGGTACCAGTTCCAGGGCTCTGGGCGTGTGGTGTACGCCTAC
GATGGGATGAAGGACCGTGTGGTCCAGGCCCAAGAGGGCGCAGAGCTTTTTTTCAAGGAG
ATGCACAACCATGGGAATGCTTCGCTCCTGCTCCGTGGGCTGGCCATCAAGGATGAGGGC
ACCTATCTCTGCATTATTTACACACCCTATCTACATGCTCAACAGTCTGTGGAGCTGCGG
ATCACTGAGCCCCCACAAGTGTCTCTCCAGCCAAGCCCTCTCGTTGTCGTTCCTGGAAGG
GAGCAGGTGTTGGAGTGTGAGGCTTCGGCATACTACCCACTGGACGTGTCGGTGGAATGG
TTGCTGCAAAATGGCTCAACAGATGGGGCCCAATACCTGACTGGTTCT---TGGCAGAGC
AGCCACCGGCCCAACCAGGATGGCACCTTCTCCCTCAGCAGCTACGTCACGGTGCGAGGG
TCAGCCCAGGAACATGGAGCTCTATATACCTGCTATGTCAGCCACACCAGTCTCAAGACT
GCT------GTCAAGAGGAGCCTCCGCCTCCAGATGGCAGGTGAGTCAGGACCATCGATG
GAAGACGCTATTGGACTGTTTATCACAGCTTTTGTGCTTTACGGGCTTCTAGCTTTCATT
TGGATGAAGGTCTCCCCACGACTGCCC------AGCGGCTCAGCCGAAAGTGAGCCAGGG
GAGGAAAAGAAAAAGTTGGAG
>Bat_nig_TAPBP
ATGAAAGAATTATCTACTATCTACAGATTGTCTCTGGTC---AGCGTCGTTTTCGCACTC
CTTGGGCCCGCCGCCGGCTGTGTGGACACATCTTCTCTGGGTTCCATGCTGGACTGCTGG
TTTGTGGAGGAGGTTGGCGGGCGCATGGGCTCCTTCCCCAGT---GCAGTGTCCCAGAAG
AAATCTGTGCTCCTACTACGCCATAGCTCGCAGCGCTCTTTGGCACTTGACCCCAGAAAA
CCACAGGACACCGAGTCTGGCGTCTTTTTTGATGTGATTGACCCCACCGGAAGACTCCTG
AACCCCAAATTGCGACGGCGTCTGGCTTCTGATGCTGAGGCT------GTGGCCTGTGAA
ATTTCCCTCTTCAGACCTCAGGCGGCCTTTGTGGAATGGTCCCGGTCTCTCACCGCAGAG
CAGCAGAGCCCGCCGTACCTAGGGGGCACGTGGTACTCCAGTGTACTGCAGGATCGACAG
CATAGCTTTAGCTTCACCAGCATCCTTAAGGAGATGTCTGGTCCC---GAAGACAACATG
GAGCACATTAAGAGCACTGAGGTGGCCCTAAATGTCTTCACACGCACTCCCCGGCTCACA
GCCCGGCTGGGCGCAACAATTCTCCTGCATTGTGGTTTTTCAGCAGAA---AGGGACCAG
CGTTTCTCTGTGGAGTGGCGGTACCAGTTCCAGGGCTCTGGGCGTGTGGTGTACGCCTAC
GATGGGATGAAGGACCGTGTGGTCCAGGCCCAAGAGGGCGCAGAGCTTTTTTTCAAGGAG
ATGCACAACCATGGGAATGCTTCGCTCCTGCTCCGTGGGCTGGCCATCAAGGATGAGGGC
ACCTATCTCTGCATTATTTACACACCCTATCTACATGCTCAACAGTCTGTGGAGCTGCGG
ATCACTGAGCCCCCTCAAGTGTCTCTCCAGCCAAGCCCTCTCGTTGTCGTTCCTGGAAGG
GAGCAGGTGTTGGAGTGTGAGGCTTCGGCATACTACCCACTGGACGTGTCGGTGGAATGG
TTGCTGCAAAATGGCTCAACAGATGGGGCCCAATACCTGACTGGTTCT---TGGCAGAGC
AGCCACCGGCCCAACCAGGATGGCACCTTCTCCCTCAGCAGCTACGTCACGGTGCGAGGG
TCGGCCCAGGAACATGGAGCTCTATATACCTGCTATGTCAGCCACACCAGTCTCAAGACT
GCT------GTCAAGAGGAGCCTCCGCCTCCAGATGGCAGGTGAGTCAGGACCATCGATG
GAAGACGCTATTGGACTCTTTATCACAGCTTTTGTGCTTTACGGGCTTCTTGCTTTCATT
AGGNNNNNNNNNNNNNNNNNNNNNNNN------NNNNNNNNNNNNNNNNNNNNNNNNNNN
NNNNNNNNNNNNNNNNNNNNN
>Crypt_alleg_TAPBP
ATGGCGGAACTGTCTACACTCTACAGACTGTCAATGCTGCTGAGTGCTGCCGTCGCACTC
CTGGGTGGCGCA---AGCTCCGAGGAGACCACCTCGCTGGGGGCCCTGCTGGACTGCTGG
TACGTGGAGGAGGTCGGAGGTCGCATGGGCTCCTTTCCAAGTGGC---ATCTCCCAGAAG
AAGGCGCTGCTGCTGCTGCGAGACAGTACCCAGCGCACCGCTGCCCGGGACTTCACCCCG
CCGCAAGACGTGGAGCCCGGCCTGCTCTTCGACGTGATTGATCCCACCCTCCGGATCCTG
AACCCCTCGTTCCGCAGGCTGCAGGCACCGGCG---GAGGCATCT---GTGTCCTGCGAG
ATATCCCCCTTCAAACCCCAGGCAGCCTTTGTGGACTGGGCCCTGTCGCTGACACGGGAG
CAGCAGAGCCCCCAGGACCTGGGGGGGGAGTGGTACACCAGCATCCTGCAGAACCCTCAG
CACACCTTCAGCATCGCCAGCATCCACAAGGAGGTGTCCGGACCCTCAGAAGACAGAGCC
GAG---GCCAAGAGCACTCTGGTGGCCCTCAATGTCTTCACACGCACCCCCAGGCTCAGG
GCCCGGCTGGGAGCCACGGTTCTCCTGGATTGCGGTTTCTCTGCAGCTCAGAAGGAG---
CGGTTCTCCGTGGAATGGCGCTATCAGTACAGGGGCACCGGGCACGTGGTGTACGCCTAC
GACGGGGTGACGGACCGCGTGCTCGTGGCCCAGGAGGGGGCGGAGCTCTTCTTCCAGGAC
ATGCACGACCGTGGGAATGCTTCCCTCCTGATCCGTGACGTGGCAATCAAGGACGAGGGC
ACCTACCTCTGCAGCATCTACACCCCGTACCTGCATGTGCAGCAGGGTGTGGAGCTGCAC
ATCAGTGAGCCCCCACAGGTTTCCCTCAGCCCCAACCCCCTCCACGTGCTGCCTGGGAGG
CAACAGGTGCTGGAGTGCCATGCTTCTGCCTACTATCCACTGGATGTGTCGATCGATTGG
CTGCGGCAGAATGGCACGCTGGGCCAGGCAGAGTATGTGACCCAGTCT---TGGCAGTCC
AGCCACCGGCACAACTCGGACGGCACCTTCACCCTGAGCAGCTACATCCAGGTGCAGGGT
TCCACGGAGGACCACGGGGCTCTGTACAGCTGCTACGTCAGCCACGCCGCGCTTAAGTCT
GGC------ATCAAGCGGAGCCTGCGCCTCAGGGTGGCCGGGGAGTCAGGACCCTCAATG
GACGATGCCATCGGACTCTTCATCACCGCCTTCCTGCTGTATGGACTCCTGACATTCATC
AGCAAGAAGGTCTCTACATGGCTGTCG---------------GGGGATCCACAGGATGGA
AAGGAGAAG------GCCGAA
>And_dav_TAPBP
ATGGCGGAACTGTCCACACTCTACAGACTGTCAATGCTGCTGGGTGCTGCCGTCGCACTC
CTGGGGGGCGCA---AGCTGCGAGGAGACCACCTCGCTGGGGGCCCTGCTGGACTGCTGG
TACGTGGAGGAGGTCGGAGGTCGCATGGGCTCCTTTCCAAGTGGC---ATCTCCCAGAAG
AAGGCTCTGCTGCTGCTGCGGGACAGTACCCAGCGCACCGCTGCCCGGGACTTCACCCCG
CCGCAAGACGTGGAGCCCGGCCTGCTCTTTGACGTGTTTGATCCCACCCTCCGGATCCTG
AACCCCTCGTTCCGCAGGCTGCAGGCACCGGCG---GAGGCATCT---GTGTCCTGCGAG
ATCTCCCCCTTCAAACCCCAGGCAGCCTTTGTGGACTGGGCCCTGTCGCTGACACGGGAG
CAGCAGAGCCCCCAGGACCTGGGGGGGGAGTGGTACACCAGCATCCTGCAGAACCCTCAG
CACACCTTCAGCATCGCCAGCATCCACAAGGAGGTGTCCGGACCCTCAGAAGACAGAGCT
GAG---GCCAAGAGCACTCTGGTGGCCCTCAATGTCTTCACACGCACCCCCAGGCTCAGG
GCCCAGCTGGGAGCCACGGTTCTCCTGGATTGCGGTTTCTCTGCGGCTCAGAAGGAG---
CGGTTCTCCGTGGAATGGCGCTATCAGTACAAGGGCACCGGGCACGTGGTGTACGCCTAC
GACGGGGTGACGGACCGCGTGCTCGTGGCCCAGGAGGGGGCGGAGCTCTTCTTCCAGGAC
ATGCACGACCGTGGGAATGCTTCCCTCATGCTCCGTGACGTGGCAATCAAGGACGAGGGC
ACCTACCTCTGCAGCATCTACACCCCGTACCTGCACGTGCAGCAGGGTGTGGCGCTGCAC
ATCAGTGAGCCCCCACAGGTTTCCCTCAGCCCCAACCCCCTCCACGTGCTGCCTGGGAGG
CAACAGGTGCTGGAGTGCCATGCTTCTGCCTACTATCCACTGGATGTGTCGATCGATTGG
CTGCGGCAGAATGGCACGCTGGGCCAGGCCGAGTATGTGACCCAGTCT---TGGCAGTCC
AGCCACCGGCACAACTCGGACGGCACCTTCACCCTGAGCAGCTACATCCAGGTGCAGGGT
TCCACTGAGGACCACGGGGCTCTGTACAGCTGCTACGTCAGCCACGCCGCGCTTAAGTCT
GGC------ATCAAGCGGAGCCTGCGCCTCAGGGTGGCAGGGGAGTCAGGACCCTCAATG
GACGATGCCATCGGACTCTTCATCACCGCCTTCCTGCTGTATGGACTCCTGACATTCATC
AGCAAGAAGGTCTCTACAAGGCTGTCA---------------GGGGATCCACAGGATGGA
AAGGAGAAG------GCCGAA
>Hyn_ret_TAPBP
ATGGCCGACTTGTCCACCATCTATAGGCTGTCCGTGCTGTTGGGGGCCGCCCTGGCGCTC
CTGGGGGGCACG---CGCTCCGAAGAGACCACCTCGTTGGGGGCCCTAGTGGACTGCTGG
TACGTGGAGGAGATCGGGGGTCGCGTGGGGTCCTTCCCGAGCGGC---GTCTCCCAGAAG
AAGGCCCTCCTGCTGCTACGTGACGGAACCCAGCGCACCGCCGCCCGAGACTTTGCCCCG
CCACAGGACATGGAACCCGGCCTGCTCTTCGACGTTGTTGACCCCACCCTGCGGATCCTG
AACCCAGCGTTCCTGCGAAGTCCGCGGGCCACGCCAAGGGCGGCCCCTGTGTCCTGTGAG
ATCTCCCCCTTCAGACCCCAGCCGGCCTTCGTAGACTGGGCCCTGTCGCTGACGCCCGAG
CAGCGGAGCCCCCCGGACCTGGGGGGGGCCTGGTACGCCACCAACCTGCAGGACCCTAGG
CACGCCTTCAGCATCGCCAGTATCCACAAGGAGGTACCGGGTGCCGCCTTCGACGAGGGA
GCCCAGGCCAAGAGCACTCTGGTGGCCCTGAATGTCTTCACGCGCACCCCCGTCCTGGGG
GCCCGGCTGGGCTCCGCCGTGCTCCTGGACTGCGGCTTCACCGTGGCGGCCCGGGAGGAG
CGTTTCTCCGTGGAGTGGCGCTACCAGTTCCAGGGCGCCGGGCACGTGGTGTACGCCTAC
GACGGGGTGAGCGACCGCGTGGGGCTGGCCCGCGACGGGGCGGAGCTCTTCTTCCAGGAG
ATCCACGAGAGCGGGAACGCTTCCCTCCTGCTCCGCCACGTGGCCGTCAAGGACGAGGGC
ACTTACATCTGCAGCGTGTACACCCCGTACCTGCACGTACAGCAGGCCGTGGAGCTGCGG
ATCAGTGAGCCCCCACAGGTCTCCCTGGGCCCCGAGCCCCTCTACGTGCTGCCCGGGCAG
GAGCAGGTGCTGGAGTGCCAGGCTTCGGCCTACTACCCGCTGGACGTGTCCATAGAGTGG
CTGCGGCGCAACGGCACGGGGGGCCCGGCCGAGTACATGACCTCCTCGTCCTGGCAGTCC
AGCCACCGGTCCAACTCGGATGGCACCTTCACCCTTAGCAGCTACATCCGAGTGCGGGGG
TCCGTCGGGGACCACGGGGCCCTGTACAGCTGCTACGTCAGCCACGCTGCGCTCGAGACC
GGCGGCGGCGTCAAGAGGAGCCTGCGCCTCAGCGTGGCCGGGGAGTCAGGACCCTCTATG
GACGATGCTATCGGACTCTTCATCACCGCATTCCTGCTCTTCGGGGTCCTGACATTCATC
AGCATGAAAGTCTCTCCGTGGCTGTCC---------------GGCGACCCCCAGGACGGA
AAGGAGAAG------GCGGAA
>Hyn_chi_TAPBP
ATGGCCGACTTGTCCACCATCTATAGGCTGTCCGTGCTGTTGGGGGCCGCACTGGCGCTC
CTGGGGGGCACA---CGCTCCGAAGAGACCACCTCGTTGGGGGCCCTAGTGGACTGCTGG
TACGTGGAGGAGATCGGTGGTCGCGTGGGGTCCTTCCCGAGTGGA---GTCTCCCAGAAG
AAGGCCCTCCTGCTGCTACGTGACGGAACCCAGCGCACCGCCGCCCGAGACTTCGCCCCG
CCGCAGGACATGGAACCCGGCCTGCTCTTCGACGTTGTTGACCCCACCCTGCGGATCCTG
AACCCAGCGATCCTGCGACGTCCGCGGGCAATGCCGGGGGTGGCCCCCGTGTCCTGTGAG
ATCTCCCCCTTCAGGCCCCAGCCGGCCTTCGTAGACTGGGCCCTGTCACTGACGCCCGAG
CAGCGGAGCCCCCCGGACCTGGGGGGGGCCTGGTACGCCACCAATCTGCAGGACCCTAGG
CACGCCTTCAGCATCGCCAGTATCCACAAGGAGGTACCGGGAGCCGCCTTCGACGAGGGA
GCCCAGGCCAAGAGCACTCTGGTGGCCCTGAATGTCTTCACGCGCACCCCCGTCCTGGGG
GCCCGGCTGGGCTCCGCCGTGCTCCTAGACTGCGGTTTCACCGCGGCGGCCAGGGAGGAG
CGTTTCTCCGTGGAGTGGCGCTACCAGTTCCAGGGCGCCGGGCACGTGGTGTACGCCTAC
GACGGGGTGAGCGACCGCGTGGGGCTGGCCCGCGACGGGGCGGAGCTCTTCTTCCAGGAG
ATCCACGAGAGCGGGAACGCTTCCCTCCTGCTCCGCCACGTGGCCGTCGAGGACGAGGGC
ACCTACATCTGCAGCGTGTACACCCCGTACCTGCACGCACAGCAGGCCGTGGAGCTGCGG
ATCAGTGAGCCCCCACAGGTCTCCCTGGGCCCCGAGCCCCTCTACGTGCTGCCTGGGCAG
GAGCAGGTGCTGGAGTGCCAGGCTTCGGCCTACTACCCGCTGGACGTGTCCATAGAATGG
CTGCGGCGCAACGGCACGGGGGGCCCGGCCGAGTACGTGACCTCCTCGTCCTGGCAGTCC
AGCCACCGGTCCAACTCGGACGGCACCTTCACCCTTAGCAGCTACATCCGAGTGCGGGGG
TCCGTTGGGGACCACGGGGCCCTGTACAGCTGCTACGTCAGCCACGCTGCGCTCGAGACA
GGCGGTGGCATCAAGAGGAGCCTGCGCCTCAGCGTGGCCGGGGAGTCAGGACCCTCTATG
GACGATGCTATCGGACTCTTCATCACCGCATTCCTGCTCTTCGGGGTCCTGAAATTCATC
AGCATGAAAGTCTCTCCGTGGTTGTCC---------------GGCGACCCCCAGGACGGA
AAGGAGAAG------GCGGAA
>Hyn_leec_TAPBP
ATGGCCGACTTGTCCACCATCTATAGGCTGTCCGTGCTGTTGGGGGCCGCACTGGCGCTC
CTGGGGGGCACG---CGCTCCGAAGAGACCACCTCGTTGGGGGCCCTAGTGGACTGCTGG
TACGTGGAGGAGATTGGGGGTCGTGTGGGGTCCTTCCCGAGTGGC---GTGTCCCAGAAG
AAGGCCCTCCTGCTGCTACGTGACGGAACCCAGCGCACCGCCGTCCGAGACTTTGCCCCG
CCGCAGGACATGGAACCCGGCCTGCTCTTCGACGTTGTTGACCCCACCCTGCGGATCCTG
AACCCAGCGTTCCTGCGACGTCCGCGGGCCACGCCGGGGGTGGCCCCCGTGTCCTGTGAG
ATCTCCCCCTTCAGGCCCCAGCCGGCCTTCGTAGACTGGGCCCTGTCACTGACGCCTGAG
CAGCGGAGCCCCCCGGACCTGGGGGGGGCCTGGTACGCCACCAACCTGCAGGACCCTAGG
CACGCCTTCAGCATCGCCAGTATCCACAAGGAGGTACCGGGAGCCGCCTTCGACGAGGGA
GCCGAGGCCAAGAGCACTCTGGTGGCCCTGAATGTCTTCACGCGCACACCCGTCCTGGGG
GCCCGGCTGAGCTCCGCCGTGCTCCTGGACTGCGGCTTCACCGTGGCGGCCCGGCAGGAG
CGTTTCTCCGTGGAGTGGCGCTACCAGTTCCAGGGTGCCGGGCACGTGGTGTACGCCTAC
GACGGGGTGAGCGACCGCGTGGGGCTGGCCCGCGACGGGGCGGAGCTCTTCTTCCAGGAG
ATCCACGAGAGCGGGAACGCTTCCCTCCTGCTCCACCACGTGGCCGTCGAGGACGAGGGC
ACCTACATCTGCAGCGTGTACACCCCGTACCTGCACGCACAGCAGGCCGTGGAGCTGCGG
ATCAGTGAGCCCCCACAGGTCTCCCTGGGCCCCGAGCCCCTCTACGTGCTGCCCGGGCAG
GAGCAGGTGCTGGAGTGCCAGGCTTCGGCCTACTACCCGCTGGACGTGTCCATAGAGTGG
CTGCGGCGCAACGGCACGGGGGGCCCGGCCGAGTACGTGACGACCTCGTCCTGGCAGTCC
AGCCACCGGTCCAACTCGGACGGCACCTTCACCCTTAGCAGCTACATCCGAGTGCGGGGG
TCCGTCGGGGACCACGGGGCCCTGTACAGCTGCTACGTCAGCCACGCTGCGCTCGAGACA
GGCGGCGGCGTCAAGAGGAGCCTGCGCCTCAGTGTGGCCGGGGAGTCAGGACCCTCTATG
GACGATGCTATCGGACTCTTCATCACCGCATTCCTGCTCTTCGGGGTCCTGAAATTCATC
AGCATGAAAGTCTCTCCGTGGCTGTCC---------------GGCGACCCCCAGGACGGA
AAGGAGAAG------GCGGAA
>Sir_int_TAPBP
ATGGCCGACCCATCCACCATCTACTTGATGAGCCTACTGCTGGCCGCCTCTGCGGCATTT
---------ACA---ACCGCTAAGGAGACTACCTCGCTGGGCACCCTCATGGACTGTTGG
TTTGTGGAGGAGGTCGGTGGCCGTGTGGGCTCCTTCCCCAATTCG---GTGGACCAGAAG
AAGTCCCTACTGCTGATCCGCAATGGTCTCCATCGCACCGGGGAGCTGGACTTCACACCG
CCGGGTGACGTCAAGCCCGGCCTTTTCTATGACATGATTGACTCCACCCGGAAGCTCTTG
AACCCCAAGTTGCGGCAG---------------------CCAGGG---GTGTCGTGTGAA
GTGTCGCCCTTCAAACCACAGGCGGCCTTTGTGGACTGGACCTTGTCACTAACGCAAGAG
GCACAGAGCCCCCAGGATCTGGGGGGCCTGTGGTATTCCAGCCTCCTACAGGACCCCGGG
CACACCTTCAGTATCGCCAGCATTCACAAGGAGGTGCTGGAGCCCAGCAAGGGTGGGGCA
GAG---GCCAGAGGCACTGTGGTGGCCTTGAACGTCTTCACGAGCACGCCGCGAATCGCG
GCACGACTAGGCTCTTCGGTGCTCCTGGACTGTGGCTTCTCGGCAGCC---CGGGACCAG
CGGTTCTCCGTGGAATGGCGGTACCAGTTCCAGGGCTCTGGGCACGTGGTGTATGCCTAT
GACGCTGTAGCCGACCGTGTGGCCATGGCCCAGCCAGGGGCGGAGCTCTTCTTCCAGGAG
ATGCACCAGAGCGGGAATGCCTCACTGCTGCTCCATGGCTTGGCTATCAAGGATGAGGGA
ACCTACCTCTGCACTGTGTACACCCCATACCTGCACGTGCAGCAGGCTGTAGAGCTGAGG
GTTGCAGAGCCCCCGCAGCTATCCCTAAGCCCCGACCCCCTCTACGTGGTGCCCGGGCGA
GAGCAAGTGCTGGAGTGCGAGGCTGCGGCCTACTACCCGTTGGATGTGTCGGTGGAGTGG
TTGCGGCAGAATGGCAGCCAGGGTCAGACCGAATACGTGGCGGGCGCC---TGGCAGTCC
ACCCACCGGCTCAACCAGGATGGTACCTACACCCTCAGCAGCTATGTGCGGGTTCAGGGG
TCTCCTGAGGCACATGGGTCCCTCTACACCTGCTACGTTGAACATGCTGCCCTCAAGGCG
GGC------GCCAAGAGGAGTCTGCGCCTCCGCGTCGCTGGAGAGTCGGGGCCCTCCATG
GACGATTCCATCGGACTCTTCATCACCGCCTTCTTTCTCTTTGGGCTTCTGACCTTCATC
GGCATGAAGGTCTCTGCAGTGCTACCT---------------GGGAACTCGGAGAGCGAG
AAGGTGAAG------GCGGAG
>Sir_lac_TAPBP
ATGGCCGACCCATCCACCATCTACTTGATGAGTCTACTGCTGGCCGCCTCTGCGGCATTT
---------TCA---ACCGCTAAGGAGACTACCTCGCTGGGCACCCTCGTGGACTGTTGG
TTTGTGGAGGAGGTCGGCGGCCGTGTGGGCTCCTTCCCCAATTCG---GTGGACCAGAAG
AAGTCCCTACTGCTGATCCGCAATGGTCTCCATCGCACCGGGGAGCTGGACTTCACACCG
CCGGGTGACGTCAAGCCCGGCCTTTTCTATGACATGATTGACTCCACCCGGAAGCTCTTG
AACCCCAAGTTGCGTCAG---------------------CCAGGG---GTGTCGTGTGAA
GTGTCGCCCTTCAAACCACAGGCGGCCTTTGTGGACTGGACCTTGTCGCTAACGCAAGAG
GCACAGAGCCCCCAGGATCTGGGGGGCCTGTGGTATTCCAGCCTCCTACAGGACCCCGGG
CACACCTTCAGTATCGCCAGCATTCACAAGGAGGTGCTGGAGCCCAGCAAGGGTGGGGCA
GAG---GCCNNNNGCACTGTNGTGGCCTTGAACGTCTTCACGAGGACGCCGCGAATCGCG
GCACGACTAGGCTCTTCGGTGCTCCTGGACTGTGGCTTCTCGGCAGCC---CGGGACCAG
CGGTTCTCCGTGGAATGGCGGTACCAGTTCCAGGGCTCTGGGCACGTGGTGTATGCCTAT
GACGCTGTAGCCGACCGTGTGGCCATGGCCCAGCCAGGGGCGGAGCTCTTCTTCCAGGAG
ATGCACCAGAGCGGGAATGCCTCACTGCTGCTCCATGGCTTGGCTATCAAGGATGAGGGA
ACCTACCTCTGCACTGTGTACACCCCATACCTGCACGTGCAGCAGGCTGTAGAGCTGAGG
GTTGCAGAGCCCCCGCAGCTATCCCTAAGCCCCGACCCCCTCTACGTGGTGCCCGGGCGA
GAGCAAGTGCTGGAGTGCGAGGCTGCGGCCTACTACCCGTTGGATGTGTCGGTGGAGTGG
TTGCGGCAGAATGGCAGCCAGGGTCAGACCGAGTACGTGGCGGGCGCC---TGGCAGTCC
ACCCACCGGCTCAACCAGGATGGTACCTACACCCTCAGCAGCTATGTGCGGGTTCAGGGG
TCTCCTGAGGCACATGAGTCCCTCTACACCTGCTACGTTGAACATGCTGCCCTCAAGGCG
GGC------GCCAAGAGGAGTCTGCGCCTCCGCGTCGCTGGGGAGTCGGGGCCCTCCATG
GACGATTCCATCGGACTCTTCATCACCGCCTTCTTTCTCTTTGGGCTTCTGACCTTCATC
GGCATGAAGGTCTCTGCAGTGCTACCG---------------GGGNNNNNNNNNNNNNNN
NNNNNNNNN------NNNNNN
>Prot_ang_TAPBP
ATGGCGGAATTACCCACGATCTGCAAACTGGCCCTGCTGCTGAGCCCCGCCCTGGCGCTC
CTGGGGTGCACC---TGCGCCCAGGAGACCACCTCGCTGGGTCGGCTGCTGGACTGCTGG
TTCGTGGAGGAGGTCGGGGGCCACACGGGCTCCTTCGCGAGGGGC---GTGACCCAGAAG
AAGGCACTTCTCCTGGTGCTCCATAGTGCGCAGCGCCCCGCGTCCCTGGATTTCACCCCA
CCCCAGGACGTGGGGCCCAGCCTGATCTTTGACATCATTGACCCCACCAGGAAGATTCTG
AACCCCGCCTTCCGCCGCCACCCATTGGAG------AGGGCC---CCA---TTGTGCGAG
CTGTCTCCCTTCAGACCACAGGCGGCCTTCATGGACTGGGCCCTGTCGCTGACGCAGGAG
CAACAGAGCCCACAGGATCTTGGGGGAGTCTGGTACACCAGTGTCCTGCAGGACCCCCGC
CATACCTTCAGCATCGCTAGCATCCACAAGGAGGTGCAGGTACCCCGAGATGACAAGGTG
CCG---ACCAGAAGCACCGAGGTGGCCCTGAGTGTCTTCACGCACACCCCACAGGTCTCG
GCCCGGCTTGGCTCCGCGGTGCTCCTAGACTGCGGCTTCTCAGCGCCG---CGGGACCAG
CGCTTCTCTGTGGAATGGCGCTACCAGTTCCAGGGCTCTGGGGACGTGGTGTACGCCTAT
GATGGCGTGACAGACCGCGTGGTTGTGGCGCAAGAGGGGGCGGAGATGTTCTTCCAGCAG
ATGCACCGCCGCGGGAACGCCTCGCTCCTTCTCCACGACGTGCGCATCAAGGACGAGGGC
ACCTACCTCTGCATCATCTACACGCCGTACCTGCACGTGCAGCAGGCTGTGGAGCTGCGC
ATCGCTGAGCCCCCCAAGGTGTCTCTCCGCCCGGAGCCCCTCCACGTGATTCCCGGGCGG
GATGAGGTGCTGGAGTGCGAGGCTTCGGCCTACTACCCTCTGGACGTGACTGTGGAGTGG
CTGCGGCGGAACGTCTCGGCGGGTGAGGCGGAGTACCTGACGGGCTCC---TGGCAGTCT
ACCCAGCGGCGCAATCCGAACGGCACCTTCACCGTTAGCAGCTATGTGAAGGTGCGCGCC
TCAACCGAGGAGCATGGGGCCCTGTATACCTGCTACGTCAGCCACTCCTCCCTCAAGACC
GGC------GCCAAGAAGAGCCTCCGCCTCGTGGTGGCAGGCGAGTCTGGACCCTCCATG
GATGACGCGATTGGACTCTTCATCACGGCGTTCCTGATCTGCGGCCTGCTGACCTTCATC
AGCACAAAGGTTTCTCCATTGCTTGGGCAGCGAAAGGTGCCGGGGAAAGAAGAATCCGGA
ACCCAGAAGGCGAAGGCGGAA
>Kar_kor_TAPBP
ATGGCAGAACTATCTACGATCTACAAACTGTCTCAGGTCCTGAGTGTCGTTTTCGCACTC
CTTGGACCCGCT---GGCTGTATGGACACC---TCTCTGGGGACCCTGCTGGACTGCTGG
TTCGTGGAGGAGGTTGGAGGGCGCATGGGCTCCTTCCCCAGTGAG---GTGTCCCAGAAG
AAAGCCGTTCTCCTACTTCGTGATAGCTCGCAGCGCTCTTTGGCCCAGGACCCCAGAAAA
CCAGAGGACTCCGAGTCTGGCCTCTTTTTTGATGCGATTGATCCCACCAGAAGACTCTTG
AACCCCAAAATGCGACGGCTGCTAGCTTCTGAGCCTGAAGCT------GTGACCTGTGAG
GTTTCCCTCTTCAGACCTCAGGCGGCCTTTGTGGAATGGTCCCGGTCTCTAACAACCGAG
CAGCAGAGCCCTCCGTATATAGGGGGCACATGGTACACCAGTGTACTGCAGGATCCACAG
CATAACTTTAGCTTCGCCAGCGTCCATAGGGAGAGACTTGAACCC---GGAGACAACAAC
GAGGACATCAAAAGCACTGAGGTGGCCCTGAATGTCTTCACAAGCACTCCCCAGCTCGCA
GCCCGGCTGGGCACAACGGTTCTCCTGCATTGCGGCTTTTCAGCAGCA---CGGGACCAG
CGGTTCTCTGTGGAGTGGCGCTACCAGTTCCAGGGTTTCGGGCATGTTGTGTATGCCTAC
GATGGAGTGAAGGATCGTGTGGTCCAGGCAGACGAGGGTGCAGAGCTCTTTTTCAAGGAG
ATGCACCAGAGCGGGAATGCCTCTCTCTTGCTCCGTGGGGTAGCAATCAAGAATGAAGGC
ACCTATCTCTGCATTGTTTACACACCCTATCTTCACGCCCAACAGTCTGTGGACCTGCGG
ATCACTGAGCCCCCCATAGTGTCTCTCCGCCCGAACCCTCTCTATGTCGTTCCTGGAATG
GAGCAAGTGTTGGAGTGTGAGGCTTCAGCATACTACCCACTGGACGTGTCGGTGGAGTGG
TTGCTGCAGAATGGCTCATCAGGTGGTACCCAATACCTGACTGATTCC---TGGCAGAGC
AGCCACCGTCCCAACCAGAACGGCACCTTCACCCTGAGCAGCTACATCCTGGTGCGAGCG
TCAGCCCAGGATCATGGAGCTCTGTATACCTGCTACGTCAGCCACACTGCCCTCAAGACT
GCT------GCCAAGCGGAGTCTCCGCCTCCAGGTGGCAGGTGAGTCGGGAGCATCCATG
GACGACGCTATTGGACTCTTTATCACAGCTTTTGTTCTGTATGGGCTTCTGGCATTGATT
TGGATGAAGGTATCCCCATTACTGCCC------AGAGGCTCAGAGGATAGTGAACCAGAG
GAGCAAAAGGAAAAGATGGAG
>Lis_monvul_PSMB8
ATGGCGCTGCTCGATCTCTTCCGG---GGGCCCCGGGACTGGACCCTGCCCCTGGACAGT
ACCGAGGACGACAGGGGCCAG---GGGCCCTGCAGGGAGCTGCTCGGGGGCCACATGGCC
---------CTGCCTCGGGGGCTGGAGCCTGCCCGCTTCCTTCAGTCGTGCACCGAG---
---GGCCACAATGGTGCCAAGATCGAGCTCTGGCACGGGACGACCACCCTGGCCTTCAAG
TTCCAGCACGGAGTGATCGTAGCTGTGGACTCCCGCGCCTCCGCGGGGAGTTACATAAGC
ACCATACACTTTAACAAGGTGATCGAGATTAACCCCTACTTGCTGGGCACCATGTCTGGG
AGCGCCGCCGACTGCCAGTTCTGGGAACGCGTGCTGGCCAAAGAATGCAGGCTGTACCGA
CTGCGGAACAAGGAGAGGATCTCGGTCTCCGCCGCGTCCAAACTGCTGTCCAACATGATG
GTTGAATACCGCGGCATGGGGCTGTCTATAGGCAGCATGATCTGCGGCTGGGACCAAAAG
GGCCCCGGGCTGTACTATGTGGATGACAATGGGACGCGTCTGACTGGACCTCTGTTCTCC
ACTGGCTCTGGGAACAGCTACGCCTACGGGGTTCTGGACAGTGGCTACCGATATGACCTT
ACAGTGGAGGAGGCCTACGACCTGGGCCAGCGAGCCATCTGTCACGCCACGCACCGGGAC
GCGTACTCCGGTGGCTACGTTAATATGTACCACATGAAGGAAGATGGCTGGATTAAAGTC
TGCAGGGAAGACGTCAGCGAGCTTCTTCACCACTACCAATCGGAGAAG
>Lis_helv_PSMB8
ATGGCGCTGCTCGACCTCTTTCGG---GGCCCCCGGGACTGGACCCTGCCCCTGGACAGT
ACCGAGGACGACAGGGGCCAG---GGGCCCTGCAGGGAGCTGCTCGGGGGCCACATGGCC
---------CTGCCCCGGGGGCTGGAGCCTGCTCAGTACCTGCAGTCGTGCACCGAG---
---GGCCACAACGGTGCAAAGATCGAGCTCTGGCACGGGACGACGACCCTGGCCTTCAAG
TTCCAGCACGGAGTGATCGTAGCTGTGGACTCCCGCGCCTCCGCGGGGAGTTACATCGCC
ACCATACATGCTAACAAGGTGATCGAGATTAACCCCTACCTGCTGGGCACCATGTCTGGG
AGCGCCGCCGACTGCCAATTCTGGGATCGTATGCTGGCCAAAGAATGCAGGCTGTACCAA
CTGCGCAACAGGGAGAGGATCTCAGTCTCCGCCGCCTCCAAGCTGCTCTCCAACATGATG
TGTGAATACCGCGGCATGGGGCTGTCCATGGGTAGCATGATCTGCGGCTGGGACAAAAAG
GGCCCCGGGCTGTACTATGTGGATGACAATGGGACGCGTCTGGCTGGACCTCTTTTCTCC
ACTGGCTCTGGGAGCAGCTACGCCTACGGGGTTGTGGACAGTGGCTACCGATACGACCTT
ACAGTGGAGGAGGCCTACGACCTGGCCCAGCGAGCCATTTGTCACGCCACGCACCGGGAC
ACCTACTCTGGCGGTTACGTTAATATGTACCACATGAAGGAAGATGGATGGATTAAAGTC
TGCAGCAAAGACGTCAGCGACCTTATGTACCAGTACCAATCCGAGAAA
>Lis_boscSp_PSMB8
ATGGCGCTGCTCGACCTCTTCCGG---GGGCCCCGGGACTGGACCCTGCCCCTGGACAGT
ACCGAGGACGACAGGGGCCAG---GGGCCCTGCAGGGAACTGCTCGGGGGCCACATGGCC
---------CTGCCCCGGGGCCTGGAGCCTGCCCGCTTCCTTCAGTCGTGCACCCAG---
---GGCCACAATGGTGCAAAGATCGAGCTCTGGCATGGGACGACCACCCTGGCCTTCAAG
TTCCAGCACGGAGTGATCGTAGCTGTGGACTCCCGCGCCTCCGCTGGGAGTTACATAAGC
ACCATACACTTTAACAAGGTGATCGAGATTAACCCTTACCTTCTGGGCACCATGTCTGGG
AGCGCCGCCGACTGCCAGTTCTGGGAGCGCGTGCTGGCCAAGGAATGCAGGCTGTACCGA
CTGCGGAACAAGGAGAGGATCTCGGTCTCTGCTGCGTCCAAGCTGCTCTCCAACATGATG
GTTGAATACCGCGGCATGGGACTGTCTATAGGCAGCATGGTCTGCGGCTGGGACCAAAAG
GGACCTGGGCTGTACTATGTGGATGACAATGGGACGCGTCTGACTGGACCTCTGTTCTCC
ACTGGCTCTGGGAACAGCTACGCCTATGGGGTTCTGGACAGTGGCTACCGATATGACCTT
ACAGTGGAGGAGGCCTACGACCTGGGCCAGCGAGCCATCTGTCACGCCACGCACCGGGAC
GCGTACTCCGGCGGCTACGTTAATATGTACCACATGAAGGAAGATGGCTGGATTAAAGTC
TGCAGGGAAGACGTCAGCGACCTTCTTCACCACTACCAATCGGAGAAG
>Lis_boscPo_PSMB8
ATGGCGCTGCTCGACCTCTTCCGG---GGGCCCCGGGACTGGACCCTGCCCCTGGACAGT
ACCGAGGACGACAGGGGCCAG---GGGCCCTGCAGGGAACTGCTCGGGGGCCACATGGCC
---------GTGCCCCGGGGCCTGGAGCCTGCCCGCTTCCTTCAGTCGTGCACCCAG---
---GGCCACAATGGTGCAAAGATCGAGCTCTGGCATGGGACGACCACCCTGGCCTTCAAG
TTCCAGCACGGAGTGATCGTAGCTGTGGACTCCCGCGCCTCCGCTGGGAGTTACATAAGC
ACCATACACTTTAACAAGGTGATCGAGATTAACCCTTACCTTCTGGGCACCATGTCTGGG
AGCGCCGCCGACTGCCAGTTCTGGGAGCGCGTGCTGGCCAAGGAATGCAGGCTGTACCGA
CTGCGGAACAAGGAGAGGATCTCGGTCTCTGCTGCGTCCAAGCTGCTCTCCAACATGATG
GTTGAATACCGCGGCATGGGACTGTCTATAGGCAGCATGGTCTGCGGCTGGGACCAAAAG
GGACCTGGGCTGTACTATGTGGATGACAATGGGACGCGTCTGACTGGACCTCTGTTCTCC
ACTGGCTCTGGGAACAGCTACGCCTATGGGGTTCTGGACAGTGGCTACCGATATGACCTT
ACAGTGGAGGAGGCCTACGACCTGGGCCAGCGAGCCATCTGTCACGCCACGCACCGGGAC
GCGTACTCCGGCGGCTACGTTAATATGTACCACATGAAGGAGGATGGATGGATTAAAGTC
TGCAGCAAAGACGTCAGTGACCTTATGTACCAGTACCAATCCGAGAAA
>Trit_carn_PSMB8
ATGGCGCTGCTAGATCTCTTCCGG---GGGCCCCGGGACTGGACCCTGCCCCTGGACAGT
ACCGAGGACGACAGGAGCCAG---GGGCCCTGCAGGGAGCTGCTCGGGGGCCACATGGCC
---------CTGCCTAGGGGCCTGGAGGCTGCCCGCTTCCTTCAGTCGTGCACCCAT---
---GGCCACAATGGTGTAAATATCGAGCTCTGGCATGGGACGACGACCCTGGCCTTCAAG
TTCCAGCACGGAGTGATCGTAGCTGTGGACTCCCGCGCGTCCGCTGGGAGTTACATAAGC
ACCATACACTTTAACAAGGTGATCGAGATTAACCCCTACTTGCTGGGCACCATGTCTGGG
AGCGCCGCCGACTGTCAGTTCTGGGAGCGCGTGCTTGCCAAGGAATGCAGGCTCTACCGA
CTGAGGAACAAGGAGAGGATCTCGGTCTCTGCCGCGTCCAAGCTGCTCTCCAACATGATG
TGTGAATACCGGGGCATGGGACTGTCTATAGGCAGCATGATCTGCGGCTGGGACCAAAAG
GGCCCCGGACTGTACTATGTCAATGACAATGGGACGCGTCTGACTGGACCTCTGTTCTCC
ACTGGCTCTGGGAACAGCTACGCCTATGGAGTTCTGGACAGTGGCTACCGATATGACCTT
ACAGTGGAGGAGGCCTACGACCTGGGCCAGCGAGCCATCTGTCACGCCACGCACCGGGAC
GCGTACTCCGGTGGCTACGTTAATATGTACCACATGAAGGAAGATGGCTGGATTAAAGTC
TGCAGGGAAGACGTCAGCGACCTTCTTCACCACTACCAATCGGAGAAG
>Trit_crist_PSMB8
ATGGCGCTGCTAGATCTCTTCCGG---GGGCCCCGGGACTGGACCCTGCCTCTGGACAGT
ACCGAGGACGACAGGAGCCAG---GGGCCCTGCAAGGAGCTGCTCGGGGGCCACATGGCC
---------CTGCCTAGGGGCCTGGAGCCTGCCCGCTTCCTTCAGTCGTGCACCCAT---
---GGCCACAATGGTGCAAAGATCGAGCTCTGGCATGGGACGACGACCCTGGCCTTCAAG
TTCCAGCACGGAGTGATCGTAGCTGTGGACTCCCGCGCGTCCGCTGGGAGTTACATAAGC
ACCATACACTTTAACAAGGTGATCGAGATTAACCCCTACTTGCTGGGCACCATGTCTGGG
AGCGCCGCCGACTGCCAGTTCTGGGAGCGCGTGCTTGCCAAGGAATGCAGGCTCTACCGA
CTGAGGAACAAGGAGAGGATCTCGGTCTCCGCCGCGTCCAAGCTGCTCTCCAACATGATG
TGTGAATACCGGGGCATGGGACTGTCTATAGGCAGCATGATCTGCGGCTGGGACCAAAAG
GGCCCCGGACTGTACTATGTCGATGACAATGGGACGCGTCTGACTGGACCTCTGTTCTCC
ACTGGCTCTGGGAACAGCTACGCCTATGGAGTTCTGGACAGTGGCTACCGATATGACCTT
ACAGTGGAGGAGGCCTACGACCTGGGCCAGCGAGCCATCTGTCACGCCACGCACCGGGAC
GCGTACTCTGGTGGTTACGTTAATATGTACCACATGAAGGAAGATGGCTGGATTAAAGTC
TGCAGGGAAGACGTCAGCGAACTTCTTCACCACTACCAATCGGAGAAG
>Trit_dob_PSMB8
ATGGCGCTGCTAGACATCTTCCGG---GGGCCCCGGGACTGGACCCTGCCCCTGGACAGT
ACCGAGAACGACAGGAGCCAG---GGGCCCTGCAGGGAGCTGCTCGGGGGCCACATGGCC
---------CTGCCTCGGGGGCAGGAGCCTGCTCAGTTCCTGCAGTCATGCACCGAG---
---GGCCACAACGGTGCCAAGATCGAGCTCTGGCACGGGACGACGACCCTGGCCTTCAAG
TTCCAGCACGGAGTGGTGGTAGCTGTGGACTCTCGAGCCTCCGCTGGGAGTTACATAGCC
ACCATACATGCTAACAAGGTGATCGAGATTAACCCCTACCTGCTGGGCACCATGTCTGGG
AGCGCTGCCGATTGCCAGTTCTGGGAGCGTACGCTGGCCAAAGAATGCAGGCTGTACCAA
CTGCGCAACAGGGAGAGGATCTCAGTGTCCGCCGCCTCCAAGTTGCTGTCCAACATGATG
TGTGAATACCGCGGCATGGGGCTGTCCATGGGTAGCATGATCTGCGGCTGGGACAAAAAG
GGCCCCGGGCTGTACTATGTGGATGACAATGGGACGCGTCTGTCTGGACCTCTGTTCTCC
ACTGGCTGTGGGAACAGCTACGCCTACGGGGTTGTGGACAGTGGCTACCGATATGACCTT
ACAGTGGAGGAGGCCTATGACCTGGGCCAGCGAGCCATCTGTCATGCCACGCACCGTGAC
GCCTACTCTGGCGGCTACGTCAATATGTACCACATGAAGGAAGATGGATGGATTAAAGTC
TGCAGCAAAGATGTCAGTGACCTTTTGTACCAGTACCAATCCGAGAAA
>Trit_ivanE_PSMB8
ATGGCGCTGCTAGACATCTTCCGG---GGGCCCCGGGACTGGACCCTGCCCCTGGACAGT
ACCGAGAACGACAGGAGCCAG---GGGCCCTGCAGGGAGCTGCTCGGGGGCCACATGGCC
---------CTGCCTCGGGGGCAGGAGCCTGCTCAGTTCCTGCAGTCATGCACCGAG---
---GGCCACAACGGTGCCAAGATCGAGCTCTGGCACGGGACGACGACCCTGGCCTTCAAG
TTCCAGCACGGAGTGGTGGTAGCTGTGGACTCTCGAGCCTCCGCTGGGAGTTACATAGCC
ACCATACATGCTAACAAGGTGATCGAGATTAACCCCTACCTGCTGGGCACCATGTCTGGG
AGCGCTGCCGATTGCCAGTTCTGGGAGCGTACGCTGGCCAAAGAATGCAGGCTGTACCAA
CTGCGCAACAGGGAGAGGATCTCAGTGTCCGCCGCCTCCAAGTTGCTGTCCAACATGATG
TGTGAATACCGCGGCATGGGGCTGTCCATGGGTAGCATGATCTGCGGCTGGGACAAAAAG
GGCCCCGGGCTGTACTATGTGGATGACAATGGGACGCGTCTGTCTGGACCTCTGTTCTCC
ACTGGCTGTGGGAACAGCTACGCCTACGGGGTTGTGGACAGTGGCTACCGATATGACCTT
ACAGTGGAGGAGGCCTATGACCTGGGCCAGCGAGCCATCTGTCATGCCACGCACCGTGAC
GCCTACTCTGGCGGCTACGTCAATATGTACCACATGAAGGAAGATGGATGGATTAAAGTC
TGCAGCAAAGATGTCAGTGACCTTTTGTACCAGTACCAATCCGAGAAA
>Trit_ivanW_PSMB8
ATGGCGCTGCTAGACATCTTCCGG---GGGCCCCGGGACTGGACCCTGCCCCTGGACAGT
ACCGAGAACGACAGGAGCCAG---GGGCCCTGCAGGGAGCTGCTCGGGGGCCACATGGCC
---------CTGCCTCGGGGGCAGGAGCCTGCTCAGTTCCTGCAGTCATGCACCGAG---
---GGCCACAACGGTGCCAAGATCGAGCTCTGGCACGGGACGACGACCCTGGCCTTCAAG
TTCCAGCACGGAGTGGTGGTAGCTGTGGACTCTCGAGCCTCCGCTGGGAGTTACATAGCC
ACCATACATGCTAACAAGGTGATCGAGATTAACCCCTACCTGCTGGGCACCATGTCTGGG
AGCGCTGCCGATTGCCAGTTCTGGGAGCGTACGCTGGCCAAAGAATGCAGGCTGTACCAA
CTGCGCAACAGGGAGAGGATCTCAGTGTCCGCCGCCTCCAAGTTGCTGTCCAACATGATG
TGTGAATACCGCGGCATGGGGCTGTCCATGGGTAGCATGATCTGCGGCTGGGACAAAAAG
GGCCCCGGGCTGTACTATGTGGATGACAATGGGACGCGTCTGTCTGGACCTCTGTTCTCC
ACTGGCTGTGGGAACAGCTACGCCTACGGGGTTGTGGACAGTGGCTACCGATATGACCTT
ACAGTGGAGGAGGCCTATGACCTGGGCCAGCGAGCCATCTGTCATGCCACGCACCGTGAC
GCCTACTCTGGCGGCTACGTCAATATGTACCACATGAAGGAAGATGGATGGATTAAAGTC
TGCAGCAAAGATGTCAGTGACCTTTTGTACCAGTACCAATCCGAGAAA
>Trit_kar_PSMB8
ATGGCGCTGCTAGACATCTTCCGG---GGGCCCCGGGACTGGACCCTGCCCCTGGACAGT
ACCGAGAACGACAGGAGCCAG---GGGCCCTGCAGGGAGCTGCTCGGGGGCCACATGGCC
---------CTGCCTCGGGGGCAGGAGCCTGCTCAGTTCCTGCGGTCGTGCACCGAG---
---GGCCACAACGGTGCCAAGGTCGAGCTGTGGCATGGGACGACGACCCTAGCCTTCAAG
TTCCAGCACGGAGTGGTGGTAGCTGTGGACTCTCGAGCCTCCGCTGGGAGTTACATAGCC
ACCATACATGCTAACAAGGTGATCGAGATTAACCCCTACCTGCTGGGCACCATGTCTGGG
AGCGCTGCCGATTGCCAGTTCTGGGAGCGTACGCTGGCCAAAGAATGCAGGCTGTACCAG
CTGCGCAACAGGGAGAGGATCTCAGTGTCCGCCGCCTCCAAGTTGCTGTCCAACATGATG
TGTGAATACCGCGGCATGGGGCTGTCCATGGGTAGCATGATCTGCGGCTGGGACAAAAGG
GGCCCCGGGCTGTACTATGTGGATGACAATGGGACGCGTCTGTCTGGACCTCTGTTCTCC
ACTGGCTGTGGGAACAGCTACGCCTACGGGGTTGTGGACAGTGGCTACCGATATGACCTT
ACAGTGGAGGAGGCCTATGACCTGGGCCAGCGAGCCATCTGTCATGCCACGCACCGTGAC
GCCTACTCTGGCGGCTACGTCAATATGTACCACATGAAGGAAGATGGATGGATTAAAGTC
TGCAGCAAAGATGTCAGTGACCTTTTGTACCAGTACCAATCCGAGAAA
>Trit_mac_PSMB8
ATGGCGCTGCTAGATCTCTTCCGG---GGGCCCCGGGACTGGACCCTGCCCCTGGACTGT
ACCGAGGACGATAGGAGCCAG---GGGCCCTGCAGGGAGCTGCTCGGGGGCCACATGGCC
---------CTGCCTAGGGGCCTGGAGCCTGCCCGCTTCCTTCAGTCGTGCACCCAT---
---GGCCACAATGGTGCAAAGATCGAGCTCTGGCATGGGACGACGACCCTGGCCTTCAAG
TTCCAGCACGGAGTGATTGTAGCTGTGGACTCCCGCGCGTCCGCTGGGAGTTACATAAGC
ACCATACACTTTAACAAGGTCATCGAGATTAACCCCTACTTGCTGGGCACCATGTCTGGG
AGCGCCGCCGACTGCCAGTTCTGGGAGCGCGTACTTGCCAAGGAATGCAGGCTCTACCGA
CTGCGGAACAAGGAGAGGATCTCGGTCTCCGCCGCGTCCAAGCTGCTCTCCAACATGATG
TGTGAATACCGGGGCATGGGACTGTCTATAGGCAGCATGATCTGCGGCTGGGACCAAAAG
GGCCCCGGACTGTACTATGTCGATGACAATGGGACGCGTCTGACTGGACCTCTGTTCTCC
ACTGGCTCTGGGAACAGCTACGCCTATGGAGTTCTGGACAGTGGCTACCGATATGACCTT
ACAGTGGAGGAGGCCTACGACCTGGGCCAGCGAGCCATCTGTCACGCCACGCACCGGGAC
GCGTACTCTGGTGGTTACGTTAATATGTACCACATGAAGGAAGATGGCTGGATTAAAGTC
TGCAGGGAAGACGTCAGCGAACTTCTTCACCACTACCAATCGGAGAAG
>Trit_mar_PSMB8
ATGGCGCTGCTAGATCTCTTCCGG---GGGCCCCGGGACTGGACCCTGCCCCTGGACAGT
ACTGAGGACGACAGGAGCCAG---GGGCCCTGCAGGGAGCTGCTCGGGGGCCACATGGCC
---------CTGCCTAGGGGCCTGGAGCCTGCCCGCTTCCTTCAGTCGTGCACCCAG---
---GGCCACAATGGTGCAAAGATCGAGCTCTGGCATGGGACGACGACCCTGGCCTTCAAG
TTCCAGCATGGAGTGATTGTAGCTGTGGACTCCCGCGCATCCGCTGGGAGTTACATAAGC
ACCATACACTTTAACAAGGTGATCGAGATTAACCCCTACTTGCTGGGCACCATGTCTGGG
AGCGCCGCCGACTGCCAGTTCTGGGAGCGCGTGCTTGCCAAGGAATGCAGGCTCTACCGA
CTGCGGAACAAGGAGAGGATCTCGGTCTCCGCCGCGTCCAAGCTGCTCTCCAACATGATG
TGTGAATACCGGGGCATGGGACTGTCTATAGGCAGCATGATCTGCGGCTGGGACCAAAAG
GGACCCGGGCTGTACTATGTGGATGACAATGGGACGCGTCTGACTGGACCTCTGTTCTCC
ACTGGCTCTGGGAACAGCTACGCCTATGGGGTTCTGGACAGTGGCTACCGATATGACCTT
ACAGTGGAGGAGGCCTACGACCTGGGCCAGCGAGCCATCTGTCACGCCACGCACCGGGAC
GCGTATTCCGGCGGCTACGTTAATATGTACCACATGAAGGAAGATGGCTGGATTAAAGTC
TGCAGGGAAGACGTCAGCGACCTTCTTCACCACTACCAATCGGAGAAG
>Trit_pyg_PSMB8
ATGGCGCTGCTAGATCTCTTCCGG---GGGCCCCGGGACTGGACCCTGCCCCTGGACAGT
ACTGAGGACGACAGGAGCCAG---GGGCCCTGCAGGGAGCTGCTCGGGGGCCACATGGCC
---------CTGCCTAGGGGCCTGGAGCCTGCCCGCTTCCTTCAGTCGTGCACCCAG---
---GGCCACAATGGTGCAAAGATCGAGCTCTGGCATGGGACGACGACCCTGGCCTTCAAG
TTCCAGCATGGAGTGATTGTAGCTGTGGACTCCCGCGCATCCGCTGGGAGTTACATAAGC
ACCATACACTTTAACAAGGTGATCGAGATTAACCCCTACTTGCTGGGCACCATGTCTGGG
AGCGCCGCCGACTGCCAGTTCTGGGAGCGCGTGCTTGCCAAGGAATGCAGGCTCTACCGA
CTGCGGAACAAGGAGAGGATCTCGGTCTCCGCCGCGTCCAAGCTGCTCTCCAACATGATG
TGTGAATACCGGGGCATGGGACTGTCTATAGGCAGCATGATCTGCGGCTGGGACCAAAAG
GGACCCGGGCTGTACTATGTGGATGACAATGGGACGCGTCTGACTGGACCTCTGTTCTCC
ACTGGCTCTGGGAACAGCTACGCCTATGGGGTTCTGGACAGTGGCTACCGATATGACCTT
ACAGTGGAGGAGGCCTACGACCTGGGCCAGCGAGCCATCTGTCACGCCACGCACCGGGAC
GCGTATTCCGGCGGCTACGTTAATATGTACCACATGAAGGAAGATGGCTGGATTAAAGTC
TGCAGGGAAGACGTCAGCGACCTTCTTCACCACTACCAATCGGAGAAG
>Ich_alp_PSMB8
ATGGCGCTGCTAGATATCTTCCGG---GGGCCCCGGGACTGGACCCTGCCCCTGGACAGT
ACCGAGGACGAGAGGAGCCTG---GGGCCCTGCAGGGAGCTGCTCGGGGGCCACATGGCC
---------CTGCCTAGGGGGCTGGAGCCTGCTCAGTTCCTGCGCTCGTGCTCCGAG---
---GGCCACAACGGTGCCAAGATCGAGCTCTGGCACGGGACGACGACCCTGGCCTTCAAG
TTCCAGCACGGAGTGGTGGTAGCTGTGGACTCTCGAGCCTCCGCTGGGAGTTACATAGCC
ACCATACACGCTAACAAGGTGATCGAGATTAACCCCTACCTGCTGGGCACCATGTCTGGG
AGCGCCGCCGACTGCCAGTTCTGGGAGCGTACGCTGGCCAAAGAATGCAGGCTGTACCAA
CTGCGCAACAGGGAGAGGATCTCAGTATCCGCCGCCTCCAAGCTGCTGTCCAACATGATG
TGTGAATACCGCGGCATGGGGCTGTCCATGGGTAGCATGATCTGCGGCTGGGACAAAAAG
GGCCCCGGGCTGTACTATGTGGATGACAATGGGACGCGTCTGGCTGGACCTCTGTTCTCC
ACTGGCTGTGGGAACAGCTACGCCTACGGGGTTGTGGACAGTGGCTACCGATATGACCTT
ACAGTGGAGGAGGCCTACGACCTGGGCCAGCGAGCCATCTGTCACGCCACGCACCGTGAC
GCGTACTCTGGAGGCTATGTTAATATGTACCATATGAAGGAAGATGGATGGATTAAAGTC
TGCAGCAAAGATGTCAGTGACCTTCTGTACCAGTACCAATCCGAGAAA
>Calo_asp_PSMB8
ATGGCGCTGCTAGATCTCTTCCGG---GGGCCCCGGGACTGGACCCTGCCCCTGGACAGC
AATGAGGACGACAGGGGCCAG---GGGCCCTGCAGGGAGCTGCTCGGGGACCACATGGCC
---------CTGCCTAGGGGGCTGGAGCCTGCTCAGTTCCTGCGGTCGTGCACCGAG---
---GGCCACAACGGTGCCAAGATCGAGCTCTGGCACGGGACGACGACCCTGGCCTTCAAG
TTCCAGCACGGAGTGGTGGTAGCTGTGGACTCTCGAGCCTCAGCTGGGAGTTACATAGCC
ACCATACACGCTAACAAGGTGATCGAGATTAACCCCTACCTGCTGGGCACCATGTCTGGG
AGCGCCGCCGACTGCCAGTTCTGGGAGCGTACGCTGGCCAAAGAATGCAGGCTGTACCAA
CTGCGCAACCGGGAGAGGATCTCAGTGTCCGCCGCCTCCAAGCTGCTGTCCAACATGATG
TGTGAATACCGCGGCATGGGGCTGTCCATGGGTAGCAAGATCTGCGGCTGGGACAAAAAG
GGCCCTGGGCTGTACTATGTGGATGACAATGGGACGCGTCTGGCTGGACCTCTGTTCTCC
ACTGGATGTGGGAACAGCTACGCCTATGGGGTTGTGGACAGTGGCTACCGATATGACCTT
ACAGTGGAGGAGGCCTTTGACCTGGCCCAGCGAGCCATTTGTCATGCCACGCACCGTGAC
GCCTACTCTGGCGGCTACGTTAATATGTACCACATGAAGGAAGATGGATGGATTAAAGTA
TGCAGCAAAGACGTCAGTGACCTTATGTACCAGTACCAATCCGAGAAA
>Sal_sal_PSMB8
ATGGCGCTGCTGGACCTGCTGCGG---GGGCCCCGGGAGTGGACCCTGCCACTGGGCACC
GATGAGGATGAGAGGAGCCAG---GGGCCCTGCAGGGAGCTGCTGGGGGGCCACATGGCC
---------CTGCCTCGGGGGCTGGAGCCTGCTCACTTCCTTCAGTCGTGCACCGAG---
---GGCCACAATGGTGCGAAGATTGAGCTCTGGCACGGGACGACTACCCTGGCCTTCAAG
TTCCAGCATGGAGTTGTCGTAGCTGTGGACTCCCGAGCCTCTGCTGGGAGTTACATAAGC
ACCATACACTTTAATAAGGTGATCGAGATTAACCCCTACCTGCTGGGCACCATGTCTGGC
AGCGCCGCCGACTGCCAGTTCTGGGAGCGTGTGCTTGCCAAGGAATGCAGGCTTTACCGA
CTGCGCAACAAGGAGAGGATCTCGGTCTCCGCAGCCTCCAAGCTGCTGTCCAACATGATG
TGTGAATACCGAGGCATGGGGCTGTCCATAGGCAGCATGATCTGCGGCTGGGACAAAAAG
GGCCCTGGACTGTACTACGTGGATGACAATGGGACGCGTCTGGCCGGATCTATATTCTCC
ACTGGTTCTGGGAACAGTTATGCCTATGGGGTTCTGGACAGCGGCTACCGATACGACCTT
ACAGTGGAGGAGGCCTATGACCTGGGCCAGCGTGCCATCTGTCATGCCACGCACCGTGAC
GCCTACTCCGGGGGCTACGTTAATTTGTACCACATGAAGGAAGACGGCTGGATTAAAGTC
TGCAGGGAAGACGTCAGTGACCTTCTTCACCAGTACCAGTCCGAGAAA
>Ommat_oprh_PSMB8
ATGGCGCTGCTAGACCTCTTCCGA---GGGCCCCGGGGCTGGACCCTGCCCCTGGACAGT
ACCGAGGACGACAGGAGCCAG---GGGCCCTGCAGGGAGCTGCTAGGGGGCCACATGGCC
---------CTGCCTCGGGGACTGGAGCCTGCCCGCTTCCTTCAGTCGTGCACCCAG---
---GGCCACAATGGTGCCAGGATCGAGCTCTGGCACGGGACGACCACCCTGGCCTTCAAG
TTCCAACATGGAGTGATCGTAGCTGTGGACTCCCGCGCCTCCGCTGGGAGTTACATAAGC
ACCATACACTTTAACAAGGTGATCGAGATTAACCCCTACTTGCTGGGCACCATGTCTGGG
AGCGCCGCCGACTGCCAGTTCTGGGAGCGCGTGCTGGCCAAGGAATGCAGGCTGTACCGA
CTGCGGAACAAGGAGAGGATCTCGGTCTCCGCCGCGTCCAAGCTTCTGTCCAACATGATG
TGTGAATACAGGGGCATGGGGCTGTCTATAGGCAGCATGATCTGCGGCTGGGACCAAAAG
GGCCCTGGGCTGTACTATGTGGACGACAATGGGACGCGTCTGACTGGACCTCTGTTCTCC
ACTGGCTCTGGGAACAGCTACGCCTATGGGGTTCTGGACAGTGGCTACCGATATGATCTT
ACAGTGGAGGAGGCCTACGACCTGGGCCAGCGAGCCATCTGTCACGCCACGCACCGTGAC
GCGTACTCCGGCGGCTACGTTAATATGTACCACATGAAGGAAGATGGCTGGATTAAAGTC
TGCAGGGAAGACGTCAGCGACCTTCTTCACCACTACCAATCGGAGAAG
>Not_vir_PSMB8
ATGGCGCTGTTAGACCTCTTCCGG---GGCCCCCGGGACTGGACCCTGCCCCTGGACAGT
AATGAGGACGAGAGGAGCCAG---GGCCCCTGCAGGGAGCTGCTCGGGGGCCACATGGCC
---------CTGCCTAGGGGGCTGGAGCCTGCTCAGTTCCTTCGGTCGTGCACTGACACT
GAGGGCCACAATGGTGCAAAGATCGAGCTCTGGCATGGGACGACTACCCTGGCCTTCAAG
TTCCAGCATGGAGTGATCGTAGCTGTGGACTCCCGAGCCACCGCTGGAAGTTACATAAGC
ACCATACACTTTAACAAGGTGATTGAAATTAACCCCTACTTGCTGGGCACCATGTCTGGG
AGCGCCGCCGACTGCCAGTTCTGGGAGCGCGTGCTGGCCAAGGAATGCAGGCTTTACCGA
CTGCGGAACAAGGAGAGGATCTCGGTCTCCGCTGCCTCCAAGCTGCTGTCAAACATGATG
TGTGAATACCGGGGCATGGGGCTGTCCATGGGCAGCATGATCTGCGGCTGGGACAAAAAG
GGCCCTGGGCTGTACTACGTGGATGACAATGGGACGCGTCTGGCTGGACCTCTGTTCTCC
ACTGGCTCTGGGAACAGCTACGCCTATGGGGTTCTGGACAGTGGCTACCGGTATGACCTT
ACAGTGGAGGAGGCCTATGACCTGGGCCAGCGAGCCATCTGTCACGCCACGCACCGTGAC
GCCTACTCCGGCGGCTACGTTAATATGTACCACATGAAGGAAGACGGCTGGATAAAAGTC
TGCAGGGAAGACGTCAGCGACCTTCTTCACCACTACCAATCGGAGAAT
>Cyn_pyr_PSMB8
ATGGCGCTGCTAGATCTCCTCCGG---GGGCCCCGGGACTGGACCCTGCCCCTGGACAGT
ACCGAGGAGGACAGGAGCCAG---GGGCCCTGCAGGGAGCTGCTCGGGGGCCACATGGCC
---------CTGCCTAGGGGACTGGAGCCTGCCCGCTTTCTTCAGTCGTGCACACAG---
---GGCCACAATGGTGCAAAGATCGAGCTCTGGCATGGGACGACGACCCTGGCCTTCAAG
TTCCAGCACGGAGTGATCGTAGCTGTGGACTCCCGCGCCTCCGCTGGGAGTTACATAAGC
ACCATACTCTTTAACAAGGTGATCGAGATTAACCCCTACTTGCTGGGCACCATGTCTGGG
AGCGCCGCCGACTGCCAGTTCTGGGAGCGCGTGCTGGCCAAGGAATGCAGGCTGTACCGA
CTGCGGAACAAGGAGAGGATCTCAGTCTCGGCCGCCTCCAAGCTGCTGTCCAACATGATG
TGTGAATACCGCGGCATGGGGCTATCTATAGGCAGCATGATCTGCGGCTGGGACCAAAAG
GGCCCCGGGCTGTACTATGTGGATGACAATGGGACGCGTCTGGCTGGACCTCTGTTCTCC
ACTGGCTCTGGGAACAGCTACGCCTATGGGGTTCTGGACAGTGGCTACCGATATGACCTT
ACAGTGGAGGAGGCCTACGACCTGGGCCAGCGAGCCATCTGTCACGCCACGCATCGCGAC
GCGTACTCTGGCGGCTACGTTAATATGTACCACATGAAGGAAGATGGCTGGATTAAAGTC
TGCAGGGAAGACGTCAGCGACCTTCTTCACCACTACCAATCGGAGAAG
>Cyn_cya_PSMB8
ATGGCGCTGCTAGATCTACTCCGG---GGGCCCCGGGACTGGACCCTGCCCCTGGACAGT
ACCGAGGAGGACAGAAGCCAG---GTGCCCTGCAGGGAGATGCTCGGGGGCCACATGGCC
---------CTACCTAGGGGACTGGAGCCTGCCCGCTTTCTTCAGTCGTGCACCCAG---
---GGCCACAATGGTGCAAAGATCGAGCTCTGGCATGGGACGACGACCCTGGCCTTCAAG
TTCCAGCACGGAGTGATCGTAGCTGTGGACTCCCGCGCCTCCGCTGGGAGTTACATAAGC
ACCATACACTTTAACAAGGTGATCGAGATTAACCCCTACTTGCTGGGCACCATGTCTGGG
AGCGCCGCCGACTGCCAGTTCTGGGAGCGCGTGCTGGCCAAGGAATGCAGGCTGTACCGA
CTGCGGAACAAGGAGAGGATCTCGGTCTCGGCCGCCTCCAAGCTGCTGTCCAACATGATG
TGTGAATACCGCGGCATGGGGCTGTCTATAGGCAGCATGATCTGCGGCTGGGACCAAAAG
GGCCCCGGGCTGTACTATGTGGATGACAATGGGACGCGTCTGGCTGGACCTCTGTTCTCC
ACTGGCTCTGGGAACAGCTACGCCTATGGGGTTCTGGACAGTGGATACCGATATGACCTT
ACAGTGGAGGAGGCCTACGACCTGGGCCAGCGAGCCATCTGTCACGCCACGCATCGCGAC
GCGTACTCTGGCGGCTACGTTAATATGTACCACATGAAGGAAGATGGCTGGATTAAAGTC
TGCAGGGAAGACGTCAGCGACCTTCTTCACCACTACCAATCGGAGAAG
>Tyl_wen_PSMB8
ATGGCGCTGCTAGACCTCCTCCGG---GGGCCCCGGGACTGGACCCTGCCCCTGGACAGC
ACTGAGGGCGAGGGGGCCCAG---GGGCCCCGCAGGGAGGTGCTCGGGGGCCACATGGCC
---------GTGCCCAGGGGTCTGGAGCCTTCCCGCTTCCTTCAGTCGTGCACCGAG---
---GGCCACAATGGTGCAAAGATCGAGCTCTGGCATGGGACGACTACCCTGGCCTTCAAG
TTCCAGCATGGAGTGATCGTAGCTGTGGACTCCCGCGCCTCCGCTGGGAGTTACATAAGC
AACATACAGTTTAATAAGGTTATCGAGATTAACCCCTACCTTCTGGGCACCATGTCTGGG
AGTGCCGCAGACTGCCAGTTCTGGGAGCGCGTGTTGGCCAAGGAATGCAGGCTGTACCGA
CTGCGGAACAAGGAGATGATCTCGGTCTCTGCCGCCTCCAAGCTGCTGTCCAACATGATG
TGTGAATACCGAGGCATGGGGCTGTCTGTGGGTAGCATGGTCTGTGGCTGGGACAAAAAG
GGCCCCGGTCTCTACTACGTGGATGACAATGGGAAACGTCTTTCTGGACCTCTGTTCTCC
ACTGGCTCTGGGAACAGCTACGCCTATGGAGTTCTGGACAGTGGCTACCGATATGACCTT
ACAGTGGAGGAGGCCTACGACCTGGGCCAGCGAGCCATCTGTCACGCCACGCACCGTGAC
GCCTACTCTGGCGGCTACGTTAATATGTACCACATGAAGGAAGACGGCTGGATTAAAGTC
TGCAGGGAAGACGTCAGTGAACTTCTGCACCACTACCAAGCGGAGAAA
>Pleur_wal_PSMB8
ATGGCGCTGCTAGACGTCCTCCAG---GGGCCCCGGGACTGGACCCTGCCCCTGGACAGC
ACTGAGGGCGACGGGGGCCAG---GGGCCCCGCGGGGAGCTGCTCGGGGGCCACATGGCG
---------CTGCCCAGGGGGCTGGAGCCTGCCCGCTTCCTTCAGTCGTGCACTGAG---
---GGCCACAATGGTGCCAAGATCGAGCTCTGGCATGGGACGACCACCCTGGCCTTCAAG
TTCCAGCATGGAGTGATCGTAGCTGTGGACTCACGCGCCTCCGCCGGGAGTTACATAAGC
ACCATACACTTTAATAAGGTTATCGAGATTAACCCCTACCTTCTGGGCACCATGTCTGGG
AGCGCCGCCGACTGCCAGTTCTGGGAGCGCGTACTGGCCAAGGAATGCAGGCTGTACCGA
CTGCGGAACAAGGAGAGGATCTCGGTCTCCGCCGCCTCCAAGCTGCTGTCCAACATGATG
TGTGAATACCGGGGCATGGGGCTGTCCATGGGCAGCATGGTCTGCGGCTGGGACAAAAAG
GGCCCCGGGCTTTACTACGTGGATGACAATGGGACGCGTCTTGCTGGACCGCTGTTCTCC
ACTGGCTCTGGGAATAGCTACGCCTACGGGGTTCTGGACAGCGGCTACCGATATGACCTT
ACAGTGGAGGAGGCTTACGACCTGGGCCAGCGAGCCATCTGCCATGCCACGCACCGTGAC
GCCTACTCCGGCGGCTACGTTAACATGTACCACATGAAGGAAGACGGCTGGATTAAAGTC
TGCAGGGAAGACGTCAGTGAACTTATGCACCACTACCAATCGGAGAAA
>Amb_mex_PSMB8
ATGGCGCTGCTGGACCTTCTCCCC---GGCTCCCGGGACTGGGCTCTGCCTCTGGGCATT
AACCAGGACGAGAGGCCCCTT---GGTACATGCAGGGAGTTGCTGGGGGGATATATGGCC
---------CTGCCCCCGGGGCTCGAGCCTGCTCACTTCCTCCAGTCGTGCACAGAG---
---GGTGGCAGTGGTGCAAAACTCGAGCTCTGGCATGGGACCACCACCCTGGCCTTCAAG
TTCCAGCATGGGGTGGTGGTGGCGGTGGATTCCCGGGCCTCCGCAGGGAGTTATATTGCC
AACACTCAAGTTAACAAGGTCATTGAGATCAACCCCTACCTGCTGGGCACCATGTCTGGG
AGTGCGGCCGACTGCCAGTACTGGGAGCGGATGCTGGCCAAGGAATGCAGGCTGTACAGA
CTGCGGAACAAGGAGCGGATCTCAGTCTCGGCCGCCTCAAAGCTGTTATCCAACATGATG
TGTGAATATCGGGGCATGGGGCTGTCTATGGGCAGCATGATATGCGGCTGGGACAAAAAG
GGCCCTGGGCTGTACTACGTGGACGAGGCTGGGACACGTCTCTCGGGGTCTATATTCTCC
ACTGGTTCCGGGAATAGCTACGCCTATGGGGTTCTAGACAGCGGCTACCGGTACAATCTC
TCGGCAGAGGAAGCCTACGAGTTGGGACGCCGAGCCATCGCTTACGCCACACACCGCGAC
TGCTACTCCGGTGGTGTTGTCAACTTGTACCACATGCGGGAAGACGGATGGGTCAAAGTC
TGCAAGGAAGACGTCAGTGACCTTCTGTACCAGTACCAAGCTGAGAAA
>Amb_lat_PSMB8
ATGGCGCTGCTGGACCTTCTCCCC---GGCTCCCGGGACTGGGCTCTGCCTCTGGGCATT
AACCAGGACGAGAGGCCCCTG---GGTTCCTGCAGGGAGCTGCTGGGGGGACACATGGCC
---------CTGCCCCGGGGGCTGGAGCCTGCTCACTTCCTCCAGTCGCGCACAGAA---
---GGCGGCAGTGGTGCAAAGCTCGAGCTCTGGCACGGGACCACCACCCTGGCCTTCAAG
TTCCAGCATGGGGTGGTGGTGGCGGTGGACTCCCGGGCCTCCGCAGGGAGTTACATTGCC
AACACTCAAGTTAACAAGGTCATCGAGATCAACCCCTACCTGCTGGGCACCATGTCTGGG
AGTGCGGCCGACTGCCAGTACTGGGAGCGGATGCTGGCCAAGGAATGCAGGCTGTACCGA
CTGCGGAACAAGGAGCGGATCTCAGTCTCGGCCGCCTCAAAGCTGCTGTCCAACATGATG
TGTGAATATCGGGGCATGGGACTGTCTATAGGCAGCATGATATGCGGCTGGGACAAAAAG
GGCCCTGGACTGTATTATGTGGACGAGGCTGGGACACGTCTCTCGGGCTCTATATTCTCC
ACTGGCTCTGGGAATAGCTATGCATATGGCGTTCTGGACAGTGGCTACCGGTATGACCTC
TCTGTAGAGGACGCTTACGATTTGGGACGTCGAGCCATCGCTTACGCCACACACCGCGAC
TGCTACTCCGGTGGTGTTGTCAACTTGTACCACATGCGGGAAGATGGATGGGTCAAGGTC
TGCAAGGAAGACGTCAGTGACCTTCTGTACCAGTACCAAGCTGAGAAA
>Amb_tig_PSMB8
ATGGCGCTGCTGGACCTTCTATCC---GGCTGCCGGGACTGGGCTCTGCCTCTGGGCATT
AACCAGGACGAGAGGCCCCTG---GGTTCCTGCAGGGAGCTGCTGGGGGGACACATGGCC
---------CTGCCCAGGGGGCTCGAGCCTGCTCACTTCCTCCAGTCGTGCACAGAG---
---GGTGGCAGTGGTGCAAAACTCGAGCTCTGGCATGGGACCACCACCCTGGCCTTCAAG
TTCCAGCATGGGGTGGTGGTGGCAGTGGACTCCCGAGCCTCCGCAGGGAGTTACATTTCC
GACACTCAATATAACAAGGTCATCGAGATCAACCCCTACCTGCTGGGCACCATGTCTGGG
AGTGCGGCCGACTGCCAGTACTGGGAGCGGATGCTGGCCAAGGAATGCAGGCTGTACAGA
CTGCGGAATAAGGAGCGGATCTCAGTCTCGGCCGCCTCAAAGCTGTTATCCAACATGATG
TGTGAATATCGGGGCATGGGACTGTCTATAGGCAGCATGATATGCGGCTGGGACAAAAAG
GGCCCTGGACTGTATTATGTGGACGAGGCTGGGACACGTCTCTCGGGCTCTATATTCTCC
ACTGGCTCTGGGAATAGCTATGCATATGGCGTTCTGGACAGTGGCTACCGGTATGACCTC
TCTGTAGAGGACGCTTACGATTTGGGACGTCGAGCCATCGCTTACGCCACACACCGCGAC
TGCTACTCCGGTGGTGTTGTCAACTTGTACCACATGCGGGAAGACGGATGGGTCAAAGTC
TGCAAGGAAGACGTCACTGACCTTCTGTACCAGTACCAAGCTGAGAAA
>Crypt_alleg_PSMB8
ATGGCACTGCTGGACCTGATCTCA---GTGCCCAAGGACTGGACTCTGCCTCTGGGCATT
GATGAGGAGGAGACGCCCAGG---GAGCCATGTGCCGAGCTCTGTGAGGGGCACATGGTA
---------TTACCCCGGGGGGTGCAGCCTTCGGACTTCCTGAAGACGTTCACCGAG---
---GGCCGAGACGGGGTGAAGATCCAGCTCTGGCATGGGACCACCACCCTGGCCTTCAAG
TTCCAGCACGGCGTGGTCGTGGCCGTGGACTCCAGGGCCTCAGCCGGGAGCTACATATCT
ACCATACACTTTAACAAAGTGATCGAGATTAACCCCTTCCTGCTGGGGACCATGTCTGGG
AGTGCTGCTGACTGCCAGTTCTGGGAGCGTGTGCTAGCCAAGGAATGCAGGCTGTACAGA
CTGCGGAACAAGGAGCGGATCTCTGTCTCTGTGGCCTCCAAGCTGCTGTCGAACATGATG
TGTGAATATCGGGGGATGGGGCTGTCAGTGGGGAGCATGGTCTGCGGCTGGGATAAGAAG
GGCCCTGGACTGTACTACGTGGATGACGCAGGGACGCGCCTGTCAGGATCCTTATTCTCA
ACAGGCTCCGGACAGAGCTACGCCTACGGGGTGCTGGACAGCGGCTACCGATATGACCTC
TCAGTGGAGGAGGCCTATGACCTGGGCCGGCGAGCCATCTGCCATGCCACGCACCGTGAC
TCCTACTCAGGGGGTGTGGTGAATTTGTACCACATGAGGGAAGACGGCTGGCTCAAGGTC
TGCAAAGAGGACGTCAGTGACCTGCTGTACCAGTACCAGGCTGAGAAG
>And_dav_PSMB8
ATGGCACTGCTGGACCTGATCTCA---GTGCCCAAGGACTGGACTCTGCCTCTGGGCATT
GATGAGGAGGAGACGCCCAGG---GAGCCATGTGCCGAGCTCTGTGAGGGGCACATGGTA
---------TTACCTCGGGGGGTGCAGCCTTCGGACTTCCTGAAGACGTTCACCGAG---
---GGCCGAGACGGGGTGAAGATCCAGCTCTGGCATGGGACCACCACCCTGGCCTTCAAG
TTCCAGCACGGCGTGGTCGTGGCCGTGGACTCCAGGGCCTCAGCCGGGAGCTACATATCT
ACCATACACTTTAACAAAGTGATCGAGATTAACCCCTTCCTGCTGGGGACCATGTCTGGG
AGTGCTGCTGACTGCCAGTTCTGGGAGCGTGTGCTAGCCAAGGAATGCAGGCTGTACAGA
CTGCGGAACAAGGAGCGGATCTCTGTCTCTGCGGCCTCCAAGCTGCTGTCGAACATGATG
TGTGAATATCGAGGGATGGGGCTGTCGGTGGGGAGCATGGTCTGCGGCTGGGATAAGAAG
GGCCCTGGGCTGTTCTATGTGGATGACGCAGGGACGCGCCTGTCAGGATCCTTATTCTCA
ACAGGCTCCGGACAGAGCTACGCCTACGGGGTGCTGGACAGCGGCTACCGATATAACCTC
TCAGTGGAGGAGGCCTATGACCTGGGCCGGCGAGCCATCTGCCATGCCACGCACCGTGAC
TCCTACTCTGGGGGTGTGGTGAATTTGTACCACATGAGGGAAGACGGGTGGATCAAGGTC
TGCAAAGAGGATGTCAGTGACCTGCTGTACCAGTACCAGGCTGAGAAG
>Hyn_chi_PSMB8
NNNNNNNNNNNNNNNNNNNNNNNN---NNNNNNNNNNNNNNNNNNNNNNNNNNNNNNNNN
NNNNNNNNNNNNNNNNNNNNN---NNNNNNNNNNNNNNNNNNNNNNNNNNNNNNNNNNNN
---------NNNNNNNNNNNNNNNNNNNNNNNNNNNNNNNNNNNNNNNNNNNNNNNN---
---NNNNNNNNNNNNNNNNNNNNNNNNNNNNNNNNNGGGACCACCACCCTGGCCTTCAAG
TTCCAACACGGTGTTGTGGTGGCGGTGGACTCCAGGGCCTCAGCCGGGAACTACATATCC
ACCCTACACTTTAACAAAGTGATCGAGATTAACCCCTACCTGCTGGGGACCATGTCTGGG
AGCGCTGCCGACTGCCAGTTCTGGGAGCGAATGCTGGCCAAGGAGTGCAGGCTGTACAGA
CTGCGGAACAAGGAGCGGATCTCTGTCTCTGCAGCCTCCAAGCTGCTGTCCAACATGATG
CTCGAGTATCGGGGGATGGGGCTGTCCGTGGGGAGCATGATCTGCGGCTGGGATGAGAAG
GGCCCCGGCCTGTACTACGTGGACGACGGAGGGAGGCGCCTCTCTGGCTCCTTATTCTCC
ACGGGCTCCGGCCAGAACTACGCCTACGGGGTGCTGGACAGTGGCTACCGATATGACCTC
TCGGTGGAGGAGGCCTATGACCTGGGCCGGAGAGCCATCTGCCACGCCACGCACCGTGAC
TCCTACTCCGGGGGTGTGGTGAATTTGTACCACATGAGGGAAGACGGCTGGATCAAGGTC
TGTAAAGAGGACGTCAGTGACCTGCTGTATCAGTACCAGGCCCAGAAA
>Hyn_ret_PSMB8
NNNNNNNNNNNNNNNNNNNNNNNN---NNNNNNNNNNNNNNNNNNNNNNNNNNNNNNNNN
NNNNNNNNNNNNNNNNNNNNN---NNNNNNNNNNNNNNNNNNNNNNNNNNNNNNNNNNNN
---------NNNNNNNNNNNNNNNNNNNNNNNNNNNNNNNNNNNNNNNNNNNNNNNN---
---NNNNNNNNNNNNNNNNNNNNNNNNNNNNNNNNNNNNNCCACCACCCTGGCCTTCAAG
TTCCAACACGGCGTGGTGGTGGCGGTGGACTCCAGGGCTTCAGCCGGGAACTACATATCC
ACCCTACACTTTAACAAAGTGATCGAGATTAACCCCTACCTGCTGGGGACCATGTCTGGG
AGCGCTGCCGACTGCCAGTTCTGGGAGCGAATGCTGGCCAAGGAGTGCAGGCTGTACAGA
CTGCGGAACAAGGAGCAGATCTCTGTCTCTGCAGCCTCCAAGCTGCTGTCCAACATGATG
CTCGAGTATCGGGGGATGGGGCTGTCCGTGGGGAGCATGGTCTGCGGCTGGGATAAGAAG
GGCCCCGGCCTGTACTACGTGGACGACGGAGGGAGGCGCCTCTCTGGCTCCTTATTCTCC
ACGGGCTCCGGCCAGAGCTACGCCTACGGGGTGCTGGACAGCGGCTACCGATATGACCTC
TCAGTGGAGGAGGCCTATGACCTGGGCCGGCGAGCCATCTGCCATGCCACGCACCGCGAC
TCCTACTCCGGGGGTGTGGTGAATTTGTACCACATGAGGGAAGACGGCTGGATCAAGGTC
TGCAAAGAGGACGTCAGTGACCTGCTGTATCAGTACCAGGCCGAGAAA
>Hyn_leec_PSMB8
ATGGCACTGCTGGAGCTGATCTCT---GTGCCCCAGGACTGGACTCTGCCCCTGGGCATT
AATGAGGAAGAGAGGCCCGGG---GAGCCATGGGCCCAGATCCAGGGGGGGCACATGGCC
---------GTGCCCCGGGGGGTGCAGCCTTCCCACTTCCTGAAGACCTTCACTGAG---
---GGCAGCGATGGGGTACAGATCCAGCTGTGGCACGGGACCACCACCCTGGCCTTCAAG
TTCCAGCAGGGCGTGGTGGTGGCGGTGGACTCCAGGGCCTCAGCCGGGAACTACATATCC
ACCCTACACTTTAACAAAGTGATCGAGATTAACCCCTACCTGCTGGGGACCATGTCTGGG
AGCGCTGCCGACTGCCAGTTCTGGGAGCGAATGCTGGCCAAGGAGTGCAGGCTGTACAGA
CTGCGGAACAAGGAGCGGATCTCTGTCTCTGCGGCCTCCAAGCTGCTGTCCAACATGATG
CTCGAGTATCGGGGGATGGGGCTGTCCGTGGGGAGCATGATCTGCGGCTGGGATGAGAAG
GGCCCCGGCCTGTACTACGTGGACGACGGAGGGAGGCGCCTCTCTGGCTCCTTATTCTCC
ACGGGCTCCGGCCAGAACTACGCCTACGGGGTGCTGGACAGCGGCTACCGATATGACCTC
TCAGTGGAGGAGGCCTATGACCTGGGCCGGCGAGCCATCTGCCACGCCACGCACCGCGAC
TCCTACTCCGGGGGTGTGGTGAATTTGTACCACATGAGGGAAGACGGCTGGATCAAGGTC
TGTAAAGAGGACGTCAGTGACCTGCTGTATCAGTACCAGGCCGAGAAA
>Sir_int_PSMB8
ATGGCCCTGCTGGACGTGTGCGGCGCAGGAGGGCAGGACTGGACCCTGCCCATGGGCTCC
CCTGACGGGTCCCCCGCCCTGTCCGTCACCTGCCACTACAGTTTCGGGGCGCGGACACCC
GCCTTCGTACTGCCCCGGGGACTGCAGCCATCCGAATTTGTAAAGTCCTACACCGAG---
GAGGGCCGGGACGGGCTGAAGCTGCACTTGACACATGGGACCACCACCCTGGCCTTCAAA
TTCCATCACGGCGTGGTGGTGGCGGTGGACTCCAGGGCCTCAGCCGGGAAGTACATAGAT
ACACTGGAGGCCAACAAAGTCATAGAGATCAACCCCTACCTGCTGGGCACCATGTCGGGG
AGCGCGGCTGACTGTCAGTACTGGGAGCGACTTCTGGCCAAGGAATGCAGGCTCTACAAA
CTGAGAAACAACAAGCGCATCACCGTCTCGGCCGCCTCCAAGCTGCTGTCCAACATGATG
CTGGAGTACCGAGGCATGGGCCTGTCCATGGGCAGCATGATCTGCGGCTGGGACGAGAAG
GGCCCTGGACTCTACTACGTGGATGATAATGGCACCCGTCTGTCCGGCGACTTGTTTTCC
ACCGGCTGCGGCAACAGCTACGCCTATGGCGTCATGGACAGTGGGTACCGATACGACCTG
TCGGTGGAGGAGGCCTACGATCTGGGCCGCCGGGCCATCGCTCATGCCACTCACCGTGAT
GCCTACTCTGGTGGCGTGGTGAACATGTACCATATGAAACAAGATGGCTGGATCAAGGTC
TGCAAGGAGGACGTCAGCGAGCTGATCCATCACTACATCCAGGACAAG
>Sir_lac_PSMB8
ATGGCCCTGCTGGACGTGTGCGGCGCAGGAGGGCAGGACTGGACCCTGCCCATGGGCTCC
CCTGACGGGACCCCCGCCCTGTCCGCAACCTGCCACTACAGTTTCGGGGCGCGGACACCC
GCCTTCGTACTGCCCCGGGGACTGCAGCCATCCGAATTTGTAAAGTCCTATACCGAG---
GAGGGCCGGGATGGGCTGAAGCTGCACTTGGCACACGGGACCACCACCCTGGCCTTCAAA
TTCCAGCACGGCGTGGTGGTGGCGGTGGACTCCAGGGCCTCAGCCGGGAAGTACATAGCA
ACACTGGAGGCCAACAAAGTCATAGAGATCAACCCCTACCTGCTGGGCACCATGTCGGGG
AGCGCGGCCGACTGCCAGTACTGGGAGCGACTTCTGGCCAAGGAATGCAGGCTCTACAAA
CTGAGAAACAACAAGCGCATCACTGTCTCGGCCGCCTCCAAGCTGCTGTCCAACATGATG
CTGGAGTACCGAGGCATGGGCCTGTCCATGGGCAGCATGATCTGCGGCTGGGACGAGAAG
GGCCCTGGACTCTACTACGTGGATGATAATGGCACCCGTCTGTCCGGCGACTTGTTTTCC
ACCGGCTGCGGCAACAGCTACGCCTATGGCGTCATGGACAGTGGGTACCGATACGACCTG
TCGGTGGAGGAGGCCTACGATCTGGGCCGCCGGGCCATCGCTCATGCCACCCACCGTGAT
GCCTACTCTGGTGGAGTGGTGAACATGTACCATATGAAACAAGATGGCTGGATCAAGGTC
TGCAAGGAGGACGTCAGCGAGCTGATCCATCACTACATCCAGGACAAG
>Prot_ang_PSMB8
ATGGCGATGCTGGACATCTTCCCC---GGGCCCCGGGACTGGGCCCTGCCCCTGAACGTT
ATGGAGGAGGAGAGGCCCGGG---GCCCCCTGCGGACAGGGA---GCAGACTGTATGGCC
---------CTGCCCCGGGGGCTGGAACCTGCTGACTTCGTGAAGTCGTGCACCGAG---
---GGCAGCAGTGGTGCGAAGATTGAGATCTGGCATGGCACCACCACCCTGGCCTTCAAG
TTCCAGCATGGAGTAATTGTAGCGGTGGACTCCCGGGCCACGGCGGGGAGTTACGTATCT
GATACAATGTATAACAAGGTGATCGAGATTAACCCCTACCTGCTGGGGACCATGTCAGGA
AGCGCCGCCGACTGCCAGCACTGGGAGCGGGTGCTCGCCAAGGAATGCAGGCTGTACCGG
CTGCGGAACGGGGAGCGGATCTCCGTTGCGGCCGCCTCCAAGCTGCTCACCAACATGTTG
TGTGAATATCGGGGTATGGGGTTGTCTGTGGGCAGCATGGTCTGCGGCTGGGACAAGAAG
GGTCCAGGGCTGTACTACGTGGATGAAAATGGGACACGTCTATCGGGATCGATATTCTCC
ACCGGCTCTGGAAACAACTACGCCTACGGGGTGATGGACAGCGGCCACCGATACGACCTC
TCCGTGCTGGAGGCTTATGACCTGGGCCGGCGCGCCATCGCTTATGCCACACACCGCGAC
TCCTACTCCGGGGGCGTGGTCAATTTGTACCACATGAAGGAGGACGGTTGGATCAAGGTC
TGCAGAGAGGATGTCAGCAATCTTCTGTACCAGTACGACGCAGAGAAA
>Lis_monvul_PSMB9
ATGGAGGGC---GCAGCCGACCCCTGGAGCACGGCCTGCGAGATCAAGACTGGGACGACC
ATCCTCGCCGTGGAGTTTGCCGGGGGCGTTGTGGTGGCCTCAGATTCACGGGTGTCTGGG
GGCGACTCAGTGGTGAACCGAGTGTTTGACAAGCTGGCCCCCCTTCATGAGCGTATTTAT
TGTGCCCTCTCGGGGTCTGCGGCCGATGCACAGGCCGTGGCGGACATGGTGAACTACAGC
CTGGAGCTGCACAGCCTGGACATGGATGAAGCCCCCTTGGTGGTGGCCGCCGCCAGTCTT
GTGAGGGGCGTCTGCTACAAGTACAAGGAGGAGCTGCTGGCACACCTGATAGTGGCGGGC
TGGGACCGGCGGCTTGGAGGGCAGGTGTACGGGACGCTGGGGGGAATGCTCGTCCGCCAG
CCCTTCTCCATTGGTGGATCCGGGAGCTCGTACATTTATGGCTACGTAGACTCCGCCTTC
AAGCCGGGGATGTCCAGAGAGGACTGTGTTCAGTTTGCAACTAACGCTGTAGCGCTGGCG
ATGGCACGTGATGGCTCCAGCGGAGGCGTGATCTACATGGTTACTATCACCAAGGCAGGA
AGTGAACACAAGATCATTGCTGGTGCTGACCTGCCACAGTTCTATGACGAG
>Lis_helv_PSMB9
ATGGAGGGC---TCAGCCGACCCCTGGAGCGCGGCCTGCGAGATCAAGACCGGGACCACC
ATCCTCGCCGTGGAGTTTGCCGGGGGTGTTGTGGTGGCCTCAGATTCCCGGGTGTCTGGG
GGCGACTCAGTGGTGAACCGAGTGTTTGACAAGCTGGCCCCCCTACATGAGCGTATTTAC
TGCGCCCTCTCGGGGTCTGCGGCCGATGCACAGGCAGTTGCGGACATGGTGAACTACAGC
CTGGAGCTGCACAGCCTGGACATGGATGAAGCCCCCTTGGTGGTGGCCGCCGCCAGCCTT
GTGAGGGGCGTCTGCTACAAGTACAAGGAGGAGCTGCTGGCACACCTGATAGTGGCGGGC
TGGGACCGGCGGCTCGGAGGGCAGGTGTACGGGACGCTGGGGGGGATGCTCGTCCGCCAG
CCCTTCTCCATTGGTGGATCCGGGAGCTCGTACATTTATGGCTACGTAGACTCCGCCTTC
AAGCCAGGGATGTCCAGAGAGGACTGTCTTCAGTTTGCAACTAACGCTGTAGCGTTGGCG
ATGGCACGCGATGGCTCCAGCGGAGGCGTGATCTACATGGTTACTATCACCAAGGCAGGA
AGTGAACACAAGATCATTGCTGGTGCTGACCTGCCACAGTTCTATGATGAG
>Lis_boscSp_PSMB9
ATGGAGGGC---TCAGCCGACCCCTGGAGCACGTCCTGCGAGATCAAGACGGGGACGACC
ATCCTCGCCGTGGAGTTTGCCGGGGGTGTTGTGGTGGCCTCAGATTCCCGGGTGTCTGGG
GGAGACTCAGTGGTGAACCGAGTGTTTGACAAGCTGGCCCCCCTACATGAGCGCATTTAC
TGCGCCCTCTCGGGGTCTGCGGCCGATGCACAGGCTGTGGCAGACATGGTGAACTACAGC
CTGGAGCTGCACAGCCTGGACATGGATGAAGCCCCCTTGGTGGTGGCCGCCGCCAGCCTT
GTGAGGGGCGTCTGCTACAAGTACAAGGAGGAGCTGCTGGCACACCTGATAGTGGCGGGC
TGGGACCGGCGGCTCGGAGGGCAGGTGTACGGGACGCTGGGGGGAATGCTCGTCCGCCAG
CCCTTCTCCATTGGAGGATCCGGGAGCTCGTACATTTATGGCTACGTAGACTCCGCCTTC
AAGCCGGGGATGTCCAGAGAGGAGTGTGTTCAGTTTGCAACTAACTCTGTAGCGTTGGCG
ATGGCACGTGATGGCTCCAGCGGAGGCGTGATCTACATGGTTACCATCACCAAGGCAGGA
AGTGAACACAAGGTCATTGCTGGTGCTGACCTGCCACAGTTCTATGATGAG
>Lis_boscPo_PSMB9
ATGGAGGGC---TCAGCCGACCCCTGGAGCACGTCCTGCGAGATCAAGACGGGGACGACC
ATCCTCGCCGTGGAGTTTGCCGGGGGTGTTGTGGTGGCCTCAGATTCCCGGGTGTCTGGG
GGAGACTCAGTGGTGAACCGAGTGTTTGACAAGCTGGCCCCCCTACATGAGCGCATTTAC
TGCGCCCTCTCGGGGTCTGCGGCCGATGCACAGGCTGTGGCAGACATGGTGAACTACAGC
CTGGAGCTGCACAGCCTGGACATGGATGAAGCCCCCTTGGTGGTGGCCGCCGCCAGCCTT
GTGAGGGGCGTCTGCTACAAGTACAAGGAGGAGCTGCTGGCACACCTGATAGTGGCGGGC
TGGGACCGGCGGCTCGGAGGGCAGGTGTACGGGACGCTGGGGGGAATGCTCGTCCGCCAG
CCCTTCTCCATTGGAGGATCCGGGAGCTCGTACATTTATGGCTACGTAGACTCCGCCTTC
AAGCCGGGGATGTCCAGAGAGGAGTGTGTTCAGTTTGCAACTAACTCTGTAGCGTTGGCG
ATGGCACGTGATGGCTCCAGCGGAGGCGTGATCTACATGGTGACCATCACCAAGGCAGGA
AGTGAACACAAGGTCATTGCTGGTGCTGACCTGCCACAGTTCTATGATGAG
>Trit_carn_PSMB9
ATGGAGGGC---ACAGCTGACCCCTGGAGTACGTCCTGCGAGATCAAGACTGGGACGACC
ATCCTTGCCGTGGAGTTTGACGGTGGTGTTGTGGTGGCCTCAGATTCCCGGGTGTCTGGG
GGGGACTCAGTGGTGAACCGAGTGTTTGATAAGCTGGCCCCCCTCCATGAGCGTATTTAT
TGCGCCCTCTCGGGGTCTGCGGCCGATGCACAGGCAGTGGCGGACATGGTGAACTACAGC
CTGGAGCTGCACAGCCTGGACATGGATGAAGCCCCCTTGGTGGTGGCCGCCGCCAGCCTT
GTGAGGGGCGTCTGCTACAAGTACAAGGAGGAGCTGCTGGCACACCTGATAGTGGCGGGC
TGGGACCGGCGGCTCGGAGGGCAGGTGTACGGGACGCTGGGGGGGATGCTCATCCGCCAG
CCCTTCTCCATTGGAGGATCCGGGAGCTCGTACATTTATGGCTATGTAGACTCCGCCTTC
AAGCCGGGGATGTCCAGAGAGGAGTGTGTTCAGTTTGCAACTAACGCTGTAGCGTTGGCG
ATGGCACGTGATGGCTCCAGCGGAGGCGTGATCTACATGGTGACTATTACCAAGGCAGGA
AGTGAACACAAGGTCATTGCTGGTGCTGACCTGCCACAGTTCTATGATGAG
>Trit_crist_PSMB9
ATGGAGGGC---ACAGCTGACCCCTGGAGTACGTCCTGCGAGATCAAGACTGGGACGACC
ATCCTTGCCGTGGAGTTTGACGGTGGTGTTGTGGTGGCCTCAGATTCCCGGGTGTCTGGG
GGGGACTCAGTGGTGAACCGAGTGTTTGATAAGCTGGCCCCCCTCCATGAGCGTATTTAT
TGCGCCCTCTCGGGGTCTGCGGCCGATGCACAGGCAGTGGCGGACATGGTGAACTACAGC
CTGGAGCTGCACAGCCTGGACATGGATGAAGCCCCCTTGGTGGTGGCCGCCGCCAGCCTT
GTGAGGGGCGTCTGCTACAAGTACAAGGAGGAGCTGCTGGCACACCTGATAGTGGCGGGC
TGGGACCGGCGGCTCGGAGGGCAGGTGTACGGGACGCTGGGGGGGATGCTCATCCGCCAG
CCCTTCTCCATTGGAGGATCCGGGAGCTCGTACATTTATGGCTATGTAGACTCCGCCTTC
AAGCCGGGGATGTCCAGAGAGGAGTGTGTTCAGTTTGCAACTAACGCTGTAGCGTTGGCG
ATGGCACGTGATGGCTCCAGCGGAGGCGTGATCTACATGGTGACTATTACCAAGGCAGGA
AGTGAACACAAGGTCATTGCTGGTGCTGACCTGCCACAGTTCTATGATGAG
>Trit_dob_PSMB9
ATGGCCAGC---ACAGCTGATCCCTGGAGCACCTCCTGCGAGGTCAAGACTGGGACAACC
ATCCTTGCCGTGGAGTTTGACGGGGGTGTTGTGCTGGCCTCGGATTCACGGGTGTCTGCG
GGAGAGTCAGTGGTGAACAGAGTGATGGACAAGCTGGCCCCCCTACATGACCGTATTTAC
TGCGCCCTCTCTGGGTCTGCGGCCGACGCACAGCAAATGGCGGACATGGTGAGCTACCAC
CTGGAGCTGCACAGCCTCGACATGGATGAAGCCCCCTTGGTGGTGGCCGCCGCCAGCCTT
GTGAAGGGCATCAGCTATAAGTACAAGGAGGAGTTATCGGCTCATCTGATAGTGGCGGGC
TGGGACCGGCGACGTGGAGGACAGGTGTACGGGACGCTGGGTGGAATGCTCATCCGCCAG
CCCTTCTCCATTGGAGGATCTGGGAGCTCGTACATTTATGGCTATGTAGACTCCACGTTC
AAGCCAGGGATGTCCAGAGAGGAGTCTATTCAGTTTGCAACTAACGCTGTAGCGTTGGCG
ATGGCACGTGATGGCTCCAGTGGAGGCGTGATCTACATGGTTATTATCACCAAGGCAGGA
AGTGAACATAAGATCATTGCTGGTGCTGACGTGCCACACTTCTATGATGAG
>Trit_ivanE_PSMB9
ATGGCCAGC---ACAGCAGATCCCTGGAGCACCTCCTGCGAGGTCAAGACTGGGACAACC
ATCCTTGCCGTGGAGTTTGACGGGGGTGTTGTGCTGGCCTCGGATTCACGGGTGTCTGCG
GGAGAGTCAGTGGTGAACCGAGTGATGGACAAGCTGGCCCCCCTACATGACCGTATTTAC
TGCGCCCTCTCGGGGTCTGCGGCCGACGCACAGCAAATGGCGGACATGGTGAGCTACCAC
CTGGAGCTGCACAGCCTCGACATGGATGAAGCTCCCTTGGTGGTGGCCGCCGCCAGCCTT
GTGAAGGGCATCAGCTATAAGTACAAGGAGGAGTTATCGGCTCATCTGATAGTGGCGGGC
TGGGACCGGCGACGTGGAGGACAGGTGTACGGGACGCTGGGTGGAATGCTCATCCGCCAG
CCCTTCTCCATTGGAGGATCTGGGAGCTCGTACATTTATGGCTATGTAGACTCCACGTTC
AAGCCAGGGATGTCCAGAGAGGAGTCTATTCAGTTTGCAACTAACGCTGTAGCGTTGGCG
ATGGCACGTGATGGCTCCAGTGGAGGCGTGATCTACATGGTTATTATCACCAAGGCAGGA
AGTGAACATAAGATCATTGCTGGTGCTGACGTGCCACACTTCTATGATGAG
>Trit_kar_PSMB9
ATGGCCAGC---ACAGCAGATCCCTGGAGCACCTCCTGCGAGGTCAAGACTGGGACAACC
ATCCTTGCCGTGGAGTTTGACGGGGGTGTTGTGCTGGCCTCGGATTCACGGGTGTCTGCG
GGAGAGTCAGTGGTGAACCGAGTGATGGACAAGCTGGCCCCCCTACATGACCGTATTTAC
TGCGCCCTCTCGGGGTCTGCGGCCGACGCACAGCAAATGGCGGACATGGTGAGCTACCAC
CTGGAGCTGCACAGCCTCGACATGGATGAAGCTCCCTTGGTGGTGGCCGCCGCCAGCCTT
GTGAAGGGCATCAGCTATAAGTACAAGGAGGAGTTATCGGCTCATCTGATAGTGGCGGGC
TGGGACCGGCGACGTGGAGGACAGGTGTACGGGACGCTGGGTGGAATGCTCATCCGCCAG
CCCTTCTCCATTGGAGGATCTGGGAGCTCGTACATTTATGGCTATGTAGACTCCACGTTC
AAGCCAGGGATGTCCAGAGAGGAGTCTATTCAGTTTGCAACTAACGCTGTAGCGTTGGCG
ATGGCACGTGATGGCTCCAGTGGAGGCGTGATCTACATGGTTATTATCACCAAGGCAGGA
AGTGAACATAAGATCATTGCTGGTGCTGACGTGCCACACTTCTATGATGAG
>Trit_ivanW_PSMB9
ATGGCCAGC---ACAGCTGATCCCTGGAGCACCTCCTGCGAGGTCAAGACTGGGACAACC
ATCCTTGCCGTGGAGTTTGACGGGGGTGTTGTGCTGGCCTCGGATTCACGGGTGTCTGCG
GGAGAGTCAGTGGTGAACCGAGTGATGGACAAGCTGGCCCCCCTACATGACCGTATTTAC
TGCGCCCTCTCGGGGTCTGCGGCCGACGCACAGCAAATGGCGGACATGGTGAGCTACCAC
CTGGAGCTGCACAGCCTCGACATGGATGAAGCTCCCTTGGTGGTGGCCGCCGCCAGCCTT
GTGAAGGGCATCAGCTATAAGTACAAGGAGGAGTTATCGGCTCATCTGATAGTGGCGGGC
TGGGACCGGCGACGTGGAGGACAGGTGTACGGGACGCTGGGTGGAATGCTCATCCGCCAG
CCCTTCTCCATTGGAGGATCTGGGAGCTCGTACATTTATGGCTATGTAGACTCCACGTTC
AAGCCAGGGATGTCCAGAGAGGAGTCTATTCAGTTTGCAACTAACGCTGTAGCGTTGGCG
ATGGCACGTGATGGCTCCAGTGGAGGCGTGATCTACATGGTTATTATCACCAAGGCAGGA
AGTGAACATAAGATCATTGCTGGTGCTGACGTGCCACACTTCTATGATGAG
>Trit_mac_PSMB9
ATGGAGGGC---ACAGCTGACCCCTGGAGTACGTCCTGCGAGATCAAGACTGGGACGACC
ATCCTTGCCGTGGAGTTTGACGGTGGTGTTGTGGTGGCCTCAGATTCCCGGGTGTCTGGG
GGGGACTCAGTGGTGAACCGAGTGTTTGATAAGCTGGCCCCCCTCCATGAGCGTATTTAT
TGCGCCCTCTCGGGGTCTGCGGCCGATGCACAGGCAGTGGCGGACATGGTGAACTACAGC
CTGGAGCTGCACAGCCTGGACATGGATGAAGCCCCCTTGGTGGTTGCCGCCGCCAGCCTT
GTGAGGGGCGTCTGCTACAAGTACAAGGAGGAGCTGCTGGCACACCTGATAGTGGCGGGC
TGGGACCGGCGGCTCGGAGGGCAGGTGTACGGGACGCTGGGGGGGATGCTCATCCGCCAG
CCCTTCTCCATTGGAGGATCCGGGAGCTCGTACATTTATGGCTATGTAGACTCCGCCTTC
AAGCCGGGGATGTCCAGAGAGGAGTGTGTTCAGTTTGCAACTAACGCTGTAGCGTTGGCG
ATGGCACGTGATGGCTCCAGCGGAGGCGTGATCTACATGGTGACTATTACCAAGGCAGGA
AGTGAACACAAGGTCATTGCTGGTGCTGACCTGCCACAGTTCTATGATGAG
>Trit_mar_PSMB9
ATGGAGGGC---ACAGCTGACCCCTGGAGTGCGTCCTGCGAGATCAAGACTGGGACGACC
ATCCTCGCCGTGGAGTTTGACGGTGGTGTTGTGGTGGCCTCAGATTCCCGGGTGTCTGGG
GGAGACTCAGTGGTGAACCGAGTGTTTGATAAGCTGGCCCCCCTACATGAGCGTATTTAT
TGTGCCCTTTCTGGGTCTGCGGCCGATGCACAGGCAGTGGCGGACATGGTGAACTACAGC
CTGGAGCTGCACAGCCTGGACATGGATGAAGCCCCTTTGGTGGTGGCTGCCGCCAGCCTT
GTGAGGGGCGTCTGCTACAAGTACAAGGAGGAGCTGCTGGCACACCTGATAGTGGCGGGC
TGGGACCGACGGCTCGGAGGGCAGGTGTACGGGACGCTGGGGGGAATGCTCGTCCGCCAG
CCCTTCTCCATTGGAGGATCCGGGAGCTCGTACATTTATGGCTATGTAGACTCCGCCTTC
AAGCCTGGGATGTCCAGAGAGGAGTGTGTTCAGTTTGCAACTAACGCTGTAGCGTTGGCG
ATGGCACGTGATGGCTCCAGCGGAGGCGTGATCTACATGGTGACTATTACCAAGGCAGGA
AGTGAACACAAGGTCATTGCTGGTGCTGACCTGCCACAGTTCTATGATGAG
>Trit_pyg_PSMB9
ATGGAGGGC---ACAGCTGACCCCTGGAGTGCGTCCTGCGAGATCAAGACTGGGACGACC
ATCCTCGCCGTGGAGTTTGACGGTGGTGTTGTGGTGGCCTCAGATTCCCGGGTGTCTGGG
GGAGACTCAGTGGTGAACCGAGTGTTTGATAAGCTGGCCCCCCTACATGAGCGTATTTAT
TGTGCCCTTTCTGGGTCTGCGGCCGATGCACAGGCAGTGGCGGACATGGTGAACTACAGC
CTGGAGCTGCACAGCCTGGACATGGATGAAGCCCCTTTGGTGGTGGCTGCCGCCAGCCTT
GTGAGGGGCGTCTGCTACAAGTACAAGGAGGAGCTGCTGGCACACCTGATAGTGGCGGGC
TGGGACCGACGGCTCGGAGGGCAGGTGTACGGGACGCTGGGGGGAATGCTCGTCCGCCAG
CCCTTCTCCATTGGAGGATCCGGGAGCTCGTACATTTATGGCTATGTAGACTCCGCCTTC
AAGCCTGGGATGTCCAGAGAGGAGTGTGTTCAGTTTGCAACTAACGCTGTAGCGTTGGCG
ATGGCACGTGATGGCTCCAGCGGAGGCGTGATCTACATGGTGACTATTACCAAGGCAGGA
AGTGAACACAAGGTCATTGCTGGTGCTGACCTGCCACAGTTCTATGATGAG
>Ich_alp_PSMB9
ATGGCCAGC---ACAACTGATCCCTGGGGCACATCCTGCGAGGTCAAGACTGGGACGACC
ATCCTCGCCGTGGAGTTTGATGGTGGTGTTGTGCTGGCCTCGGACTCACGGGTGTCTGCC
GGAGAGTCCGTGGTGAACCGAGTGATGGACAAGCTGGCCCCCCTACATGACCGTATTTAC
TGCGCCCTCTCGGGGTCTGCGGCCGACGCACAGCAAATGGCGGGCATGGTGAACTACCAC
CTGGAGCTGCACAGCCTGGACATGGATGAAGCCCCCTTGGTGGTGGCTGCCGCCAGCCTT
GTGAAGGGCATCAGCTATAAGTACAAGGAGGAGTTGGCGGCTTCTCTGATAGTGGCAGGC
TGGGACCAGCGACTCGGAGGACAGGTGTACGGGACCCTGGGGGGAATGCTCATCCGCCAG
CCCTTCTCCATTGGAGGATCTGGGAGCACGTACATTTATGGATATGTAGACGCCACCTTC
AAACCGAGGATGTCCAGAGAAGAGTGTGTTCAGTTTGCAACTAACGCTGTAGCGTTGGCG
ATGTCACGTGATGGGTCCAGTGGAGGCGTGATCTACATGGTTACTATCACCAAGGCAGGA
AGTGAACATACGATCATTGCTGGTGATGACGTGCCACAATTCTATGACGAG
>Calo_asp_PSMB9
ATGGCCAGC---ACAGCTGACCCCTGGAGCACCTCCTGCGAGGTCAAGACTGGGACAACC
ATTCTCGCTGTGGAGTTTGACGGTGGTGTTGTGCTGGCCTCGGATTCACGGGTGTCTGCG
GGAGAGTCAGTGGTGAACCGAGTAATGGACAAGCTGGCCCCCCTACATGACCGTATTTAC
TGCGCCCTCTCGGGGTCTGCGGCCGACGCACAGCAAATGGCGGACATGGTGAACTACCAC
CTGGATCTGCACAGCCTGGACATGGATGAAGCCCCCTTGGTGGTGGCCGCTGCCAGCCTT
GTGAAAGGCATCAGCTATAAGTACAAGGAGGAGTTATCGGCTCATTTGATAGTGGCGGGC
TGGGACCGGCGACGCGGAGGACAGGTGTACGGGACGCTGGGAGGAATGCTCATCCGCCAG
CCCTTCTCCATTGGAGGATCCGGGAGCACATACATTTATGGCTATGTAGACTCCACCTTC
AAGCCGGGGATGTCCAGAGAGGAGTGTGTTCAGTTTGCAACTAACGCTGTAGCGTTGGCG
ATGTCACGTGATGGGTCCAGTGGAGGAGTGATCTACATGGTTATTATCACCAAGGCAGGA
AGTGAACATAAGATCATTGCTGGTGCTGACGTGCCACAATTCTATGATGAC
>Not_vir_PSMB9
ATGGAGAGC---ACAGCTGACCCTTGGAGCACATCCGGCGAGATCAAGACTGGGACGACC
ATCCTCGCCGTGCAGTTTGATGGTGGTGTTGTGGTGGCCTCAGATTCCCGGGTCTCTGGG
GGAGACTCAGTGGTGAACCGAGTGTTTGACAAGCTGGCCCCCCTACATGAGCGAATTTAT
TGTGCCCTCTCGGGGTCTGCGGCCGACGCACAGGCAGTGGCGGACATGGTGAACTACAGT
CTGGAGCTGCACAGCCTAGACATGGATGACGCCCCCTTGGTGGTGGCCGCTGCCAGCCTT
GTGAAGGGCGTCTGCTATAAGTACAAGGAGGAGCTGCTGGCACATCTGATAGTCGCTGGC
TGGGACCGGCGACTCGGAGGGCAGGTGTACGGGACGCTGGGGGGAATGCTCATCCGCCAG
CCCTTCTCCATTGGAGGATCCGGAAGCTCGTACATTTATGGCTATGTAGACTCCGCCTTC
AAGCCGGGGATGTCACGAGAGGAGTGTGTTCAGTTTGCAACTAACGCTCTAGCGTTGGCG
ATGTCACGTGATGGCTCCAGTGGAGGCGTGATTTACATGGTTACTATCACCAAGGCAGGA
AGTGAACACAAGATTATTGCTGGTGCTGACCTGCCACAATTCTATGATGAG
>Ommat_oprh_PSMB9
ATGGAGGGC---ACAGCTGACCCCTGGAGTACGTCCTGCGAGATCAAGACCGGGACGACC
ATCCTCGCCGTGGAGTTTGACGGTGGTGTTGTGGTGGCCTCAGATTCCCGGGTGTCTGGA
GGAGACGCAGTGGTGAACCGAGTGTTTGACAAGCTGGCCCCCCTACATGAGCGTATTTAT
TGTGCCCTCTCGGGGTCTGCGGCCGATGCACAGGCAGTGGCGGATATGGTGAACTACAGC
CTGGAGCTGCACAGCCTGGACATGGATGAAGCCCCCTTGGTGGTGGCCGCGGCCAGCCTT
GTGAGGGGCGTCTGCTACAAGTACAAGGAGGAGCTGCTCGCACACCTGATAGTGGCGGGT
TGGGACAGGCGGCTCGGAGGACAGGTGTACGGGACGCTGGGGGGAATGCTCGTCCGCCAG
CCCTTCTCCATTGGAGGATCCGGGAGCTCGTACATTTATGGCTATGTAGACTCCGCTTTC
AAGCCGGGGATGCTCAGAGAGGAGTGTGTTCAATTTGCAACTAATGCTGTAGCTTTGGCG
ATGGCACGTGATGGCTCCAGCGGAGGCGTGATCTACATGGTTACTATCACTAAGGCAGGA
AGTGAACATAGGATCATTGCTGGTGCTGACCTGCCACAGTTCTATGATGAG
>Sal_sal_PSMB9
ATGGAGAGC---ACAGCTGACCCCTGGAGCACATCCTGCGAGATCAAGACTGGGACGACC
ATCCTGGCCGTGGAGTTTGACGGTGGTGTGGTGGTGGCCTCAGATTCACGGGTGTCTGCA
GGGGACTCCGTGGTGAACCGAGTGTTTGACAAGCTGGCTCCCCTCCATGAGCGAATTTAC
TGCGCCCTCTCGGGGTCTGCGGCGGACGCACAGGCGGTGGCGGACATGGTGAACTACCAC
CTGGAGCTGCACAGCCTAGACATGGATGAAGCCCCCTTGGTGGTGGCTGCTGCCAGCCTT
GTGAAAGGCATCAGCTATAAGTACAAGGAGGAGCTGGTGGCACACCTGATAGTGGCTGGC
TGGGACCGGCGGCTAGGAGGACAGGTCTACGGGACGCTGGGGGGAATGCTGATCCGCCAG
CCCTTCTCCATTGGAGGATCCGGGAGCACGTACATTTATGGCTATGTAGACTCCGCCTTC
AAGCCGGGGATGTCCAGAGAGGAGTGTGTTCAGTTTGCAACTAACGCCCTGGCATTGGCG
ATGTCACGTGATGGCTCCAGTGGAGGCGTGGTTTACATGGTCACTATCACCAAGGCCGGA
AGTGAACACAAGGTCATTGCAGGTGCTGACCTGCCACAGTTCTATGATGAG
>Tyl_wen_PSMB9
ATGGAGGGC---ACAGCTGACCCTTGGAGCAGCTCCTGCGAGATCAAGACTGGGACGACC
ATCCTTGCCGTGGAGTTTGATGGTGGTGTTGTGGTGGCCTCAGATTCCCGGGTGTCTGCG
GGAGACTCAGTGGTGAACAGAGTGTTTGACAAGCTGGCCCCCCTACATGAGCGAATATAC
TGCGCCCTCTCGGGGTCTGCGGCTGACGCACAGGCAGTGGCAGACATGGTGAACTACAGC
CTGGAGCTGCACAGCCTAGACATGGGTGAAGCCCCCTTGGTGGTGGCTGCTGCCAGCCTT
GTGAAAGGTGTCTGCTACAAGTACAAGGAAGAGCTCCTGGCACATCTGATAGTGGCTGCC
TGGGACCGGCGGCTCGGAGGGCAGGTGTACGGGACGCTGGGGGGAATGCTGATCCGCCAG
CCCTTCTCCATTGGAGGATCTGGGAGCACGTACATTTATGGCTACGTAGACTCCGCCTTC
AAGCCGGAGATGTCCAGAGAGGAGTGTGTTCAGTTTGCAACGAATGCTCTAGCGTTGGCG
ATGTCACGCGATGGGTCCAGTGGAGGCGTGATATACATGGTTACTATCACCAAGGCAGGA
AGTGAACACAAGGTCATTTCTGGTGCTGACGTGCCACAATTCTATGATGAG
>Cyn_pyr_PSMB9
ATGGAGGGC---TCAGCTTACCCCTGGAGTACGTCCTGCGAGATCAAGACTGGGACGACC
ATCCTCGCCGTGGAGTTTGACGGTGGTGTTGTGGTGGCCTCAGATTCCCGTGTGTCTGGG
GGAGACTCAGTGGTGAACCGAGTGTTTGACAAGCTGGCCCCCCTACATGAGCGTATTTAT
TGTGCCCTCTCAGGGTCTGCGGCCGATGCACAGGCAGTGGCGGACATGGTGAACTACAGC
CTGGAGCTGCACAGCCTGGACATGGATGAAGCCCCCTTGGTGGTGGCCGCTGCCAGCCTT
GTGAGGGGCGTCTGCTACAAGTACAAGGAGGAGCTGCTGGCACATCTGATAGTGGCGGGC
TGGGACCGGCGGCTTGGAGGGCAGGTGTACGGGACGCTGGGGGGAATGCTCGTCCGCCAG
CCCTTCTCCATTGGAGGATCCGGGAGCTCGTACATTTATGGCTATGTAGACTCCGCCTTC
AAGCCGGGGATGTCCAGAGAGGAGTGTGTTGAGTTTGCAACTAATGCTGTAGCGTTGGCG
ATGGCACGTGATGGCTCCAGCGGAGGCGTGATCTACATGGTTACTATCACCAAGGCAGGA
AGTAAACACAAGGTCATTGCTGGTGCTGACCTGCCACAGTTCTATGATGAG
>Cyn_cya_PSMB9
ATGGAGGGC---TCAGATTACCCCTGGAGTACGTCCTGCGAGATCAAGACTGGGACGACC
ATCCTCGCTGTGGAGTTTGACGGTGGTGTTGTGGTGGCCTCAGATTCCCGTGTGTCTGGG
GGAGACTCAGTGGTGAACCGAGTGTTTGACAAGCTGGCCCCCCTACATGAGCGTATTTAT
TGTGCCCTCTCAGGGTCTGCGGCCGATGCACAGGCAGTGGCGGACATGGTGAACTACAGC
CTGGAGCTGCACAGCCTGGACATGGATGAAGCCCCCTTGGTGGTGGCCGCTGCCAGCCTT
GTGAGGGGCGTCTGCTACAAGTACAAGAAGGAGCTGCTGGCACATCTGATAGTGGCGGGC
TGGGACCGGCGGCTCGGAGGGCAGGTGTACGGGACGCTGGGGGGAATGCTCGTCCGCCAG
CCCTTCTCCATTGGAGGATCCGGGAGCTCGTACATTTATGGCTATGTAGACTCCGCCTTC
AAGCCAGGGATGTCCAGAGAGGAGTGTGTTCAGTTTGCAACGAATGCTGTAGCATTGGCG
ATGGCACGTGATGGCTCCAGCGGAGGCGTGATCTACATGGTTACTATCACCAAGGCAGGA
AGTGAACACAAGGTCATTGCTGGTGCTGACCTGCCACAGTTCTATGATGAG
>Pleur_wal_PSMB9
ATGGAGGGC---ACGGCCGACCCCTGGAGCAACTCTTGCGAGATCAAGACTGGGACGACC
ATCCTCGCCGTGGAATTTGATGGTGGTGTTGTGGTGGCCTCAGATTCCAGGGTGTCTGGA
GGAGACTCAGTGGTGAACCGAGTGTTTGACAAGCTGGCCCCCCTACATGAGCGAATTTAC
TGCGCCCTCTCGGGGTCTGCGGCCGACGCACAGGCAGTGGCGGACATGGTGAACTACAGC
CTGGAGCTGCACAGCCTAGACATGGAAGAAGCCCCCTTGGTGGTGGCTGCTGCCAGCCTT
GTGAAGGGTGTCTGCTACAAGTACAAGGAGGAGCTGCTGGCACATCTGATAGTCGCGGGC
TGGGACCGGCGGCTCGGAGGGCAGGTGTACGGGACGCTGGGGGGAATGCTCATCCGCCAG
CCCTTCTCCATTGGAGGATCTGGGAGCACGTACATTTATGGCTACGTAGACTCCGCCTTC
AAGCCGGGGATGTCCAGAGACGAGTGTGTTCAGTTTGCAACCAATGCTCTAGCGTTGGCG
ATGTCTCGCGATGGCTCCAGTGGAGGCGTGATATACATGGTTACTATCACCAAGGCAGGA
AGTGAACACAAGGTCATTTCTGGTGCTGACTTGCCACAATTCTATGATGAG
>Amb_mex_PSMB9
ATG------------ACTGAGCCCTGGGACACTTCCTGTGAGATCAGGACAGGGACGACA
ATCCTGGCAGTGGAGTTTGATGGCGGCGTAATAGTGGCTTCAGATTCTCGCGTGTCCGCT
GGTGAATTTGTGTCGAACCGTGTGTTTGATAAGCTGGCGCCCCTTCATGAGCGGATCTAC
TGTGCCCTCTCGGGGTCTGCGGCCGACGCGCAGGCAGTGGCGGATATGGTGAACTACCAC
CTGGACCTGCACAGCCTCGACATGGACGACGCCCCATTGGTAGTGGCAGCTGCCAATCTT
GTGAAGGGCATCAGCTATAAGTACAAGGAGGAGCTGTCAGCACATCTACTGGTGGCCGGC
TGGGACCGGAGACATGGAGGACAGGTGTATGCGACGCTTAGCGGGATGCTGATCCGCCAA
CCCTTTGCCATTGGAGGTTCTGGGAGCACGTATATTTATGGCTACGTAGATTCCGCCTTC
AAGTCGAGGATGTCGAGAGAGGAGTGTGTTCAGTTTGCAACTAATGCGCTGGCTCTGGCA
ATGTCACGTGATGGATCCAGTGGGGGTGTGATATACATGGTGACCATCACCAAAACAGGA
AGTGAACACACAATCATTGCAGGTGCTGACCTACCACAATTCTATGATGAA
>Amb_lat_PSMB9
ATG------------ACTGAGCCCTGGGACACTTCCCGTGAGATCAGGACAGGGACAACC
ATCCTGGCAGTGGAGTTTGATGGCGGCGTTATAGTGGCTTCAGATTCTCGCGTGTCCGCT
GGTGAATTTGTGTCGAACCGTGTGTTTGATAAGCTGGCGCCCCTTCATGAGCGGATCTAC
TGTGCCCTCTCGGGGTCTGCGGCCGACGCGCAGGCAGTGGCGGATATGGTGAACTACCAC
CTGGACCTGCACAGCCTCGACATGGACGACGCCCCATTGGTAGTGGCAGCTGCCAATCTT
GTGAAGGGCATCAGCTATAAGTACAAGGAGGAGCTGTCAGCACATCTACTGGTGGCCGGC
TGGGACCGGAGACATGGAGGACAGGTGTATGCGACGCTTAGCGGGATGCTGATCCGCCAA
CCCTTTGCCATTGGAGGTTCTGGGAGCACGTATATTTATGGATACGTAGATTCCGCCTTC
AAGTCGAGGATGTCGAGAGAGGAGTGTGTTCAGTTTGCAACTAATGCGCTGGCTCTGGCA
ATGTCACGTGATGGATCCAGTGGGGGTGTGATATACATGGTGACCATCACCAAAACAGGA
AGTGAACACACAATCATTGCAGGTGCTGACCTACCACAATTCTATGATGAA
>Amb_tig_PSMB9
ATG------------ACTGAGCCCTGGGACACTTCCTGTGAGATCAGGACAGGGACGACA
ATCCTGGCAGTGGAGTTTGATGGTGGCGTAATAGTGGCTTCAGATTCCCGCGTGTCCGCT
GGTGAATTTGTGTCGAACCGTGTGTTTGATAAGCTGGCGCCCCTTCATGAGCGGATCTAC
TGTGCCCTCTCGGGGTCTGCGGCCGACGCGCAGGCAGTGGCGGATATGGTGAACTACCAC
CTGGAGCTGCACAGCCTCGACATGGACGACGCCCCATTGGTAGTGGCAGCTGCCAATCTT
GTGAAGGGCATCAGCTATAAGTACAAGGAGGAGCTGTCAGCACATCTACTGGTGGCCGGC
TGGGACCGGAGACATGGAGGACAGGTGTATGCGACGCTTAGCGGGATGCTGATCCGCCAA
CCCTTTGCCATTGGAGGTTCTGGGAGCACGTATATTTATGGCTACGTAGATTCCGCCTTC
AAGTCGAGGATGTCGAGAGAGGAGTGTGTTCAGTTTGCAACTAATGCGCTGGCTCTGGCA
ATGTCACGTGATGGATCCAGTGGGGGTGTGATATACATGGTGACCATCACCAAAACAGGA
AGTGAACACACAATCATTGCAGGTGCTGACCTACCACAATTCTATGATGAA
>Bat_nig_PSMB9
ATGGACAGAAGTCCGTGTGAGCCGTGGGACACGTCCTGCGAGATCAAAACAGGGACGACT
ATCCTTGCTGTGGAGTTTGATGGAGGTGTGGTGGTGGCCTCAGACTCTCGGGCAACTGCA
GGGCAACCTGTGGTGAACCGTGTATTTGATAAACTCGCCCCACTTCATGACCGAATCTAC
TGCGCCCTTTCGGGATCCGCCGCCGATGCGCAGGCTGTAGCTGACTTGGTGCGCTACCAA
CTGGACCTGCACAGTCTAGAAATGGGTGACGCTCCCTTGGTGGTGGCTGCCGCCAGCCTG
GTGAAGGGTATCAGCTATAGGTACAAAGAGGAGCTGGTAGCACATCTGATAGTGGCCGGC
TGGGACCGAAGGCTTGGAGGACAGGTGTATGGGACGCTCGGGGGGATGCTGACCCGCCAG
CCCATCACCANNNNNNNNNNNNNNNNNNNNNNNNNNNNNNNNNNNNNNNNNNNNNNNNNN
NNNNNNNNNNNNNNNNNNNNNNNNNNNNNNNNNNNNNNNNNNNNNNNNNNNNNNNNNNNN
NNNNNNNNNNNNNNNNNNNNNNNNNNNNNNNNNNNNNNNNNNNNNNNNNNNNNNNNNNNN
NNNNNNNNNNNNNNNNNNNNNNNNNNNNNNNNNNNNNNNNNNNNNNNNNNN
>Bat_greg_PSMB9
ATGGACAGAAGTCCGTGTGAGCCGTGGGGCACGTCCTGCGAGATCAAAACAGGGACGACT
ATCCTTGCTGTGGAGTTTGATGGAGGTGTGGTGGTGGCCTCAGACTCTCGGGCAACTGCA
GGGCAATCTGTTGGGAACCGTGTGTTTGATAAGCTCGCCCCACTTCATGACCGAATCTAC
TGCGCCCTTTCGGGATCCGCAGCGGATGCACAGGCTGTAGCTGACTTGGTGCGCTACCAA
CTGGACCTGCACAGTCTAGAAATGGGTGACGCTCCCTTGGTGGTGGCTGCCGCCAGCCTG
GTGAAGGGTATCAGCTATAGGTACAAAGAGGAGCTGGTAGCACATCTGATAGTGGCCGGC
TGGGACCGAAGGCTTGGAGGACAGGTGTATGGGACGCTCGGGGGGATGCTGATCCGCCAG
CCCATCACCATCGGAGGATCCGGGAGTACATACATTTATGGCTACGTGGACTCTGCTTTC
AAGCCTGGCATGTCCAGAGAGGAGTGTGTTCAGCTTGCTAGTAATGCCCTGGCTCTGGCA
ATGTCACGTGATGGCTCGAGCGGAGGAGTGATATATATGGTGACTGTCACAAGAACAGGA
AGTGAACGCAAAGTCATCGCTGGCGCTGATCTACCACAGTTCTACGACGAG
>Crypt_alleg_PSMB9
ATG------------GCTGAGGAGCATGGGACATCCTGCGAGATTCGGACAGGGACGACC
ATCATCGCCGTGGAGTTTGCCGGCGGTGTGGTGGTGGCCTCGGATTCCCGGGTGTCCGCG
GGGGAATCCGTGGTGAACCGGGTGTTTAATAAGCTGGCCCCCCTCCATGAGCGAATCTAC
TGTGCCCTGTCTGGGTCAGCGGCGGATGCACAGGCGGTGGCGGACATGGTGAATTACCAC
CTGGACCTGCACAGTCTGGACATGGACGACGCCCCCTTGGTGCTCGCTGCTGCCAGCCTG
GTGAAGGGCATCAGCTATAAGTACAAAGAGGAGCTGGTAGCACACCTGATCGTGGCCGGC
TGGGACAGGAGGCACAGGGGACAGGTGTACGGGACGCTGGGGGGGATGCTGATCCGCCAG
CCCTTCGCTATTGGAGGATCCGGGAGCACGTACATTTATGGCTATGTGGATTCCGCATTC
AAGCCGGGGATGTCCAGAGACGAGTGTGTTCAGTTCGCTACTAATGCATTGGCGCTGGCG
ATGGCCCGAGATGGGTCCAGTGGAGGGGTGATCTACATGGTGACCATCACCAAGGCAGGA
ACTGAACAGAAGATCATCTCGGGCAATGACCTACCTCAGTTCTATGATGAA
>And_dav_PSMB9
ATG------------GCTGAGGAGCATGGGACATCCTGCGAGATTCGGACAGGGACGACC
ATCCTCGCCGTGGAGTTTGCTGGCGGTGTGGTGGTGGCCTCAGATTCCCGGGTGTCCGCG
GGGGAATCTGTGGTGAACCGGGTGTTTAATAAGCTGGCTCCCCTCCATGAGCGGATCTAC
TGTGCCCTGTCGGGGTCAGCGGCGGATGCACAGGCGGTGGCGGACATGGTGAATTACCAC
CTGGACCTGCACAGTCTGGACATGGACGACGCCCCCTTGGTGGTCGCTGCTGCCAGCCTG
GTGAAGGGCATCAGCTATAAGTACAAAGAGGAGCTGGTGGCACACCTGATCGTGGCCGGC
TGGGACAGGAGGCATGGGGGACAGGTGTACGGGACGCTGGGGGGGATGCTGATCCGCCAG
CCCTTCGCTATTGGAGGATCTGGGAGCACGTACATTTATGGCTATGTGGATTCCGCATTC
AAGCCGGGGATGTCCAGAGACGAGTGTGTTCAGTTCGCTACTAATGCATTGGCGCTGGCG
ATGGCCCGAGATGGGTCCAGCGGAGGGGTGATCTACATGGTGACCATCACCAAAGCAGGA
ACCGAACAGAAGATCATCTCGGGCAATGACCTACCTCAGTTCTATGATGAA
>Hyn_chi_PSMB9
ATG------------ACTGAGGATCCTGGGTCAACCTCCGAGATTCGGACAGGGACAACC
ATCATCGCCGTGGAATTTGCCGGAGGTGTGGTGGTGGCCTCGGATTCCCGGGTGTCCGCG
GGGAAATCCGTGGTGAACCGAGTGTTCAATAAGCTGGCCCCTCTCCACGAGCGGATCTAC
TGTGCCCTGTCAGGGTCGGCGGCGGACGCGCAGGCAGTGGCGGACATGATAAATTACCAC
CTGGAACTGCACAGCCTGGACATGGACGACGCCCCCTTGGTGGTCGCTGCCGCCAACCTG
GTGAAGGGCATCAGCTACAAGTACAAAGAGGAGCTGTTGGCACACCTAATTGTGGCTGGC
TGGGACCGGCAGCACGGGGGGCAGGTGTACGGGACGCTGGGTGGGATGCTGACCCGACAG
CCCTTCGCCATCGGCGGCTCCGGGAGCACGTACATTTATGGATATGTGGATTCTGCCTTC
AAGCCGGGCATGTCCAGAGAGGAGTGTGTACAGTTCGCTACTAACGCGTTGGCCCTGGCC
ATGGCCCGAGACGGGTCCAGCGGAGGGGTGATCTACATGGTGACCATCACCAAAGCAGGA
GCCGAACAGAAGATCATCTCCGGCGATGACCTACCACAGTTCTATGATGAC
>Hyn_ret_PSMB9
ATG------------ACTGAGGAGCCTGGGACATCCTGCGAGATTCGGACAGGGACAACC
ATCATCGCCGTGGAGTTTGCCGGAGGTGTGGTGGTGGCCTCAGATTCCCGGGTGTCCGCG
GGGAAATCCGTGGTGAACCGAGTGTTCAATAAGCTGGCCCCTCTCCACGAGCGGATCTAC
TGCGCCCTGTCGGGGTCGGCGGCGGACGCGCAGGCAGTGGCGGACATGATAAATTACCAC
TTGGAACTGCACAGCCTGGACATGGACGACGCCCCCTTGGTGGTCGCTGCCGCCAACCTG
GTGAAGGGCATCAGCTACAAGTACAAAGAGGAGCTGTTGGCACACCTAATTGTGGCTGGC
TGGGACCGGCAGCACGGGGGGCAGGTGTACGGGACGCTGGGTGGGATGCTGACCCGACAG
CCCTTCGCCATCGGCGGCTCCGGGAGCACGTACATTTATGGATATGTGGATTCTGCCTTC
AAGCCGGGCATGTCCAGAGAGGAGTGTGTACAGTTCGCTACTAACGCGTTGGCCCTGGCC
ATGGCCCGAGACGGGTCCAGCGGAGGGGTGATCTACATGGTGACCATCACCAAAGCAGGA
GCCGAACAGAAGATCATCTCCGGCGATGACCTACCACAGTTCTATGATGAC
>Hyn_leec_PSMB9
ATG------------ACTGAGGAAGCTGGGACATCCTGCGAGATTCGGACAGGGACAACC
ATCATCGCCGTGGAGTTTGCCGGAGGTGTGGTGGTGGCCTCGGATTCCCGGGTGTCCGCG
GGGAAATCTGTGGTGAACCGAGTGTTCAATAAGCTGGCCCCTCTCCACGAGCGGATCTAC
TGTGCCCTGTCGGGGTCAGCGGCGGACGCGCAGGCAGTGGCGGACATGATAAATTACCAC
CTGGAACTGCACAGCCTGGACATGGACGACGCCCCCTTGGTGGTCGCTGCCGCCAACCTG
GTGAAGGGCATCAGCTACAAGTACAAAGAGGAGCTGTTGGCACACCTAATTGTGGCTGGC
TGGGACCGGCAGCACGGGGGGCAGGTGTACGGGACGCTGGGTGGGATGCTGACCCGACAG
CCCTTCGCCATCGGTGGCTCCGGGAGCACGTACATTTATGGATATGTGGATTCTGCCTTC
AAGCCGGGCATGTCCAGAGAGGAGTGTGTACAGTTCGCTACTAACGCGTTGGCCCTGGCC
ATGGCCCGAGATGGGTCCAGCGGAGGGGTGATCTTCATGGTGACCATCACCAAAGCAGGA
GCCGAGCAGAAGATCATCTCCGGCGATGACCTACCACAGTTCTATGATGAC
>Sir_int_PSMB9
ATG---------------GACATCACGGGAGATGCCAGCGAGGTCCGCACCGGGACCACC
ATCATTGCTGTGGAGTTCGAAGGCGGTGTGGTGATGGGCTCTGACTCCAGGGTTTCAGCT
GGAGAATCTGTGGTGAACCGAGTCTTCAATAAGCTGTCACCTCTACACGAGCGGATCTAC
TGTGCCCTGTCCGGGTCAGCGGCCGATGCCCAGGCCATCGTGGACATGGCTCAGTACCAG
CTAGAGATTCACAGTATGGAAGTGGGGGCACCACCCCAAGTTATTGCAGCAGCCAACGTG
GTGAGGAACATCAGTTACAAGCACAAGGAGGAGCTGTCTGCACATCTGATGGTGGCTGGA
TGGGACAGACGCAAAGGGGGACAGGTTTACGGGACCCTGGACGGGATGCTTACGCGACAC
CAGGTGTGCATCGGAGGATCCGGGAGCTCCTACATCTACGGTTACGTGGACTCTGCGTAC
AAGTCTCGTATGTCCAAAGAAGAGTGCCTGCAGTTCGTCACAAATGCCCTCACTCTGGCC
ATGAGTCGCGACGGCTCCAGCGGCGGCGTGGTCCACCTGGTCACCATCACCAAAGATGGC
GTCGAACCGAAACTCATTCTTAGCAACGACCTGCCGCAGTTTTATGACAAC
>Sir_lac_PSMB9
ATG---------------GACATCACGGGAGATGCCAGCGAGGTCCGCACCGGGACCACC
ATCATTGCTGTGGAGTTCGAAGGCGGTGTGGTGATGGGCTCTGACTCCAGGGTGTCAGCT
GGAGAATCTGTGGTGAACCGAGTCTTCAATAAGCTGTCACCTCTACACGAGCGGATCTAC
TGTGCCCTGTCCGGGTCAGCGGCCGATGCCCAGGCCATCGTGGACATGGCTCAGTACCAG
CTAGAGATGCACAGTATGGAAGTGGGGGCACCACCCCAAGTTATTGCAGCAGCCAACGTG
GTGAGGAACATCAGTTACAAGCACAAGGAGGAGCTGTCTGCACATCTGATGGTGGCTGGA
TGGGACAGACGCAAAGGGGGACAGGTTTACGGGACCCTGGACGGGATGCTTACACGACAC
CAGGTGTGCATCGGAGGATCCGGGAGCTCCTACATCTACGGTTACGTGGACTCTGCGTAT
AAGTCTCGTATGTCCAAAGAGGAGTGCCTGCAGTTCGTCACAAATGCCCTCACTCTGGCC
ATGGGTCGCGACGGCTCCAGCGGCGGCGTGGTCCACCTGGTCACCATCACCAAAGATGGC
GTCGAACCCAAACTCATTCTTAGCAACGACCTGCCGCAGTTTTATGACAAC
>Prot_ang_PSMB9
ATG------------ACTGAGCCATGGGACACCTCCTGCCAGATCAAGACCGGGACGACC
ATCATGGCCGTGGAGTTTGATGGCGGAGTGATCGTGGCCTCGGATTCCCGGGTGTCCGCG
GGTGAGTACGTGACGAACCGAGTGTTTGATAAGCTGTGCCCCCTCCACGAGCAGATCTAC
TGCGCCCTCTCGGGGTCTGCGGCCGATGCACAGACGGTGGCAGAGATGGTGAACTATCAC
CTGGAACTTCACAGCATGGACATGGACGATGCGCCGCTGGTGGTGGCCGCTGCTAACCTG
GTGAAGGGTGTCAGCTATAAGTACAAAGAGGAGATTTCAGCACATTTGATCGTGGCCGGC
TGGGACCAGAGGAATGGAGGCCAGGTGTACGGGACGCTGGGGGGAATGATCATCCGCCAG
CCCTTCACCATCGGAGGATCCGGGAGCTCCTACATTTATGGCTACGTGGACGCCGCCTAC
AAACCGGGGATGTCCAGAGAGGAGAGTGCCCAGTTTGTGACAAATGCCCTAGCCCTGGCG
ATGTCGCGCGACGGCTCCAGCGGCGGCGTGATCTACATGGTAACCATCACCAAGGGAGGA
AGTGAACAGAAGATCATTTCGGGCGATGACTTACCACAGTTTTTCGATGAG
>Kar_kor_PSMB9
ATGGATAGAAACATGTGTGAGCCGTGGGACATGTACAGCGAGATCAAGACAGGGACGACC
ATTCTTGCTGTTGAGTTTGATGGAGGTGTGGTGGTGGCCTCAGACTCCCGGGTAACTGCA
GGGAAATCTGTGGTGAACAAGGTGTTTGATAAGCTCGCCCCCCTTCACGATCGAATCTAC
TGCGCCCTGTCGGGATCCGCCGCGGATGCACAAGCTGTAGCTGACTTGGTGCACTACCAA
CTGGAACTACACAGCCTAGAAATGGATGATGCTCCCTTGGTGGTGGCCGCAGCCAGCCTG
GTGAAGGGCATCGGTTATAAGCACAAAGAGGAGCTGGTGGCACATCTGATAGTGGCCGGC
TGGGACAGCAGGCTCGGAGGGCAGGTGTATGGGACGCTTGGGGGGATGCTGATCCGCCAG
CCCATCACCATCGGAGGATCCGGGAGCACATACATTTACGGCTACGTGGACTCTGCTTTC
AGGCTGGGGATGTCAAGAGAGGAGTGTGTTCAGTTTGCCACTAATGCCCTGGCCCTGGCA
ATGTCACGTGATGGCTCAAGCGGAGGGGTGATATATATGGTGACTATCACCAAATCAGGA
AGTGAACGCAACGTCATCGCTGGTGTCAACATACCCCAGTTCTACGACAAG
