# Supplementary material for: Molecular Evolution of Antigen-Processing Genes in Salamanders: Do They Coevolve with MHC Class I Genes?
Source: Genome Biol Evol. 2021 Jan 27;13(2):evaa259. doi: 10.1093/gbe/evaa259 (PMC7883663; doi:10.1093/gbe/evaa259)
Supplement: evaa259_Supplementary_Data [file evaa259_supplementary_data.zip › AlignmentsNonAPG.fas]

>Lis_monvul_DAXX
ATGGCAAAGCAGGACGGGGGCATCATTGTCCTGGACGATGATGATGACGATGATGAG---
------CTGAAGACTGGCCATTCTTGG---GTTGCTCGACCATGGAAACTCCCCTCCTCT
TTAAAT------------------------------------------------GTTCAA
CCCCGGACGTTTGCATCTGGTTCTGTGGCTCAAACCCAGAACCCTCCCTCAGCTTCCAAC
GTTCTGTTGCAA------------------------------------------------
------------ACCCACCCGTCTACTTCAAAAGCTCATTTGCGGTCTCTTCCTTGTACT
CCG---------------------------------------------------------
------------------------------------------------------------
------------------------------------------------------------
------------------------------------------------------------
------------------------------------------------------------
------------------------------------------------------------
------TCCCTGACCCCACCTTCCATCTTGAAATCCCAACCCACAGCGCATCTTACAAGC
AGCGCAAGTTTGCCAGCGCCACAAACCAATGGGTCAGAAGTGAAGTCTGTGTCAAATAAA
GAGTCAGCACAGATTTTACTCAAGGCCACAAATGAGAAACTTTTCAAAGAGTTTATGGAC
ATTTGTGGAAATGAGACAACTGAACATCCAGAGGTCATGTCTTTCTTACTGGGACGTTAT
CAAAAGGCCAGCCCAGCCTTCCTGGCCTCAACTGAGTTCCGTAACGTGATTGCCCGTTGC
ATTACTCGAGTCCAGAACAAGAAAAGTAAGGTATATGTTTACATCAATGAGCTCTGCACT
GTTCTGAAGTCCAATTCGGAGAAGAAGAAGGTAGCACTCAGTAGTGCTCCTGCC------
------CCTGCAGCAAAGCAAAAGCAGTCCCAGCAGCGTCAAAGTCATGCCGCGTCTGAT
AGCTCAGCCACAGAAACCATTTATGGCCTTGAGCAAGAGGAGAACCAGGAGGCTAAAGAG
AATGCTGGTGCAGAAGCCATGGAAGAT---GGGGAGCATCAC---AAGGCCTCCAAAAGG
CAGATTCGCTACCTGGAGAACCTTCTGTCTGTTTACACCTTAGAGATTCGTAGGCTCCAG
GAGAAGGAGCTGGATCTTACCCAGCTAGACGATGAGGACTCCATTTATATCCAGGAGAAC
CGTCTGAAGCGGAAAATGATCCGCATTTTTGAAAAGCTGTGTGATTTAAAAAGCTGCTGC
AGCCTTACTGGCCGGGTCATTGAACAGCGCATACCATACCGTGGAACACGCTACCCTGAG
GTCAACCGCCGTATCCAGAAGTTCATCAACAAACCAGACAACTTCCCTGACTATGGTGAT
ATCCTCAAGGTCATCGAAAAGGCAAACCTTCGTCACAGCTTGGATTTGACTAAACGGCAG
ATGCAGAGTATGGCTGCCGATGCCTTCCGTGAAGTGGGCAACCGACTGCAGGAACGGCGA
CACCTGGACATGGTGTACAACTTTGGAAGTCACCTAACAGACCAGTACAAGGCTGGGACT
GACCCCGCCCTAATGGACCCTATTCTTGCTCGCCGCTTGCGAGAAAACCGCTCTGTAGCA
CTTACACAACTTGATGAAGTGGTTAGAAAGTACGCTGTGATGCAGGATGACGGTGAGGAG
GAGATCGATCGGAAAAGGCGGCGA---GTTTCCATGCAC---CTGAGGAGA---------
------------GGAGTCAAGGGATCTCCTGTCTCCTCTTCC------ATTGATCAAGAA
TCCAATGAGGAGGCGGATGAGGATGAGGATGAGGATGAAGATGAAGAA------------
------------GAGTCCTCGGACACAGAT------ATCGAGGAAGAGTTGCAGAAATGT
GAAGACTTGTCCGAGCCTGAGGAGGAGGCTCTAGCAGAGGAAGAACCTGTGCCAGATATC
ACAGAAAGTGATCAGCGAATGGACAACCGGTCAGAGCCATCGCAGTTCTCTTCTGCTGGC
GAGGAAGTTGAAGACGAGGATGAGGAGGAAGATGAGGAT
>Lis_helv_DAXX
NNNNNNNNNNNNNNCGGGGGCATCATTGTCCTGGACGATGATGATGACGATGATGAG---
------CTGAAGACTGGCTCT---TGG---GTTGCTCGACCGTGGAAACTCCCCTCCTCT
TTGAAT------------------------------------------------NNNNNN
NNNNGGACGTTTGCATCTGGTTCTGTGGCTCAAACCCAGAATTCTCCCTCAGGTTCCAAC
GTTCTGTTGCAA------------------------------------------------
------------ACCCACCCGTCTACTTCAAAAGCTCATTTGCGNNNNNNNNNNNNNNNN
NNN---------------------------------------------------------
------------------------------------------------------------
------------------------------------------------------------
------------------------------------------------------------
------------------------------------------------------------
------------------------------------------------------------
------NNNNNNNNNNNNNNNNNNNNNNNNNNNNNNNNNNNNNNNNNNNNNNNNNNNNNN
NNCGCAAGTTTGCCAGCACCACAAACAAATGGGTCAGAAGTGAAGTCTGTGTCTAATAAA
GAGTCAGCACAGATGTTACTCAAGGCCACAAATGAGAAACTTTTCAAAGAGTTTATGGAC
CTTTGTGGAAATGAGACAACTGAACATCCAGAGGTCATGTCTTTCTTACTGGGACGTTAT
CAAAAGGCCAGCCCAGCCTTCCTGGCCTCAACTGAGTTCCGTAACGTGATTGCCCGTTGC
ATTACTCGAGTCCAGAACAAGAAAAGTAAGGAATATGTTTACATCAATGAGCTCTGCACA
GTTCTGAAGTCCAATTCGGAGAAGAAGAAGGTAGCACTCAGCAGTGCTCCTGCA------
------------GCAAAGCAAAAGCAGGCCGAGCAGCTTCAAAGTCATGCCCCGGCTGAT
AGCTCTGCCACAGAAACCACTGATGGCCTTGAGCAAGAGGAGAACCAGGAGGCTAAAGAG
AATGCTGGTGCAGAAGCCATGGAAGAT---GGGGAGCATTAC---AAGGCCTCCAAAAGG
CACATTCGCTCCCTGGAGAACCTTCTGTCTGTTTACACCTTAGAGATTCGTAGACTCCAG
GAGAAGGAGCTGGATCTTACCCAGCTAGACGATGAGNNNNNNNNNNNNNNNNNNNNNNNN
NNNNNNNNNCGGAAAATGATCCGCATTTTTGAAAAGCTGTGTGATTTAAAAAGCTGCTGC
AGCCTTACTGGCCGGGTCATTGAACAGCGCATACCATACCGTGGAACGCGCTACCCTGAG
GTCAACCGCCGTATCCAGAAATTCATCAACCAACCAGACAACTTCCCTGACTATGGTGAT
ATCCTCAAGGTCATCGAAAAGGCAAACCTTCGTCACAGCTTGGATTTGACTAAACGGCAG
ATGCAGAGCATGGCTGCCGATGCCTTCCGTGAAGTGGGAAACCGACTGCAGGAACGGCGA
CACCTGGACATGGTGTACAACTTTGGAAGTCACCTAACAGACCAGTACAAGGCTGGGACT
GACCCCGCCCTAATGGACCCTATCCTTGCTCGCCGCTTACGAGAAAACCGCTCTGTAGCA
CTTACACAGCTTGATGAAGTGGTTAGAAAGTACGCTGTGATGCAGGATGACGGTGAGGAA
GAGATTGATCGGAAAAGGCGTCGA---GGTTCCATGCAC---CTGAGGAGA---------
------------GGAGTCAAGGGATCTCCGGTCTCCACTTCC------ATTGATCAAGAA
TCCAATGAGGAAGAGGAAGAGGATGAGGATGAGGATGAAGATGAAGAC------------
------------GAGTCCTCGGACACAGAT------ATCGAGGAAGAGTTGCAGAAATGT
GAAGACTTGTCCGAGCCTGAGGAGGAGGCTCTAGCAGAGGAAGAACCTGGGCCAGATATC
GCAGAAAGTGATCAGCGAATGGACAACCGATCAGAGCCATCGCAGTTCTCTTCTGCTGGC
GAGGAAGTTGAAGACGAGGATGATGAGGAAGATGAAGAT
>Lis_boscPo_DAXX
ATGGCAAAGCAGGACGGGGGCATCATTGTCCTGGACGATGATGATGACGATGATGAG---
------CTGAAGACTGGCTCTTCTTGG---GTTGCTCGACCATGGAAACTCCCCTCCTCT
TTGAAT------------------------------------------------GTTCAA
CCCCGGACGTTTGCATCTGGTTCTGTGGCTCAAACCCAGAATCATCCCTCCGCTTCCAAC
GTTCTGTTGCAA------------------------------------------------
------------ACCCACCCGTCTACTTCAAAAGCTCATTTGCGGTCTCTTCCCTGTACT
CCG---------------------------------------------------------
------------------------------------------------------------
------------------------------------------------------------
------------------------------------------------------------
------------------------------------------------------------
------------------------------------------------------------
------TCCCTGAGCCCACCTTGCACCTTGAAATCCCAACCCACAGCGCATCTTACAAGC
AGCGCAAGTTTGCCAGCGCCACAAACCAATGGGTCAGAAGTGAAGTCTGTGTCAAATAAA
GAGTCAGCACAGATTTTACTCAAGGCCACAAATGAGAAACTTTTCAAAGAGTTTATGGAC
CTTTGTGGAAATGAGACAACTGAACATCCAGAGGTCATGTCTTTCTTACTGGGACGTTAT
CAAAAGGCCAGCCCAGCCTTCCTGGCCTCAACTGAGTTCCGTAACGTGATTGCCCGTTGC
ATTACTCGAGTCCAGAACAAGAAAAGTAAGGTATATGTTTACATCAATGAGCTCTGCACT
GTTCTGAAGTCCAATTCGGAGAAGAAGAAGGTAGCACTCAGCAGTGCTCCTGCC------
------CCGGCAGCAAAGCAAAAGCAGTCCCAGCAGCTTCAAAGTCATGCCCCGGCTGAT
AGCTCTGCCACAGAAACCACTGATGGCCTTGAGCAAGAGGAGAACCAGGAGGCTAAAGAA
AATGCTGGTGCAGAAGCCATGGAAGAT---GGGGAGCATCGC---AAGGCCTCCAAAAGG
CAGATTCGCTACCTGGAGAACCTTCTGTCTGTTTACACCTTAGAGATTCGTAGGCTCCAG
GAGAAGGAGCTGGATCTTACCCAGCTTGACGATGAGGACTCCATTTATATCCAGGAGAAC
CGTCTGAAGCGGAAAATGATCCGCATTTTTGAAAAGCTGTGTGATTTAAAAAGCTGCTGC
AGCCTTACTGGCCGGGTCATTGAACAGCGCATACCATACCGCGGAACGCGCTACCCTGAG
GTCAACCGCCGTGTCCAGAAGTTCATCAACCAACCAGACAACTTCCCTGACTATGGAGAT
ATCCTCAAGGTCATCGAAAAGGCAAACCTTCGTCACAGCTTGGATTTGACTAAACGGCAG
ATGCAGAGCATGGCTGCCGATGCCTTCCGTGAAGTGGGCAACCGACTGCAGGAACGGCGA
CACCTGGACATGGTGTACAACTTTGGAAGTCACCTAACAGACCAGTACAAGGCTGGGACT
GACCCTGCCCTAATGGACCCTATCCTTGCTCGCCGCTTACGAGAAAACCGCTCTGTAGCA
CTTACTCATCTTGATGAAGTGGTTAGAAAGTACGCTGTGATGCAGGATGACGGTGAGGAA
GAGATCGATCGGAAAAGACGGCGA---GGTTCCATGCAC---CTGAGGAGA---------
------------GGAGTCAAGGGATCGCCTGTCTCCTCTTCC------ATTGAGCAAGAA
TCCAATGAGGAAGAGGATGAGGATGAGGATGAAGAT------------------------
------------GAGTCCTCGGACACAGAT------ATCGAGGAAGAGTTGCAGAAATGT
GAAGACCTGTCCGAGCCTGAGGAGGAGGCTCTAGCAGAGGAAGAGCCTGTGCCAGATATC
ACAGAAAGTGATCAGCGAATGGACAACCGGTCCGAGCCATCGCAGTTCTCTTCTGCTGGC
GAGGAAGTTGAAGACGAGGATGATGAGGAAGATGAGGAT
>Lis_boscSp_DAXX
ATGGCAAAGCAGGACGGGGGCATCATTGTCCTGGACGATGATGATGACGATGATGAG---
------CTGAAGACTGGCTCTTCTTGG---GTTGCTCGACCATGGAAACTCCCCTCCTCT
TTGAAT------------------------------------------------GTTCAA
CCCCGGACGTTTGCATCTGGTTCTGTGGCTCAAACCCAGAATCATCCCTCCGCTTCCAAC
GTTCTGTTGCAA------------------------------------------------
------------ACCCACCCGTCTACTTCAAAAGCTCATTTGCGGTCTCTTCCCTGTACT
CCG---------------------------------------------------------
------------------------------------------------------------
------------------------------------------------------------
------------------------------------------------------------
------------------------------------------------------------
------------------------------------------------------------
------TCCCTGAGCCCACCTTGCACCTTGAAATCCCAACCCACAGCGCATCTTACAAGC
AGCGCAAGTTTGCCAGCGCCACAAACCAATGGGTCAGAAGTGAAGTCTGTGTCAAATAAA
GAGTCGGCACAGATTTTACTCAAGGCCACAAATGAGAAACTTTTCAAAGAGTTTATGGAC
CTTTGTGGAAATGAGACAACTGAACATCCAGAGGTCATGTCTTTCTTACTGGGACGTTAT
CAAAAGGCCAGCCCAGCCTTCCTGGCCTCAACTGAGTTCCGTAACGTGATTGCCCGTTGC
ATTACTCGAGTCCAGAACAAGAAAAGTAAGGTATATGTTTACATCAATGAGCTCTGCACT
GTTCTGAAGTCCAATTCGGAGAAGAAGAAGGTAGCACTCAGCAGTGCTCCTGCC------
------CCGGCAGCAAAGCAAAAGCAGTCCCAGCAGCTTCAAAGTCATGCCCCGGCTGAT
AGCTCTGCCACAGAAACCACTGATGGCCTTGAGCAAGAGGAGAACCAGGAGGCTAAAGAA
AATGCTGGTGCAGAAGCCATGGAAGAT---GGGGAGCATCGC---AAGGCCTCCAAAAGG
CAGATTCGCTACCTGGAGAACCTTCTGTCTGTTTACACCTTAGAGATTCGTAGGCTCCAG
GAGAAGGAGCTGGATCTTACCCAGCTTGACGATGAGGACTCCATTTATATCCAGGAGAAC
CGTCTGAAGCGGAAAATGATCCGCATTTTTGAAAAGCTGTGTGATTTAAAAAGCTGCTGC
AGCCTTACTGGCCGGGTCATTGAACAGCGCATACCATACCGCGGAACGCGCTACCCTGAG
GTCAACCGCCGTGTCCAGAAGTTCATCAACCAACCAGACAACTTCCCTGACTATGGAGAT
ATCCTCAAGGTCATCGAAAAGGCAAACCTTCGTCACAGCTTGGATTTGACTAAACGGCAG
ATGCAGAGCATGGCTGCCGATGCCTTCCGTGAAGTGGGCAACCGACTGCAGGAACGGCGA
CACCTGGACATGGTGTACAACTTTGGAAGTCACCTAACAGACCAGTACAAGGCTGGGACT
GACCCTGCCCTAATGGACCCTATCCTTGCTCGCCGCTTACGAGAAAACCGCTCTGTAGCA
CTTACTCATCTTGATGAAGTGGTTAGAAAGTACGCTGTGATGCAGGATGACGGTGAGGAA
GAGATCGATCGGAAAAGACGGCGA---GGTTCCATGCAC---CTGAGGAGA---------
------------GGAGTCAAGGGATCGCCTGTCTCCTCTTCC------ATTGAGCAAGAA
TCCAATGAGGAAGAGGATGAGGATGAGGATGAAGAT------------------------
------------GAGTCCTCGGACACAGAT------ATCGAGGAAGAGTTGCAGAAATGT
GAAGACCTGTCCGAGCCTGAGGAGGAGGCTCTAGCAGAGGAAGAGCCTGTGCCAGATATC
ACAGAAAGTGATCAGCGAATGGACAACCGGTCCGAGCCATCCCAGTTCTCTTCTGCTGGC
GAGGAAGTTGAAGACGAGGATGATGAGGAAGATGAGGAT
>Trit_carn_DAXX
ATGGCAAAACAGGACGGGGGCATCATTGTCCTGGACGATGATGATGACGATGATGAG---
------CTGAAGACTGGCTCT---TGG---GTTGCTCGACCGTGGAAACTCCCCTCCTCT
TTGAGT------------------------------------------------GTTCAA
CCCCGGACGTTTGCATCTGGTTCTGCGGCTCAAACCCAAAATCCTCCCTCTGCTTCCAAC
GTCCCGTTGCAA------------------------------------------------
------------ACCCACCCATCAACTTCAAACGCTCATTTGCGGTCTCTTCCTTGTACT
CCG---------------------------------------------------------
------------------------------------------------------------
------------------------------------------------------------
------------------------------------------------------------
------------------------------------------------------------
------------------------------------------------------------
------TCCCTGACCCCACCTTCCACCTTGAAATCCCACCCCACGGCGCATCTTTCAAGC
AGCGGAAGTTTGCCAGCGCCCCAAACCAATGGGTCAGATGTCAAGTCTGTGTCAGATAAA
GAGTCAGCACAGATTTTACTCAAGGCCACAAATGAGAAACTGTTTAAAGAGTTTATGGAC
CTTTGTGGAAATGAGACTACTGAACATCCCGAGGTCATGTCTTTCTTACTGGGACGTTAT
CAAAAGGCCAGCCCAGCCTTCCTGGCCTCAACTGAGTTCCGTAACGTGATTGGCCGTTGC
CTTACTCGAGTCCAGAACAAGAAAAGTAAGGTATATGTTTACATCAATGAGCTCTGCACT
GTACTGAAGTCCAATTCGGAGAAGAAGAAGGTAGCACTCAGCAGTGCTCCTGCC------
------CCTGCATCAAAGCAAAAGCAGTCCCAGCAGCTTCAAAGCCACCCCCTGGCCGAT
TGCTCTGCCACAGAAACCACTGATGGCCTTGAGCAAGAGGAGAACCAGGAGGCTAAAGAG
AATGCTGGTGCAGAATCCATGGAAGAT---GGTGAGCATCGC---AGAGCCTCCAAACGA
CAGATTCGCTACTTGGAGAACCTTCTGTCTGTTTACACCACAGAGATTCGTAGGCTCCAG
GAGAAGGAGTTGGATCTTACGCAGCTGGATGATGAGGACTCTATTTATATCCAGGAGAAC
CGGCTGAAGCGGAAAATGATCCGAATTTTTGAAAAGCTTTGTGATTTGAAAAGCTGCTGC
AGCCTTACTGGCCGGGTCATTGAACAGCGCATACCATACCGTGGAACGCGCTACCCTGAG
GTCAACCGCCGCATCCAGAAGTTCATCAACAAACCAGACAACTTCCCTGACTATGGCGAT
ATCCTCAAGGTCATTGAAAAGGCAAACCTCCGTCACAGCTTGGATTTGACTAAACGGCAG
ATGCAGAGCATGGCTGCCGATGCCTTCCGTGAAGTGGGCAACCGGCTGCAGGAACGGCGA
CACCTTGACATGGTGTACAACTTTGGAAGTCATCTAACGGACCAGTACAAGGCTGGGACT
GATCCTGCCCTGATGGACCCTGTCCTTGCTCGCCGCTTGCGAGAAAACCGCTCTGTAGCA
CTTACCCATCTTGATGAAGTGGTTAAAAAGTACGCTGTGATGCAGGATGACGGTGAGGAA
GAGATGGACCGGAAAAGGCGGCGA---GGTTCCATGCAC---CTGAGA------------
------------GGAGTCAAGGGATCTCCTGTCTCCTCTTCC------ATTGATCAAGAA
TCCAATGAGGAAGAGGATGAGGATGAGGATGAAGAC------------------------
------------GAGTCCTCGGACACAGAT------ATCGAGGAAGAGTTGCAGAAATGT
GAAGGCTTGTCCGAGCCTGAGGAGGAGGCTCTA---GAGGAAGAGCCAGTGCCAGATACC
ACAGAAAGTGATCAGCGAATGGACAACCGGTCAGAGCCATCGCAGTTCTCTTCTGCTGGT
GAGGAAGTTGAAGATGAGGATGATGAGGAAGATGAGGAT
>Trit_crist_DAXX
ATGGCAAAACAGGACGGGGGCATCATTGTCCTGGACGATGATGATGACGATGATGAG---
------CTGAAGACTGGCTCT---TGG---GTTGCTCGACCGTGGAAACTCCCCTCCTCT
TTGAGT------------------------------------------------GTTCAA
CCCCGGACGTTTGCATCTGGTTCTGCGGCTCAAACCCAGAATCCTCCCTCTGCTTCCAAC
GTCCCGTTGCAA------------------------------------------------
------------ACCCACCCATCAACTTCAAACGCTCATTTGCGGTCTCTTCCTTGTACT
CCG---------------------------------------------------------
------------------------------------------------------------
------------------------------------------------------------
------------------------------------------------------------
------------------------------------------------------------
------------------------------------------------------------
------TCCCTGACTCCACCTTCCACCTTGAAATCCCACCCCACGGCGCATCTTTCAAGC
AGCGGAAGTTTGCCAGCGCCCCAAACCAATGGGTCACATGTCAAGTCTGTGTCAGATAAA
GAGTCAGCACAGATTTTACTCAAGGCCACAAATGAGAAACTGTTTAAAGAGTTTATGGAC
CTTTGTGGAAATGAGACTACTGAACATCCCGAGGTCATGTCTTTCTTACTGGGACGTTAT
CAAAAGGCCAGCCCAGCCTTCCTGGCCTCAACTGAGTTCCGTAACGTGATTGGCCGTTGC
CTTACTCGAGTCCAGAACAAGAAAAGTAAGGTATATGTTTACATCAATGAGCTCTGCACT
GTACTGAAGTCCAATTCGGAGAAGAAGAAGGTAGCACTCAGCAGTGCTCCTGCC------
------CCTGCATCAAAGCAAAAGCAGTCCCAGCAGCTTCAAAGCCACCCCCTGGCCGAT
TGCTCTGCCACAGAAACCACTGATGGCCTTGAGCAAGAGGAGAACCAGGAGGCTAAAGAG
AATGCTGGTGCAGAATCCATGGAAGAT---GGTGAGCATCAC---AGAGCCTCCAAACGA
CAGATTCGCTACTTGGAGAACCTTCTGTCTGTTTACACCACAGAGATTCGTAGGCTCCAG
GAGAAGGAGTTGGATCTTACGCAGCTGGATGATGAGGACTCTATTTATATCCAGGAGAAC
CGGCTGAAGCGGAAAATGATCCGAATTTTTGAAAAGCTTTGTGATTTGAAAAGCTGCTGC
AGCCTTACTGGCCGGGTCATTGAACAGCGCATACCATACCGTGGAACGCGCTACCCTGAG
GTCAACCGCCGCATCCAGAAGTTCATCAACAAACCAGACAACTTCCCTGACTATGGCGAT
ATCCTCAAGGTCATTGAAAAGGCAAACCTCCGTCACAGCTTGGATTTGACTAAACGGCAA
ATGCAGAGCATGGCTGCCGATGCCTTCCGTGAAGTGGGCAACCGGCTGCAGGAACGGCGA
CACCTTGACATGGTGTACAACTTTGGAAGTCATCTAACGGACCAGTACAAGGCTGGGACT
GATCCTGCCCTGATGGACCCTGTCCTTGCTCGCCGCTTGCGAGAAAACCGCTCTGTAGCA
CTTACCCATCTTGACGAAGTGGTTAAAAAGTACGCTGTGATGCAGGATGACGGTGAGGAA
GAGATGGACCGGAAAAGGCGGCGA---GGTTCCATGCAC---CTGAGA------------
------------GGAGTCAAGGGATCTCCTGTCTCCTCTTCC------ATTGATCAAGAA
TCCAATGAGGAAGAGGATGAGGATGAGGATGAGGATGAAGAC------------------
------------GAGTCCTCGGACACAGAT------ATCGAGGAAGAGTTGCAGAAATGT
GAAGGCTTGTCCGAGCCTGAGGAGGAGGCTCTA---GAGGAAGAGCCAGTGCCAGATACC
ACAGAAAGTGATCAGCGAATGGACAACCGGTCAGAGCCATCGCAGTTCTCTTCTGCTGGT
GAGGAAGTTGAAGATGAGGATGATGAGGAAGATGAGGAT
>Trit_dob_DAXX
ATGGCAAAACAGGACGGGGGCATCATTGTCCTGGACGATGATGATGATGATGATGAG---
------CTGAAGACTGGCTCT---TGG---GTTGCTCGACCGTGGAAACTCCC-TCCTCT
TTGAGT------------------------------------------------GTTCAA
CCCCGGACGTTTGCATCTGGTTCTGCGGCTCAAACCCAGAATCCTCCCTCTGCTTCCAAC
GTCCCGTTGCAA------------------------------------------------
------------ACCCACCCATCAACTTCAAACGCTCATTTGCGGTCTCTTCCTTGTACT
CCG---------------------------------------------------------
------------------------------------------------------------
------------------------------------------------------------
------------------------------------------------------------
------------------------------------------------------------
------------------------------------------------------------
------TCCCTGACCCCACCTTCCACCTTGAAATCCCACCCCACGGCGCATCTTTCAAGC
AGCGGAAGTTTGCTAGCGGCCCAAACCAATGGGTCAGATGTCAAGTCTGTGTCAGATAAA
GAGTCAGCACAGATTTTACTCAAGGCCACAAATGAGAAACTGTTTAAAGAGTTTATGGAC
CTTTGTGGAAATGAGACTACTGAACATCCAGAGGTCATGTCTTTCTTACTGGGACGTTAT
CAAAAGGCCAGCCCAGCCTTCCTGGCCTCAACTGAGTTCCGTAACGTGATTGGCCGTTGC
CTTACTCGAGTCCAGAACAAGAAAAGTAAGGTATATGTTTACATCAATGAGCTCTGCACT
GTACTGAAGTCCAATTCGGAGAAGAAGAAGGTAGCACTCAGCAGTGCTCCTGCC------
------CCTGCGTCAAAGCAAAAGCAGTCCCAGCATCTTCAAAGCCACCCCCTGGCCGAT
TGCTCTGCCACAGAAACCACTGATGGCCTTGAGCAAGAGGAGAACCAGGAGGCTAAAGAG
AATGCTGGTGCAGAATCCATGGAAGAT---GGTGAGCATCGC---AGAGCCTCCAAACGA
CAGATTCGCTACTTGGAGAACCTTCTGTTTGTTTACACCACAGAGATTCGTAGGCTCCAG
GAGAAGGAGTTGGATCTTACGCAGCTGGATGATGAGGACTCTATTTATATCCAGGAGAAC
CGGCTGAAGCGGAAAATGATCCGAATTTTTGAAAAGCTTTGTGATTTGAAAAGCTGCTGC
AGCCTTACTGGCCGGGTCATTGAACAGCGCATACCATACCGTGGAACGCGCTACCCTGAG
GTCAACCGCCGCATCCAGAAGTTCATCAACAAACCAGACAACTTCCCTGACTATGGCGAT
ATCCTCAAGGTCATTGAAAAGGCAAACCTCCGTCACAGCTTGGATTTGACTAAACGGCAG
ATGCAGAGCATGGCTGCCGATGCCTTCCGTGAAGTGGGCAACCGGCTGCAGGAACGGCGA
CACCTTGACATGGTGTACAACTTTGGAAGTCATCTAACGGACCAGTACAAGGCTGGGACT
GATCCTGCCCTGATGGACCCTGTCCTTAATCGCCGCTTGCGAGAAAACCGCTCTGTAGCA
CTTACCCATCTTGATGAAGTGGTTAAAAAGTACGCTGTGATGCAGGATGACGGTGAGGAA
GAGATGGACCGGAAAAGGCGGCGA---GGTTCCATGCAC---CTGAGA------------
------------GGAGTCAAGGGATCTCCTGTCTCCTCTTCC------ATTGATCAAGAA
TCCAATGAGGAAGAGGAAGAGGATGAGGATGAGGATGAAGAC------------------
------------GAGTCCTCGGACACAGAT------ATCGAGGAAGAGTTGCAGAAATGT
GAAGGCTTGTCCGAGCCTGAGGAGGAGGCTCTA---GAGGAAGAGCCAGTGCCAGATACC
ACAGAAAGTGATCAGCGAATGGACAACCGGTCAGAGCCATCGCAGTTCTCTTCTGCTGGT
GAGGAAGTTGAAGATGAGGATGATGAGGAAGATGAGGAT
>Trit_kar_DAXX
NNNNNNNNNNNNNNNNNNNNNNNNNNNNNNNNNNNNNNNNNNNNNNNNNNNNNNNNG---
------CTGAAGACTGGCTCT---TGG---GTTGCTCGACCGTGGAAACTCCCCTCCTCT
TTGAGT------------------------------------------------GTTCAA
CCCCGGACGTTTGCATCTGGTTCTGCGGCTCAAACCCAGAATCCTCCCTCTGCTTCCAAC
GTCCCGTTGCAA------------------------------------------------
------------ACCCACCCATCAACTTCAAACGCTCATTTGCGGTCTCTTCCTTGTACT
CCG---------------------------------------------------------
------------------------------------------------------------
------------------------------------------------------------
------------------------------------------------------------
------------------------------------------------------------
------------------------------------------------------------
------TCCCTGACCCCACCTTCCACNNNNNNNNNNNNNNNNNNNNNNNNNNNNNNNNNN
NNNNNNNNNNNNNNNNNNNNNNNNNNNNNNNNNNNNNNNNNNNNNNNNNNNNNNNNNNNN
NNNNNNNNNNNNNNNNNNNNNNNNNNNNNNNNNNNNNNNNTGTTTAAAGAGTTTATGGAC
CTTTGTGGAAATGAGACTACTGAACATCCCGAGGTCATGTCTTTCTTACTGGGACGTTAT
CAAAAGGCCAGCCCAGCCTTCCTGGCCTCAACTGAGTTCCGTAACGTGATTGGCCGTTGC
CTTACTCGAGTCCAGAACAAGAAAAGTAAGGTATATGTTTACATCAATGAGCTCTGCACT
GTACTGAAGNNNNNNNNNNNNNNNNNNNNNNNNNNNNNNNNNNNNNNNNNNNNN------
------NNNNNNNNNNNNNNNNNNNNNNNNNNNNNNNNNNNNNNNNNNNNNNNNNNNNNN
NNNNNNNNNNNNNNNNNNNNNNNNNNNNNNNNNNNNNNNNNNNNNNNNNNNNNNNNNNNN
NNNNNNNNNNNNNNNNNNNNNNNNNNN---NNNNNNNNNNNN---NNNNNNNNNNNNNNN
NNNNNNNNNNNNNNNNNNNNNNNNNNNNNNNNNNNNNNNNNNNNNNNNNNNNNNNNNNNN
NNNNNNNNNNNNNNNNNNNNNNNNNNNNNNNNNNNNNNNTCTATTTATATCCAGGAGAAC
CGGCTGAAGCGGAAAATGATCCGAATTTTTGAAAAGCTTTGTGATTTGAAAAGCTGCTGC
AGCCTTACTGGCCGGGTCATTGAACAGCGCATACCATACCGTGGAACGCGCTACCCTGAG
GTCAACCGCCGCATCCAGAAGTTCATCAACAAACCAGACAACTTCCCTGACTATGGCGAT
ATCCTCAAGNNNNNNNNNNNNNNNNNNNNNNNNNNNNNNNNNNNNNNNNNNNNNNNNNNN
NNNNNNNNNNNNNNNNNNNNNNNNNNNNNNNNNNNNNNNNNNNNNNNNNNNNNNNNNNNN
NNNNNNNNNNNNNNNNNNNNNNNNNNNNNNNNNNNNNNNNNNNNNNNNNNNNNNNNNNNN
NNNNNNNNNNNNNNNNNNNNNNNNNNNNNNNNNNNNNNNNNNNNNNNNNNNNNNNNNNNN
NNNNNNNNNNNNNNNNNNNNNNNNNNNNNNNNNNNNNNNNNNNNNNNNNNNNNNNNNNNN
NNNNNNNNNNNNNNNNNNNNNNNN---NNNNNNNNNNNN---NNNNNN------------
------------NNNNNNNNNNNNNNNNNNNNNNNCTCTTCC------ATTGATCAAGAA
TCCAATGAGGAAGAGGATGAGGATGAGGATGAAGAC------------------------
------------GAGTCCTCGGACACAGAT------ATCGAGGAAGAGTTGCAGAAATGT
GAAGGCTTGTCCGAGCCTGAGGAGGAGGCTCTA---GAGGAAGAGCCAGTGCCAGATACC
ACAGAAAGTGATCAGCGAATGGACAACCGGTCAGAGCCATCGCAGTTCTCTTCTGCTGGT
GAGGAAGTTGAAGATGAGGATGATGAGGAAGATGAGGAT
>Trit_ivanE_DAXX
ATGGCAAAACAGGACGGGGGCATCATTGTCCTGGACGATGATGACGACGATGATGAG---
------CTGAAGACTGGCTCT---TGG---GTTGCTCGACCGTGGAAACTCCCCTCCTCT
TTGAGT------------------------------------------------GTTCAA
CCCCGGACGTTTGCATCTGGTTCTGCGGCTCAAACCCAGAATCCTCCCTCTGCTTCCAAC
GTCCCGTTGCAA------------------------------------------------
------------ACCCACCCATCAACTTCAAACGCTCATTTGCGGTCTCTTCCTTGTACT
CCG---------------------------------------------------------
------------------------------------------------------------
------------------------------------------------------------
------------------------------------------------------------
------------------------------------------------------------
------------------------------------------------------------
------TCCCTGACCCCACCTTCCACCTTGAAATCCCACCCCACGGCGCATCTTTCAAGC
AGCGGAAGTTTGCCAGCGGCCCAAACCAATGGGTCAGATGTCAAGTCTGTGTCAGATAAA
GAGTCAGCACAGATTTTACTCAAGGCCACAAATGAGAAACTGTTTAAAGAGTTTATGGAC
CTTTGTGGAAATGAGACTACTGAACATCCCGAGGTCATGTCTTTCTTACTGGGACGTTAT
CAGAAGGCCAGCCCAGCCTTCCTGGCCTCAACTGAGTTCCGTAACGTGATTGGCCGTTGC
CTTACTCGAGTCCAGAACAAGAAAAGTAAGGTATATGTTTACATCAATGAGCTCTGCACT
GTACTGAAGTCCAATTCGGAGAAGAAGAAGGTAGCACTCAGCAGTGCTCCTGCC------
------CCTGCATCAAAGCAAAAGCAGTCCCAGCATCTTCAAAGCCACCCCCTGGCCGAT
TGCTCTGCCACAGAAACCACTGATGGCCTTGAGCAAGAGGAGAACCAGGAGGCTAAAGAG
AATGCTGGTGCAGAACCCATGGAAGAT---GGTGAGCATCGC---AGAGCCTCCAAACGA
CAGATTCGCTACTTGGAGAACCTTCTGTCTGTTTACACCACAGAGATTCGTAGGCTCCAG
GAGAAGGAGTTGGATCTTACGCAGCTGGATGATGAGGACTCTATTTATATCCAGGAGAAC
CGGCTGAAGCGGAAAATGATCCGAATTTTTGAAAAGGTTTGTGATTTGAAAAGCTGCTGC
AGCCTTACTGGCCGGGTCATTGAACAGCGCATACCATACCGTGGAACGCGCTACCCTGAG
GTCAACCGCCGCATCCAGAAGTTCATCAACAAACCAGACAACTTCCCTGACTATGGCGAT
ATCCTCAAGGTCATTGAAAAGGCAAACCTCCGTCACAGCTTGGATTTGACTAAACGGCAG
ATGCAGAGCATGGCTGCCGATGCCTTCCGTGAAGTGGGCAACCGGCTGCAGGAACGGCGA
CACCTTGACATGGTGTACAACTTTGGAAGTCATCTAACGGACCAGTACAAGGCTGGGACT
GATCCTGCCCTGATGGACCCTGTCCTTGCTCGCCGCTTGCGAGAAAACCGCTCTGTAGCA
CTTACCCATCTTGATGAAGTGGTTAAAAAGTACGCTGTGATGCAGGATGACGGTGAGGAA
GAGATGGACCGGAAAAGGCGGCGA---GGTTCCATGCAC---CTGAGA------------
------------GGAGTCAAGGGATCTCCTGTCTCCTCTTCC------ATTGATCAAGAA
TCCAATGAGGAAGAGGATGAGGATGAGGATGAAGAC------------------------
------------GAGTCCTCGGACACAGAT------ATCGAGGAAGAGTTGCAGAAATGT
GAAGGCTTGTCCGAGCCTGAGGAGGAGGCTCTA---GAGGAAGAGCCAGTGCCAGATACC
ACAGAAAGTGATCAGCGAATGGACAACCGGTCAGAGCCATCGCAGTTCTCTTCTGCTGGT
GAGGAAGTTGAAGATGAGGATGATGAGGAAGATGAGGAT
>Trit_ivanW_DAXX
ATGGCAAAACAGGACGGGGGCATCATTGTCCTGGACGATGATGACGACGATGATGAG---
------CTGAAGACTGGCTCT---TGG---GTTGCTCGACCGTGGAAACTCCCCTCCTCT
TTGAGT------------------------------------------------GTTCAA
CCCCGGACGTTTGCATCTGGTTCTGCGGCTCAAACCCAGAATCCTCCCTCTGCTTCCAAC
GTCCCGTTGCAA------------------------------------------------
------------ACCCACCCATCAACTTCAAACGCTCATTTGCGGTCTCTTCCTTGTACT
CCG---------------------------------------------------------
------------------------------------------------------------
------------------------------------------------------------
------------------------------------------------------------
------------------------------------------------------------
------------------------------------------------------------
------TCCCTGACCCCACCTTCCACCTTGAAATCCCACCCCACGGCGCATCTTTCAAGC
AGCGGAAGTTTGCCAGCGGCCCAAACCAATGGGTCAGATGTCAAGTCTGTGTCAGATAAA
GAGTCAGCACAGATTTTACTCAAGGCCACAAATGAGAAACTGTTTAAAGAGTTTATGGAC
CTTTGTGGAAATGAGACTACTGAACATCCCGAGGTCATGTCTTTCTTACTGGGACGTTAT
CAAAAGGCCAGCCCAGCCTTCCTGGCCTCAACTGAGTTCCGTAACGTGATTGGCCGTTGC
CTTACTCGAGTCCAGAACAAGAAAAGTAAGGTATATGTTTACATCAATGAGCTCTGCACT
GTACTGAAGTCCAATTCGGAGAAGAAGAAGGTAGCACTCAGCAGTGCTCCTGCC------
------CCTGCATCAAAGCAAAAGCAGTCCCAGCATCTTCAAAGCCACCCCCTGGCCGAT
TGCTCTGCCACAGAAACGACTGATGGCCTTGAGCAAGAGGAGAACCAGGAGGCTAAAGAG
AATGCTGGTGCAGAATCCATGGAAGAT---GGTGAGCATCGC---AGAGCCTCCAAACGA
CAGATTCGCTACTTGGAGAACCTTCTGTCTGTTTACACCACAGAGATTCGTAGGCTCCAG
GAGAAGGAGTTGGATCTTACGCAGCTGGATGATGAGGACTCTATTTATATCCAGGAGAAC
CGGCTGAAGCGGAAAATGATCCGAATTTTTGAAAAGCTTTGTGATTTGAAAAGCTGCTGC
AGCCTTACTGGCCGGGTCATTGAACAGCGCATACCATACCGTGGAACGCGCTACCCTGAG
GTCAACCGCCGCATCCAGAAGTTCATCAACAAACCAGACAACTTCCCTGACTATGGCGAT
ATCCTCAAGGTCATTGAAAAGGCAAACCTCCGTCACAGCTTGGATTTGACTAAACGGCAG
ATGCAGAGCATGGCTGCCGATGCCTTCCGTGAAGTGGGCAACCGGCTGCAGGAACGGCGA
CACCTTGACATGGTGTACAACTTTGGAAGTCATCTAACGGACCAGTACAAGGCTGGGACT
GATCCTGCCCTGATGGACCCTGTCCTTGCTCGCCGCTTGAGAGAAAACCGCTCTGTAGCA
CTTACCCATCTTGATGAAGTGGTTAAAAAGTACGCTGTGATGCAGGATGACGGTGAGGAA
GAGATGGACCGGAAAAGGCGGCGA---GGTTCCATGCAC---CTGAGA------------
------------GGAGTCAAGGGATCTCCTGTCTCCTCTTCC------ATTGATCAAGAA
TCCAATGAGGAAGAGGATGAGGATGAGGATGAAGAC------------------------
------------GAGTCCTCGGACACAGAT------ATCGAGGAAGAGTTGCAGAAATGT
GAAGGCTTGTCCGAGCCTGAGGAGGAGGCTCTA---GAGGAAGAGCCAGTGCCAGATACC
ACAGAAAGTGATCAGCGAATGGACAACCGGTCAGAGCCATCGCAGTTCTCTTCTGCTGGT
GAGGAAGTTGAAGATGAGGATGATGAGGAAGATGAGGAT
>Trit_pyg_DAXX
ATGGCAAAGCAGGACGGTGGCATCATTGTCCTGGACGATGATGATGACGATGATGAG---
------CTGAAGACTGGCTCT---TGG---GTTGCTCGACCGTGGAAACTCCCCTCCTCT
TTGAGT------------------------------------------------GACCAA
CCCCGGACGTTTGCATCTTGTTCTGCGGCTCAAACCCAGAATCCTCCCTCTGCTTCCAAC
GTTCCTTTGCAA------------------------------------------------
------------ACCCACCCGTCAACTTCAAAAGCTGATTTGCGGTCACTTCCTTGTACT
CCG---------------------------------------------------------
------------------------------------------------------------
------------------------------------------------------------
------------------------------------------------------------
------------------------------------------------------------
------------------------------------------------------------
------TCCCTGACCCCACCTTCCACCTTGAAATCCCACCCCACAGCGCATCTTTCAAGC
AGCGGAAGTTTGCCAGCGCCCCAAACCAATGGGTCAGATGTCAAGTCTGTGTCAGATAAA
GAGTCAGCACAGATTTTACTCAAGGCCACAAATGAGAAACTGTTTAAAGAGTTTATGGAC
CTTTGTGGAAATGAGACTACTGAACATCCCGAGGTCATGTCTTTCTTACTGGGACGTTAT
CAAAAGGCCAGCCCAGCCTTCCTGGCCTCAACTGAGTTCCGTAACGTGATTGGCCGTTGC
CTTACTCGAGTCCAGAACAAGAAAAGTAAGGTGTATGTTTACATCAATGAGCTCTGCACT
GTTCTGAAGTCCAATTCGGAGAAGAAGAAGGTAGCACTCAGCAGTGCTCCTGCC------
------CCTGCATCAAAGCAAAAGCAGTCCCAGCAGCTTCAAAGCCACCCCCTGGCCGAT
AGCCCTGCCACAGAAACCACTGATGGCCTTGAGCAAGAGGAGAACCAGGAGGCTAAAGAG
AATGCCGGTGCAGAATCCATGGAAGAT---GGAGAGCATCGC---AGAGCCTCCAAACGA
CAGATTCGCTACTTGGAGAACCTTCTGTCTGTTTACACCACAGAGATTCGTAGGCTCCAG
GAGAAGGAGCTGGATCTTACTCAGCTGGATGATGAGGACTCTATTTATATCCAGGAGAAC
CGGCTGAAGCGGAAAATGATCCGCATTTTTGAAAAGCTGTGTGATTTAAAAAGCTGCTGC
AGCCTTACTGGTCGGGTCATTGAACAGCGCATACCATACCGTGGAACGCGCTACCCTGAG
GTCAACCGCCGCATCCAGAAGTTCATCAACAAACCAGACAACTTCCCTGACTATGGCGAT
ATCCTCAAGGTCATTGAAAAGGCAAACCTCCGTCACAGCTTGGATTTGACTAAACGGCAG
ATGCAGAGCATGGCTGCCGATGCCTTCCGTGAAGTGGGCAACCGGCTGCAGGAACGGCGA
CACCTTGATATGGTGTACAACTTTGGAAGTCATCTAACGGACCAGTACAAGGCTGGGACT
GATCCTGCCCTGATGGACCCTGTCCTTGCTCGCCGCTTGCGAGAAAACCGCTCTGTAGCA
CTTACCCATCTTGATGAAGTGGTTAGAAAGTACGCTGTGATGCAGGATGACGGTGAGGAA
GAGATGGATCGGAAAAGGCGGCGA---GGTTCCATGCAC---CTGAGA------------
------------GGAGTCAAGGGATCTCCTGTCTCCTCTTCC------ATTGATCAAGAA
TCCAATGAGGAAGCTGATGAGGATGAAGATGAAGACGAAGAC------------------
------------GAGTCCTCGGACACAGAT------ATCGAGGAAGAGTTGCAGAAATGT
GAAGGCTTGTCGGAGCCTGAGGAGGAGGCTCTA---GAGGAAGAGCCAGTGCCAGATACC
ACAGAAAGTGATCAGCGAATGGACAACCGGTCAGAGCCGTCGCAGTTCTCTTCTGCTGGT
GAGGAAGTTGAAGATGAGGATGATGAGGAAGATGAGGAT
>Trit_mar_DAXX
ATGGCAAAGCAGGACGGTGGCATCATTGTCCTGGACGATGATGATGACGATGATGAG---
------CTGAAGACTGGCTCT---TGG---GTTGCTCGACCGTGGAAACTCCCCTCCTCT
TTGAGT------------------------------------------------GACCAA
CCCCGGACGTTTGCATCTTGTTCTGCGGCTCAAACCCAGAATCCTCCCTCTGCTTCCAAC
GTTCCTTTGCAA------------------------------------------------
------------ACCCACCCGTCAACTTCAAAAGCTGATTTGCGGTCACTTCCTTGTACT
CCA---------------------------------------------------------
------------------------------------------------------------
------------------------------------------------------------
------------------------------------------------------------
------------------------------------------------------------
------------------------------------------------------------
------TCCCTGACCCCACCTTCCACCTTGAAATCCCACCCCACAGCGCATCATTCAAGC
AGCGGAAGTTTGCCAGCGCCCCAAACCAATGGGTCAGATGTCAAGTCTGTGTCAGATAAA
GAGTCAGCACAGATTTTACTCAAGGCCACAAATGAGAAACTGTTTAAAGAGTTTATGGAC
CTTGGTGGAAATGAGACTACTGAACATCCCGAGGTCATGTCTTTCTTACTGGGACGTTAT
CAAAAGGCCAGCCCAGCCTTCCTGGCCTCAACTGAGTTCCGTAACGTGATTGGCCGTTGC
CTTACTCGAGTCCAGAACAAGAAAAGTAAGGTGTATGTTTACATCAATGAGCTCTGCACT
GTTCTGAAGTCCAATTCGGAGAAGAAGAAGGTAGCACTCAGCAGTGCTCCTGCC------
------CCTGCATCAAAGCAAAAGCAGTCCCAGCAGCTTCAAAGCCACCCCCTGGCCGAT
AGCTCTGCCACAGAAACCACTGATGGCCTTGAGCAAGAGGAGAACCAGGAGGCTAAAGAG
AATGCCGGTGCAGAATCCATGGAAGAT---GGAGAGCATCGC---AGAGCCTCCAAACGA
CAGATTCGCTACTTGGAGAACCTTCTGTCTGTTTACACCACAGAGATTCGTAGGCTCCAG
GAGAAGGAGCTGGATCTTACTCAGCTGGATGATGAGGACTCTATTTATATCCAGGAGAAC
CGGCTGAAGCGGAAAATGATCCGCATTTTTGAAAAGCTGTGTGATTTAAAAAGCTGCTGC
AGCCTTACTGGTCGGGTCATTGAACAGCGCATACCATACCGTGGAACGCGCTACCCTGAG
GTCAACCGCCGCATCCAGAAGTTCATCAACAAACCAGACAACTTCCCTGACTATGGCGAT
ATCCTCAAGGTCATTGAAAAGGCAAACCTCCGTCACAGCTTGGATTTGACTAAACGGCAG
ATGCAGAGCATGGCTGCCGATGCCTTCCGTGAAGTGGGCAACCGGCTGCAGGAACGGCGA
CACCTTGATATGGTGTACAACTTTGGAAGTCATCTAACGGACCAGTACAAGGCTGGGACT
GATCCTGCCCTGATGGACCCTGTCCTTGCTCGCCGCTTGCGAGAAAACCGCTCTGTAGCA
CTTACCCATCTTGATGAAGTGGTTAGAAAGTACGCTGTGATGCAGGATGACGGTGAGGAA
GAGATGGATCGGAAAAGGCGGCGA---GGTTCCATGCAC---CTGAGA------------
------------GGAGTCAAGGGATCTCCTGTCTCCTCTTCC------ATTGATCAAGAA
TCCAATGAGGAAGAGGATGAGGATGAGGATGAAGACGAAGAC------------------
------------GAGTCCTCTGACACAGAT------ATCGAGGAAGAGTTGCAGAAATGT
GAAGGCTTGTCGGAGCCTGAGGAGGAGGCTCTA---GAGGAAGAGCCAGTGCCAGATACC
ACAGAAAGTGATCAGCGAATGGACAACCGGTCAGAGCCGTCGCAGTTCTCTTCTGCTGGT
GAGGAAGTTGAAGATGAGGATGATGAGGAAGATGAGGAT
>Trit_mac_DAXX
ATGGCAAAACAGGACGGGGGCATCATTGTCCTGGACGATGATGATGACGATGATGAG---
------CTGAAGACTGGCTCT---TGG---GTTGCTCGACCGTGGAAACTCCCCTCCTCT
TTGAGT------------------------------------------------GTTCAA
CCCCGGACGTTTGCATCTGGTTCTGCGGCTCAAACCCAGAATCCTCCCTCTGCTTCCAAC
GTCCCGTTGCAA------------------------------------------------
------------ACCCACCCATCAACTTCAAACGCTCATTTGCGGTCTCTTCCTTGTACT
CCG---------------------------------------------------------
------------------------------------------------------------
------------------------------------------------------------
------------------------------------------------------------
------------------------------------------------------------
------------------------------------------------------------
------TCCCTGACCCCACCTTCCACCTTGAAATCCCACCCCACGGCGCATCTTTCAAGC
AGCGGAAGTTTGCCAGCGCCCCAAACCAATGGGTCACATGTCAAGTCTGTGTCAGATAAA
GAGTCAGCACAGATTTTACTCAAGGCCACAAATGAGAAACTGTTTAAAGAGTTTATGGAC
CTTTGTGGAAATGAGACTACTGAACATCCCGAGGTCATGTCTTTCTTACTGGGACGTTAT
CAAAAGGCCAGCCCAGCCTTCCTGGCCTCAACTGAGTTCCGTAACGTGATTGGCCGTTGC
CTTACTCGAGTCCAGAACAAGAAAAGTAAGGTATATGTTTACATCAATGAGCTCTGCACT
GTACTGAAGTCCAATTCGGAGAAGAAGAAGGTAGCACTCAGCAGTGCTCCTGCC------
------CCTGCATCAAAGCAAAAGCAGTCCCAGCAGCTTCAAAGCCACCCCCTGGCCGAT
TGCTCTGCCACAGAAACCACTGATGGCCTTGAGCAAGAGGAGAACCAGGAGGCTAAAGAG
AATGCTGGTGCAGAATCCATGGAAGAT---GGTGAGCATCGC---AGAGCCTCCAAACGA
CAGATTCGCTTCTTGGAGAACCTTCTGTCTGTTTACACCACAGAGATTCGTAGGCTCCAG
GAGAAGGAGTTGGATCTTACGCAGCTGGATGATGAGGACTCTATTTATATCCAGGAGAAC
CGGCTGAAGCGGAAAATGATCCGAATTTTTGAAAAGCTTTGTGATTTGAAAAGCTGCTGC
AGCCTTACTGGCCGGGTCATTGAACAGCGCATACCATACCGTGGAACGCGCTACCCTGAG
GTCAACCGCCGCATCCAGAAGTTCATCAACAAACCAGACAACTTCCCTGACTATGGTGAT
ATCCTCAAGGTCATTGAAAAGGCAAACCTCCGTCACAGCTTGGATTTGACTAAACGGCAG
ATGCAGAGCATGGCTGCCGATGCCTTCCGTGAAGTGGGCAACCGGCTGCAGGAACGGCGA
CACCTTGACATGGTGTACAACTTTGGAAGTCATCTAACGGACCAGTACAAGGCTGGGACT
GATCCTGCCCTGATGGACCCTGTCCTTGCTCGCCGCTTGCGAGAAAACCGCTCTGTAGCA
CTTACCCATCTTGACGAAGTGGTTAAAAAGTACGCTGTGATGCAGGATGACGGTGAGGAA
GAGATGGACCGGAAAAGGCGGCGA---GGTTCCATGCAC---CTGAGA------------
------------GGAGTCAAGGGATCTCCTGTCTCCTCTTCC------ATTGATCAAGAA
TCCAATGAGGAAGAGGATGAGGATGAGGATGAAGAC------------------------
------------GAGTCCTCGGACACAGAT------ATCGAGGAAGAGTTGCAGAAATGT
GAAGGCTTGTCCGAGCCTGAGGAGGAGGCTCTA---GAGGAAGAGCCAGTGCCAGATACC
ACAGAAAGTGATCAGCGAATGGACAACCGGTCAGAGCCATCGCAGTTCTCTTCTGCTGGT
GAGGAAGTTGAAGATGAGGATGATGAGGAAGATGAGGAT
>Ich_alp_DAXX
ATGGCAAAGCAGGACGGGGGCATCATTGTCCTAGACGACGATGATGATGATGATGAA---
------CTGAAGACTGGCTCT---TGG---GTTGCTCGACCGTGGAAACTCCCCTCCTCT
TTGAAT------------------------------------------------GTTCAA
CCCCGGGCGTTTGCATCTGGTTCTGTGGCTCAAATCCAGAATCCACCCTCTGCTTCCAAC
GTTCTGTTGCAA------------------------------------------------
------------ACCCACCCATCTACTTCAAAAGCTAATTTGCGGTCTCTTCCTTGTACT
CCG---------------------------------------------------------
------------------------------------------------------------
------------------------------------------------------------
------------------------------------------------------------
------------------------------------------------------------
------------------------------------------------------------
------TCCCTGACCCCACCTTCCACCTTGAAATCCCACCCCACGGCGCATCTTTCAAGC
AGCGGAAGTTTGCCAGCGCCCCAAACCAATGGGTCAGACGTGAAGTCTGTGTCAGATAAA
GAGTCAGCACAGATTTTACTCAAGGCCACAAATGAGAAACTGTTTAAAGAGTTTATGGAC
CTTTGTGGAAATGAAACTACTGAACATCCCGAGGTCATGTCTTTCTTGCTGGGACGTTAT
CAAAAGGCCAGCCCAGCCTTCCTGGCCTCAACTGAGTTCCGTAACGTGATTGGCCGTTGC
CTTACTCGAATCCAGAACAAGAAAAGTAAGTTATATGTTTACATCAATGAGCTCTGCACT
GTTCTGAAGTCCAATTCGGAGAAGAAGAAGGTAGCACTCAGCAGTGCTCCTGCC------
------CCTGCATCAAAGCAAAAGCAGTCCCAGCAGCTTCAAAGCCATACCCTGGCCGAT
AGCTCTGCCACAGAAACCACTGATGGCCTTGAGCAAGAGGAGAACCAGGAGGCTAAAGAG
AATGCTGGAGCAGAATCCATGGAAGAT---GGTGAGCATCGC---AAAGCCTCCAAAAGA
CAGATTCGCTACTTGGAAAACCTTCTGTCTGTTTACACCACAGAGATCCGTAGGCTCCAG
GAGAAGGAGCTGGATCTTACGCAGCTGGATGATGAGGACTCCATTTATATCCAGGAGAAC
CGGCTGAAGCGGAAAATGATCCGCATTTTTGAAAAGCTGTGTGATTTAAAAAGCTGCTGC
AGCCTTACTGGCCGGGTCATTGAACAGCGCATACCATACCGTGGAACGCGCTACCCTGAG
GTCAACCGCCACATCCAGAAGTTCATCAACAAACCAGACAACTTCCCTGACTTTGGCGAT
ATCCTCAAGGTCATTGAAAAGGCAAACCTTCGTCACAGCTTGGATTTGACTAAACGGCAG
ATGCAGAGCATGGCTGCCGATGCCTTCCGTGAAGTGGGCAACCGGCTGCAGGAACGGCGA
CACCTGGACATGGTGTACAACTTTGGAAGTCACCTAACAGACCAGTACAAGGCTGGGACT
GACCCCGCCCTGATGGACCCTGTCCTTAATCGCCGTTTGCGAGAAAACCGCTCTGTAGCA
CTTACACATCTTGATGAAGTGGTTAGAAAGTATGCTGTGATGCAGGATGACGGTGAGGAA
GAGATGGATCGGAAAAGGCGGCGA---GGTTCCATGCAC---CTGAGGAGA---------
------------GGAGTCAAGGGATCTCCTGTCTCCTCTTCC------ATCGAACAAGAA
TCCAATGAGGAAGAGGATGAGGATGAAGATGAAGATGAAGAC------------------
------------GATTCCTCAGACACAGAT------ATTGAGGAAGAGTTGCAGAAATGT
GAAGACTTGTCAGAGCCTGAGGAGGAGGCTCTA---GACGAAGAGCCAGTGCCAGATATC
ACAGAAAGTGATCAGCGAATGGACAACCGGTCGGAGCCATCACAGTTCTCTTCTGCTGGT
GAGGAAGTTGAAGATGAGGATGATGAGGAAGATGATGAA
>Not_vir_DAXX
ATGGCAAAGCTGGACGGGGGCATCATTGTCCTGGACGATGATGATGACTAN---------
------CTGAAGATTGGCTCT---TGG---GTTGGTCGGCCTTGGAAACTCCCCTCCTCT
TTGAAT------------------------------------------------GTTAAA
CCCCAGACGTTTGCATCTGGTTCTTTGTCTCAACCCCAGAAACCTCCTTCTGCTTCCACT
GTTCCGTTGCAA------------------------------------------------
------------ACCCACCCATCTACTTCAAAAGCTCATTTGAGGTCTCTTCCTTGTACT
CCG---------------------------------------------------------
------------------------------------------------------------
------------------------------------------------------------
------------------------------------------------------------
------------------------------------------------------------
------------------------------------------------------------
------TCCCAGACCCCACCTTCCACCTCGAAATCTCACCCCACGGCACATCTCTCAAGC
AGCGCAAATTTGCCAGCACCGCAAACCAATGGGTCAGATGTGATGTCTGTGTCTGATAAA
GAGTCAGCACAGATTTTACTCAAGGCCACAAATGAGAAACTGTTCAAAGAGTTCATGGAC
TTTTGTGGAAATGAGACTGCTGAACATCCTGAGGTCATGTCTTTCTTATTGGGACGTTAT
CAAAAGACCAGCCCAGCCTTCCTGGCATCAACTGAGTTCCGTAACGTGATTGGCCGTTGC
CTTACTAGAGTCCAGAATAAGAAAAGTAAGGTCTATGTTTACATCAATGAGCTCTGCACT
GTTCTCAAGTCCAATTCGGAGAAGAAGAAGGTAGCACTCAGCAGCGCTCCTGCC------
------CCTGCATCAAAGCAAAAGCAGTCCCAGCAGCTTCAAAGTCATTCCCCGGCTGAT
AGCTCTGCCACAGAAACTACTGATTGCCTTGAGCAAGAGGAGAACCAGGAGGCTAAAGTG
GATGCTGGTGCAGAAGCCAAGGAAGAT---GGGGAGCATCGC---AAAGCTTCCAAACGG
CAGATTCGTTACCTGGAGAACCTTCTGTCTGTTTACACCACAGAGATCCGTAGGCTCCAA
GAGAAGGAGCTGGATCTTACGCAGCTAGATGATGAGGACTCCATTTATATCCAGGAGAAC
CGTCTGAAGCGGAAAATGATCCGCATTTTTGAAAAGCTGTGTGATTTAAAAAGCTGCTGC
AGCCTTACTGGCCGAGTCATTGAGCAACGCATACCATACCGTGGAACGCGCTACCCTGAG
GTCAACCGCTGCATCCAGAAGTTTATCAACAAACCAGACAACTTCCCTGACTATGGCGAT
ATCCTCAAGGTCATTGAAAAGGCAAACCTTCGTCACAGCTTGGATTTGACCAAACGGCAG
ATGCAGAGCATGGCTGACGATGCCTTCCGTGAAGTGGGCAACCGACTGCAGGAACGGCGA
CACCTGGACATGGTGTACAACTTTGGAAGTCACCTAACAGACCAATACAAGGCTGGGACT
GACCCTGCCCTGATGGACCCTGTCCTTGCTCGCCGCTTGCGAGAAAACCGCTCTGTAGCA
CTTTCACATCTTGATGAAGTGGTTAAAAAGTACGCCGTGATGCAGGATGAAGGTGAGGAA
GAGATGGATCGGAAAAGGCGACGA---GGTTCCATGCCC---CTGAGGAGA---------
------------GGAGTCAAGGGATCGCCTGCCTCCTCTTCC------ATTGACCAAGAA
TCCACTGAGGAAGAAGATGAGGATGAGGATGAAGATGAAGAT------------------
------------GAGTCCTCTGACACAGAT------ATCGAGGAAGAGTTGCAGAAATGT
GAAGACTTGTCAGAGCCTGAGGAGGAGGCTCTAGCAGAGGAAGAACCTGTGCCGGATATC
ACAGAAAGTGATCAGCGAATGGACAACCGGTCAGAGCAATCGCAGTTCTCTTCTGCTGGG
GAGGAAGTTGAAGATGAGGATGACGAGGATGATGAGGAT
>Ommat_oprh_DAXX
ATGGCAAAGCAGGACGGGGGCATCATTGTCCTGGACGACGATGATGATGACGATGAT---
---GAACTGAAGACTGGCTCTTCTTGG---GTTGCTCGACCGTGGAAACTTCCCTCCTCT
TTGAAT------------------------------------------------GTTCAA
CCCCGGGCGTTTGCATCTAGTTCTACGGCTCAAACCCAGAATCCTCCCTCTGCTTCCAAC
ATTCTGTTGCAA------------------------------------------------
------------ACCCACCCATCTACTTCAAAAGCTCATTTGCGGTCTCTTCCTTGTACT
CCG---------------------------------------------------------
------------------------------------------------------------
------------------------------------------------------------
------------------------------------------------------------
------------------------------------------------------------
------------------------------------------------------------
------TCCCTGACCCCACCTTCCACCTTGAAATCCCACCCCACGGCGCATCTTTCAAGC
AGCAGAAGTTTACCAGCGCCCCAAACCAATGGGTCAGATGTGAAGTCTGTGTCCGATAAA
GAGTCAGCACAGATTTTACTCAAGGCCACAAATGAGAAACTGTTTAAAGAGTTTATGGAC
CTTTGTGGAAATGAGACTACTGAACATCCAGAGGTCATGTCTTTCTTACTGGGACGTTAT
CAAAAGGCCAGCCCAGCCTTCCTGGTCTCAACTGAGTTCCGTAACGTGATTGGCCGTTGC
CTTACTCGAGTCCAGAACAAGAAAAGTAAGGTATATGTTTACATCAATGAGCTCTGCACT
GTTCTGAAGTCCAATTCGGAGAAGAAGAAGGTAGCACTCAGCAGTGCTCCTGCTCCTGCC
CCTGCCCCTGCATCAAAGCAAAAGCAGTCCCAGCAGCTTCTAAGCCATCCCCTGGCTGAT
AGCTCTGCCACAGAAACCACTGATGGCCTTGAGCAAGAGGAGAACCAGGAGGCTAAAGAG
AATGCTGGCCCAGAATCCATGGAAGAT---GGTGAGCATCGC---AAAGCCTCCAAACGA
CAGATTCGCTACTTGGAGAACCTTCTGTCTGTTTACACCACAGAGATTCGTAGGCTCCAG
GAGAAGGAGCTGGATCTTACGCAGCTGGATGATGAGGACTCCATTTATATCCAGGAGAAC
CGGTTGAAGCGGAAAATGATCCGCATTTTTGAAAAGTTGTGTGATTTAAAAAGCTGCTGC
AGCCTTACTGGCCGGGTCATTGAACAGCGCATACCATACCGCGGAACGCGCTACCCTGAG
GTCAACCGCCGCATCCAGAAGTTCATCAACAAACCAGACAGCTTCCCTGACTATGGCGAT
ATCCTCAAGGTCATTGAAAAGGCAAACCTTCGTCACAGCTTGGATTTGACTAAACGGCAG
ATGCAGAGCATGGCTGCCGATGCCTTCCGTGAAGTGGGCAACCGGCTGCAGGAACGGCGA
CACCTGGACATGGTGTACAACTTTGGAAGTCACTTAACCGACCAGTACAAGGCTGGGACT
GATCCCGCCCTGATGGACCCTGTCCTTGCTCGCCGTTTGCGAGAAAACCGCTCTGTAGCA
CTTACACAACTTGATGAAGTGGTTAGAAAGTATGCTGTGATGCAGGATGACGGTGAGGAA
GAGATGGATCGGAAAAGGCGGCGA---GGTTCCATGCAT---CTGAGGAGA---------
------------GGAGTCAAGGGATCTCCTGTCTCCTCTTCC------ATTGATCAAGAA
TCCAATGAGGAAGAGGATGAGGATGAGGATGAAGATGAAGAT------------------
------------GATTCCTCGGACACAGAT------ATCGAGGAAGAGTTGCAGAAATGT
GAAGACTTGTCAGAGCCTGAGGAGGAGGCTCTA---GAGGAAGAGCCAGTGCCAGATATC
ACAGAAAGTGATCAGCGAATGGACAACCGGTCAGAGCCATCGCAGTTCTCTTCTGCTGGT
GAGGAAGTTGAAGATGAGGATGATGAGGATGATGAGGAA
>Calo_asp_DAXX
NNNNNNNNNNNNNNNNNNNNNNNNNNNNNNNNNNNNNNNNNNNNNNNNNNNNNNNAG---
------CTGAAGACTGGCTCTTCTTGG---GTTGCTCGACCGTGGAAACTCCCCTCCTCT
TTGAAT------------------------------------------------GTTCAG
CCCTGGACGTTTGCATCTGGTTCTGCGGCTCAAACCCAGAATCCTCCCTCTGCTTCCAAC
GTTCCGTTGCAA------------------------------------------------
------------ACCCACCCATCTACTTCAAAAGCTCATTTGCGGTCTCTTCCTTGTACT
CCG---------------------------------------------------------
------------------------------------------------------------
------------------------------------------------------------
------------------------------------------------------------
------------------------------------------------------------
------------------------------------------------------------
------TCCCTGACCCCACCTTCCACCTTGAAATCCCACCCCACGGCGCATCTTTCAAGC
AGCGGAAGTTTGCCAGCGCCCCAAACCAATGGGTCAGATGTGAAGTCTGTGTCAGATAAA
GAGTCAGCACNNNNNNNNNNNNNNNNNNNNNNNNNNNNNNNNNNNNNNNNNNNNNNNNNN
NNNNNNNNNNNNNNNNNNNNNNNNNNNNCCGAGGTCATGTCTTTCTTACTGGGACGTTAT
CAAAAGGCCAGCCCAGCCTTCCTGGCCTCAACTGAGTTCCGTAACGTGATTGCCCGTTGC
CTTACTAGAGTCCAGAACAAGAAAAGTAAGGTATATGTGTACATCAATGAGCTCTGCACT
GTTCTTAAGTCCAATTCGGAGAAGAAGAAGGTAGCACTCAGCAGTGCTCCTGCA------
------------TCAAAGCAAAAGCAGTCCCAGCAGCTTCAAAGTCATCCCCCGGCCAAT
AACTCTGCCACAGAAACCACTGATGGCCTTGAGCAAGAGGAGAACCAGGAGGCCAAAGAG
AATGCTGGAGCAGAATCCATGGAAGAT---GGGGAGCATCGA---AAAGCCTCCAAACGA
CAAATTCGCTACCTGGAGAACCTTCTGTCTGTTTACACCACAGAGATTCGTAGGCTCCAG
GAGAAGGAGCTGGATCTTACGCAGCTGGATGATGAGGACTCCATTTATATCCAGGAGANN
NNNNNNNNGCGGAAAATGATCCGCATTTTTGAAAAGCTGTGTGATTTAAAAAGCTGCTGC
AGCCTTACTGGCCGGGTCATTGAACAGCGCATACCATACCGTGGAACGCGCTACCCTGAG
GTCAACCGCCGCATCCAGAAGTTCATCAACAAACCAGACAACTTCCCTGACTATGGCGAT
ATCCTCAAGGTCATTGAAAAGGCAAACCTTCGTCACAGCTTGGATTTGACTAAACGGCAG
ATGCAGAGCATGGCTGCTGATGCCTTCCGTGAAGTGGGCAACCGGCTGCAGGAACGGCGA
CACCTGGACATGGTGTACAACTTTGGAAGTCACCTAACAGACCAGTACAAGACTGGGACT
GACCCCGCCCTAATGGACCCTGCCCTTGCTCGCCGCTTGCGAGACAACCGCTCTGTAGCA
CTTACACATCTTGATGAAGTGGTTCGAAAGTACGCTGTGATGCAGGATGACGGTGAGGAA
GAGATGGATCGGAAAAGGCGGCGA---GGTTCCATGCAC---CTAAGGAGA---------
------------GGAGTCAAGGGATCTCCTGTCTCCTCTTCT------ATTGATCAAGAA
TCCAATGAGGATGAGGATGAAGATGAAGAC------------------------------
------------GAGTCCTCGGACACAGAT------ATCGAGGAAGAGTTGCAGAAATGT
GAAGACTTGTCAGAGCCTGAGGAGGAGGCTCTAGGAGAGGAAGAGCCAGTGCCAGATATC
ACAGAAAGTGATCAGAGAATGGACAACCGGTCAGAACCATCGCAGTTCTCTTCTGCTGGT
GAGGAAGTTGAAGATGAGGATGATGAGGAAGATGAGGAT
>Cyn_pyr_DAXX
ATGGCAAAGCAGGACGGGGGCATCATTGTCCTGGACGATGATGATGACGATGATGAG---
------CTGAAGACTGGCTCATCTTGG---GTTGCTCGACCGTGGAGACTCCCCTCCTCT
TTGAAT------------------------------------------------GTTCAA
CCCCGGACGTTTTCATCTGGTTCTGTGGCTCAAACCCAGAATCCTCCCTCTGCTTCCAAC
GTTCCGTTGCAA------------------------------------------------
------------ACCCACCCATCTACTTCAAAAGCTCATTTGCAGTCTCTTCCTTGTACT
CCT---------------------------------------------------------
------------------------------------------------------------
------------------------------------------------------------
------------------------------------------------------------
------------------------------------------------------------
------------------------------------------------------------
------TCCCTGACCCCACCTTCCACCTTGAAATCCCACCCCACGGTGCATCTTTCAAGC
AGGCCAAGTTTGCCAGCGCCACAAACCAATGGGTCAGATGTGAAGTCTGTGTCAGATAAA
GAGTCAGCACAGATTTTACTTAAGGCCACAAATGAGAAACTGTTCAAAGAGTTTATGGAC
CTTTGTGGAAATGAGACTACTGAACATCCTGAGGTCATGTCTTTCTTACTGGGGCGTTAT
CAAAAGGCCAGCCCAGCCTTTCTGGCCTCAACTGAGTTCCGTAACGTGATTGGCCGTTGC
CTTACTCGAGTCCAGAACAAGAAAAGTAAGGTATATGTTTACATCAATGAGCTCTGCACT
GTTCTGAAGTCCAATTCGGAGAAGAAGAAGGTAGCACTCAGCAGTGCTCCTGCC------
------CCTGCATCAAAGCTAAAGCAGTCCCAGCAGCTTCAAAGTCATCCCCCGGCCGAT
AGCTCTGCCACAGAAGCCACTGATGGCCTTGAGCAAGAGGAGAACCAGGAGGCTAAAGAG
GATTCTGGTGCAGAAGCCATGGAAGAT---GGGGACCATCGC---AAAGCCTCCAAACGA
CAGATTCGCTACCTGGAGAACCTTCTGTCTGTTTACACCACAGAGATTCGTAGGCTCCAG
GAGAAGGAGCTGGATCTTACGCAGCTGGACGATGAGGACTCCATTTATATCCAGGAGAAC
CGGCTGAAGAGGAAAATGATCCGCATTTTTGAAAAGCTGTGTGATTTAAAAAGCTGCTGC
AGCCTTACTGGCCGGGTCATTGAACAGCGCATACCATACCGCGGAACGCGCTACCCTGAG
GTCAACCGCCGCATCCAGAAGTTCATTAACAAACCAGACAACTTTCCTGACTTTGGCGAT
ATCCTCAAGGTCATCGAAAAGGCAAACCTTCGTCACAGTTTGGATTTGACGAAACGGCAG
ATGGAGAGCATGGCTGCCGATGCCTTCCGTGAAGTGGGCAACCGGCTGCAGGAACGGCGA
CACCTTGACATGGTGTACAACTTTGGAAGTCACCTAACAGACCAGTACAAGGCTGGGACT
GACCCCGCCCTGATGGACCCTGTCCTTGCTCGCCGCTTGCGAGAAAACCGCTCTGTGGCA
CTTACACATCTTGATGAAGTGGTTAGAAAGTACGCTGTGATGCAGGATGACGGTGAGGAA
GAGATGGATCGGAAAAGGCGGCGA---GGTTCCATGCAC---CTGAGGAAA---------
------------GGAGTCAAGGGATCTCCTGCCTCCTCTTCC------ATTGATCAAGAA
TCC------GAAGAGGATGAAGATGAAGAT------------------------------
------------GAATCCTCAGACACAGAT------ATCGAGGAAGAGTTGCAGAAATGT
GAAGACTTATCAGAGCCTGAGGAGGAGGCTCTAGCAGAGGAAGAGCCTGTGCCAGATATC
ACAGAAAGTGATCAGCGAATGGACAACCGGTCAGAGCCATCGCAGTTCTCTTCTGCTGGC
GAGGAAGTTGAAGATGAGGATGACGAGGAAGATGAGGAT
>Cyn_cya_DAXX
ATGGCAAAGCAGGACGGGGGCATCATTGTCCTGGACGATGATGATGACGATGATGAG---
------CTGAAGACTGGCTCATCTTGG---GTTGCTCGACCGTGGAGACTCCCCTCCTCT
TTGAGT------------------------------------------------GTTCAA
CCCCGGACGTTTTCATCTGGTTCTGTGGCTCAAACCCAGAATTCTCCCTCTGTTTCCAAC
GTTCCGTTGCAA------------------------------------------------
------------ACCCACCCATCTACTTCAAAAGCTCATTTGCGGTCTCTTCCTTGTACT
CCT---------------------------------------------------------
------------------------------------------------------------
------------------------------------------------------------
------------------------------------------------------------
------------------------------------------------------------
------------------------------------------------------------
------TCCCTGACCCCACCTTCCACCTTGAAATCCCACCCCACGGTGCATCTTTCAAGC
AGCGCAAGTTTGCCAGCGCCACAAACCAATGGGTCAGATGTGAAGTCTGTGTCAGATAAA
GAGTCAGCACAGATTTTACTCAAAGCCACAAATGAGAAACTGTTCAAAGAGTTTATGGAC
CTTTGTGGAAATGAGACTACTGAACATCCTGAGGTCATGTCTTTCTTACTGGGGCGTTAT
CAAAAGGCCAGCCCAGCCTTCCTGGCCTCAACTGAGTTCCGTAACGTGATTGGCCGTTGC
CTTACTCGAGTCCAGAACAAGAAAAGTAAGGTATATGTTTACATCAATGAGCTCTGCACT
GTTCTGAAGTCCAATTCGGAGAAGAAGAAGGTAGCACTCAGCAGTGCTCCTGCC------
------CCTGCATCAAAGCTAAAGCAGTCCCAGCAGCTTCAAAGTCATCCCCCGGCCGAT
AGCTCTGCCACAGAAACCACTGATGGTCTTGAGCAAGAGGAGAACCAGGAGGCTAAAGAG
GATTCTGGTGCAGAAGCCATGGAAGAT---GGGGACCATCGC---AAAGCCTCCAAACGA
CAGATTCGCTACCTGGAGAACCTTCTGTCTGTTTACACCACAGAGATTCGTAGGCTCCAG
GAGAAGGAGCTAGATCTTACGCAGCTGGACGATGAGGACTCCATTTATATCCAAGAGAAC
CGGCTGAAGAGGAAAATGATCCGCATTTTTGAAAAGCTGTGTGATTTAAAAAGCTGCTGC
AGCCTTACTGGCCGGGTCATTGAGCAGCGCATACCATACCGTGGAACGCGCTACCCCGAG
GTCAACCGCCGCATCCAGAAGTTCATTAACAAACCAGACAACTTTCCTGACTTTGGTGAT
ATCCTCAAGGTCATCGAAAAGGCAAACCTTCGTCACAGCTTGGATTTGACTAAACGGCAG
ATGGAGAGCATGGCTGCCGATGCCTTCCGTGAAGTGGGCAACCGGCTGCAGGAACGGCGA
CACCTGGACATGGTGTACAACTTTGGAAGTCACCTAACAGACCAGTACAAGGCTGGGACA
GACCCCGCCCTGATGGACCCTGTCCTTGCTCGCCGCTTGCGAGAAAACCGCTCTGTGGCA
CTTACACATCTTGATGAAGTGGTTAGAAAGTACGCTGTGATGCAGGATGACGGTGAGGAA
GAGATGGATCGGAAAAGGCGGCGA---GGTTCCATGCAC---CTGAGGAAA---------
------------GGAGTCAAGGGATCTCCTGTCTCCTCTTCC------ATTGATCAAGAA
TCC------GAAGAGGATGAGGATGAAGATGAAGAT------------------------
------------GAATCCTCGGACACAGAT------ATCGAGGAAGAGTTGCAGAAATGT
GAAGACTTGTCAGAGCCTGAGGAGGAGGCTCTAGCAGAGGAAGAGCCTGTGCCAGATATC
ACAGAAAGTGATCAGCGAATGGACAACCGGTCAGAGCCATCGCAGTTCTCTTCTGCTGGC
GAGGAAGTTGAAGATGAGGATGACGAGGAAGATGAAGAT
>Pleur_wal_DAXX
ATGGCAAAGCAGGACGGGGGCATCATTGTCCTGGATGATGATGATGACGACGATGAG---
------CTGAAGATTGGCTCTTCTTGG---GTTGCTCGACCGTGGAAACTCCCTTCCCCT
TTGAAT------------------------------------------------GTTCAA
CGGCGGACGTTTACCACTGGTTCTTTGACTCAAACCCAGAGTCCTTCCTCTGCTTCCAAC
CTTCCGTTGAAA------------------------------------------------
------------ACCCACCCATCTACTTCAAAAGCTAATTTGCGGTCTGTTCCATGTACT
CAG---------------------------------------------------------
------------------------------------------------------------
------------------------------------------------------------
------------------------------------------------------------
------------------------------------------------------------
------------------------------------------------------------
------TCCCAGACCCCACCTTCCACCTCGAAGTCCCACCCCACAACGCATCTCTCAAGC
AGCGAGAGTTTGCCAGCCCCTCAAACCAATGGGTCAGATGTGATGTCCGTGTCAGATAAA
GAGTCAGCACAGATTTTACTCAAGGCCACAAATGAAAAACTGTTCAAAGAGTTCATGGAC
CTTTGTGGAAATGAGACTGTTGAACATCCCGAGGTCATGTCTTTCTTATTGGGACGTTAT
CAAAAAGCCAGTCCAGCCTTCCTGGCCTCAACTGAGTTCCGTAACGTGATTGGCCGTTGC
CTTACTCGAGTCCAGAACAAGAAAAGTAAGGTATATGTTTACATCAATGAGCTCTGCACT
GTTCTGAAGTCCAATTCTGAGAAAAAGAAGGTAGTGCTTAGCAGCGCTCCTGCC------
------CCTGCATCAAAGCAAAAGCAGTCACAGCAGCTTCAAAGTCATCCCCCAGCTGAT
AACTCTGCCATAAAAACCACTGATGACTTTGAGCAAGACGAGAAGCAGGAGGATAATGAA
GATACTGGTGCAGAAACTAAGGAAGAT---GTGGAGCATCGC---AAAGCCTCCAAACGG
CAGATTCGCTACCTGGAGAACCTTCTGTCAGTTTACACCACAGAGATTCGTAGGCTTCAG
GAGAAGGAGCTGGATCTTACGCAGCTGGACGATGAGGACTCTATTTATATCCAGGAGAAC
CGTCTGAAGCGGAAAATGATCCGCATTTTTGAAAAGCTGTGTGAGTTAAAAAGTTGCTGC
AGCCTCACTGGCCGGGTCATTGAGCAGCGCATACCATACCGTGGAACACGCTACCCTGAG
GTCAACCGCCACATCCAGAAGTTCATCAACAAACCTGACAATTTCCCTGACTATGGTGAT
ATCCTCAAGGTCATTGAAAAGGCAAACATTCGTCACAGCTTGGATTTGACCAAACGGCAG
ATGCAGAGCATGGCTGCAGATGCCTTCCGTGAAGTGGGCAACCGGCTGCAGGAACGGCGA
CACCTAGACATGGTGTACAACTTTGGAAGTCACCTAACAGACCAGTACAAGGCTGGGACT
GACCCAGCCCTGATGGACCCTACCCTTGCTCGCCGCTTGCGAGAAAACCGCTCAGTAGCA
CTTACACATCTTGATGAAGTGGTTAGAAAGTATGCCGTGATGCAGGATGAAGGTGAGGAA
GAGATGGATCGGAGAAGGCGACGA---GGTTCCATGCAA---CTGAGGAGA---------
------------GGAGTCAAGGGATCTCCTGCCTCCTCTTCC------ATTGATCAAGAA
TCC------GAGGAGGACGAAAAAGAGAATGAGGAACAGGAGGAAGAAGATGACTATGAA
GACGAAGATGATGTGTCCTCCGATACAGAT------ATTGAAGAAGAGTTGCAGAAATGT
GAAGACTTGTCAGAGCCTGAGGAGGAGGCTGCA---GAGGAAGAACCTGTGCTAGATATC
ACAGAAATCGATCAGCGAATGGACAACCGGTCGGAGCCATCGCAGTTCTCTTCAGCTGGC
GAGGAAGTTGAAGATGAGGATGACGAAGATGATGAGGAT
>Tyl_wen_DAXX
ATGGCAAAGCAGGACGGGGGCATCATTGTCCTGGATGATGATGATGACGACGATGAG---
------CTGAAGACTGGCTCTTCTTGG---GTTGCTCGACCGTGGAAACTCCCTTCCTCT
TTGAAT------------------------------------------------GTTCAA
CCCCGGACGTTTACCACTGGTTCTTTGACTCAAACCCAGAGTCCTTCCTCTGCTTCCATC
CTTCCGTTGCAA------------------------------------------------
------------ACCCACCCATCTACTTCAAAAGCTCATTTGCGGTCTGTTCCAAGTACT
CCG---------------------------------------------------------
------------------------------------------------------------
------------------------------------------------------------
------------------------------------------------------------
------------------------------------------------------------
------------------------------------------------------------
------TCCCAGACCCCACCTTCCACCTCGAAGTCCCACCCCACAACGCATCTCTCAAGC
AGCGAGAGTTTGCCAGCCCCACAAACCAATGGGTCAGATGCGATGTCCGTGTCAGATAAA
GAGTCAGCACAGATTTTACTCAAGGCCACAAATGAGAAACTGTTCAAAGAGTTCATGGAC
CTTTGTGGAAATGAGACTGTTGAACATCCCGAGGTCATGTCTTTCTTATTGGGACGTTAT
CAAAAGGCCAGCCCAGCCTTCCTGGCCTCAACTGAGTTCCGTAACGTGATTGGCCGTTGC
CTTACTCGAGTCCAGAACAAGAAAAGTAAGGTATATGTTTACATCAATGAGCTCTGCACT
GTTCTGAAGTCCAATTCTGAGAAAAAGAAGGTAGCGCTTAGCAGCGCTCCTGCC------
------CCTGCATCAAAGCAAAAGCAGTCACAGCAGCTTCAAAGTCATCCCCCAGCTGAT
AACTCTGCCACAGAAACCACTGATGGCTTTGAGCAAGACGAGAACCAGGAGGATAATGAA
GATACTGGTGCAGAAGCTAAGAAAGAT---GTGGAGCATCGC---AAAGCCTCCAAACGG
CAGATTCGCTACCTGGAGAACCTTCTGTCAGTTTACACCACAGAGATCCGTAGACTCCAG
GAGAAGGAGCTGGATCTTACGCAGCTGGACGATGAGGACTCCATTTATATCCAGGAGAAC
CGCCTGAAGCGGAAAATGATCCGCATTTTTGAAAAGCTGTGTGAGTTAAAAAGCTGCTGC
AGCCTCACTGGCCGGGTCATTGAGCAGCGCATACCATACCGTGGAACACGCTACCCTGAG
GTCAACCGCCGCATCCAGAAGTTCATCAACAAACCTGACAACTTCCCTGACTATGGTGAT
ATCCTTAAGGTCATTGAAAAGGCTAGCATTCGTCACAGCTTGGATTTGACCAAACGGCAG
ATGCAGAGCATGGCTGCCGATGCCTTCCGTGAAGTGGGCAACCGGCTGCAGGAACGGCGA
CACCTAGACATGGTGTACAACTTTGGAAGTCACCTAACAGACCAGTACAAGGCTGGGACT
GACCCAGCCCTGATAGACCCTGTCCTTGCTCGCCGCTTGCGAGAAAACCGCTCTGTAGCA
CTTACACATCTCGATGAAGTGGTTAGAAAGTATGCCGTGATGCAGGATGACGGTGAGGAA
GAGATGGATCGGAGAAGGCGACGA---GGTTCCATGCAA---CTGAGA------------
------------GGAGTCAAGGGATCTCCTGCCTCCTCTTCC------ATTGATCAAGAA
TCC------GATGAGGACGAGAAAGAGAATGAGGAAGAAGAT---------GACTATGAA
GAA------GATGAGTCCTCGGACACAGAT------ATCGAAGAAGAGTTGCAGAAATGT
GAAGACTTGTCAGAGCCTGAGGAGGAGGCTGCA---GAGGAAGAACCTGGGCCAGATATC
ACAGAAATCGATCAGCGAATGGACAACCGGTCGGAGCCATCGCAGTTCTCTTCTGCTGGC
GAGGAAGTTGAAGATGAGGATGACGAGGATGATGAGGAT
>Sal_sal_DAXX
ATGGCAAAGCAGGATGGCGGCATCATTGTCCTGGATGATGATGATGACGACGATGAT---
---GAGCTGAAGACTGGCTCTTCTTGG---GTTGCTCGGCCATGGAAACTCCCCTCCTCT
TTGAAT------------------------------------------------GTTCAA
TGCAGGACTTTTGACTCTGGTTCTTTGGCCCAACCCCAGACTCCTCCCTTGGCTACTAAG
GTTCAGTTGCAA------------------------------------------------
------------ACACACCCATCTACTTCGAAAGCTCATTTACAGTCTCTTCCTTGTACT
CTG---------------------------------------------------------
------------------------------------------------------------
------------------------------------------------------------
------------------------------------------------------------
------------------------------------------------------------
---------------------------------------------------------AGC
ACTCGATCCCACACCCCACCTTCCACCTCGAAATCCCACCCCATGACACCCCTCTCGAGC
AGCACGAGTTTGCCACCACCACAAACCAATGGGTCAGATGTGGTGTCGATGTCAGATAAA
GAGTCTGCACAGATTTTACTGAAGGCCACAAATGAGAAACTGTTCAAAGAGTTCATGGAC
CTTTGTGGAAATGAGACTACTGAACATCCTGAGGTTATGTCTTTCTTACTGGGACGTTAT
CAAAAGGCCAGCCCAGCTTTCCTGTCCTCAACTGAGTTCCGTAACGTGATTGGCCGTTGC
CTGACTCGTGTCCATAACAAGAAAAGTAAGGTCTATGTTTACATCAATGAGCTCTGCACC
GTTCTGAAGTCCAATTCGGAGAAGAAGAAGGTGGCACTAAGTAGCGCTCCTGCC------
------CCTGTGTCGAAGCAAAAGCAGTCCCAGCAGCTTCAAAGTGACCCCCCACCTGAT
AACCCAGCCTCAGAAACCACTGCTGACCTAGAGCAAGAGGAGAACCAGGAGGCTAAACAG
GATGCTGGTGAAGAAGCCAAGGAATAT---GAGGAGCATCGC---AAAGCCTCCAAACGG
CAGATTCGTTACCTAGAGAACCTTCTGTCTGTTTACACCACAGAAATCCGTAGGCTCCAG
GAGAAGGAGTTGGATCTTACGCAGCTGGACGATGAGGACTCCATCTATATCCAGGAGAAC
CGCCTGAAACGGAAAATGATCCGCATCTTTCAAAAGCTGTGTGAGTTAAAGAGCTGCTGC
AGCCTGACTGGTCGGGTCATTGAGCAGCGCATACCCTATCGTGGAACGCGCTACCCTGAG
GTCAACCGCCACATCCAGAAGTTTATCAACAAGCCTGACAACTTCCCCGACTATGGCGAC
ATCCTAAAGGTCATTGAGAAGGCCAACATTCGCCACAACTTAGATCTGACTAAACGGCAG
ATGCAGCGCATGGCCGCTGATGCCTTCCGTGAAGTGGGCAACCGGCTGCAGGAACGGCGA
CACCTGGACATGGTGTACAACTTTGGAAGTCACCTAACTGACCAGTACAAGACTGGGACT
GATCCCGCCCTGATTGATCCTGTGCTTGCTCGCCGCTTGCGAGAAAACCGCTCAACGGCA
CTTTCGCATCTTGATGAAGTGGTGAGAAAGTATGCTGTGATGCAGGACGATGGTGAGGAA
GAGATGGATCGGAGAAGACGA---GGAGGTTCCATACGTAACCTCCGGAGA---------
------------GGAGTCAAGGGATCTCCTGCCTCCTCTTCC------ATTGATCAAGAA
TCT------GACGAGGAAGAGGATGAAGAAGAAGATGAAGAT------------------
------------GAGTCCTCTGACACAGAT------ATTGAGGAAGAGTTGCAGAAATGT
GAAGACTTGTCAGAGCCTGAGGAGGAGGCTCCA---GAGGAAGAACCTGTCCCTGATATA
ACAGAAAGCGATCAGCGAATGGACAACCGGTCAGAGCCATCACAGTTCTCTTCCGCTGGT
GAGGAAGTTGAAGATGATGATGAGGAAGATGAGGATGAA
>Chio_lus_DAXX
ATGGCAAAACAGGACGGGGGCATCATTGTCCTGGATGATGATGATGACGATGATGAG---
------CTGAAGACTGGCTCTTCTTGG---GTTGCTAGGCCATGGAAACTCCCCTCATCT
TTGAAT------------------------------------------------GCTCTA
CACCGGACGTTTGCTTCTGGCTCTTTGGCTCAAACCCAGACTCCTCCCTTGGCTGCCAAG
GTTCCGTTGCAA------------------------------------------------
------------ACCCACCCATCTTCTACGAAAACTCATTCGCGGTCTCTTCCTGGTACT
CTG---------------------------------------------------------
------------------------------------------------------------
------------------------------------------------------------
------------------------------------------------------------
------------------------------------------------------------
---------------------------------------------------------AGC
ACACGACCCCAGACCCCACCTTCCACCTCGAAATCCCACCCCACGGCGCATCTCTCGAGC
AGTACGAGTTTGCCAACACCCCAAACCAATGGGTCAGATGTGGTGTCATTGTCCGAGAAA
GAGTCGGCACAGATTTTACTGAAGGCCACAAATGAGAAACTATTCAAAGAGTTCATGGAC
TTTTGTGGAAATGCAACTACTGAACATCCTGAGGTCATGTCTTTCTTACTGGGACGTTAT
CAAAAGGCCAGCCCAGTTTTCCTCGCCTCAACTGAGTTCCGTAACGTGATTGGCCGTTGC
CTGACACGTGTCAATAACAAGAAAAGTAAGGTATATGTTTACATTAATGAGCTCTGTACT
GTTCTGAAGTCCAATTCGGAGAAGAAGAAGGTGGTGCTAAGTAGCGCTCCTGCC------
------CCTGTGCCGAAGCAAAAGCAGCCACAGCAGCTTCAAAGTGACCACCCACCTGAT
AACCCAGCCTCAGAAACTAGTGCCGACCTAGAGCAAGAGGAGAACCAGGAGGATAAAGAG
GATGCTGGCGAAAAAGCCAAGGAAGAT---GGGGAGCATCAT---AAAGCCTCCAAACGG
CAGATTCGTTACCTGGAGAACCTTCTGTCTGTTTACACCACAGAAATTCGTAGGCTCCAG
GAGAAGGAGTTGGATCTTACGCAGCTGGACGATGAGGACTCCATCTATATCCAGGAGAAC
CGCCTGAAGCGGAAAATGATCCGTATCTTCCAAAAGCTGTGCGAGTTAAAGAGCTGCTGC
AGCCTTACTGGTCGGGTCATTGAACAGCGCATACCCTACCGTGGAACGCGGTACCCTGAG
GTCAACCGCCGCATCCAAAAGTTCATCAACAAACCCGACAACTTCCCTGACTATGGCGAC
ATCCTAAAAGTCATTGAGAAGGCCAGCATTCGCCACAACTTGGATCTGACCAAACGGCAG
ATGCAGAGCATGGCTGCCGATGCATTCCGGGAAGTGGGCAACCGGCTGCAGGAACGACGT
CACCTGGACATGGTGTACAACTTTGGAAGCCACCTAACTGACCAGTACAAGACTGGGACT
GATCCCGCCCTGATTGACCCTGTGCTTGCTCGTCGCTTGCGAGAAAACCGCTCTATGGCA
CTTTCACATCTTGATGAAGTGGTGAGAAAGTATGCCGTGATGCAGGACGAAGGTGAGGAA
GAGATGGATCGGAGGAGACGA---GGAGGTTTCGGACATAACCTCCGGAGA---------
------------GGAGTGAAGGGATCTCCTGCCTCCTCTTCC------ATTGATCAAGAA
TCT------GATGAGGAAGAAGATGAAGACGAAGATGAAGAGGAAGAA------------
------------GAGTCCTCGGACACAGAT------ATCGAGGAAGAGTTGCAGAAATGT
GAAGAATTGTCAGAGCCTGAGGAGGAGGCTCCA---GAGGAAGAACCTGTGCCAGATATA
ACCGAAAGTGATCAGCGAATGGACAACAGGTCAGAGCCATCGCAGTTCTCTTCCGCTGGT
GAGGAAGTTGAAGATGATGATGACGAGGATGAGGAGGAT
>Amb_mex_DAXX
ATGGCAAAGCAGGACGGGGGCATCATTGTCCTGGACGATGATGATGACGACGGTGAG---
------CTGAAGACTGGGTCTGCTTGG---GTCGCTCGTCCTTGGAAGCTCCCCTCTTCT
TCCAGC------------------------------------------------ATTCCT
CCCAAGACTGTTGCATCCCCTCCATTGGCAGGATCCAAGACGCCTTCCTCTGTTAGGGCA
GTTCGCTCACGA------------------------------------------------
------------ACACCTCGCACTACTTCAAATGATAAGTCACAAACTCCACCTCCGTTT
ATT---------------------------------------------------------
------------------------------------------------------------
------------------------------------------------------------
------------------------------------------------------------
------------------------------------------------------------
------------------------------------------------------TCGAAG
GATCAGCCCCATACACCACCCTCCACTTCAAAATACTGCCCCCAAGTAAATCATTCCACC
AGTACCTGTTTGCCGACAACACAAACCAATGGGTCCGACGTGATGCCTGTACCTGAGAAA
GAGGATGCCAAGGGTTCGCTCAAGGCTATTAATGAAAACCTATTCAAAGAGTTTGTGGAC
TTCTGTGGGAGTGAGACGGCGGAGCATCCTGAGGTCATGTCTTTCTTGCAGGGCCGTTAC
CAGAAGACGAGTCCAGCATTCCTGGCCTCTACAGAGTTCCGCAATGTGATTGGCCGTTGC
CTGAATCGTGTTCAGAAAAAGAAAAGCAAAGTCTATGTTTACATCAATGAACTCTGTACT
GTGCTTAAGTCGAACTCAGAAAAGAAAAAAGTGCTACTAAGCAGCGCCCCTGCT------
------GCTGGCTCAAAACACAAGCAGCCCCAGCATCCTTCAGGTGTTCCCTCTGGTGAT
AGATTGGCTGAAGAACGTGCTGATAGCCATGGGGAG---GAATCGCAGGAAGCTGGGACA
GATGCTCCTGCTGAGACAGAGGATGCA---GGGCAGCATCAT---CCAGGTTCCAGGCGA
CAGATCCGTTACTTGGAGAATTTGCTCTCTGTCTACACCACAGAGATTCGCAGGCTTCAG
GAGAAGGAACTGGATCTGGAGCAGCTGGACGATGAGGATTCCATCTACATTCAGGAGAAT
CGACTGAAACGGAAGATGATCCGCATCTTCCAAAAGCTGTGTGAGCTGAAGAGCTGCTGT
AGCCGAACTGGCCGTGTCATCGAGCAACGTATCCCATACCGCGGCACACGCTATCCTGAG
GTCAACCGCCGCATCCAGAAATTTATCAACAAGCCTGACAACTTTCCAGATTATGGCGAC
ATTCTCAAAGTCATTGAGAAGGCCAACATCCGCCACAACTTGGAGCTGAGCAAGCGGCAG
ATGCAGAGCATGGCCGCTGACGCCTTCCGTGATGTGGGAAACAGATTACAGGAGCGTCGG
CACTTGGATATGGTGTACAACTTTGGTAGCCACCTGACGGACAAGTACAAAACTGGCACT
GATCCTGCCCTGATGGATCCAGTTCTTGCACGACGTTTGCGAGACAACCGTTCAGTGGCT
CTCTCGCATCTTGATGAAGTAGTGAAGAAGTATGCTGTGATGCAGGACGATGGTGAAGAT
GAGTTGGATCGGAAAAGGCGACGAGGAGGTTCCTCCCATTACCTCATGAGA---------
------------GGGAGCAAGGAACCTGAAGCCTCCACTTCTGCATCCATGAATCAAGAG
TCT------GAGGAGGATGAGGATGAAGATGAC---------------------------
------------GAATCCTCCGATACAGAC------ATTGAAGAAGAGTTACAGAAATGT
GAGGGCATGTCGGACCCCGAGGATGAAGCTGTA---GAGGAAGAGCCTGCACCAGACATC
ACTGAAAGCGACCAGCGAATGGACAATCGATCTGAGCCATCACAATGCTCCTCTGCTGGA
GAAGAAGTTGAAGACGAGGATGATGAGGACGATGACGAT
>Amb_mac_DAXX
ATGGCAAAGCAAGACGGGGGCATCATTGTCCTGGACGATGATGATGACGATGGTGAG---
------CTGAAGACTGGGTCTGCTTGG---GTCGCTCGTCCTTGGAAGCTCCCCTCTTCT
TCCAGC------------------------------------------------ATTCCT
CCCAAGACTGTTTCATCCCCTCCATTGGCAGGATCCAAGACGCCTTCCTCTGTTAGGGCA
GTTCGGTCACGA------------------------------------------------
------------ACACCTCGCACTACTTCAAACGATAAATCACAAACTCCACCTCTGTTT
ATT---------------------------------------------------------
------------------------------------------------------------
------------------------------------------------------------
------------------------------------------------------------
------------------------------------------------------------
------------------------------------------------------TCTAAT
GATCAGCCCCATACACCACCCTCCACTTCAAAATACTGCCCCGAAGTAAATCATTCCACC
AGTACCTGTTTGCCGACAACACACACCAATGGGTCCGACGTGATGCCTGTACCTGAGAAA
GAGGATGCCAAGGGTTCGCTCAAGGCTATTAATGAAAACCTATTCAAAGAGTTTGTGGAC
TTCTGTGGGAGTGAGACGGCTGAGCATCCTGAGGTCATGTCTTTCCTGCAGGGCCGTTAC
CAGAAGACGAGTCCGACATTCCTGTCCTCTACAGAGTTCCGCAACGTGATTGGCCGTTGC
CTGAATCGTGTTCAGAAAAAGAAAAGCAAAGTCTATGTTTACATCAATGAACTCTGCACT
GTGCTTAAGTCGAATTCAGAAAAGAAAAAAGTGCTACTAAGCAGCGCCCCTGCT------
------GCTGGCTCAAAACACAAGCAGCCCCTGCATCCTTCAGGTGTTCCCTCTGGTGAT
AGCTTGGCTGAAGAACCTGCTGATAGCCATGGGGAG---GAATCGCAGGAAGCTGGGACA
GATGCTCCTGCTGAGGCAGAGGATGCA---GGGCAGCGTCAT---CCAGGTTCCAGGCGA
CAGATCCGTTACTTGGAGAATTTGCTCTCTGTCTACACCACAGAGATTCGCAGGCTTCAG
GAGAAGGAACTGGATCTAGAGCAGCTGGACGATGAGGATTCCATCTACATTCAGGAGAAT
CGACTGAAACGGAAGATGATCCGCATCTTCCAAAAGCTGTGTGACCTGAAGAGCTGCTGT
AGCCGAACTGGCCGTGTCATCGAGCAACGTATCCCATACCGCGGCACACGCTATCCTGAG
GTCAACCGCCGCATCCAGAAATTTATCAACAAGCCTGACAACTTTCCAGATTACGGTGAC
ATTCTCAAAGTCATTGAGAAGGCCAATATCCGCCACAACTTGGAGCTGAGCAAGCGGCAG
ATGCAGAGCATGGCGGCTGACGCCTTCCGTGATGTGGGAAACAGATTACAGGAGCGTCGG
CACTTGGATATGGTGTACAACTTTGGTAGTCACCTGACGGACAAGTACAAGACTGGCACT
GATCCTGCCCTGATGGATCCAGTTCTTGCACGACGTTTGCGAGACAACCGTTCAATGGCT
CTCTCGCATCTTGATGAAGTAGTGAAGAAGTATGCTGTGATGCAGGACGATGGTGAAGAT
GAGTTGGATCGGAAAAGACGACGAGGAGGTTCCTCCCATTACCTCATGAGA---------
------------GGGAGCAAGGAACCTGAAGCCTCCACTTCTGCATCCATGAATCAAGAG
TCT---GAGGAGGAGGATGAGGATGAGGATGAC---------------------------
------------GAATCCTCTGATACAGAC------ATTGAAGAAGAGTTACAGAAATGT
GAGGGCATGTCAGAGCCCGAGGATGAAGCTGGA---GAGGAAGAGCCTGCACCAGATATC
ACCGAAAGCGACCAGCGAATGGACAATCGGTCTGAGCCATCACAGTGCTCCTCTGCTGGA
GAAGAAGTTGAAGACGAGGATGATGATGAGGAGGACGAC
>Amb_tex_DAXX
ATGGCAAAGCAGGACGGGGGCATCATTGTCCTGGACGATGATGATGACGACGGTGAG---
------CTGAAGACTGGGTCTGCTTGG---GTCGCTCGTCCTTGGAAGCTCCACTCTTCT
TCCAGC------------------------------------------------ATTCCT
CCCAAGACTGTTGCATCCCCTCCATTGGCAGGATCCAAGACGCCTTTCTCTGTTAGGGCA
GTTCGGTCACGA------------------------------------------------
------------ACACCTCGCACTACTTCAAATGATAAGTCACAAACTCCACCTCCTTTT
ATT---------------------------------------------------------
------------------------------------------------------------
------------------------------------------------------------
------------------------------------------------------------
------------------------------------------------------------
------------------------------------------------------TCGAAT
GATCAGCCCCATACACCACCCTCCACTTCAAAATACTGCCCCCAAGTAAATCATTCCACC
AGTACCTGTTTGACGACAACACAAACCAATGGGTCCGACGTGATGCCTGTATTTGAGAAA
GAGGATGCTAAGGGTTCGCTCAAGGCTATTAATGAAAACCTGTTCAAAGAGTTTGTGGAC
TTCTGTGGGAGTGAGACGGCTGAGCACCCTGAGGTCATGTCTTTCCTGCAAGGCCGTTAC
CAGAAGACGAGTCCAACATTCCTGTCCTCTACAGAGTTCCGCAATGTGATTGGCCGTTGC
CTGAATCGTGTTCAGAAAAAGAAAAGCAAAGTCTATGTTTACATCAATGAACTCTGTACT
GTGCTTAAGTCGAACTCGGAAAAGAAAAAAGTGCTACTAAGCAGCGCCCCTGCT------
------GCTGGCTCAAAACACAAGCAGCCCCAGCATCCTTCAGGTGTTAACTCTGGTGAT
AGCTTGGCTGAAGAACCTGCTGATAGCCATGGGGAG---GAATCACAGGAAGCTGGGACA
GATGCTCCTGCTGAGGCAGAGGATGCA---GGGCAGCATCAT---CCAGGTTCCAGGCGA
CAGATCCGTTACTTGGAGAATTTGCTCTCTGTCTACACCACAGAGATTCGCAGGCTTCAG
GAGAAGGAACTGGATCTAGAGCAGCTGGACGATGAGGATTCCATCTACATTCAGGAGAAT
CGACTGAAACGGAAGATGATCCGCATCTTCCAAAAGCTGTGTGAGCTGAAGAGCTGCTGT
AGCCGAACTGGCCGTGTCATCGAGCAACGTATCCCATACCGCGGCACCCGCTATCCTGAA
GTCAACCGCCGCATCCAGAAATTTATCAACAAGCCTGACAACTTTCCAGATTATGGCGAC
ATTCTCAAAGTCATTGAGAAGGCCAACATCCGCCACAACTTGGAGCTGAGCAAGCGGCAG
ATGCAGAGCATGGCCGCTGACGCCTTCCGTGATGTGGGAAACAGATTACAGGAGCGACGG
CACTTGGATATGGTGTACAACTTTGGTAGTCACCTGACGGACAAGTACAAGACTGGCACT
GATCCTGCCCTGATGGATCCAGTTCTTGCACGACGTTTGCGAGACAACCGTTCAATGGCT
CTCTCGCATCTTGATGAAGTAGTGAAGAAGTATGCTGTGATGCAGGACGATGGTGAAGAT
GAGTTGGATCGGAAAAGACGACGAGGAGGTTCCTCCCATTACCTCATGAGA---------
------------GGGAGCAAGGAACCTGAAGCCTCCACTTCTGCATCCATGAATCAAGAG
TCG---GAGGAGGAGGATGAGGATGAAGATGAC---------------------------
------------GAATCCTCCGATACAGAC------ATTGAAGAAGAGTTACAAAAATGT
GAAGGCATGTCGGAGCCCGAGGATGAAGCTGTA---GAGGAAGAGCCTGCACCAGATATC
ACCGAAAGCGACCAGCGAATGGACAATCGGTCTGAGCCATCACAATGCTCCTCTGCTGGA
GAAGAAGTTGAAGACGAGGATGATGACGATGACGACGAT
>Amb_lat_DAXX
ATGGCAAAGCAGGACGGGGGCATCATTGTCCTGGACGATGATGATGACGACGGTGAG---
------CTGAAGACTGGGTCTGCTTGG---GTCGCTCGTCCTTGGAAGCTCCCCTCTTCT
TCCAGC------------------------------------------------ATTCCT
CCCAAGACTGTTGCATCCCCTACATTGGCAGGATCCAAGACACCTTCCACTGTTAGGGCA
GTTCGGTCACGA------------------------------------------------
------------ACAACTCGCACTACTTCAAATGATAAGTCACAAACTCCACCTCCGTTT
ATT---------------------------------------------------------
------------------------------------------------------------
------------------------------------------------------------
------------------------------------------------------------
------------------------------------------------------------
------------------------------------------------------TCGAAG
GATCAGCCCCATACACCACCCTCCACTTCAAAATACTGCCCCCAAGTAAATCATTCCACC
AGTACCTGTTTGCCGACAACACAAACCAATGGGTCCGACGTGATGCCTGTACCTGAGAAA
GAGGATGCCACGGGTTCGCTCACGGCTATTAATGAAAACCTATTCAAAGAGTTTGTGGAC
TTCTGTGGGAGTGAGACGGCTGAGCATCCTGAAGTCATGTCTTTCCTGCAGGGCCGTTAC
CAGAAGACGAGTCCAGCATTCCTGTCCTCTACAGAGTTCCGCAATGTGATTGGCCGTTGC
CTGAATCGTGTTCAGAAAAAGAAAAGCAAAGTCTATGTTTACATCAATGAACTCTGTACT
GTGCTTAAGTCGAACTCAGAAAAGAAAAAAGTGCTACTAAGCAGCGCCCCTGCT------
------GCTGGCTCAAAACACAAGCAGCCCCAGCATCCTTCAGGTGTTCCCTCTGGTGAT
AGCTTGGCTGAAGAACCTGCTGATAGCCATGAGGAG---GAATCACAGGAAGCTGGGACA
GATGCTCCTGCTGAGGCAGAGGATGCA---GGGCAGCATCAT---CCAGGTTCCAGGCGA
CAGATCCGTTACTTGGAGAATTTGCTCTCTGTCTACACCACAGAGATCCGCAGGCTTCAG
GAGAAGGAACTGGATCTAGAGCAGCTGGACGATGAGGATTCCATCTACATTCAGGAGAAT
CGACTGAAACGGAAGATGATCCGCATCTTCCAAAAGCTGTGTGAGCTGAAGAGCTGCTGT
AGCCGAACTGGCCGTGTCATCGAGCAACGTATCCCATACCGGGGCACACGCTATCCTGAG
GTCAACCGCCGCATCCAGAAATTTATCAACAAGCCTGACAACTTTCCAGATTATGGCGAC
ATTCTCAAAGTCATTGAGAAGGCCAACATCCGCCACAACTTGGAGCTGAGCAAGCGGCAG
ATGCAGAGCATGGCCGCTGACGCCTTCCGTGATGTGGGAAACAGATTACAGGAGCGTCGG
CACTTGGATATGGTGTACAACTTTGGTAGTCACCTGACGGACAAGTACAAGACTGGCACT
GATCCTGCCCTGATGGATCCAGTTCTTGCACGACGTTTGCGAGACAACCGTTCAATGGCT
CTCTCGCATCTTGATGAAGTAGTGAAGAAGTATGCTGTGATGCAGGACGATGGTGAAGAT
GAGTTGGATCGGAAAAGACGACGAGGAGGTTCCTCCCATTACCTCATGAGA---------
------------GGGAGCAAGGAACCTGAAGCCTCCACTTCTGCATCCATGAATCAAGAG
TCT------GAGGAGGATGAGGATGAAGATGAC---------------------------
------------GAATCCTCCGATACAGAC------ATTGAAGAAGAGTTACAGAAATGT
GAGGGCATGTCAGAACCCGAGGATGAAGCTGTA---GAGGAAGAGCCTGCACCAGATATC
ACCGAAAGCGACCAGCGAATGGACAATCGGTCTGAGCCATCACAATGCTCCTCTGCTGGA
GAAGAAGTTGAAGACGAGGATGATGAGGACGATGACGAT
>Amb_tig_DAXX
ATGGCAAAGCAGGACGGGGGCATCATTGTCCTGGACGATGATGATGACGACGGTGAG---
------CTGAAGACTGGGTCTGCTTGG---GTCGCTCGTCCTTGGAAGCTCCCCTCTTCT
TCCAGC------------------------------------------------ATTCCT
CCCAAGACTGTTGCATCCCCTCCATTGGCAGGATCCAAGACGCCTTCCTCTGTTAGGGCA
GTTCGCTCACGA------------------------------------------------
------------ACACCTCGCACTACTTCAAATGATAAGTCACAAACTCCACCTCCGTTT
ATT---------------------------------------------------------
------------------------------------------------------------
------------------------------------------------------------
------------------------------------------------------------
------------------------------------------------------------
------------------------------------------------------TCGAAG
GATCAGCCCCATACACCGCCCTCCACTTCAAAATACTGCCCCCAAGTAAATCATTCCACC
AGTACCTGTTTGCCGACAACACAAACCAATGGGTCCGACGTGATGCCTGTACCTGAGAAA
GAGGATGCCAAAGGTTCGCTCAAGGCTATTAATGAAAACCTATTCAAAGAGTTTGTGGAC
TTCTGTGGGAGTGAGACGGCTGAGCATCCTGAGGTCATGTCTTTCTTGCAGGGCCGTTAC
CAGAAGACGAGTCCAGCATTCCTGGCCTCTACAGAGTTCCGCAATGTGATTGGCCGTTGC
CTGAATCGTGTTCAGAAAAAGAAAAGCAAAGTCTATGTTTACATCAATGAACTCTGTACT
GTGCTCAAGTCGAACTCAGAAAAGAAAAAAGTGCTACTAAGCAGCGCCCCTGCT------
------GCTGGCTCAAAACACAAGCAGCCGCAGCATCCTTCAGGTGTTCCCTCTGGTGAT
AGCTTGGCTGAAGAACTTGCTGATAGCCATGGGGAG---GAATCGCAGGAAGCTGGGACA
GATGCTCCTGCTGAGGCAGAGGATGCA---GGGCAGCATCAT---CCAGGTTCCAGGCGA
CAGATCCGTTACTTGGAGAATTTGCTCTCTGTCTACACCACAGAGATTCGCAGGCTTCAG
GAGAAGGAACTGGATCTAGAGCAGCTGGACGATGAGGATTCCATCTACATTCAGGAGAAT
CGACTGAAACGGAAGATGATCCGCATCTTCCAAAAGCTGTGTGAGCTGAAGAGCTGCTGT
AGCCGAACTGGCCGTGTCATCGAGCAACGTATCCCATACCGCGGCACACGCTATCCTGAG
GTCAACCGCCGCATCCAGAAATTTATCAACAAGCCTGACAACTTTCCAGATTATGGCGAC
ATTCTCAAAGTCATTGAGAAGGCCAACATCCGCCACAACTTGGAGCTGAGCAAGCGGCAG
ATGCAGAGCATGGCCGCTGACGCCTTCCGTGATGTGGGAAACCGATTACAAGAGCGTCGG
CACTTGGATATGGTGTACAACTTTGGTAGCCACCTGACGGACAAGTACAAAACTGGCACT
GATCCTGCCCTGATGGATCCAGTTCTTGCACGACGTTTGCGAGACAACCGTTCAGTGGCT
CTCTCGCATCTTGATGAAGTAGTGAAGAAGTATGCTGTGATGCAGGACGATGGTGAAGAT
GAGTTGGATCGGAAAAGGCGACGAGGAGGTTCCTCCCATTACCTCATGAGA---------
------------GGGAGCAAGGAACCTGAAGCCTCCACTTCTGCATCCATGAATCAAGAG
TCT---GAGGAGGAA---GAGGATGAGGATGAC---------------------------
------------GAATCCTCCGATACAGAC------ATTGAAGAAGAGTTACAGAAATGT
GAGGGCATGTCGGACCCCGAGGATGAAGCTGTA---GAGGAAGAGCCTGCACCAGACATC
ACTGAAAGCGACCAGCGAATGGACAATCGGTCTGAGCCATCACAATGCTCCTCTGCTGGA
GAAGAAGTTGAAGACGAGGATGATGAGGACGATGACGAT
>Sir_int_DAXX
ATGGCAGAGCAGGAGGTGAGTGTTATCATCCTGGATGATGATGATGAGGATGACGCT---
---GGTCCTTCGAGTGTGCCATCCGGGAGGCTTCCTGTCGTTACAAAGACTGAGCCATGG
AGCCACCTCACTACATCACACCTTCGCCTGTCGGTGCAACCTTCCACTTCGAAAGATCCA
CCTCGGACACTTCCCTCGGCTGCAAACAGACGTGCAGCGATACCACCCTCAACTTTGATT
ATGAAATCAAACACACCACCCTCTACATCAAATGCTCATGCACGAACTCCTCCCACGAAC
GCTTGGCCTGAGACTCTTCCCTCTACATCGAAAGCTCAA---------------------
------------------------------------------------------------
------------------------------------------------------------
------------------------------------------------------------
------------------------------------------------------------
------------------------------------------------------------
------------------------------------------------------------
---------------------------------------CCACGAGTCCAGCATTCCAGT
AGCGCCCAAGTGCCGGCATCTCAAACCAATGGCTCGGGCATGGTGCCCATACCAAGCAAA
GAAGTGGCGCAGAGTAACCTGAAAGCTACGAACGAGAATCTTTTTAAAGAGTTTGTGGCC
TTCTGTGGGGAAGAAACGTCCGAGCACCCCGAAGTCATGACTTTCCTACAGGGCCGCTAT
CAAAAGGCCAGTCCTGACTTCTTGGCCTCTACCGAGTTCCGCAACGTGATAGGCCGCTGT
CTGGCACGCGTGCAGAACAAGAAAAGCAAGGTGTATGTCTACATCAATGAGCTCTGCACT
GTGTTGAAGTCCAATTCGGAGAAGAAGAAACTGGTGCTGAGCACTGCACCCGCC------
------ACTGGCTCAAAGCACAAGAGCAGCCGGCAGTTCTGCAGTGAGGCACCTTCCCAG
GGCCCTACGGTCGAACCTGCTAATAGCCCTGAAGGACAGGAGGAGAATTTGGCAACAAAG
GCAGATGCCGGCAGTGAGACCTCAGAG---ACAGGGACACGCCGTCCAGGCTCCAAGCGC
CAGATCCGTTACCTGGAGAACCTGCTTTCAGTCTACACTGCCGAGATCCGCAAGTTGCAG
GAAAAGGAGCTGGACCTGATTGAGCTGGATGATGAAGACTCCACCTACATCCAGGAGAAC
CGCCTAAAGAGGAAGATGATACGCATTTTCCAAAAACTGTGTGAACTCAAGAGCTGCTGC
AGCAGGACCGGGCGTGTCATTGAGCAGCGTATCCCATACAATGGTACCCGCTACCCCGAG
GTCAACCGCCGCATTCAGAAGTTTATCAACCAACAAGACAACTTCCCAGATTATGGCGAC
ATCCTCAAGGTCATCGGGAAAGCCAATATTCGCCATAACTTGGAGCTGACCAAGAGACAG
ATGGAAAGCATGGCTGCGGATGCCTTCCGTGAAGTCGGTAACAGGCTGCAGGAGCGGCGT
CACCTTGACATGGTGTACAACTTTGGGAGCCACCTAACGGATCAGTACAAAGCGGGGACT
GACCCGGCCATGCAGGATCCTACACTTGCTCGGCGCTTGCGAGAAAACCGGACATTGGCT
CTGACACACCTTGATGAAGTGGTGAAAAAGTATGCGGTTCTGCAGGAAGGAGATGAAGAT
GATGACAGAAAAAATAGAAGAAGAGGTCTCACAAATCATGCC---AGGAGAGGA------
------------GGACACAAGGTACCGCTTCCTGCCAACGTT------------GATGAG
TCATCCGAAGAGGAAGACGAAGATGAGGATGATGAATCTGACGAA---------------
------------GAGTCTTCTGAAACAGAC------ATTGAGGAGGAGTTGCAAAATTGT
GAGGGAATGTCTGAGGTGGAGGAGGAAGCTCCA---GAGGAAGAGCCAGTGACTGAGGCC
ATTGAAGGTGACCAGTGCATGGATAACCGCTCAGAACAGTCCCAGTTCTCTTGT------
GAGGATGCGGAGGACGATGATGAGGATGATGATGAGGAC
>Sir_lac_DAXX
ATGGCAGAGCAGGAGGTGAGTGTTATCATCCTGGATGATGATGATGAGGATGACGCT---
---GGTCCTTCGAGTGTGCCATCCGGGAGGCTTCCTGTCGTTACAAAGACTGAGCCATGG
AGCCACCTCACTACATCACACCTTCGTCTGTCAGTGCAACCTTCCACTTCGAAAGATCCA
CCTCGGACACTTCCCTCGGCTGCAAACAGACGTGCAGCGATACCACCCTCAACTTTGATT
ATGAAATCAAACACACCACCCNNNNNNNNNNNNNNNNNNNNNNNNNNNNNNNNNNNNNNN
NNNNNNNNNNNNNNNNNNNNNNNNNNNNNNNNNNNNNNN---------------------
------------------------------------------------------------
------------------------------------------------------------
------------------------------------------------------------
------------------------------------------------------------
------------------------------------------------------------
------------------------------------------------------------
---------------------------------------NNNNNNNNNNNNNNNNNNNNN
NNNNNNNNNNNNNNNNNNNNNNNNNNNNNNNNNNNNNNNNNNNNNNNNNNNNNNNNNNNN
NNNNNNNNNNNNNNNNNNNNNNNNNNNNNNNNNNNNNNNNNNNNNNNNNNNNNNNNNNNN
NTCTCTGGGGAAGAAACGTCCGAGCACCCCGAAGTCATGACTTTCCTGCAGGGCCGCTAT
CAAAAGGCCAGTCCTGACTTCTTGGCCTCTACCGAGTTCCGCAACGTGATAGGCCGCTGT
CTGGCACGCGTGCAGAACAAGAAAAGCAAGGTGTATGTCTACATCAATGAGCTCTGCACT
GTGTTGAAGTCCAATTCGGAGAAGAAGAAACAGGTGCTGAGCACCGCACCCGCC------
------ACTGGCTCAAAGCACAAGAGCAGCCGGCAGTTCTGCAGTGAGGCACCTTCCCAG
GGCTCTACGGTCGAACCTGCTAATAGCCCTGAAGGACAGGTGGAGAATTTGGCAACAAAG
GCAGATGCCGGCAGTGAGATCTCAGAG---ACAGGGACACGCCGTCCAGGCTCCAAGCGC
CAGATCCGTTACCTGGAGAACCTGCTTTCAGTCTACACTGCCGAGATCCGCAAGTTGCAG
GAAAAGGAGCTGGACCTGATTGAGCTGGATGATGAAGACTCCACCTACATCCAGGAGAAC
CGCCTAAANNNNNNNNNNNNNNNNNNNNNNNNNNNNNNNNNNNNNNNNNNNNNNNNNNNN
NNCAGGACCGGGCGTGTCATTGAGCAGCGTATCCCATACAATGGTACCCGTTACCCCGAG
GTCAACCGCCGCATTCAGAAGTTTATCAACCAACAAGACAACTTCCCAGATTATGGCGAC
ATCCTCAAGGTCATCGGGAAAGCCAATATTCGCCATAACTNNGATCTGACCAAGAGACAG
ATGGAGAGCATGGCTGCGGATGCCTTCCGTGAAGTCGGTAACAGGCTGCAGGAGCGGCGC
CACCTTGACATGGTGTACAACTTTGGGAGCCACCTAACGGATCAGTACAAAGCGGGGACT
GACCCGGCCATGCAGGATCCTACACTTGCGCGGCGCTTGCGAGAAAACCGGACATTGGCT
CTGACACACCTTGATGAAGTGGTGAAAAAGTATGCTGTTCTGCAGGAAGGAGATGAAGAT
GATGACAGAAAAAATAGAAGAAGAGGTCTCACAAATCATGCC---AGGAGAGGA------
------------GGACACAAGGTACCNCTTCCTGCCAACGTT------------GATGAG
TCATCCGAAGAGGAANAC------GAGGATGATGANTCTGACGAA---------------
------------GAGTCTTCTGAAACAGNN------NNNNNNNNNNNNTTGCAAAATTGT
GAGGGAATGTCTGAGGTGGAGGAGGAAGCTCCA---GAGGAAGAGCCAGTGACNGAGGCC
ATTGAAGGTGACCAGTGCATGGATAACCGCTCAGAACAGTCCCAGTTCTCTTGT------
GAGGATGCGGAGGACGATGATGAGGATGATGATGAGGAC
>Des_fus_DAXX
NNNNNNNNNNNNNNNNNNNNNNNNNNNNNNNNNNNNNNNNNNNNNNNNNNNNNNNNN---
NNNNNNNNNNNNNNNNNNNNNNNNNNN---NNNNNNNNNNNNNNNNNNNNNNNNNNNNNN
NNNNNN------------------------------------------NNNNNNNNNNNN
NNNNNNNNNNNNNNNNNNNNNNNNNNNNNNNNNNNNNNNNNNNNNNNNNNNNNNNNNNNN
NNNNNNNNNNNN------------------------------------------------
------------NNNNNNNNNNNN------------------------------------
------------------------------------------------------------
------------------------------------------------------------
------------------------------------------------------------
------------------------------------------------------------
------------------------------------------------------------
------------------------------------------------------------
------------------------NNNNNNNNNNNNNNNNNNNNNNNNNNNNNNNNNNNN
NNNNNNNNNNNNNNNNNNNNNNNNNNNNNNNNNNNAAAAATGTTGCATCCACCTAACAAA
GAGGTTCTGCAGAGTTCACTGAAGTCTACAAATGAAAACTTGTTCAAAGAGTTCATGGAC
TTCTGTGCAAATGAGACAAGCGAGCATCCTGAAGTGATGTCGTTTTTGCAAGGCCGTTAC
CAAAAGGCCAGCCCTGCCTTTCTGTCTTCAACTGAGTTCCGCAATGTAATTGGCCGTTGT
CTAGCACGTGTCCAGAACAAGAAAAACAAAGTTTATGTCTACATTAATGAGCTCTGCACT
GTTCTGAAATCAAATTCGGAGAAAAAGAAAGTGGCACTAAGCAGTGCACCCACT------
------TCTACTGTAAAGCTGAAGAGGCTGCAGAGTGAGCATCCAGTT---------GAC
AGCTCGGCTGATGAACCTGCTGCAAGTGCTGCTGAGNNNNNNNNNCTGGAAGCCGGGGAG
GAGGCTGAGCATGATAATGTAGCAAAGGAAAAAGAGGTACATCGCCCTGTATCCAAGAAG
CAGATTCGCTACCTGGAGAACCTGCTGACTCTCTACACCACAGAGATACGCAAACTACAG
GAGAAGGAACTGGACCTGACACAGCTGGATGATGAAGACTCCATATACATCCAAGAGAAC
CGGCTGAAGCGAAAGATGATCCGTATATTTGAGAAGTTGTGTGAGTTAAAGAGCTGCTGT
AGCCGTACTGGGCGAGTAATTGAACAGCGCATCCCGTACCATGGTACACGCTACCGAGAG
GTCAATCAGCGTATACAAAAGTTCATTAACAAGCNNNNNNNCTTCCCAGACTATGGTGAC
ATCCTCAAGGTCATCGAAAAGGCCAACATTCGCCATAACTTGGATCTGAGCAAGCGGCAG
ATGCAGAGCATGGCCACTGATGCATTCCGAGACGTGGGAAACCAGCTTCAGGAGCGACGA
CATTTGGACATGGTGTATAACTTTGGAAGCCACCTGACGGACAAGTACAAGGCAGGGACT
GATCCCGCACTGATGGACCCTGTCCTTGCTCGGCGCTTGCGTGACAACCGCACAGTGGCC
CTCTCGCAGCTTGATGAAGTAGTGAAAAAGTATGCAGTGATGCAGGATGATGGTGAGGAG
GAACTAGACCGCCGGAGGAGAACG---GCTACTACACATAATCCAAAGAGA---------
------------GGAGTCAAGGTATCTGCTTTGTAT------------------GAGGAA
TCT---GATGAGGAT------------AACGACNNNNNNNNNNNNNNNNNNNNNNNNNNN
NNNNNNNNNNNNNNNNNNNNNNNNNNNNNN------NNNNNNNNNNNNNNNNNNNNNNNN
NNNNNNNNNNNNNNNNNNNNNNNNNNNNNNNNN---NNNNNNNNNNNNNNNNNNNNNNNN
NNNNNNNNNNNNNNNNNNNNNNNNNNNNNNNNNNNNNNNNNNNNNNNNNNNNNNNNNNNN
NNNNNNNNNNNNNNNNNNNNNNNNNNNNNNNNNNNNNNN
>Kar_kor_DAXX
ATGGCAAAGGAAGACGGTGGTATTATTGTCCTGGATGATGATGATGATGATGACGGT---
GATGAGTTAAAGACTGGTTCC---TGG---GTGGCTCGACCATGGAAACTTCCTTCCTCT
TCTCAT------------------------------------------ACCTCTTCAGTA
ACAGGTGTACAGTTACAGCCACCTCCATCTACTTTGACTGGTCCGTCACAAACTTCTCAT
TCCACGACGAACGTTCAACCCCAG------------------------------------
------------GCCCCTCCCTCG------------------------------------
------------------------------------------------------------
------------------------------------------------------------
------------------------------------------------------------
------------------------------------------------------------
------------------------------------------------------------
------------------------------------------------------------
------------------------ACTTCCAATTCACGACCCCAGACACAGCATTCTAAC
AGCCTTTGTTTGCCTGCATCACAAATCAACGGATCCAACATGTTGCATCTACCTAACAAA
GAGGGTATGCAGAGTTCACTGAAGTCTACAAATGAAAACTTGTTCAAAGAGTTCATGGAC
TTCTGTGCAAATGAGACAAGCGAGCATCCTGAAGTGATGTCATTCCTGCAAGGCCGTTAC
CAGAAGGCCAGCCCTGCATTTCTGTCTTCAACTGAGTTCCGCAATGTAATTGGCCGTTGT
CTAGCACGTGTCCAGAACAAGAAAAACAAAGTTTATGTCTACATTAATGAGCTCTGCACT
GTTCTGAAATCAAATTCAGAGAAAAAGAAAGTGGCATTAAGCAGTGCACCCACT------
------TCTAGTGTGAAGCTGAAGAGGCTGCAGAGTGAGCATCCAGTT---------GAC
AGCTCGGCTGATGAACCTGCTGATAGTGCTGCTGAAGAGGAGAACCAGGAAGCAAAGGAG
GAGGCTGATGATGATGATGTAGCAAAGGAAAAAGAGGAACATCGCCCTGTCTCCAAGAAG
CAGATTCGCTACCTGGAGAACCTGCTGTCTCTCTACACCACAGAGATACGCAAACTACAG
GAGAAGGAACTGGACCTGACACAATTGGATGATGAAGACTCAATATACATCCAAGAGAAC
CGGCTGAAGCGAAAGATGATCCGTATATTTGAGAAGTTGTGTGAGTTAAAGAGCTGCTGT
AGCCGTACTGGGCGAGTAATTGAACAGCGCATCCCGTACCGTGGCACACGCTACCCAGAG
GTCAATCGGCGTATACAAAAGTTCATTAACAAGCCAAATAGCTTTCCAGACTATGGTGAC
ATCCTCAAGGTCATCGAAAAGGCCAACATCCGCCACAACTTGGGTCTGAGCAAGCGGCAG
ATGCAGAGCATGGCCAGTGATGCCTTCCGCGACGTGGGCAACCGACTTCAGGAGCGACGA
CATTTGGATATGGTGTATAACTTTGGAAGTCACCTGACAGACAAGTACAAGGCAGGGACT
GATCCCGCACTGATGGACCCTGTCCTTACTCGGCGCTTGCGTGAGAACCGCACAGTAGCC
CTTTCACAGCTTGATGAAGTAGTGAAAAAGTATGCAGTGATGCAGGATGATGGTGAGGAG
GAGCTAGATCGGAGGAGGAAAAGAACTGCTACTACACATAATCCAAAGAGC---------
------------GGAGTCAAGGTATCCACTTTGTTTGGTGATGTGGAATCTGATGAGGAT
AACGACGAGGAGGAAGAAGAGGAT------------------------------------
------------GAGTCATCTGACACTGAT------ATCGAAGAAGAGTTGCAAAAATGT
GAGGAGCTATCCGAGCCTGAGGAGGACGTTCCA---GAGGAAGAGTCCACGCCAGATATC
ACTGACAGCGACCAGCGAATGGATAATCGTTCAGAGCCATCCCAGTTCTCTTCTGCAGGT
GAGGAAGCAGAAGATGATGATGACGATGATGATGATGAT
>Hyd_ital_DAXX
ATGGCAAAGGAAGACGGTGGTATTATTGTCCTGGATGACGATGACGATGACGACGGT---
GATGAGTTAAAGACTGGTTCC---TGG---GTGGCTCGACCATGGAAACTTCCTTCCTCT
TCACAT------------------------------------------GCCTCTTCAGTA
ACAGGTGTGCAGTTAGAGCCA------------TCTACTGGTCCATCGCAAACTTCTCAT
TCCATGTCGAACGTTCAACTCCAG------------------------------------
------------GACCCTCCCTCG------------------------------------
------------------------------------------------------------
------------------------------------------------------------
------------------------------------------------------------
------------------------------------------------------------
------------------------------------------------------------
------------------------------------------------------------
------------------------ACGTCCAAATCACGATCCCAGACACCGCATTCGAAC
AGCCTTTGTTTGCCTGCATCACAAACCAACGGATCCAACATGTTGCATCTACCTGACAAA
AAAGTTATGCAGAGTTCACTGAAGTCTACAAATGAGCACTTGTTCAAAGAGTTCATGGAC
TTCTGTGCAAATGAGACAAACGAGCATCCTGAGGTGATGTCATTCCTGCAAGGCCGTTAC
CAGAAGGCCAGCCCTGCCTTTCTTTCTTCAACTGAGTTCCGCAATGTAATTGGCCGTTGT
CTAGCACGTGTCCAGAACAAGAAAAACAAAGTTTATGTCTACATTAATGAGCTCTGCACT
GTTCTGAAATCAAATTCAGAGAAAAAGAAAGTGGCACTAAGCAGTGCACCCACT------
------TCTAGTGTGAATCTGAAGAGGCTGCAGAGTGAGCATCCAGTT---------GAC
AGCTCGGCTGATGAACCTACTGCTAGTGCTGCTGAGGAGGAGAACCAGGAAGCAGAGGAG
GAGGCTGATAATGATAGTAATGAGGAA---AAAGAGGAACATCCCCCTGTCTCCAAGAAG
CAGATTCGCTACCTGGAGAACCTTCTGTCTCTCTACACCACAGAGATACGCAAACTACAG
GAGAAAGAACTGGATTTGACACAGCTGGATGATGAAGACTCCATATATATCCAAGAGAAC
CGGCTGAAGCGAAAGATGATCCGTATATTTGAGAAGTTGTGTGAGTTAAAGAGCTGCTGT
AGCCGTACTGGCCGTGTAATTGAACAGCGCATCCCGTACCGTGGCACACGCTACCCAGAG
GTCAATCGGCGTATACAAAAGTTCATTAACAAACCAGATAACTTTCCAGATTATGGTGAC
ATCCTCAAGGTCATCGAAAAGGCCAACATCCGCCACAACTTGGATCTGAGCAAGCGGCAA
ATGCAGAGCATGGCCACTGATGCCTTCCGAGACGTGGGCAACCGACTTCAGGAGCGACGA
CATTTGGACGTGGTGTATAACTTTGGAAGTCACCTGACAGACAAGTACAAGGCAGGGACT
GATCCCGCATTGATGGACCCTGCCCTTGCTCGGCGCTTGCGTGAGAACCGCACAGTAGCC
CGCTCACAGCTTGATGAAGTAGTGAAAAAGTATGCAGTGCTGCAGGATGATGGTGAGGAG
GAGCTAGACCGGAGGAGGAGAAGAACTGCTACTACACATAATCTAAAGAAA---------
------------GGAGTCAAGAGATCTGCTTTGTTTGTTGATGAGGAATCTGATGAGGAG
AACAATGAGGAAGAAGAGGAT---------------------------------------
------------GAGTCATCTGACACTGAT------ATCGAAGAAGAGTTGCAAAAATGT
GAGGAGCTATCGGAGCCTGAGGAGGACGCTCCA---GAGGAAGAGTCAGCACCTGATATC
ACTGACAGCGACCAGCGAATGGATAATCGTTCAGAGCCATCACAGTTCTCTTCTGCAGGT
GAGGAAGTAGAAGATGAAGAGGACGACGACGACGACGAT
>Hyd_stri_DAXX
ATGGCAAAGGAAGACGGTGGTATTATTGTCCTGGATGACGATGACGACGACGACGGT---
GATGAGTTAAAGACTGGTTCC---TGG---GTGGCTCGACCATGGAAACTTCCTTCCTCT
TCACAT------------------------------------------GCCTCTTCAGTA
ACAGGTGTGCAGTTAGAGCCA------------TCTACTGGTCCATCGCAAACTTCTCAT
TCCATGTCGAACGTTCAACTCCAG------------------------------------
------------GACCCTCCCTCG------------------------------------
------------------------------------------------------------
------------------------------------------------------------
------------------------------------------------------------
------------------------------------------------------------
------------------------------------------------------------
------------------------------------------------------------
------------------------ACGTCCAAATCACGATCCCAGACACCGCATTCGAAC
AGCCTTTGTTTGCCTGCATCACAAACCAACGGATCCAACATGTTGCATCTACCTGACAAA
AAAGTTATGCAGAGTTCACTGAAGTCTACAAATGAGCACTTGTTCAAAGAGTTCATGGAC
TTCTGTGCAAATGAGACAAACGAGCATCCTGAGGTGATGTCATTCCTGCAAGGCCGTTAC
CAGAAGGCCAGCCCTGCCTTTCTTTCTTCAACTGAGTTCCGCAATGTAATTGGCCGTTGT
CTAGCACGTGTCCAGAACAAGAAAAACAAAGTTTATGTCTACATTAATGAGCTCTGCACT
GTTCTGAAATCAAATTCAGAGAAAAAGAAAGTGGCACTAAGCAGTGCACCCACT------
------TCTAGTGTGAATCTGAAGAGGCTGCAGAGTGAGCATCCAGTT---------GAC
AGCTCGGCTGATGAACCTACTGCTAGTGCTGCTGAGGAGGAGCACCAGGAAGCAGAGGAG
GAGGCTGATAATGATAGTAATGAGGAA---AAAGAGGAACATCCCCCTGTCTCCAAGAAG
CAGATTCGCTACCTGGAGAACCTTCTGTCTCTCTACACCACAGAGATACGCAAACTACAG
GAGAAAGAACTGGATTTGACACAGCTGGATGATGAAGACTCCATATATATCCAAGAGAAC
CGGCTGAAGCGAAAGATGATCCGTATATTTGAGAAGTTGTGTGAGTTAAAGAGCTGCTGT
AGCCGTACTGGCCGTGTAATTGAACAGCGCATCCCGTACCGTGGCACACGCTACCCAGAG
GTCAATCGGCGTATACAAAAGTTCATTAACAAACCAGATAACTTTCCAGATTATGGTGAC
ATCCTCAAGGTCATCGAAAAGGCCAACATCCGCCACAACTTGGATCTGAGCAAGCGGCAA
ATGCAGAGCATGGCCACTGATGCCTTCCGAGACGTGGGCAACCGACTTCAGGAGCGACGA
CATTTGGACGTGGTGTATAACTTTGGAAGTCACCTGACAGACAAGTACAAGGCAGGGACT
GATCCCGCATTGATGGACCCTGCCCTTGCTCGGCGCTTGCGTGAGAACCGCACAGTAGCC
CGCTCACAGCTTGATGAAGTAGTGAAAAAGTATGCAGTGCTGCAGGATGATGGTGAGGAG
GAGCTAGACCGGAGGAGGAGAAGAACTGCTACTACACATAATCTAAAGAAA---------
------------GGAGTCAAGAGATCTGCTTTGTTTGTTGATGAGGAATCTGATGAGGAG
AACAATGAGGAAGAAGAGGAT---------------------------------------
------------GAGTCATCTGACACTGAT------ATCGAAGAAGAGTTGCAAAAATGT
GAGGAGCTATCGGAGCCTGAGGAGGACGCTCCA---GAGGAAGAGTCAGCACCTGATATC
ACTGACAGCGACCAGCGAATGGATAATCGTTCAGAGCCATCACAGTTCTCTTCTGCAGGT
GAGGAAGTAGAAGATGAAGATGAAGAGGACGACGACGAC
>Bat_greg_DAXX
ATGGCAAAGGAAGACCGTGGTATTATTGTCCTGGATGATGATGATGATGATACTGATGAT
GGAGAGGAGTTAAAAATCGGTCCCTGG---GTGGCACGGCCATGGAAACTTCCTTGCTCT
TCGAAA------------------------------------------ACCTCTTCTGTA
ACTGGAGTACAGTTACAGCCACTTCCCTCTACTTTGACTGGTCCATCAGAAGATTCTCAT
TCCACATCTACT------------------------------------------------
------------TCTGAATTAACA------------------------------------
------------------------------------------------------------
------------------------------------------------------------
------------------------------------------------------------
------------------------------------------------------------
------------------------------------------------------------
------------------------------------------------------------
---------------------------------------TTACATACACAGCATTCTAAC
AGCCTGTGCTTACCTGCATCACAAACCAACGGATCCAAAATGTTGCAACTATCTAGCAAA
GAGGTTATCCAGAGTTCACTGAAGACTACAAATGAAAACCTGTTCAAGGAGTTCATGGAC
TTCTGTGCAAATGAGACCAGTGAGCATCCTGAAGTGATAACCTTCCTGCAAGGCCGTTAC
CAGAAGGCTAGCCCTGTCTTTCTGTCTTCAACTGAGTTCCGCAATGTAATTGGCCGTTGT
CTAGCACGTGTCCAGAACAAGAAAAACAAGGTATATGTTTACATTAATGAACTCTGCACT
GTCCTGAAATCAAATTCAGAGAAAAAGAAAGTGGCACTAAGCAGTGCACCCACT------
------TATAGTATGAAGGTGAAGAAGCTGCAGAGTGAGCATCCTGTT---------GAC
AGCTCAGCTGATGAACCTGCTGCTAGTGCTGCTGAGGAGGATAATCAGGAAGCAGAGGAA
GAGTCTGATAATGGTAACGCAGCAAAGGAAGAAGAGGAACATCGCCGTGTCTCCAAGAAG
CAGATCCGCTATCTGGAGAACCTGCTGTCTCTCTACACCACAGAGATCCGAAAACTACAG
GAAAAGGAACTGGACCTGACACAGTTGGATGAGGAAGACTCCATTTACATCCAAGAGAAC
CGGCTGAAGCGAAAGATGATACGTATATTTGAGAAATTGTGCGAGTTAAAGAGCTGCTGT
AACCGTACAGGGCGAGTAATTGAACAGCGCATACCATACCGTGGCACACGCTATCCAGAG
GTCAATCGGCGTATACAAAAATTCATTAACAAACCAGATAACTTTCCAGACTATGGCGAC
ATCCTCAAGGTCATCGAGAAGGCCAATATCCGCCACAACTTGGATCTGAGCAAGCGGCAG
ATGCAGAGCATGGCCACTGATGCCTTCCAAGACGTGGGAAATTTGCTTCAACAGCGACGA
CATCTGGACATGGTATATAACTTTGGGAGTCATCTGACAGACAAGTATAAGGCAGGGACT
GATCCTGCACTGATGGACCCTGTCCTTGCCAAGCGCTTGCGTGCGAATCGCACAACGGCT
GTCTCACAGCTTGATGAAGTTGTGAAAAAATATGCAGTGTTGCAGGATGATGGTGAGGAA
GAGCTAGACCGGAGGAGGAGGAGTACTGCTACTACACATAATCCAAAGAGA---------
------------GGAATCAAGGTATCGGCTTCATTTGTTGGTGAGGAATCTGATGAGGAA
AAC---GATGAGCAAGAAGAAGAT------------------------------------
------------GAGTCATCTGACACTGACACTGATATTGAGGAAGAGTTGCAAAAATGT
GAGGAGCTATCTGAGCCTGAGGAGGACGCGCCA---GAGGAAGAGTCCGTGCCAGATATC
ACTGACAGCGACCAGCGAATGGATAATCGTTCAGAGCCATCACAGTTCTCTTCTGCAGGT
GAGGAAGCAGAAGATGACGACGATGATGATGATGATGAT
>Bat_nig_DAXX
NNNNNNNNNNNNNNNNNNNNNNNNNNNNNNNNNNNNNNNNNNNNNNNNNNNNNNNNNNNN
NNNNNNNNNNNNNNNATCGGTCCCTGG---GTGGCACGGCCATGGAAACTTCCTTGCTCT
TCGAAA------------------------------------------ACCTCTTCTGTA
ACTGGAGTACAGTTACAGCCACTTCCCTCTACTTTGACTGGTCCATCAGAAGATTCTCAT
TCCACATCTACT------------------------------------------------
------------TCTGAATTAACA------------------------------------
------------------------------------------------------------
------------------------------------------------------------
------------------------------------------------------------
------------------------------------------------------------
------------------------------------------------------------
------------------------------------------------------------
---------------------------------------TTACATACACAGCATTCTAAC
AGCCTGTGCTTACCTGCATCACAAACCAACGGAACCAAAATGTTGCAACTATCTAGCAAA
GAGGTTATCCAGAGTTCACTGAAGACTACAAATGAAAACCTGTTCAAGGAGTTCATGGAC
TTCTGTGCAAATGAGACCAGTGAGCATCCTGAAGTGATAACCTTCCTGCAAGGCCGTTAC
CAGAAGGCTAGCCCTGTCTTTCTGTCTTCAACTGAGTTCCGCAATGTAATTGGCCGTTGT
CTAGCACGTGTCCAGAACAAGAAAAACAAGGTATATGTTTACATTAATGAACTCTGCACT
GTCCTGAAATCAAATTCAGAGAAAAAGAAAGTGGCACTAAGCAGTGCACCCACT------
------TATAGTATGAAGGTGAAGAAGCTGCAGAGTGAGCATCCTGTT---------GAC
AGCTCAGCTGATGAACCTGCTGCTAGTGCTGCTGAGGAGGATAATCAGGAAGCAGAGGAA
GAGTCTGATAATGGTAACGCAGCAAAAGAAGAAGAGGAACATCGCCGTGTCTCCAAGAAG
CAGATCCGCTATCTGGAGAACCTGCTGTCTCTCTACACCACAGAGATCCGAAAACTACAG
GAAAAGGAACTGGACCTGACACAGTTGGATGAGGAAGACTCCATTTACATCCAAGAGAAC
CGGCTGAAGCGAAAGATGATACGTATATTTGAGAAATTGTGTGAGTTAAAGAGCTGCTGT
AACCGTACAGGGCGAGTAATTGAACAGCGCATACCATACCGTGGCACACGCTACCCAGAG
GTCAATCGGCGTATACAAAAATTCATTAACAAACCAGATAACTTTCCAGACTATGGCGAC
ATACTCCAGGTCATCGANNNNNNNNNNNNNNNNNNNNNNNNNNNNNNNNNNNNNNNNNNN
NNNNNNNNNNNNNNNNNNNNTGTCTTCCAATACGTGNGAAATTTGCTTCAACAGCGACGA
CATCTGGACATGGTATATAACTTTGGGAGTCATCTGACAGACAAGTATAAGGCAGGGACT
GATCCTGCACTGATGGACCCTGTCCTTGCCAAGCGCTTGCGTGCGAATCGCACAACGGCT
GTCTCACAGCTTGATGATGTTGTGAAAAAATATGCAGTGTTGCAGGATGATGGTGAGGAA
GAGCTAGACCGGAGGAGGAGGAGTACTGCTGCTACACATAATCCAAAGAGA---------
------------GGAATCAAGGTATCGGCTTCATTTGTTGGTGAGGAATCTGATGAGGAA
AAC---GATGAGCAAGAAGAAGAC------------------------------------
------------GAGTCATCTGACACTGAT------ATTGAGGAAGAGTTGCAAAAATGT
GAGGAGCTATCGGAGCCTGAGGAGGACGCGCCA---GAGGAAGAGTCCGTGCCAGATATC
ACTGACAGCGACCAGCGAATGGATAATCGTTCAGAGCCATCACAGTTCTCTTCTGCAGGT
GAGGAAGCAGAAGATGACGACGACGATGATGATGATGAT
>Crypt_alleg_DAXX
ATGGCCAAGCATGATGGGGGCATCATCGTCCTGGACGATGATGACGACGAG---------
------CTGACCGTGGGCTCTTCG------AGTGCTCGACCCTGGACATTTCCCTCCACT
TCGAAA------------------------------------------------GCTCAA
CCTTGGACACCACCTTCCCCCTCAAACGCTCGGCCTCGGCCACTTAAATCCGCCTTGACC
AGTTTACCCTTGACACCACCCTCAACCGCTCGACGCGTAATCATTCGATCCATCTCGAAT
GCTCATCCTGGAACCCCTCCCTCCACCTCAAATGACCGAACTGGGACACAAAGTTCCACC
TCGACTGCTCGACTCAGGACACTTCGATTCGTCTCGAATGATCACCCGGGGACACCTTCC
TCTACTTCGAACGAT---------------------------------------------
------------------------------------------------------------
---------------------------------------------------CGAACGGAA
GCACTTCGATCAATCTCAGATGATCAATCTGGGACACCACCTTCCACTGCGAGCGATCGA
ACCGAGACACTTCAGTCCATCTCGAATGCTCGACCCGGGACTCCTCCTTCAACCCAGAGT
GCTCGACCAGACACACCAACCTCTACTTCGAAGTCTCGACGCCGAAAGGATCATTCCACC
AGCTCCCGTTTTCTGACATCAGAAACCAATGGGTCAGGCATGATGCCCATGCCAGATAAG
GAGGTTGTGCAGAGCACGCTGAAGGCTACAAATGAGAATCTCTTCAAAGAGTTCATGGAG
TTCTGCGGGAGTCAGACCACTGAGCACCCCGAGGTCATGTCGTTCCTGCAGGGGCGCTAC
CAGAAGGCCAGCCCTGACTTCCTGGCCTCCACAGAGTTCCGCAATGTGATTGGCCGCTGC
CTGACCCGCGTCCAGAACAAGAAAAGCAAGGTGTACGTGTACATCAACGAGTTGTGCACT
GTGCTGAAGGCCAACTCTGAGAAGAAGAAGGTGGTGCTGAGTAGCACGCCCAGT------
------------GCCAAGCACAAGAGCCCCCGGCAACCTCGGGGTGAC------CCTGCC
GCCGACGAGCCCGATGAACGCCCTGAGGAAGAGGACGGCGACTCTGCGGCGGCTGACGAC
ACGGATGAGGCAGCCCAGGAAGCGCGC---------------CGCAAGGGCTCCAAGCGC
CAGATCCGCTACCTGGAGAACCTCTTATCGGTCTACACGGCGGAGATCCGCAAGCTGCAG
GAGAAGGAGCTGGACCTGGCCGAGCTCGGCAGCGAAGACTCCTCCTACATCCAGGAGAAC
CGGCTAAAGCGCAAGATGATCCGCATCTTCCAGAAGCTGTGCGAGCTGAAGAGCTGCTGC
AGCCGCACCGGCCGTGTCATCGAGCAGCGCATCCCCTATCATGGCACCCGCTACCCAGAG
GTCAACCGCCGCATCCAGAAGTTCATCAACAAGCCGGACAACTTCCCTGACTACGGCGAT
ATCCTGAAGGTCATCGAGAAGGCCAGCGTCCGCTACAGCCTGGACCTGACCAAGCGACAG
ATGCAGAGCATGGCTTCCGACGCCTTCCGCGACGTGGGCAACCGGTTGCAGGAGCGTCGC
CATCTGGACATGGTCTACAACTTCGGCAACCACCTGACGGACAAGTACAAGGCTGGGACC
GACCCTGCCCTGCTGGATCCTGTCCTAGCGCGGCGCTTGCGAGAGAACCGCAATGTGGCC
CTCACACACCTGGATGAGGTGGTGAAGAAGTACGCGGAGCTGCAGGATGAGACCGAGGAC
GAGGAC---CGGAAGAGGAGGAAAGGGACCTCCACAAATCAACCCCGG---ACTCAGCCC
GGGTCTGGGAGGGGAACCAAGGTCTCTGCTGCATCCACGTCGGCCTCTGCATCCAACGAG
CAAGGGTCGGACGAGGAAGACGAGGAGGAG---GAGGAGGAAGATGAA------------
------------GACTCTTCGGACACAGAT------ATCGAGGAGGAGTTGCAGAAATGT
GAGGAGATGTCAGAGCCCGAGGAGGAAGCTGCA---GAGGATGAGCCAGTGCCAGAGGTC
ACTGAAGGTGACCAGCGAATGGACAATCCTTCCGAACCATCGCCATTCTCTTCCGCTGGC
GATGAAGTGGACGATGATGAGGATGACGACGAAGATGAC
>And_dav_DAXX
ATGGCCAAGCATGATGGGGGCATCATCGTCCTGGACGATGATGACGACGAG---------
------CTGACCGTGGGCTCTTCG------AGCGCTCGACCCTGGACATTTCCCTCCACT
TCGAAA------------------------------------------------GCTCAA
CCTTGGACACCACCTTCCCCCTCAAACGCTCGGCCTCGGCCACTTAAATCCGCCTTGACC
AGTTTACCCTTGACACCACCCTCAACCGCTCGACGCGTAATCATTCGATCCATCTCGAAT
GCTCATCCTGGAACCCCTCCCTCCACCTCAAATGACAGAACTGGGACACAAACTTCCACC
TCGACTGCTCGACTCAGGACACTTCGATTCGTCTCGAATGATCGCCCGGGGACACCTTCC
TCTACTTCGAACGAT---------------------------------------------
------------------------------------------------------------
---------------------------------------------------CGAACGGAA
GCAGTTCGATCAACCTCAGATGATCAACCTGGGACACCATCTTCCACTGCGAGCGATCGA
ACCGAGACGCTTCAGTCCATCTCGAATACCCGACCCGGGACTCCTCCTTCAACCCAGAGT
GCTCGACCAGACACACCAACCTCAACTTCGAAATCTCGACGCCGAAACGATCATTCCACC
AGCTCTCGTTTTCTGACATCAGAAACCAATGGGTCAGGCATGATGCCCATGCCAGATAAG
GAGGTTGTGCAGAGCACGCTGAAGGCTACAAATGAGAATCTCTTCAAAGAGTTCATGGAG
TTCTGCGGGAGTCAGACCACTGAGCACCCCGAGGTCATGTCGTTCCTGCAGGGGCGCTAC
CAGAAGGCCAGCCCTGACTTCCTGGCCTCCACCGAGTTCCGCAATGTGATTGGCCGCTGC
CTGACCCGCGTCCAGAACAAGAAAAGCAAGGTGTACGTGTACATCAATGAGTTGTGCACT
GTGCTGAAGGCCAACTCTGAGAAGAAGAAGGTGGTGCTGAGTAGCACGCCCAGC------
------------GCCAAGCACAAGAGCCCCCGGCAGCCTCGGGGTGAC------CCTGCC
GCTGACGAGCCCGATGACCGCCCCGAGGAAGAGGACCGTGACTCTGCGGCGGCTGACGAC
ACGGATGAGGCAGCCCAGGAAGCGCGC---------------CGCAAGGGCTCAAAGCGC
CAGATCCGCTACCTGGAGAACCTCTTATCGGTCTACACGGCGGAGATCCGCAAGCTGCAG
GAGAAGGAGCTGGACCTGACCGAGCTTGGCAGCGAAGACTCCTCCTACATCCAGGAGAAC
CGGCTAAAGCGCAAGATGATCCGCATCTTCCAGAAGCTGTGCGAGCTGAAGAGCTGCTGC
AGCCGCACCGGCCGTGTCATCGAGCAGCGCATCCCCTATCATGGCACCCGCTACCCAGAG
GTCAACCGCCGCATCCAGAAGTTCATCAACAAGCCAGACAACTTCCCTGACTATGGCGAT
ATCCTGAAGGTCATCGAGAAGGCCAGCGTCCGCTACAGCCTGGACCTGACCAAGCGACAG
ATGCAGAGCATGGCCTCCGATGCCTTCCGCGACGTGGGCAACCGGTTGCAGGAGCGTCGC
CATCTGGACATGGTCTACAACTTCGGCAACCACCTGACGGACAAGTACAAGGCTGGGACC
GACCCTGCCCTGCTGGATCCTGTCCTAGCGCGGCGCTTGCGAGAGAACCGCAATGTGGCC
CTCACACACTTGGATGAGGTGGTGAAGAAGTACGCGGAGCTGCAGGATGAGACCGAGGAC
GAGGAC---CGGAAGAGGAGGAAAGGGACCTCCACAAATCAACCCCGG---ACTCAGCCC
GGGTCTGGGAGGGGAGCCAAGGTCTCGGCTGCATCCACGTCGGCCTCTGCATCCAACGAG
CAAGGGTCGGACGAGGAAGACGAGGAGGAG------GAGGAAGATGAA------------
------------GACTCTTCGGACACCGAT------ATCGAGGAGGAGTTGCAGAAATGT
GAGGAGATGTCAGAGCCCGAGGAGGAAGCTGCA---GAGGATGAGCCAGTGCCAGAGGTC
ACTGAAGGCGACCAGCGAATGGACAATCCTTCCGAACCATCGCCATTCTCTTCCGCTGGT
GATGAAGTGGACGATGATGAGGATGACGACGAAGATGAC
>Hyn_ret_DAXX
ATGGCCAAGCATGATGGGGGCATCATCGTCTTGGACGACGATGATGACGATGATGAG---
------CTGACCGTGGGCCCTTCTACGAAG---GCCCAGCCCTGGGTGCTTCCATCCGCT
TCAGGC------------ACTCGGCCCTGGACGCTCCAGTCCAACTCCTCGAAAGCTCAG
TCCCGGACACCGCCTTCCACCTCGACTGCTCGACCCCGGGTACTTGTATCCCCTTTGACC
GGTTTACCTGTGACTACTGCCTCGACCGCTCTTCCTGGGACACAGCGCGCCATCTCAAAC
GCTGTGCCCAGGACCCCTCCCTCGAACGATCGACCCGGGATACTTCGAACCATCTCGACT
GTCCGGCCAGGGACATGTTCTTCCACCTCGAACGATCGAACTGGGACACTTCGAACCACT
TCGAATTCTCGCCCCGGGACACTTTCCTCCACCTGGACTGCTCGGCCCGTGACACAGCGG
TCTGCCTCGAATGCTCTCCCGGGGTCTCCTTCGACCTCGAGTGCTCGCCCCGGGACACCT
CCCTCCACCTGGACTGCTCGTCCTGTGACACAGCGGTCCGCCTCGAATGCTCGCCC---C
GGGTCTCCTTCAACCTCAGGTGCTCAACCCAGGACACCTCCCGGCACCTCAAACGAGCGA
ACTGTGACACTTCGAACCACCGCGAATGTTGGCCCTGCGGCGACGCCTTCCACCTCGATT
GCGCGACCTGCGGCGACGCCCTCCACATCGAAATCTCTCCCTGAAAAGGATCATTCCGAC
AGCGCTCCTTTGCTGACATCACCAACCAATGGCTCAGGCATGATGCCCATGCCAGACAAG
GAGGTTGTACAGAGCACGCTGAAGGCCACCAATGAGAATCTCTTCAAAGAGTTCTTGGAG
TTCTGCGGCAATGAGACGGCAGAGCACCCCGAGGTCATATCCTTCCTGCAGGGACGCTAC
CAGAAGGCCAACCCCGACTTCCTGGCCTCCACCGAGTTCCGCAATGTGATTGGCCGCTGC
CTGACCCGCGTCCAGAGCAAGAAGAGCAAGGTCTACGTCTACATCAACGAGCTCTGCACC
GTGCTGAAGTCCAACTCTGAGAAGAAGAAGGTGGCGCTGAGCAGTGCGCCCCCT------
------------GCTAAGCAGAAGAGCTCCCGGCCACCGCGGGGCGAC---CCTCCTGCC
GACGATGAGTCTGCCGAACGCCCTGCAGAAGAGGGCGATGAGCCAGCGGCGCCTGAGGAC
TCACCCGAGGAGGCCGCGGCGCAGCAC------------------AGAGCCTTGAAGCGC
CAGATCCGCTACCTGGAGAACCTGCTGTCCGTCTACACAGCCGAGATCCGCAAGCTGCAG
GAGACGGACCTGGACCTGAAGGAGCTCGAGAGCGAGGACTCCATCTACATCCAGGAGAAC
CGGCTCAAGCGCAAAATGATCCGCATCTTCGAGAAGCTGTGCGAGCTGAAGAACTGCTGC
AGCCGCACCGGCCGCGTCATCGAGCAGCGCATCCCCTATCTGGGCACGCGCTACCCCGAG
GTCAACCGGCGCATCCAGAAGTTCATCAATAAGCCGGACAACTTCCCCGACTACGGCGAC
ATCTTCAAGGTCATCGAGAAGGCCAGCATCCGCCACGACCTGGACCTGACCAAGCGCCAG
ATGCAGAGCATGGCAGCTGATGCCTTCCGCGAGGTGGGCAACCGGCTGCAGGAGCGCCGG
CACCTGGACATGGTCTACAACTTCGGCAACCACCTGACGGACAAGTTCCAGCCTGGCACT
GACCCCGCCCTGCAGGATCCTGTCTTGGCGCGGCGTTTGCGAGAGAACCGCTCGGTGGCC
CTCACCCACCTGGATGAGGTGGTGAAGAAGTACGCCGAGCTTCAGGACGAGACGGAGGAG
GAGGAC---CGGCAAAGGAGGAGAGGGAACACCGCTACTACCTCCCGG---ACTCAGCCT
GGCTCAGGGATGGCAACTAGGGCCTCTGCTGCGTCC------------GCGTCCAACGAT
CAAGACTCTGACGAGGATGACGATGAGGATGATGATGATGAGGAAGACGACGATGAAGCC
---------------TCCTCTGACACCGAT------ATCGATGAGGAGTTACAAAAGTGC
GAGGCGATGTCTGAGCCAGAGGAGGAA---GGTGCAGAAGAGGAGCCGGTACCAGAGGTC
ACGGAAGGCGACCAGCGAATGGGCGACCCTTCAGAACCATCGCCGTTCTCTTCCGCTGGA
GATGAAGTTNNNNNNNNNNNNNNNNNNNNNNNNNNNNNN
>Hyn_chi_DAXX
ATGGCCAAGCATGATGGGGGCATCATCGTCTTGGATGACGATGATGACGATGATGAG---
------CTGACCGTGGGCCCTTCTACGAAG---GCCCAGCCCTGGGCCCTTCCATCCGCT
TCAGGC------------ACTCTGCCCTGGACGCTCCAGTCCAACTCCTCGAAAGCTCAG
CCCCGGACACTGCCTTCCACCTCGACTGCTCGACCCCGGGTACTTGTATCCCCTTTGACC
GGTTTACCTACGACTACGGCCTCGACGGCTCTTTCTGGGACACAGCGCACCATCTCAAAC
GCTGTGCCCAGGACCCCTCCCTCGAACGATCGACCCGGGATACTTCGAACCATCTCGACT
GTCCGGCCAGGGACATGTTCTTCCACCTCGAACGATCGAACTGGGACACTTCGAACCACT
TCGAATTCTCGCCCCGGGACACTTTCCTCCACCTGGACTGCTCGGCCCGTGACACAGCGG
TCCGCCCCGAATGCTCTCCCGGGGTCTACTTCGACCTCGAGTGCTCGCCCCGGGACACCT
CCCTCCACCTGGACCGCTCGGCCCGTGACACAGCGGTCCGCCTCGAATGCTCGCCC---C
GGGTCTCCTTCAACCTCGGCTGCTCAACCCAGGACACCTCCTGGCACCTCAAACGAGCGA
ACTGTGACACTTCGAACCACCTCGAGTGCGCGACCTGCGGCGACGCCTTCCACCTCGAGT
GCGCGACCTGCGGCGACGCCCTCCACCTCGAAATATCTCCCCGAAAAGGATCATTCTGAC
AGCGCTCCTTTGCTGACATCACCAACCAATGGCTCAGGCATGATGCCCATGCCAGACAAG
GAGGTGGTGCAGAGCACGCTGAAGGCCACCAATGAGAATCTCTTCAAAGAGTTCCTGGAG
TTCTGCGGCAGTGAGACGGCAGAGCACCCCGAGGTCATATCCTTCCTGCAGGGACGCTAC
CAGAAGGCCAACCCCGATTTCCTGGCCTCCACCGAGTTCCGCAATGTGATTGGACGCTGC
CTGACCCGTGTCCAGGGCAAGAAGAGCAAGGTCTACGTCTACATCAACGAGCTCTGCACC
GTGCTGAAGTCAAACTCTGAGAAGAAGAAGGTGGCGCTGAGCAGTGCGCCCCCT------
------------GCTAAGCAGAAGAGCTCCCGGCCGCCGCGGGGCGAC---CCACCTGCC
GACGATGAGTCTGCCGAACGCCCTGCAGAAGAGGGCGATGAGCCAGCGGCGCCTGAGGAG
TCCCCCGAGGAGGCCGCGGCGCAGCAT------------------AGGGCCTCGAAGCGC
CAGATCCGCTACCTGGAGAACCTGCTGTCCGTCTACACGGCCGAGATCCGCAAGCTGCAG
GAGACGGACCTGGACCTGAAGGAGCTCGAGAGCGAGGATTCCATCTACATCCAGGAGAAC
CGGCTCAAGCGCAAAATGATCCGCATCTTCGAGAAGCTGTGCGAGCTGAAGAACTGCTGC
AGCCGCACTGGCCGCGTCATCGAGCAGCGCATCCCCTATCTGGGCACGCGCTACCCTGAG
GTCAACCGACGCATCCAGAAGTTCATCAATAAGCCGGACAACTTCCCCGACTACGGCGAC
ATCTTCAAGGTCATCGAGAAGGCCAGCATCCGCCACGACCTGGACCTGACCAAGCGCCAG
ATGCAGAGCATGGCCGCTGACGCCTTCCGCGAGGTGGGCAACCGGCTGCAGGAACGCCGG
CACCTGGACATGGTGTACAACTTCGGCAACCACCTGACGGACAAGTTCCAGGCTGGCACT
GACCCCGCCCTGCATGATCCTGTCTTGGCGCGGCGTTTGCGAGAGAACCGCTCGGTGGCC
CTCACCCACCTGGATGAGGTGGTGAAGAAGTACGCCGAGCTTCAGGACGAGACGGAGGAG
GAGGAC---CGGCAAAGGAGGAGAGGGAACACCGCTACTACCTCCCGG---ACTCAGACT
GGCTCAGGGAGGGCAACCAGGGCCTCTGCTGCGTCC------------GCGTCCAACGAT
CAAGACTCTGACGAGGAGGATGACGACGACGATGATGATGATGATGACGACGACGCCTCC
---------------TCCTCTGACACCGAT------ATCGATGAGGAGTTACAAAAGTGT
GAGGCGATGTCTGAGCCAGAGGAGGAA---GGTGCAGAAGAGGAGCCGGTACCAGAGGTC
ACGGAAGGCGACCAGCGAATGGGCGACCCTTCAGAACCATCGCCGTTCTCTTCCGCTGGA
GATGAAGTTGAGGACGACGATGATGACGATGACGACGAT
>Hyn_leec_DAXX
ATGGCCAAGCATGATGGGGGCATCATCGTCTTGGACGACGATGATGACGATGATGAG---
------CTGACCGTGGGTCCTTCTACGAAG---GCCCAGCCCTGGGCGCTTCCATCCGCT
TCAGGC------------ACTCGGCCCTGGACGCTCCAGTCCAACTCCTTGAAAGCTCAG
CCCCGGACACCGCCTTCCACCTCGACTGCTCGACCCCGGATATTTGTATCCCCTTTGACC
GGTTTACCTACGACTACGGCCTCGACCGCTCTTTCTGGGACACAGCGCACCATCTCAAAT
GCTGTGCCCAGAACCCCTCCCTCGAACGATCGACCCGGGATACTTCGAACCATCTCGACT
GTCCGGCCAGGGACATGTTCTTCCACCTCGAACGACCGAACTGGGACACTTCGAACCACT
TCGAATTCTCGCCCCGGGACACTTTCCTCCACCTGGACTGCTCGGCCCGTGACACAGCGG
TCCGCCCCGAATGCTCTCCCGGGGTCTCCTTCGACCTCGAGTGCTCGCCCCGGGACACCT
CCCTCCACCTGGACCGCTCGGCCCGTGACACAGCGGTCCGCCTCGAGTGCGCGACCTGCG
GCGACGCCTTCCACCTCGAGTGCGCGACCTGCGGCGACGCCTTCCACCTCGAGTGCGCGA
CCTGCGGCGACGCCTTCCACCTCGAGTGCGCGACCTGAGGCGACGCCCTCCACCTCGAGT
GCGCGACCTGAGGCGACGCCCTCCACATCGAAATCGCTCCCCGAAAAGGATCATTCCGAC
AGCGCTCCTTTGCTGACATCACCAACCAATGGCTCCGGCATGATGCCCATGCCAGACAAG
GAGGTTGTGCAGAGCACGCTGAAGGCCACCAATGAGAATCTCTTCAAAGAGTTCCTGGAG
TTCTGCGGCAGTGAGACGGCAGAGCACCCCGAGGTCATGTCCTTCCTGCAGGGACGCTAC
CAGAAGGCCAACCCCGACTTCCTGGCCTCCACCGAGTTCCGCAATGTGATTGGCCGCTGC
CTGACCCGCGTCCAGGGCAAGAAGAGCAAGGTCTACGTCTACATCAACGAGCTCTGCACC
GTGCTGAAGTCCAACTCTGAGAAGAAGAAGGTGGCGCTGAGCAGTGCGCCCCCT------
------------GCTAAGCAGAAGAGCTCCCGGCCGCCGCGGGGCGAC---CCACCTGCT
GACGATGAGTCTGCCGAACGCCCTGCAGAAGAGGGCGATGAGCCAGCGGCGGCTGAGGAC
TCCCCCGAGGAGGTTGCGGCGCAGCAC------------------AGGGCCTCGAAGCGC
CAGATCCGCTACCTGGAGAACCTGCTGTCTGTCTACACGGCCGAGATCCGCAAGCTGCAG
GAGACGGACCTGGACCTGAAGGAGCTTGAGAGCGAGGACTCTATCTACATCCAGGAGAAC
CGGCTCAAGCGCAAAATGATCCGCATCTTCGAGAAGCTGTGCGAGCTGAAGAACTGCTGC
AGCCGCACCGGCCGCGTCATCGAGCAGCGCATCCCCTATCTGGGCACGCGCTACCCCGAG
GTCAACCGGCGCATCCAGAAGTTCATCAATAAGCCGGACAACTTCCCCGACTACGGCGAC
ATCTTCAAGGTCATCGAGAAGGCCAGCATCCGCCACGACCTGGACCTGACCAAGCGCCAG
ATGCAGAGCATGGCCGCTGACGCCTTCCGCGAGGTGGGCAACCGGCTGCAGGAGCGCCGG
CACCTGGACATGGTGTACAACTTCGGCAACCACCTGACGGACAAGTTCCAGGCTGGCACT
GACCCTGCCCTGCATGATCCTGTCTTGGCGCGGCGTTTGCGAGAGAACCGCTCAGTGGCC
CTCACCCACCTGGATGAGGTGGTGAAGAAGTACGCCGAGCTTCAGGACGAGACGGAGGAG
GAGGAC---CGGCAAAGGAGGAGAGGGAACACCGCTACTACCTCCCGG---ACTCAGACT
GGCTCAGGGAGAGCAACCAGGGCTTCTGCTGCGTCC------------GCGTCCAACGAT
CAAGACTCTGACGAGGATGATGACGATGACGACGACGATGATGATGATGATGATGAGGAC
GACGACGCC------TCCTCTGACACCGAT------ATCGATGAGGAGTTACAAAAGTGT
GAGGCGATGTCTGAGCCAGAGGAGGAA---GGTGCAGAAGAGGAGCCGGTACCAGAGGTC
ACGGAAGGCGACCAGCGAATGGGCGACCCTTCAGAACCATCGCCGTTCTCTTCCGCTGGA
GATGAAGTTGAGGACGACGACGATGATGACGATGATGAC
>Lis_monvul_BRD2
ATGGAGACAACCGTAAATCCGCAATTTAAAAGGTTACCCTCCGAGCCCAGCAATGGGCTG
ATCGCCGTCAGC---GGAGACAGCAGCGCCCCTGGAAAGCGCATCCGGAAGCCGTCGCTG
CTCTACGAGGACTTCGAGAGCCCCACCATGACCTCCGCCGCCCTGCAC------------
---------------CCCACCCCGCAGGTCAACCCGCCGCCCCCGGAGGTGGCCAACCCC
AAGAAGCCGGGCCGCTCCACCAACCAGCTGCAGTACATCCACAAGGTGGTCATCAAGGCG
CTGTGGAAGCACCAGTTCTCCTGGCCCTTCAGGGCGCCCGTGGACGCCGTCAAGCTGGGC
CTGCCGGACTACCACAAGATCATCAAGCAGCCCATGGACATGGGGACCATCCGCAAGCGG
CTGGAGAACAACTACTACTGGAGCGCCAGCGAGTGCATCCAGGACTTCAACACCATGTTC
ACCAACTGCTACATCTACAACAAGCCCACCGACGACATCGTGCTGATGGCGCAGAGCATG
GAGAAGTCCTTCCTGCAGAGGGTGGCGCAGATGCCCCCGGAGGAGCAGGAGTACCCGCTG
CCGGGGCCCCGCAACAAGCAGGTGAAGGCGCGCAGCCCCCCAGCCGTCCCTGTCGGAGGA
GTGACCTTGGCTCACCAGGTGCCCGCCGTCTCGTCCGTCTCCCAGACCACC---TTCTAC
CCCAGCGCCCCGCCGGAGATCCCCACCACCGTCCTCAGCGTCTCCCACCCCTCCATCATG
CCCATGCCGATC---------------CCCCTGCTGAAGACGCTGCCTGCTGCC------
------------------------------------CAGAAGGTGCTGCCGATGGCCCCG
CCGGCTGCCAGTAAGAAGAAAGGTGTGAAAAGAAAGGCTGACACCACGACTCCTACTACT
GTCTCGATCATCACGACAAGCCGAGACTCCTCCCCCGTCATGACTATCGCAGCCAAGCCG
GCCAAGATCCCCACGCGTCGTGAGAGTGGGCGGCCCATCAAGCCCCCGAAGAAGGACCTG
CCCGACTCGCAGCAGCACCAGACCTCCAAGAAGGTGAAGCTGACGGAACAGCTGAAGTAC
TGCAACGGCATCCTGAAGGAGCTGCTGTCCAAGAAGCACGCTGCCTACGCCTGGCCCTTC
TACAAGCCGGTGGACGTCACTGCCCTGGGGCTGCACGACTACCACGACATCATCAAGTTC
CCCATGGACCTCAGCACGATCAAGAAGAAAATGGAAAACCGCGAGTACTACCACGCACAG
GAGTTTGCTGGCCACATCCGCCTAATGTTCTCCAACTGCTACAAGTATAACCCTCCGGAC
CATGACGTGGTGGCGATGGCTCGCAAGCTGCAGGATGTGTTTGAGTTTCGCTATGCCAAG
ATGCCAGATGAGCCAATAGACTTGAATCCGCCGGCTGTCTCCTCACAGCCTCCTGTAGTT
GCTATAGAGTCTTCATCAGAGTCCTCTAGTGAGAGCAGCTCAGAGAGTTCGTCGGAGAGC
GAGAGCTCGGATGACTCCGAGGAGGAGCGTGCCAACCGCCTGGCCGAGCTTCAAGAGCAG
CTACGGGCTGTCCACGAGCAGTTGGCTGCTCTCTCACAAGGCCCCATCGCTAAACCAAAG
AAGAAAAAAGACCGAAAGGAGAAAAAGAAAAAGAAGAAATCTGACAAACGGAAAAGCAAA
GGAGGCGCAGATGAGGATGATAAGCCCAGCAAGCCTGTAAAGTCCAAGCAGTCTCAGTCA
AAGAAGTCTTCCAAGAAATCTTCTGGTGGAGGCAGTGCCCCTAGCAGCAGTGGTACCGCC
GCCACCGCT---------TCCAGCAGCAGCAAGAACTCTAAGAAGGCTCCCAAGGCTCTG
CCACCTCTGCCGCCCCCTCCAATGTATGACTCTGAGGAAGAGGAGGAATGTAAGCCGATG
ACCTATGATGAGAAGCGGCAGCTGAGTCTGGACATCAACAAGCTGCCGGGCGAGAAGCTG
GGGCGTGTGGTGCACATCATCCAGTCCAGAGAGCCCTCTCTGCGAGACTCCAACCCAGAG
GAGATTGAGATTGATTTTGAGACCTTAAAGCCATCCACACTGCGGGAGCTGGAGCGATAT
GTCATGTCCTGCCTGCGCAAGAAGCCGCGCAAACCCTACAGCGACATCTCCGGGGCAATA
AAAAAGGCTGTTGGTAAAACGAAGGAGGAGCTGGCCCTGGAAAAGAAGAGGGAGTTGGAG
AAGCGGTTGCAGGATGTAAGCGGTCAGCTGAACTCTACCAAGAAACCTCCGAAAAAA---
---GCTCATGAGAAGGTGGAGTCTGCGCAGCAAGTCTCTGTCTCTCGCCTCAGTGCCAGC
AGCAGCAGTTCGGACTCCTCTAGCAGCAGCAGC---TCCAGCTCTTCTGACACCAGTGAC
TCTGACTCCAGC
>Lis_helv_BRD2
ATGGAGACAACCGCAAATCCGCAATTTAAAAGGTTACCCTCCGAGCCCAGCAATGGGCTG
ATCGCCGTCAGC---GGAGACAGCAGCGCCCCTGGGAAGCGCATCCGGAAGCCGTCGCTG
CTCTACGAGGACTTCGAGAGCCCCACCATGACCTCCGCCGCCCTGCAC------------
---------------CCCACCCCGCAGGTCAACCCGCCGCCCCCGGAGGTGGCCAACCCC
AAGAAGCTGGGCCGCTCCACCAACCAGCTGCAGTACATCCACAAGGTGGTCATCAAGGCG
CTGTGGAAGCACCAGTTCTCCTGGCCCTTCCGGGCGCCCGTGGACGCCGTCAAGCTGGGC
CTGCCGGACTACCACAAGATCATCAAGCAGCCCATGGACATGGGGACCATCCGCAAGCGG
CTGGAGAACAACTACTACTGGTGCGCCAGCGAGTGCATCCAGGACTTCAACACCATGTTC
ACCAACTGCTACATCTACAACAAGCCCACCGACGACATCGTGCTGATGGCGCAGAGCATG
GAGAAGTCCTTCCTGCAGAGGGTGGCGCAGATGCCCCCGGAGGAGCAGGAGTACCCGCAG
CCGGGCCCCCGCAACAAGCAGGTGAAGGCGCGCAGCCCCCCAGCCGTCCCTGTCGGAGGA
GTGACCATGGCTCACCAGGTGCCCGCCGTCTCGTCCGTCTCCCAGGCCACC---TTCTAC
CCCGTCGCCCCGCCGGAGATCCCCACCACCGTCCTCAGCGTCTCCCACCCCTCCATCATG
CCCATGCCGATC---------------CCCCTGCTCAAGACGCTGCCTGCTGCC------
------------------------------------CAGAAGGTGCTGCCGATGGCCCCG
CCGGCTGCCAGTAAG---AAAGGGGTGAAAAGAAAGGCTGACACCACGACTCCTACTACT
GTCTCTATCATCACGACAAGCCGAGACTCCTCCCCCGTCATGACTATCGCAGCCAAGCCG
GCCAAGATCCCCACGCGCCGTGAGAGTGGGCGGCCCATCAAGCCCCCGAAGAAGGACCTG
CCCGACTCGCAGCAGCACCAGACCTCCAAGAAGGTGAAGCTGACGGAGCAGTTAAAGTAC
TGCAACGGCATCCTGAAGGAGCTGCTGTCCAAGAAGCACGCTGCCTACGCCTGGCCCTTC
TACAAGCCGGTGGACGTCACTGCCCTGGGGCTGCACGACTACCACGACATCATCAAGTTT
CCCATGGACCTCAGCACGATCAAGAAGAAAATGGAAAACCGCGAGTACCACCACGCACAG
GAGTTTGCGGGCCACATCCGCCTAATGTTCTCCAACTGCTACAAGTACAACCCTCCGGAC
CATGACGTGGTGGCGATGGCTCGCAAGCTGCAGGATGTGTTTGAGTTTCGCTATGCCAAG
ATGCCAGATGAGCCAATAGACTTGCATCCCCCGGCTGTCTCCTCGCACCCTCCTGTGGTT
GCTATCGAGTCTTCATCGGAGTCCTCTAGTGAGAGCAGCTCGGAGAGTTCGTCGGAGAGC
GAGAGCTCAGATGACTCTGAGGAGGAGCGTGCCAATCGCCTGGCCGAGCTTCAAGAGCAG
TTACGGGCTGTCCACGAGCAGTTGGCTGCTCTCTCACAAGGCCCCATCACTAAACCAAAG
AAGAAAAAAGACCGTAAGGAGAAAAAGAAAAAGAAGAAATCTGACAAACGGAAAAGCAAA
GGAGGCGCAGATGAGGAAGATAAGCCCAGCAAGCCAGTAAAGTCCAAGCAGTCTCAGTCA
AAGAAGTCTTCCAAGAAATCTTCTGGAGGAGGCAGTGCCCCTAGCAGCAGTGGCACCGCC
ACCACCGCT---------GCCAGCAGCAGCAAGAACTCTAAGAAGGCTCCCAAGGCTCTG
CCACCTCTGCCGCCCCCTCCAATGTATGACTCTGAGGAAGAGGAGGAGTGTAAGCCGATG
ACCTATGATGAGAAGCGGCAGCTGAGTCTGGACATTAACAAGCTGCCGGGCGAGAAGCTG
GGGCGTGTGGTGCACATCATCCAGTCCAGAGAGCCCTCTCTGCGAGACTCCAACCCCGAG
GAGATTGAGATCGACTTCGAGACCTTGAAGCCATCCACACTGCGGGAGCTGGAGCGGTAT
GTCATGTCCTGCCTGCGCAAGAAGCCTCGCAAACCCTACAGCGACATCTCCGGGGCAATA
AAAAAGGCTGTGGGTAAAACGAAGGAGGAGCTGGCCCTGGAAAAGAAGCGGGAGTTAGAG
AAGCGTTTGCAGGACGTAAGCGGTCAGCTGAACTCTACCAAGAAACCTCCGAAAAAA---
---GCTCATGAGAAGGTGGAGTCTGCGCAGCAAGTCTCTGTCTCTCGCCTCAGTGCCAGC
AGCAGCAGTTCGGACTCCTCTAGCAGCAGCAGC---TCCAGCTCTTCTGACACCAGTGAC
TCTGACTCCAGC
>Lis_boscPo_BRD2
ATGGAGACAACCGTAAATCCGCAATTTAAAAGGTTACCCTCCGAGCCCAGCAATGGGCTG
ATCGCCGTCAGC---GGAGACAGCAGCGCCCCTGGAAAGCGCATCCGGAAGCCGTCGCTG
CTCTACGAGGACTTCGAGAGCCCCACCATGACCTCCGCCGCCCTGCAC------------
---------------CCCACCCCGCAGGTCAACCCGCCGCCCCCGGAGGTGGCCAACCCC
AAGAAGCTGGGCCGCTCCACCAACCAGCTGCAGTACATCCACAAGGTGGTCATCAAGGCG
CTGTGGAAGCACCAGTTCTCCTGGCCCTTCAGGGCGCCTGTGGACGCCGTCAAGCTGGGC
CTGCCGGACTACCACAAGATCATCAAGCAGCCCATGGACATGGGGACCATCCGCAAGCGG
CTGGAGAACAACTACTACTGGAGCGCCAGCGAGTGCATCCAGGACTTCAACACCATGTTC
ACCAACTGCTACATCTACAACAAGCCCACCGACGACATCGTGCTGATGGCGCAGAGCATG
GAGAAGTCCTTCCTGCAGAGGGTGGCGCAGATGCCCCAGGAGGAGCAGGAGTACCCGCTG
CCAGGGCCCCGCAACAAGCAGGTGAAGGCGCGCAGCCCCCCAGCCGTCCCTGTCGGAGGA
GTGACCATGGCTCACCAGGTGCCCGCCATCTCGTCCGTCTCCCAGACCACC---TTCTAC
CCCAGCGCCCCGCCGGAGATCCCCACCACCGTCCTCAGCGTCTCTCACCCCTCCATCATG
CCCATGCCGATC---------------CCCCTGCTGAAGACGCTGCCTGCTGCC------
------------------------------------CAGAAGGTGCTGCCGATGGCCCCG
CCGGCTGCCAGTAAG---AAAGGTGTGAAAAGAAAGGCTGACACCACGACTCCTACTACT
GTCTCTATCATCACGACCAGCCGAGACTCCTCCCCCGTCATGACTATCGCAGCCAAGCCG
GCCAAGATCCCCACGCGTCGTGAGAGTGGGCGGCCCATCAAGCCCCCGAAGAAGGACCTG
CCCGACTCGCAGCAGCACCAGACCTCCAAGAAGGTGAAGCTGACGGAGCAGCTGAAGTAC
TGCAACGGCATCCTGAAGGAGCTGCTGTCCAAGAAGCACGCTGCCTACGCCTGGCCCTTC
TACAAGCCGGTGGACGTCACTGCCCTGGGGCTGCACGACTACCACGACCTCATCAAGTTC
CCCATGGACCTCAGCACGATCAAGAAGAAAATGGAAAACCGCGAGTACCACCACGCACAG
GAGTTTGCGGGCCACATCCGCCTAATGTTCTCCAACTGCTACAAGTACAACCCTCCGGAC
CATGACGTGGTGGCGATGGCTCGCAAGCTGCAGGATGTATTTGAGTTTCGCTATGCCAAG
ATGCCAGATGAGCCAATCGACTTGACTCCACCGGCTGTCTCCTCACAGCCTCCTGTGGTT
GCTATCGAGTCTTCATCAGAGTCCTCTAGTGAGAGCAGCTCCGAGAGTTCGTCAGAGAGC
GAGAGCTCGGATGACTCGGAGGAGGAGCGTGCTAATCGCCTGGCCGAGCTTCAAGAGCAG
CTACGGGCTGTCCACGAGCAGTTGGCTGCTCTCTCACAAGGCCCCATCACTAAACCAAAG
AAGAAAAAAGACCGAAAGGAGAAAAAGAAAAAGAAGAAATCTGACAAACGGAAAAGCAAA
GGAGGCGCAGATGAGGAAGATAAGCCCAGCAAGCCAGTAAAGTCCAAGCAGTCTCAGTCA
AAGAAGTCTTCCAAGAAATCTTCTGGGGGAGGCAGTGCGCCTAGCAGCAGTGGCACCGCC
ACCACCGCT---------GCCAGCAGCAGCAAGAACTCTAAGAAGGCTCCCAAGGCTCTG
CCACCTCTGCCGCCCCCTCCAATGTATGACTCTGAGGAAGAGGAGGAGTGTAAGCCGATG
ACCTATGATGAGAAGCGGCAGCTGAGTCTGGACATCAACAAGCTGCCGGGCGAGAAGCTG
GGGCGTGTGGTGCACATCATCCAGTCCAGAGAGCCCTCTCTGCGAGACTCCAACCCCGAG
GAGATTGAGATCGACTTCGAGACCTTGAAGCCATCCACACTGCGGGAGCTGGAGCGGTAT
GTCATGTCCTGCCTGCGCAAGAAGCCGCGCAAACCCTACAGCGACATCTCCGGAGCAATA
AAAAAGGCTGTGGGTAAAACGAAGGAGGAGCTGGCCCTGGAAAAGAAGCGGGAGTTGGAG
AAGCGTTTGCAGGATGTAAGCGGTCAGCTGAACTCTACCAAGAAACCTCCGAAAAAA---
---GCTCATGAGAAGGTGGAGTCTGCGCAGCAAGTCTCTGTCTCTCGCCTCAGTGCCAGC
AGCAGCAGTTCGGACTCCTCTAGCAGCAGCAGC---TCCAGCTCTTCTGACACCAGTGAC
TCTGACTCTAGC
>Lis_boscSp_BRD2
ATGGAGACAACCGTAAATCCGCAATTTAAAAGGTTACCCTCCGAGCCCAGCAATGGGCTG
ATCGCCGTCAGC---GGAGACAGCAGCGCCCCTGGAAAGCGCATCCGGAAGCCGTCGCTG
CTCTACGAGGACTTCGAGAGCCCCACCATGACCTCCGCCGCCCTGCAC------------
---------------CCCACCCCGCAGGTCAACCCGCCGCCCCCGGAGGTGGCCAACCCC
AAGAAGCTTGGCCGCTCCACCAACCAGCTGCAGTACATCCACAAGGTGGTCATCAAGGCG
CTGTGGAAGCACCAGTTCTCCTGGCCCTTCAGGGCACCTGTGGACGCCGTCAAGCTGGGC
CTGCCGGACTACCACAAGATCATCAAGCAGCCCATGGACATGGGGACCATCCGCAAGCGG
CTGGAGAACAACTACTACTGGAGCGCCAGCGAGTGCATCCAGGACTTCAACACCATGTTC
ACCAACTGCTACATCTACAACAAGCCCACCGACGACATCGTGCTGATGGCGCAGAGCATG
GAGAAGTCCTTCCTGCAGAGGGTGGCGCAGATGCCCCAGGAGGAGCAGGAGTACCCGCTG
CCAGGGCCCCGCAACAAGCAGGTGAAGGCGCGCAGCCCCCCAGCCGTCCCTGTCGGAGGA
GTGACCATGGCTCACCAGGTGCCCGCCGTCTCGTCCGTCTCCCAGACCACC---TTCTAC
CCCAGCGCCCCGCCGGAGATCCCCACCACCGTCCTCAGCGTCTCTCACCCCTCCATCATG
CCCATGCCGATC---------------CCCCTGCTGAAGACGCTGCCTGCTGCC------
------------------------------------CAGAAGGTGCTGCCGATGGCCCCG
CCGGCTGCCAGTAAG---AAAGGTGTGAAAAGAAAGGCTGACACCACGACTCCTACTACT
GTCTCTATCATCACGACCAGCCGAGACTCCTCCCCCGTCATGACTATCGCAGCCAAGCCG
GCCAAGATCCCCACGCGTCGTGAGAGTGGGCGGCCCATCAAGCCCCCGAAGAAGGACCTG
CCCGACTCGCAGCAGCACCAGACCTCCAAGAAGGTGAAGCTGACGGAGCAGCTGAAGTAC
TGCAACGGCATCCTGAAGGAGCTGCTGTCCAAGAAGCACGCTGCCTACGCCTGGCCCTTC
TACAAGCCGGTGGACGTCACTGCCCTGGGGCTGCACGACTACCACGACCTCATCAAGTTC
CCCATGGACCTCAGCACGATCAAGAAGAAAATGGAAAACCGCGAGTACCACCACGCACAG
GAGTTTGCGGGCCACATCCGCCTAATGTTCTCCAACTGCTACAAGTACAACCCTCCGGAC
CATGACGTGGTGGCGATGGCTCGCAAGCTGCAGGATGTATTTGAGTTTCGCTATGCCAAG
ATGCCAGATGAGCCAATCGACTTGACTCCACCGGCTGTCTCCTCACAGCCTCCTGTGGTT
GCTATCAAGTCTTCATCAGAGTCCTCTAGTGAGAGCAGCTCCGAGAGTTCGTCGGAGAGC
GAGAGCTCGGATGACTCGGAGGAGGAGCGTGCTAATCGCCTGGCCGAGCTTCAAGAGCAG
CTACGGGCTGTCCACGAGCAGTTGGCTGCTCTCTCACAAGGCCCCATCACTAAACCAAAG
AAGAAAAAAGACCGAAAGGAGAAAAAGAAAAAGAAGAAATCTGACAAACGGAAAAGCAAA
GGAGGCGCAGATGAGGAAGATAAGCCCAGCAAGCCAGTAAAGTCCAAGCAGTCTCAGTCA
AAGAAGTCTTCCAAGAAATCTTCTGGGGGAGGCAGTGCCCCTAGCAGCAGTGGCACCGCC
ACCACCGCT---------GCCAGCAGCAGCAAGAACTCTAAGAAGGCTCCCAAGGCTCTG
CCACCTCTGCCGCCCCCTCCAATGTATGACTCTGAGGAAGAGGAGGAGTGTAAGCCGATG
ACCTATGATGAGAAGCGGCAGCTGAGTCTGGACATCAACAAGCTGCCGGGCGAGAAGCTG
GGGCGTGTGGTGCACATCATCCAGTCCAGAGAGCCCTCTCTGCGAGACTCCAACCCCGAG
GAGATTGAGATCGACTTCGAGACCTTGAAGCCATCCACACTGCGGGAGCTGGAGCGGTAT
GTCATGTCCTGCCTGCGCAAGAAGCCGCGCAAACCCTACAGCGACATCTCCGGAGCAATA
AAAAAGGCTGTGGGTAAAACGAAGGAGGAGCTGGCCCTGGAAAAGAAGCGGGAGTTGGAG
AAGCGTTTGCAGGATGTAAGCGGTCAGCTGAACTCTACCAAGAAACCTCCGAAAAAA---
---GCTCATGAGAAGGTGGAGTCTGCGCAGCAAGTCTCTGTCTCTCGCCTCAGTGCCAGC
AGCAGCAGTTCGGACTCCTCTAGCAGCAGCAGC---TCCAGCTCTTCTGACACCAGTGAC
TCTGACTCTAGC
>Trit_carn_BRD2
ATGGAGACAACCGTAAATCCGCAATTTAAAAGGTTACCCTCCGAGCCCAGCAATGGGCTG
ATCACCGTCAGC---GGAGACAGCAGCGCCCCTGGAAAGCGCATCCGGAAACCGTCGCTG
CTCTACGAGGACTTCGAGAGCCCCACCATGACCTCCACCGCCCTGCAC------------
---------------CCCACCCCGCAGGTCAACCCTCCGCCCCCGGAGGTGGCCAACCCC
AAGAAGCTGGGCCGCTCCACCAACCAGCTGCAGTACATCCACAAGGTGGTCATCAAGGCG
TTGTGGAAGCACCAGTTCTCCTGGCCCTTCAGGGCGCCTGTGGACGCCGTCAAGCTGGGC
CTGCCGGACTACCACAAGATCATCAAGCAGCCTATGGACATGGGGACCATCCGCAAGCGG
CTGGAGAACAACTACTACTGGAGCGCCAGCGAGTGCATCCAGGACTTCAACACCATGTTC
ACCAACTGCTACATCTACAACAAGCCCACCGACGACATCGTGCTGATGGCGCAGAGCATG
GAGAAGTCCTTCCTGCAGAGGGTGGCGCAGATGCCCCAGGAGGAGCAGGAGTACCCGCTG
CCGGGGCCCCGCAACAAGCAGGTGAAGGCGCGCAGCCCCCCAGCCGTCCCTGTCGGAGGA
GTGACCATGGCTCACCAGGTGCCCGCCGTCTCGTCTGTCTCCCAGACCACC---TTCTAC
CCCAGTGCCCCGCCGGAGATCCCCACCACCGTCCTCAGCGTCTCCCACCCCTCCATCATG
CCCATGCCGATC---------------CCGCTGCTGAAGACGCTGCCTGCTGCC------
------------------------------------CAGAAGGTGCTGCCGATGGCCCCG
CCGGCTGCCAGTAAGAAGAAAGGTGTGAAAAGAAAGGCCGACACCACGACTCCTACTACT
GTCTCTATCATCACA---AGTCGAGACTCCTCCCCCGTCATGACGATCGCAGCCAAGCCG
GCCAAGATCCCGACGCGTCGTGAGAGCGGGCGGCCCATCAAGCCCCCGAAGAAGGACCTG
CCGGACTCGCAGCAGCACCAGACCTCCAAGAAGGTGAAACTGACGGAGCAGCTGAAGTAC
TGCAACGGCATCCTGAAGGAGCTGCTGTCCAAGAAGCACGCTGCCTACGCCTGGCCCTTC
TACAAGCCGGTGGACGTCACTGCTCTGGGGCTGCACGACTACCACGACATCATCAAGTTC
CCCATGGATCTCAGTACGATCAAGAAGAAAATGGAAAACCGCGAGTACCACCATGCACAG
GAGTTTGCTGCCCACATCCGCCTAATGTTCTCAAACTGCTACAAGTACAACCCTCCGGAC
CATGACGTGGTGGCGATGGCTCGCAAGCTGCAGGATGTGTTTGAGTTTCGCTATGCCAAG
ATGCCAGATGAGCCAATAGACTTGAATCCACTGGCTGTCTCCTCACAGCCTCCTATGGTT
GCGATAGAGTCTTCATCAGAGTCCTCTAGTGAGAGCAGCACTGAGAGTTCGTCGGAGAGC
GAGAGCTCAGATGACTCGGAGGAGGAGCGTGCCAATCGCCTTGCTGAGCTTCAAGAGCAG
CTACGGGCTGTCCACGAGCAGTTGGCTGCCCTCTCACAAGGCCCCATCGCTAAACCAAAG
AAGAAAAAAGACCGAAAGGAGAAAAAGAAAAAGAAGAAATCTGACAAACGGAAAGGCAAA
GGAGGTGCAGATGAGGAAGATAAGCCCAGCAGGCCAGTAAAGTCCAAGCAGTCTCAGTCG
AAGAAGTCCTCCAAGAAATCTTCTGGGGGAGGCAGTGCCCCTAGCAGCAGTGGCACCGCC
ACCACCTCT---------GCCAGCAGCAGCAAGAACTCTAAGAAGGCTCCCAAGACTCTG
CCACCTCTACCGCCCCCTCCAATGTATGACTCTGAGGAAGAGGAGGAGTGTAAGCCGATG
ACCTATGATGAGAAGCGGCAGCTGAGTCTGGACATCAACAAGCTGCCGGGCGAGAAGCTG
GGGCGTGTGGTGCACATTATCCAGTCCAGAGAGCCCTCTCTGCGAGACTCCAACCCAGAG
GAGATTGAGATTGACTTCGAGACCTTGAAGCCATCCACGCTGCGGGAGCTGGAGCGGTAT
GTCATGTCCTGCCTGCGCAAGAAGCCACGCAAACCCTACAGCGACATCTCTGGTGCAATA
AAAAAGGCTGTGGGTAAAACGAAGGAGGAGCTGGCCCTGGAAAAGAAGAGGGAGTTGGAG
AAGCGTTTGCAGGATGTAAGCGGTCAGCTGAATTCTACCAAGAAACCTCCCAAAAAA---
---GCACATGAGAAGGTGGAGTCTGCACAGCAAGTCTCCGTCTCTCGCCTCAGTGCCAGC
AGCAGCAGTTCGGACTCCTCTAGCAGCAGCAGC---TCCAGCTCTTCTGACACCAGTGAC
TCTGACTCCAGC
>Trit_crist_BRD2
ATGGAGACAACCGTAAATCCGCAATTTAAAAGGTTACCCTCCGAGCCCAGCAATGGGCTG
ATCACCGTCAGC---GGAGACAGCAGCGCCCCTGGAAAGCGCATCCGGAAACCGTCGCTG
CTCTACGAGGACTTCGAGAGCCCCACCATGACCTCCACCGCCCTGCAC------------
---------------CCCACCCCGCAGGTCAACCCTCCGCCCCCGGAGGTGGCCAACCCC
AAGAAGCCGGGCCGCTCCACCAACCAGCTGCAGTACATCCACAAGGTGGTCATCAAGGCG
TTGTGGAAGCACCAGTTCTCCTGGCCCTTCAGGGCGCCTGTGGACGCCGTCAAGCTGGGC
CTGCCGGACTACCACAAGATCATCAAGCAGCCTATGGACATGGGGACCATCCGCAAGCGG
CTGGAGAACAACTACTACTGGAGCGCCAGCGAGTGCATCCAGGACTTCAACACCATGTTC
ACCAACTGCTACATCTACAACAAGCCCACCGACGACATCGTGCTGATGGCGCAGAGCATG
GAGAAGTCCTTCCTGCAGAGGGTGGCGCAGATGCCCCAGGAGGAGCAGGAGTACCCGCTG
CCGGGGCCCCGCAACAAGCAGGTGAAGGCGCGCAGCCCCCCAGCCGTCCCTGTCGGAGGA
GTGACCATGGCTCACCAGGTGCCCGCCGTCTCGTCTGTCTCCCAGTCCACC---TTCTAC
CCCAGTGCCCCGCCGGAGATCCCCACCACCGTCCTCAGCGTCTCACACCCCTCCATCATG
CCCATGCCTATC---------------CCGCTGCTGAAGACGCTGCCTGCTGCC------
------------------------------------CAGAAGGTGCTGCCGATGGCCCCG
CCGGCTGCCAGTAAGAAGAAAGGTGTGAAAAGAAAGGCCGACACCACGACTCCTACTACT
GTCTCTATCATCACA---AGCCGAGACTCCTCCCCCGTCATGACGATCGCAGCCAAGCCG
GCCAAGATCCCGACGCGTCGTGAGAGCGGGCGGCCCATCAAGCCCCCGAAGAAGGACCTG
CCGGACTCGCAGCAGCATCAGACCTCCAAGAAGGTGAAGCTGACGGAGCAGCTGAAGTAC
TGCAACGGCATCCTGAAGGAGCTGCTGTCCAAGAAGCACGCTGCCTACGCCTGGCCCTTC
TACAAGCCGGTGGACGTCACTGCTCTGGGGCTGCACGACTACCACGACATCATCAAGTTC
CCCATGGACCTCAGCACGATCAAGAAGAAAATGGAAAACCGCGAGTACCACCATGCACAG
GAGTTTGCTGCCCACATCCGCCTAATGTTCTCAAACTGCTACAAGTACAACCCTCCGGAC
CATGACGTGGTGGCGATGGCTCGCAAGCTGCAGGATGTGTTTGAGTTTCGCTATGCCAAG
ATGCCAGATGAGCCAATAGACTTGAATCCACTGGCTGTCTCCTCACAGCCTCCTATGGTT
GCGATAGAGTCTTCATCAGAGTCCTCTAGTGAGAGCAGCACTGAGAGTTCGTCGGAGAGC
GAGAGCTCAGATGACTCGGAGGAGGAGCGTGCCAATCGCCTTGCTGAGCTTCAAGAGCAG
CTACGGGCTGTCCACGAGCAGTTGGCTGCCCTCTCACAAGGCCCCATCGCTAAACCAAAG
AAGAAAAAAGACCGAAAGGAGAAAAAGAAAAAGAAGAAATCTGACAAACGGAAAGGCAAA
GGAGGTGCAGATGAGGAAGATAAGCCCAGCAGGCCAGTAAAGTCCAAGCAGTCTCAGTCG
AAGAAGTCCTCCAAGAAATCTTCTGGGGGAGGCAGTGCCCCTAGCAGCAGTGGCACCGCC
ACCACCTCT---------GCCAGCAGCAGCAAGAACTCTAAGAAGGCTCCCAAGACTCTG
CCACCTCTACCGCCCCCTCCAATGTATGACTCTGAGGAAGAGGAGGAGTGTAAGCCAATG
ACCTATGATGAGAAGCGGCAGCTGAGTCTGGACATCAACAAGCTGCCGGGCGAGAAGCTG
GGGCGTGTGGTGCACATTATCCAGTCCAGAGAGCCCTCTCTGCGAGACTCCAACCCAGAG
GAGATTGAGATTGACTTCGAGACCTTGAAGCCATCCACGCTGCGGGAGCTGGAGCGGTAT
GTCATGTCCTGCCTGCGCAAGAAGCCACGCAAACCCTACAGTGACATCTCTGGTGCAATA
AAAAAGGCTGTGGGTAAAACGAAGGAGGAGCTGGCCCTGGAAAAGAAGAGGGAGTTGGAG
AAGCGTTTGCAGGATGTAAGCGGTCAGCTGAATTCTACCAAGAAACCTCCCAAAAAA---
---GCACATGAGAAGGTGGAGTCTGCACAGCAAGTCTCCGTCTCTCGCCTCAGTGCCAGC
AGCAGCAGTTCGGACTCCTCTAGCAGCAGCAGC---TCCAGCTCTTCTGACACCAGTGAC
TCTGACTCCAGC
>Trit_dob_BRD2
ATGGAGACAACCGTAAATCCGCAATTTAAAAGGTTACCCTCCGAGCCCAGCAATGGGCTG
ATCACCGTCAGC---GGAGACAGCAGCGCCCCTGGAAAGCGCATCCGGAAACCGTCGCTG
CTCTACGAGGACTTCGAGAGCCCCACCATGACCTCCACCGCCCTGCAC------------
---------------CCCACCCCGCAGGTCAACCCTCCGCCCCCTGAGGTGGCCAACCCC
AAGAAGCCGGGCCGCTCCACCAACCAGCTGCAGTACATCCACAAGGTGGTCATCAAGGCG
TTGTGGAAGCACCAGTTCTCCTGGCCCTTCAGGGCGCCTGTGGACGCCGTCAAGCTGGGC
CTGCCGGACTACCACAAGATCATCAAGCAGCCTATGGACATGGGGACCATCCGCAAGCGG
CTGGAGAACAACTACTACTGGAGCGCCAGCGAGTGCATCCAGGACTTCAACACCATGTTC
ACCAACTGCTACATCTACAACAAGCCCACCGACGACATCGTGCTGATGGCGCAGAGCATG
GAGAAGTCCTTCCTGCAGAGGGTGGCGCAGATGCCCCAGGAGGAGCAGGAGTACCCGCTG
CCGGGGCCCCGCAACAAGCAGGTGAAGGCGCGCAGCCCCCCAGCCGTCCCTGTCGGAGGA
GTGACCATGGCTCACCAGGTGCCCGCCGTCTCGTCTGTCTCCCAGACCACC---TTCTAC
CCCAGTGCCCCGCCGGAGATCCCCACCACCGTCCTCAGCGTCTCCCACCCCTCCATCATG
CCCATGCCGATC---------------CCGCTGCTGAAGACGCTGCCTGCTGCC------
------------------------------------CAGAAGGTGCTGCCGATGGCCCCG
CCGGCTGCCAGTAAGAAGAAAGGTGTGAAAAGAAAGGCCGACACCACGACTCCTACTACT
GTCTCTATCATCACA---AGTCGAGACTCCTCCCCCGTCATGACGATCGCAGCCAAGCCG
GCCAAGATCCCGACGCGTCGTGAGAGCGGGCGGCCCATCAAGCCCCCGAAGAAGGACCTG
CCGGACTCGCAGCAGCACCAGACCTCCAAGAAGGTGAAGCTGACGGAGCAGCTGAAGTAC
TGCAACGGCATCCTGAAGGAGCTGCTGTCCAAGAAGCACGCTGCCTACGCCTGGCCCTTC
TACAAGCCGGTGGACGTCACTGCTCTGGGGCTGCACGACTACCACGACATCATCAAGTTC
CCCATGGACCTCAGTACGATCAAGAAGAAAATGGAAAACCGCGAGTACCACCATGCACAG
GAGTTTGCTGCCCACATCCGCCTCATGTTCTCAAACTGCTACAAGTACAACCCTCCGGAC
CATGACGTGGTGGCGATGGCTCGCAAGCTGCAGGATGTGTTCGAGTTTCGCTATGCCAAG
ATGCCAGATGAGCCAATAGACTTGAATCCACTGGCTGTCTCCTCACAGCCTCCTATGGTT
GCGATCGAGTCTTCATCAGAGTCCTCTAGTGAGAGCAGCACTGAGAGTTCGTCGGAGAGC
GAGAGCTCAGATGACTCGGAGGAGGAGCGTGCCAATCGCCTTGCTGAGCTTCAAGAGCAG
CTACGGGCTGTCCACGAGCAGTTGGCTGCCCTCTCACAAGGCCCCATCGCTAAACCAAAG
AAGAAAAAAGACCGAAAGGAGAAAAAGAAAAAGAAGAAATCTGACAAACGGAAAGGCAAA
GGAGGTGCAGATGAGGAAGATAAGCCCAGCAGGCCAGTAAAGTCCAAGCAGTCTCAGTCG
AAGAAGTCCTCCAAGAAATCTTCTGGGGGAGGCAGTGCCCCTAGCAGCAGTGGCACCGCC
ACCACCTCT---------GCCAGCAGCAGCAAGAACTCTAAGAAGGCTCCCAAGACTCTG
CCACCTCTACCGCCCCCTCCAATGTATGACTCTGAGGAAGAGGAGGAGTGTAAGCCGATG
ACCTATGATGAGAAGCGGCAGCTGAGTCTGGACATCAACAAGCTGCCGGGCGAGAAGCTG
GGGCGTGTGGTGCACATTATCCAGTCCAGAGAGCCCTCTCTGCGAGACTCCAACCCAGAG
GAGATTGAGATTGACTTCGAGACCTTGAAGCCATCCACGCTGCGGGAGCTGGAGCGGTAT
GTCATGTCCTGCCTGCGCAAGAAGCCACGCAAACCCTACAGCGACATCTCTGGTGCAATA
AAAAAGGCTGTGGGTAAAACGAAGGAGGAGCTGGCCCTGGAAAAGAAGAGGGAGTTGGAG
AAGCGTTTGCAGGATGTAAGCGGTCAGCTGAATTCTACCAAGAAACCTCCCAAAAAA---
---GCACATGAGAAGGTGGAGTCTGCACAGCAAGTCTCCGTCTCTCGCCTCAGTGCCAGC
AGCAGCAGTTCGGACTCCTCTAGCAGCAGCAGC---TCCAGCTCTTCTGACACCAGTGAC
TCGGACTCCAGC
>Trit_kar_BRD2
ATGGAGACAACCGTAAATCCGCAATTTAAAAGGTTACCCTCCGAGCCCAGCAATGGGCTG
ATCACCGTCAGC---GGAGACAGCAGCGCCCCTGGAAAGCGCATCCGGAAACCGTCGCTG
CTCTACGAGGACTTCGAGAGCCCCACCATGACCTCCACCGCCCTGCAC------------
---------------CCCACCCCGCAGGTCAACCCTCCGCCCCCGGAGGTGGCCAACCCC
AAGAAGCCGGGCCGCTCCACCAACCAGCTGCAGTACATCCACAAGGTGGTCATCAAGGCG
TTGTGGAAGCACCAGTTCTCCTGGCCCTTCAGGGCGCCTGTGGACGCCGTCAAGCTGGGC
CTGCCGGACTACCACAAGATCATCAAGCAGCCTATGGACATGGGGACCATCCGCAAGCGG
CTGGAGAACAACTACTACTGGAGCGCCAGCGAGTGCATCCAGGACTTCAACACCATGTTC
ACCAACTGCTACATCTACAACAAGCCCACCGACGACATCGTGCTGATGGCGCAGAGCATG
GAGAAGTCCTTCCTGCAGAGGGTGGNNNNNNNNNNNNNNNNNNNNNNNNNNNNNNNNNNN
NNNNNNNNCCGCAACAAGCAGGTGAAGGCGCGCAGCCCCCCAGCCGTCCCTGTCGGAGGA
GTGACCATGGCTCACCAGGTGCCCGCCGTCTCGTCTGTCTCCCAGACCACC---TTCTAC
CCCAGTGCCCCGCCGGAGATCCCCACCACCGTCCTCAGCGTCTCCCACCCCTCCATCATG
CCCATGCCTATC---------------CCGCTGCTGAAGACGCTGCCTGCTGCC------
------------------------------------CAGAAGGTGCTGCCGATGGCCCCG
CCGGCTGCCAGTAAG---AAAGGTGTGAAAAGAAAGGCCGACACCACGACTCCTACTACT
GTCTCTATCATCACA---AGCCGAGACTCCTCCCCCGTCATGACGATCGCAGCCAAGCCG
GCCAAGATCCCGACGCGTCGTGAGAGCGGGCGGCCCATCAAGCCCCCGAAGAAGGACCTG
CCGGACTCGCAGCAGCACCAGACCTCCAAGAAGGTGAAGCTGACGGAGCAGCTGAAGTAC
TGCAACGGCATCCTGAAGGAGCTGCTGTCCAAGAAGCACGCTGCCTACGCCTGGCCCTTC
TACAAGCCGGTGGACGTCACTGCTCTGGGGCTGCACGACTACCACGACATCATCAAGTTC
CCCATGGACCTCAGCACGATCAAGAAGAAAATGGAAAACCGCGAGTACCACCATGCACAG
GAGTTTGCTGCCCACATCCGCCTAATGTTCTCAAACTGCTACAAGTACAACCCTCCGGAC
CATGACGTGGTGGCGATGGCTCGCAAGCTGCAGGATGTGTTTGAGTTTCGCTATGCCAAG
ATGCCAGATGAGCCAATAGACTTGAATCCACTGGCTGTCTCCTCACAGCCTCCTATNNNN
NNNNNNNNNNNNNNNNNNNNNNNNNNNNNNNNNNNNNNNNNNNNNNNNNNNNNNNNNNNN
NNNNNNNNNNNNNNCTCGGAGGAGGAGCGTGCCAATCGCCTTGCTGAGCTTCAAGAGCAG
CTACGGGCTGTCCACGAGCAGTTGGCTGCCCTCTCACAAGGCCCCATCGCTAAACCAAAG
AAGAAAAAAGACCGAAAGGAGAAAAAGAAAAAGAAGAAATCTGACAAACGGAAAGGCAAA
GGAGGTGCAGATGAGGAAGATAAGCCCAGCAGGCCAGTAAAGTCCAAGCAGTCTCAGTCG
AAGAAGTCCTCCAAGAAATCTTCTGGGGGAGGCAGTGCCCCTAGCAGCAGTGGCACCGCC
ACCACCTCT---------GCCAGCAGCAGCAAGAACTCTAAGAAGGCTCCCAAGACTCTG
CCACCTCTACCGCCCCCTCCAATGTATGACTCTGAGGAAGAGGAGGAGTGTAAGCCAATG
ACCTATGATGAGAAGCGGCAGCTGAGTCTGGACATCAACAAGCTGCCGGGCGAGAAGCTG
GGGCGTGTGGTGCACATTATCCAGTCCAGAGAGCCCTCTCTGCGAGACTCCAACCCAGAG
GAGATTGAGATTGACTTCGAGACCTTGAAGCCATCCACGCTGCGGGAGCTGGAGCGGTAT
GTCATGTCCTGCCTGCGCAAGAAGCCACGCAAACCCTACAGCGACATCTCTGGTGCAATA
AAAAAGGCTGTGGGTAAAACGAAGGAGGAGCTAGCCNNNNNNNAAAAGAGGGAGTTGGAG
AAGCGTTTGCAGGATGTAAGCGGTCAGCTGAATTCTACCAAGAAACCTCCCAAAAAA---
---GCACATGAGAAGGTGGAGTCTGCACAGCAAGTCTCCGTCTCTCGCCTCAGTGCCAGC
AGCAGCAGTTCGGACTCCTCTAGCAGCAGCAGC---TCCAGCTCTTCTGACACCAGTGAC
TCTGACTCCAGC
>Trit_anat_BRD2
ATGGAGACAACCGTAAATCCGCAATTTAAAAGGTTACCCTCCGAGCCCAGCAATGGGCTG
ATCACCGTCAGC---GGAGACAGCAGCGCCCCTGGAAAGCGCATCCGGAAACCGTCGCTG
CTCTACGAGGACTTCGAGAGCCCCACCATGACCTCCACCGCCCTGCAC------------
---------------CCCACCCCGCAGGTCAACCCTCCGCCCCCGGAGGTGGCCAACCCC
AAGAAGCCGGGCCGCTCCACCAACCAGCTGCAGTACATCCACAAGGTGGTCATCAAGGCG
TTGTGGAAGCACCAGTTCTCCTGGCCCTTCAGGGCGCCTGTGGACGCCGTCAAGCTGGGC
CTGCCGGACTACCACAAGATCATCAAGCAGCCTATGGACATGGGGACCATCCGCAAGCGG
CTGGAGAACAACTACTACTGGAGCGCCAGCGAGTGCATCCAGGACTTCAACACCATGTTC
ACCAACTGCTACATCTACAACAAGCCCACCGACGACATCGTGCTGATGGCGCAGAGCATG
GAGAAGTCCTTCCTGCAGAGGGTGGCGCAGATGCCCCAGGAGGAGCAGGAGTACCCGCTG
CCGGGGCCCCGCAACAAGCAGGTGAAGGCGCGCAGCCCCCCAGCCGTCCCTGTCGGAGGA
GTGACCATGGCTCACCAGGTGCCCGCCGTCTCGTCTGTCTCCCAGACCACC---TTCTAC
CCCAGTGCCCCGCCGGAGATCCCCACCACCGTCCTCAGCGTCTCCCACCCCTCCATCATG
CCCATGCCTATC---------------CCGCTGCTGAAGACGCTGCCTGCTGCC------
------------------------------------CAGAAGGTGCTGCCGATGGCCCCG
CCGGCTGCCAGTAAGAAGAAAGGTGTGAAAAGAAAGGCCGACACCACGACTCCTACTACT
GTCTCTATCATCACA---AGCCGAGACTCCTCCCCCGTCATGACGATCGCAGCCAAGCCG
GCCAAGATCCCGACGCGTCGTGAGAGCGGGCGGCCCATCAAGCCCCCGAAGAAGGACCTG
CCGGACTCGCAGCAGCACCAGACCTCCAAGAAGGTGAAGCTGACGGAGCAGCTGAAGTAC
TGCAACGGCATCCTGAAGGAGCTGCTGTCCAAGAAGCACGCTGCCTACGCCTGGCCCTTC
TACAAGCCGGTGGACGTCACTGCTCTGGGGCTGCACGACTACCACGACATCATCAAGTTC
CCCATGGACCTCAGCACGATCAAGAAGAAAATGGAAAACCGCGAGTACCACCATGCACAG
GAGTTTGCTGCCCACATCCGCCTAATGTTCTCAAACTGCTACAAGTACAACCCTCCGGAC
CATGACGTGGTGGCGATGGCTCGCAAGCTGCAGGATGTGTTTGAGTTTCGCTATGCCAAG
ATGCCAGATGAGCCAATAGACTTGAATCCACTGGCTGTCTCCTCACAGCCTCCTATGGTT
GCGATAGAGTCTTCATCAGAGTCCTCTAGTGAGAGCAGCACTGAGAGTTCGTCGGAGAGC
GAGAGCTCAGATGACTCGGAGGAGGAGCGTGCCAATCGCCTTGCTGAGCTTCAAGAGCAG
CTACGGGCTGTCCACGAGCAGTTGGCTGCCCTCTCACAAGGCCCCATCGCTAAACCAAAG
AAGAAAAAAGACCGAAAGGAGAAAAAGAAAAAGAAGAAATCTGACAAACGGAAAGGCAAA
GGAGGTGCAGATGAGGAAGATAAGCCCAGCAGGCCAGTAAAGTCCAAGCAGTCTCAGTCG
AAGAAGTCCTCCAAGAAATCTTCTGGGGGAGGCAGTGCCCCTAGCAGCAGTGGCACCGCC
ACCACCTCT---------GCCAGCAGCAGCAAGAACTCTAAGAAGGCTCCCAAGACTCTG
CCACCTCTACCGCCCCCTCCAATGTATGACTCTGAGGAAGAGGAGGAGTGTAAGCCAATG
ACCTATGATGAGAAGCGGCAGCTGAGTCTGGACATCAACAAGCTGCCGGGCGAGAAGCTG
GGGCGTGTGGTGCACATTATCCAGTCCAGAGAGCCCTCTCTGCGAGACTCCAACCCAGAG
GAGATTGAGATTGACTTCGAGACCTTGAAGCCATCCACGCTGCGGGAGCTGGAGCGGTAT
GTCATGTCCTGCCTGCGCAAGAAGCCACGCAAACCCTACAGCGACATCTCTGGTGCAATA
AAAAAGGCTGTGGGTAAAACTAAGGAGGAGCTGGCCCTGGAAAAGAAGAGGGAGTTGGAG
AAGCGTTTGCAGGATGTAAGCGGTCAGCTGAATTCTACCAAGAAACCTCCCAAAAAA---
---GCACATGAGAAGGTGGAGTCTGCACAGCAAGTCTCCGTCTCTCGCCTCAGTGCCAGC
AGCAGCAGTTCGGACTCCTCTAGCAGCAGCAGC---TCCAGCTCTTCTGACACCAGTGAC
TCTGACTCCAGC
>Trit_ivanW_BRD2
ATGGAGACAACCGTAAATCCGCAATTTAAAAGGTTACCCTCCGAGCCCAGCAATGGGCTG
ATCACCGTCAGC---GGAGACAGCAGCGCCCCTGGAAAGCGCATCCGGAAACCGTCGCTG
CTCTACGAGGACTTCGAGAGCCCCACCATGACCTCCACCGCCCTGCAC------------
---------------CCCACCCCGCAGGTCAACCCTCCGCCCCCGGAGGTGGCCAACCCC
AAGAAGCCGGGCCGCTCCACCAACCAGCTGCAGTACATCCACAAGGTGGTCATCAAGGCG
TTGTGGAAGCACCAGTTCTCCTGGCCCTTCAGGGCGCCTGTGGACGCCGTCAAGCTGGGC
CTGCCGGACTACCACAAGATCATCAAGCAGCCTATGGACATGGGGACCATCCGCAAGCGG
CTGGAGAACAACTACTACTGGAGCGCCAGCGAGTGCATCCAGGACTTCAACACCATGTTC
ACCAACTGCTACATCTACAACAAGCCCACCGACGACATCGTGCTGATGGCGCAGAGCATG
GAGAAGTCCTTCCTGCAGAGGGTGGCGCAGATGCCCCAGGAGGAGCAGGAGTACCCGCTG
CCGGGGCCCCGCAACAAGCAGGTGAAGGCGCGCAGCCCCCCAGCCGTCCCTGTCGGAGGA
GTGACCATGGCTCACCAGGTGCCCGCCGTCTCGTCTGTCTCCCAGACCACC---TTCTAC
CCCAGTGCCCCGCCGGAGATCCCCACCACCGTCCTCAGCGTCTCCCACCCCTCCATCATG
CCCATGCCTATC---------------CCGCTGCTGAAGACGCTGCCTGCTGCC------
------------------------------------CAGAAGGTGCTGCCGATGGCCCCG
CCGGCTGCCAGTAAG---AAAGGTGTGAAAAGAAAGGCCGACACCACGACTCCTACTACT
GTCTCTATCATCACA---AGCCGAGACTCCTCCCCCGTCATGACGATCGCAGCCAAGCCG
GCCAAGATCCCGACGCGTCGTGAGAGCGGGCGGCCCATCAAGCCCCCGAAGAAGGACCTG
CCGGACTCGCAGCAGCACCAGACCTCCAAGAAGGTGAAGCTGACGGAGCAGCTGAAGTAC
TGCAACGGCATCCTGAAGGAGCTGCTGTCCAAGAAGCACGCTGCCTACGCCTGGCCCTTC
TACAAGCCGGTGGACGTCACTGCTCTGGGGCTGCACGACTACCACGACATCATCAAGTTC
CCCATGGACCTCAGCACGATCAAGAAGAAAATGGAAAACCGCGAGTACCACCATGCACAG
GAGTTTGCTGCCCACATCCGCCTAATGTTCTCAAACTGCTACAAGTACAACCCTCCGGAC
CATGACGTGGTGGCGATGGCTCGCAAGCTGCAGGATGTGTTTGAGTTTCGCTATGCCAAG
ATGCCAGATGAGCCAATAGACTTGAATCCACTGGCTGTCTCCTCACAGCCTCCAATGGTT
GCGATAGAGTCTTCATCAGAGTCCTCTAGTGAGAGCAGCACTGAGAGTTCGTCGGAGAGC
GAGAGCTCAGATGACTCGGAGGAGGAGCGTGCCAATCGCCTTGCTGAGCTTCAAGAGCAG
CTACGGGCTGTCCACGAGCAGTTGGCTGCCCTCTCACAAGGCCCCATCGCTAAACCAAAG
AAGAAAAAAGACAGAAAGGAGAAAAAGAAAAAGAAGAAATCTGACAAACGGAAAGGCAAA
GGAGGTGCAGATGAGGAAGATAAGCCCAGCAGGCCAGTAAAGTCCAAGCAGTCTCAGTCG
AAGAAGTCCTCCAAGAAATCTTCTGGGGGAGGCAGTGCCCCTAGCAGCAGTGGCACCGCC
ACCACCTCT---------GCCAGCAGCAGCAAGAACTCTAAGAAGGCTCCCAAGACTCTG
CCACCTCTACCGCCCCCTCCAATGTATGACTCTGAGGAAGAGGAGGAGTGTAAGCCAATG
ACCTATGATGAGAAGCGGCAGCTGAGTCTGGACATCAACAAGCTGCCGGGCGAGAAGCTG
GGGCGTGTGGTGCACATTATCCAGTCCAGAGAGCCCTCTCTGCGAGACTCCAACCCAGAG
GAGATTGAGATTGACTTCGAGACCTTGAAGCCATCCACGCTGCGGGAGCTGGAGCGGTAT
GTCATGTCCTGCCTGCGCAAGAAGCCACGCAAACCCTACAGCGACATCTCTGGTGCAATA
AAAAAGGCTGTGGGTAAAACGAAGGAGGAGCTGGCCCTGGAAAAGAAAAGGGAGTTGGAG
AAGCGTTTGCAGGATGTAAGCGGTCAGCTGAATTCTACCAAGAAACCTCCCAAAAAA---
---GCACATGAGAAGGTGGAGTCTGCACAGCAAGTCTCCGTCTCTCGCCTCAGTGCCAGC
AGCAGCAGTTCGGACTCCTCTAGCAGCAGCAGC---TCCAGCTCTTCTGACACCAGTGAC
TCTGACTCCAGC
>Trit_mac_BRD2
ATGGAGACAACCGTAAATCCGCAATTTAAAAGGTTATCCTCCGAGCCCAGCAATGGGCTG
ATCACCGTCAGC---GGAGACAGCAGCGCCCCTGGAAAGCGCATCCGGAAACCGTCGCTG
CTCTACGAGGACTTCGAGAGCCCCACCATGACCTCCACCGCCCTGCAC------------
---------------CCCACCCCGCAGGTCAACCCTCCGCCCCCTGAGGTGGCCAACCCC
AAGAAGCCGGGCCGCTCCACCAACCAGCTGCAGTACATCCACAAGGTGGTCATCAAGGCG
TTGTGGAAGCACCAGTTCTCCTGGCCCTTCAGGGCGCCTGTGGACGCCGTCAAGCTGGGC
CTGCCGGACTACCACAAGATCATCAAGCAGCCTATGGACATGGGGACCATCCGCAAGCGG
CTGGAGAACAACTATTACTGGAGCGCCAGCGAGTGCATCCAGGACTTCAACACCATGTTC
ACCAACTGCTACATCTACAACAAGCCCACCGACGACATCGTGCTGATGGCGCAGAGCATG
GAGAAGTCCTTCCTGCAGAGGGTGGCGCAGATGCCCCAGGAGGAGCAGGAGTACCCGCTG
CCGGGGCCCCGCAACAAGCAGGTGAAGGCGCGCAGCCCCCCAGCCGTCCCTGTCGGAGGA
GTGACCATGGCTCACCAGGTGCCCGCCGTCTCGTCTGTCTCCCAGACCACC---TTCTAC
CCCAGTGCCCCGCCGGAGATCCCCACCACCGTCCTCAGCGTCTCCCACCCCTCCATCATG
CCCATGCCGATC---------------CCGCTGCTGAAGACGCTGCCTGCTGCC------
------------------------------------CTGAAGGTGCTGCCGATGGCCCCG
CCGGCTGCCAGTAAGAAGAAAGGTGTGAAAAGAAAGGCCGACACCACGACTCCTACTACT
GTCTCTATCATCACA---AGTCGAGACTCCTCCCCCGTCATGACGATCGCAGCCAAGCCG
GCCAAGATCCCGACGCGTCGTGAGAGCGGGCGGCCCATCAAGCCCCCGAAGAAGGACCTG
CCGGACTCGCAGCAGCACCAGACCTCCAAGAAGGTGAAGCTGACGGAGCAGCTGAAGTAC
TGCAACGGCATCCTGAAGGAGCTGCTGTCCAAGAAGCACGCTGCCTACGCCTGGCCCTTC
TACAAGCCGGTGGACGTCACTGCTCTGGGGCTGCACGACTACCACGACATCATCAAGTTC
CCCATGGACCTCAGTACGATCAAGAAGAAAATGGAAAACCGCGAGTACCACAATGCACAG
GAGTTTGCTGCCCACATCCGCCTCATGTTCTCAAACTGCTACAAGTACAACCCTCCGGAC
CATGACGTGGTGGCGATGGCTCGCAAGCTGCAGGATGTGTTCGAGTTTCGCTATGCCAAG
ATGCCAGATGAGCCAATAGACTTGAATCCACTGGCTGTCTCCTCACAGCCTCCTATGGTT
GCGATAGAGTCTTCATCAGAGTCCTCTAGTGAGAGCAGCACTGAGAGTTCGTCGGAGAGC
GAGAGCTCAGATGACTCGGAGGAGGAGCGTGCCAATCGCCTTGCTGAGCTTCAAGAGCAG
CTACGGGCTGTCCACGAGCAGTTGGCTGCCCTCTCACAAGGCCCCATCGCTAAACCAAAG
AAGAAAAAAGACCGAAAGGAGAAAAAGAAAAAGAAGAAATCTGACAAACGGAAAGGCAAA
GGAGGTGCAGATGAGGAAGATAAGCCCAGCAGGCCAGTAAAGTCCAAGCAGTCTCAGTCG
AAGAAGTCCTCCAAGAAATCTTCTGGGGGAGGCAGTGCCCCTAGCAGCAGTGGCACCGCC
ACCACCTCT---------GCCAGCAGCAGCAAGAACTCTAAGAAGGCTCCCAAGACTCTG
CCACCTCTACCGCCCCCTCCAATGTATGACTCTGAGGAAGAGGAGGAGTGTAAGCCGATG
ACCTATGATGAGAAGCGGCAGCTGAGTCTGGACATCAACAAGCTGCCGGGCGAGAAGCTG
GGGCGTGTGGTGCACATTATCCAGTCCAGAGAGCCCTCTCTGCGAGACTCCAACCCAGAG
GAGATTGAGATTGACTTCGAGACCTTGAAGCCATCCACGCTGCGGGAGCTGGAGCGGTAT
GTCATGTCCTGCCTGCGCAAGAAGCCACGCAAACCCTACAGCGACATCTCTGGTGCAATA
AAAAAGGCTGTGGGTAAAACGAAGGAGGAGCTGGCCCTGGAAAAGAAGAGGGAGTTGGAG
AAGCGTTTGCAGGATGTAAGCGGTCAGCTGAATTCTACCAAGAAACCTCCCAAAAAA---
---GCACATGAGAAGGTGGAGTCTGCACAGCAAGTCTCCGTCTCTCGCCTCAGTGCCAGC
AGCAGCAGTTCGGACTCCTCTAGCAGCAGCAGC---TCCAGCTCTTCTGACACCAGTGAC
TCCGACTCCAGC
>Trit_pyg_BRD2
ATGGAGACAACTGCAAATCCGCAATTTAAAAGGTTACCCTCCGAGCCCAGCAATGGGCTG
ATCACCGTCAGC---GGAGACAGCAGCGCCCCTGGAAAGCGCATCCGGAAACCGTCGCTG
CTCTACGAGGACTTCGAGAGCCCCACCATGACCTCCACCGCCCTGCAC------------
---------------CCCACCCCGCAGGTCAACCCGCCGCCCCCGGAGGTGGCCAACCCC
AAGAAGCCGGGCCGCTCCACCAACCAGCTGCAGTACATCCACAAGGTGGTCATCAAGGCG
CTGTGGAAGCACCAGTTCTCCTGGCCCTTCAGGGCGCCTGTGGACGCCGTCAAGCTGGGC
CTGCCGGACTACCACAAGATCATCAAGCAGCCCATGGACATGGGGACCATCCGCAAGCGG
CTGGAGAACAACTACTACTGGAGCGCCAGCGAGTGCATCCAGGACTTCAACACCATGTTC
ACCAACTGCTACATCTACAACAAGCCCACCGACGACATCGTGCTGATGGCGCAGAGCATG
GAGAAGTCCTTCCTGCAGAGGGTGGCGCAGATGCCCCAGGAGGAGCAGGAGTACCCGCTG
CCGGGGCCCCGCAACAAGCAGGTGAAGGCGCGCAGCCCCCCAGCCGTCCCTGTCGGAGGA
GTGACCATGGCTCACCAGGTGCCCGCCGTCTCGTCTGTCTCCCAGACCACC---TTCTAC
CCCAGCGCCCCGCCGGAGATCCCCACTACCGTCCTCAGCGTCTCGCACCCCTCCATCATG
CCAATGCCGATC---------------CCGCTGCTGAAGACGCTGCCAGCTGCC------
------------------------------------CAGAAGGTGCTGCCGATGGCCCCA
CCGGCTGCCAGTAAGAAGAAGGGTGTAAAAAGAAAGGCCGACACCACGACTCCTACTACT
GTCTCTATCATCACA---AGCCGAGACTCCTCCCCCGTCATGACGATCGCAGCCAAGCCG
GCCAAGATCCCGACGCGTCGTGAGAGTGGGCGGCCCATCAAGCCCCCGAAGAAGGACCTG
CCCGACTCGCAGCAGCACCAGACCTCCAAGAAGGTGAAGCTGACGGAGCAGCTGAAGTAC
TGCAACGGCATCCTGAAGGAGCTGCTGTCCAAGAAGCACGCTGCCTACGCCTGGCCCTTC
TACAAGCCTGTGGACGTCACTGCTCTGGGGCTGCACGACTACCACGACATCATCAAGTTC
CCCATGGACCTCAGCACCATCAAGAAGAAAATGGAAAACCGCGAGTACCGCCATGCACAG
GAGTTTGCTGCCCACATCCGCCTAATGTTCTCAAACTGCTACAAGTACAACCCTCCGGAC
CATGACGTGGTGGCGATGGCTCGCAAGCTGCAGGATGTGTTTGAGTTTCGCTATGCCAAG
ATGCCAGATGAGCCAATAGACTTGAATCCACCGGCTGTCTCCTCACAGCCTCCTGTGGTT
GCTATCGAGTCTTCATCAGAGTCCTCTAGTGAGAGCAGCACTGAGAGTTCGTCGGAGAGC
GAGAGCTCAGATGACTCTGAGGAGGAGCGTGCCAATCGCCTAGCCGAGCTTCAAGAGCAG
CTACGGGCTGTCCACGAGCAGTTGGCTGCCCTCTCACAAGGCCCCATCGCTAAACCAAAG
AAGAAAAAAGACCGAAAGGAGAAAAAGAAAAAGAAGAAATCTGACAAACGGAAAGGCAAA
GGAGGCGCAGATGAGGAAGATAAGCCCAGCAGACCAGTAAAGTCCAAGCAGTCTCAGTCT
AAGAAGTCCTCCAAGAAATCTTCTGGGGGAGGCAGTGTCCCTAGCAGCAGTGGCACCGCC
ACCACCTCT---------GCCAGCAGCAGCAAGAACTCTAAGAAGGCTCCCAAGACTCTG
CCACCTCTGCCGCCCCCTCCAATGTATGACTCTGAGGAAGAGGAGGAGTGTAAGCCGATG
ACCTATGATGAGAAGCGGCAGCTGAGCCTGGACATCAATAAGCTGCCGGGCGAGAAGCTG
GGGCGTGTGGTGCACATTATCCAGTCCAGAGAGCCCTCTCTGCGAGACTCCAACCCAGAG
GAGATTGAGATCGACTTCGAGACCTTGAAGCCATCCACGCTGCGGGAGCTGGAGCGGTAT
GTCATGTCCTGCCTGCGCAAGAAGCCGCGCAAACCCTACAGCGACATCTCTGGTGCAATA
AAAAAGGCTGTGGGTAAAACGAAGGAGGAGCTGGCCCTGGAAAAGAAGAGGGAGTTGGAG
AAGCGTTTGCAGGATGTAAGCGGTCAGCTGAACTCTACCAAGAAACCTCCCAAAAAA---
---GCACATGAGAAGGTGGAGTCTGCACAGCAAGTCTCTGTCTCTCGCCTCAGTGCCAGC
AGCAGCAGTTCGGACTCCTCTAGCAGCAGCAGC---TCCAGCTCTTCTGACACCAGTGAC
TCTGACTCCAGC
>Trit_mar_BRD2
ATGGAGACAACCGCAAATCCGCAATTTAAAAGGTTACCCTCCGAGCCCAGCAATGGGCTG
ATCACCGTCAGC---GGAGACAGCAGCGCCCCTGGTAAGCGCATCCGGAAACCGTCGCTG
CTCTACGAGGACTTCGAGAGCCCCACCATGACCTCCACCGCCCTGCAC------------
---------------CCCACCCCGCAGGTCAACCCTCCGCCCCCGGAGGTGGCCAACCCC
AAGAAGCCGGGCCGCTCCACCAACCAGCTGCAGTACATCCACAAGGTGGTCATCAAGGCG
TTGTGGAAGCACCAGTTCTCCTGGCCCTTCAGGGCGCCTGTGGACGCCGTCAAGCTGGGC
CTGCCGGACTACCACAAGATCATCAAGCAGCCTATGGACATGGGGACCATCCGCAAGCGG
CTGGAGAACAACTACTACTGGAGCGCCAGCGAGTGCATCCAGGACTTCAACACCATGTTC
ACCAACTGCTACATCTACAACAAGCCCACCGACGACATCGTGCTGATGGCGCAGAGCATG
GAGAAGTCCTTCCTGCAGAGGGTGGCGCAGATGCCCCAGGAGGAGCAGGAGTACCCGCTG
CCGGGGCCCCGCAACAAGCAGGTGAAGGCGCGCAGCCCCCCAGCCGTCCCTGTCGGAGGA
GTGACCATGGCTCACCAGGTGCCCGCCGTCTCGTCTGTCTCCCAGACCACC---TTCTAC
CCCAGCGCCCCGCCGGAGATCCCCACCACCGTCCTCAGCGTCTCGCACCCCTCCATCATG
CCAATGCCGATC---------------CCGCTGCTGAAGACGCTGCCAGCTGCC------
------------------------------------CAGAAGGTGCTGCCGATGGCCCCA
CCGGCTGCCAGTAAGAAGAAAGGTGTGAAAAGAAAGGCCGACACCACGACCCCTACTACT
GTCTCTATCATCACA---AGCCGAGACTCCTCCCCCGTCATGACGATCGCAGCCAAGCCG
GCCAAGATCCCGACGCGTCGTGAGAGCGGGCGGCCCATCAAGCCCCCGAAGAAGGACCTG
CCCGACTCGCAGCAGCACCAGACCTCCAAGAAGGTGAAGCTGACGGAGCAGCTGAAGTAC
TGCAACGGCATCCTGAAGGAGCTGCTGTCCAAGAAGCACGCTGCCTACGCCTGGCCCTTC
TACAAGCCGGTGGACGTCACTGCTCTGGGGCTGCACGACTACCACGACATCATCAAGTTC
CCCATGGACCTCAGCACCATCAAGAAGAAAATGGAAAACCGCGAGTACCGCCATGCACAG
GAGTTTGCTGCCCACATCCGCCTAATGTTCTCAAACTGCTACAAGTACAACCCTCCGGAC
CATGACGTGGTGGCGATGGCTCGCAAGCTGCAGGATGTGTTTGAGTTTCGCTATGCCAAG
ATGCCAGATGAGCCAATAGACTTGAATCCACCGGCTGTCTCCTCACAGCCTCCTGTGGTT
GCTATCGAGTCTTCATCAGAGTCCTCTAGTGAGAGCAGCACTGAGAGTTCGTCGGAGAGT
GAGAGCTCAGATGACTCGGAGGAGGAGCGTGCCAATCGCCTAGCCGAGCTTCAAGAGCAG
CTACGGGCTGTCCACGAGCAGTTGGCTGCCCTCTCACAAGGCCCCATCGCTAAACCAAAG
AAGAAAAAAGACCGAAAGGAAAAAAAGAAAAAGAAGAAATCTGACAAACGGAAAGGCAAA
GGAGGCGCAGATGAGGAAGATAAGCCCAGCAGACCAGTAAAGTCCAAGCAGTCTCAGTCT
AAGAAGTCCTCCAAGAAATCTTCTGGGGGAGGCAGTGTCCCTAGCAGCAGTGGCACCGCC
ACCACCTCT---------GCCAGCAGCAGCAAGAACTCTAAGAAGGCTCCCAAGACTCTG
CCACCTCTGCCGCCCCCTCCAATGTATGACTCTGAGGAAGAGGAGGAGTGTAAGCCAATG
ACCTATGATGAGAAGCGACAGCTGAGCCTGGACATCAATAAGCTGCCGGGCGAGAAGCTG
GGGCGTGTGGTGCACATTATCCAGTCCAGAGAGCCCTCTCTGCGAGACTCCAACCCAGAG
GAGATTGAGATCGACTTCGAGACCTTGAAGCCATCCACGCTGCGGGAGCTGGAGCGGTAT
GTTATGTCCTGCCTGCGCAAGAAGCCGCGCAAACCCTACAGCGACATCTCTGGTGCAATA
AAAAAGGCTGTGGGTAAAACGAAGGAGGAGCTGGCCCTGGAAAAGAAGAGGGAGTTGGAG
AAGCGTTTGCAGGATGTAAGCGGTCAGCTGAATTCTACCAAGAAACCTCCCAAAAAA---
---GCACATGAGAAGGTGGAGTCTGCACAGCAAGTCTCCGTCTCTCGCCTCAGTGCCAGC
AGCAGCAGTTCGGACTCCTCTAGCAGCAGCAGC---TCCAGCTCTTCTGACACCAGTGAC
TCTGACTCCAGC
>Ich_alp_BRD2
ATGGAGACAACCGTAAATCCGTCATTTAAAAGGTTACCCTCCGAGCCCAGCAATGGGCTG
ATCACCGTCAGC---GGAGACAGCAGCGCCCCTGGAAAGCGCATCCGGAAACCGTCGCTG
CTCTACGAGGACTTCGAGAGCCCCACCATGACCTCCGCCGCCCTGCAC------------
---------------CCCATCCCGCAGGTCAACCCGCCGCCCCCGGAGGTGGCCAACCCG
AAGAAGCCGGGTCGCTCCACCAACCAGCTGCAGTACATCCACAAGGTGGTCATCAAGGCA
CTGTGGAAGCACCAGTTCTCCTGGCCCTTCAGGGCGCCTGTGGACGCCGTCAAGCTGGGC
CTGCCGGATTACCACAAGATCATCAAGCAGCCCATGGACATGGGGACCATCCGTAAGCGT
CTGGAGAACAACTACTACTGGAGCGCCAGCGAGTGCATCCAGGACTTCAACACCATGTTC
ACCAACTGCTACATCTACAACAAGCCCACCGACGACATCGTGCTGATGGCTCAGAGCATG
GAGAAGTCCTTCCTGCAGAGGGTGGCGCAGATGCCCCAGGAGGAGCAGGAGTACCCGCTG
CCGGGGCCCCGCAACAAGCAGGTGAAGGCGCGCAGCCCCCCAGCCGTCCCTGCCGGAGGA
GTGACCATGGCTCACCAGGTGCCCGCCGTCTCGTCCGTCTCCCAGACCACC---TTCTAC
CCCAGTGTCCCGCCGGAGATGCCCACCACCGTCCTCAGCGTCTCCCACCCCTCCATCATG
CCCATGCCGATC---------------CCCCTGCTGAAGACGCTGCCTGCTGCC------
------------------------------------CAGAAAGTGCTGCCGATGGCCCCT
CCAGCAGCCAGCAAGAAGAAAGGTGTGAAAAGAAAGGCCGACACCACGACTCCTACTACT
GTCTCTATCATCACGACAAGCCGAGACTCCTCCCCCGTCATGACGATCGCAGCCAAGCCG
GCCAAGATCCCCACGCGTCGTGAGAGCGGCCGGCCCATCAAGCCCCCGAAGAAGGACCTG
CCCGACTCGCAGCAGCACCAGACCTCCAAGAAGGTGAAGCTGACGGAGCAGCTGAAGTAC
TGCAACGGCATCCTGAAGGAGCTGCTGTCCAAGAAGCACGCTGCCTACGCCTGGCCCTTC
TACAAGCCGGTGGACGTCACTGCCCTGGGGCTGCACGACTACCACGACATCATCAAGTTC
CCCATGGACCTCAGCACGATCAAGAAGAAAATGGAAAACCGCGAGTATCGCCATGCACAG
GAGTTTGCTGCCCACATCCGCCTAATGTTCTCCAACTGCTACAAGTACAACCCTCCGGAC
CATGACGTGGTGGCGATGGCGCGCAAGCTGCAGGATGTGTTTGAATTTCGCTATGCCAAG
ATGCCAGATGAGCCAATAGACTTGAATCCACCGGCTGTCTCCTCACAGCCTCCTATGGTT
GCTATCGAGTCTTCATCGGAGTCCTCCAGTGAGAGCAGCACCGAGAGTTCGTCGGAGAGC
GAGAGCTCAGATGACTCTGAGGAGGAGCGTGCCAATCGCCTGGCCGAGCTTCAAGAGCAG
CTACGGGCTGTCCACGAGCAGTTGGCTGCTCTCTCACAAGGCCCCATCACTAAACCAAAG
AAGAAAAAAGACCGAAAGGAGAAAAAAAAGAAGAAGAAATCTGACAAACGGAAAAGCAAA
GGAGGCGCAGATGAGGAAGATAAGCCCAGCAAGCCAGTGAAGTCCAAGCAGTCTCAGTCA
AAGAAGTCCTCCAAGAAATCTTCTGGGGTAGGCAGTGCCCCTAGCAGCAGTGGCACCGCC
ACCACCTCT---------GCCAGCAGCAGCAAGAACTCTAAAAAGGCTCCCAAGACTCTG
CCACCTCTGCCTCCCCCTCCAATGTATGACTCCGAGGAAGAGGAGGAGTGTAAGCCGATG
ACCTATGATGAGAAGCGGCAGCTGAGTCTGGACATCAACAAGCTGCCAGGCGAGAAGCTG
GGTCGTGTGGTGCATATCATCCAGTCCAGAGAGCCCTCTCTGCGAGACTCCAACCCTGAG
GAGATTGAGATAGACTTTGAGACCTTGAAGCCATCCACGCTGCGGGAGCTGGAGCGGTAT
GTCATGTCCTGCCTGCGCAAGAAGCCGCGCAAACCCTACAGTGACATCTCTGGTGCAATA
AAAAAGGCTGTGGGTAAAACGAAGGAGGAGCTGGCCCTGGAAAAGAAAAGGGAGTTGGAG
AAGCGTTTGCAGGATGTCAGCGGTCAGCTAAACTCTACCAAGAAACCTCCGAAAAAA---
---GCACATGAGAAGGTGGAGTCTGCGCAGCAAGTCTCTGTCTCTCGCCTCAGTGCTAGC
AGCAGCAGTTCGGACTCCTCTAGCAGCAGCAGC---TCCAGCTCTTCTGACACCAGTGAC
TCTGACTCCAGC
>Not_vir_BRD2
ATGGAGACAACTGTAAATCCGCCATTTAAAAGGTTACCCGCCGAGCCCAGCAATGGGCTG
ATCACCGTGAGC---GGAGACAGCAGCGCCCCGGGGAAGCGCATCCGGAAGCCGTCGCTG
CTCTACGAGGACTTCGAGAGCCCCACCATGACATCCGCCGTTCTGCAC------------
---------------CCCAGCCCTCAGGTCAACCCGCCGCCCCCGGAGGTGGTGAACCCC
AAGAAGCCGGGCCGCTCCACCAACCAGCTGCAGTACATCCACAAGGTGGTCATCAAGGCG
CTCTGGAAGCACCAGTTCTCCTGGCCCTTCCGTGCGCCCGTCGACGCAGTCAAGCTGGGC
CTGCCGGATTACCACAAGATCATCAAGCAGCCCATGGACATGGGGACCATTCGCAAGCGG
CTGGAGAACAATTACTACTGGAGCGCCAGCGAGTGCATCCAGGACTTCAACACCATGTTC
ACCAACTGCTACATCTACAACAAGCCCACCGACGACATCGTCCTCATGGCTCAGAGCATG
GAGAAGTCCTTCCTGCAGAGGGTGGCGCAGATGCCCCAGGAGGAGCAGGAGTACCCGCTG
CCGGGCCCCCGCAGCAAGCCGGTGAAGGCGCGCAGCCCCCCAGCGGTCTCTGCCGGAGTA
GTAACCATGGCTCACCAGGTGCCCGCCGTTTCGTCTGTCTCCCACACTACC---TTCTAC
CCCAGTGCCCAGCCAGAGATCCCCACCACCGTCCTCAGCGTGTCTCACCCCTCCATCATG
CCCATGCCAATC---------------CCTATGATGAAGACTCTGCCTGCAGCC------
------------------------------------CAGAAGGTGCTGCCGATGGCACCT
CCGTCTGCCAGTAAG---AAAGGTGTGAAAAGAAAGGCAGACACCACAACTCCTACTACA
GTCTCTATCATCACG---AGCCGAGACTCTTCCCCTGTCATGACCATTGCAGCCAAGCCG
GCCAAGATCCCCACGCGTCGTGAGAGCGGACGGCCCATCAAGCCCCCGAAGAAGGACCTG
CCCGACTCGCAGCAGCATCAGACCTCCAAGAAGGTGAAGCTGACGGAGCAGCTAAAGTAC
TGCAACGGCATCCTGAAGGAACTGCTGTCCAAGAAACATGCTGCCTACGCCTGGCCCTTC
TACAAGCCGGTGGACGTCACTGCCCTGGGGCTGCACGACTATCACGACATCATAAAGTTC
CCCATGGACCTCAGCACTATCAAGAAGAAAATGGAAAACCGCGAGTACCACCATGCACAA
GAGTTTGCTGCCCACATCCGTCTAATGTTCTCCAACTGCTACAAGTACAACCCTCCGGAC
CATGACGTGGTGGCGATGGCTCGCAAGCTGCAGGATGTGTTTGAGTTTCGCTACGCCAAG
ATGCCGGATGAGCCGATAGACTTGAATCCACCGCCTGTCTCCTCACAGCCTCCTGTGGTT
GCTATCGAGTCCTCATCGGAGTCCTCTAGTGAGAGCAGTACTGAAAGTTCGTCGGAGAGT
GAGAGCTCGGATGATTCCGAGGAGGAGCGTGCCAATCGCCTGGCCGAGCTTCAAGAGCAG
CTGCGGGCTGTCCATGAGCAGTTGGCTGCTCTCTCACAAGGCCCCATCTCTAAACCAAAG
AAGAAAAAGGACCGAAAGGAGAAAAAGAAAAAGAAGAAATCTGACAAGCGGAAAGGCAAA
GGAGGTGCAGACGAGGAAGACAAGCCCAGCAAGCCAGCAAAGTCCAAGCAGTCTCAGCCA
AAGAAGTCC---AAGAAAGCTTCTGGGGGAGCCAGTGCACCTAGCAGCAGTGGCACCGCC
ACCACCGCT---------GCCAGCAGCAGCAAGAACTCTAAAAAGGCTCCCAAGACTCTG
CCCCCTCTGCCACCCCCTCCAATGTATGACTCTGAGGAAGAGGAGGAGTGTAAGCCAATG
ACCTATGACGAGAAGCGGCAGCTGAGTCTGGATATCAACAAGCTACCGGGCGAGAAGCTG
GGCCGTGTGGTGCACATAATCCAGTCCAGGGAGCCCTCTCTGCGAGACTCCAACCCCGAG
GAGATTGAGATCGACTTTGAGACCTTGAAGCCATCGACACTGCGGGAGCTGGAGCGGTAC
GTCATGTCCTGCCTGCGCAAGAAACCACGCAAACCCTACAGCGACATCTCTGGTGCAATA
AAAAAGGTTGTGGGTAAAACGAAGGAGGAGCTGGCCCTAGAAAAGAAGCGGGAGTTGGAG
AAGCGTTTGCAGGATGTAAGCGGTCAGCTGAACTCCACCAAGAAACCTCCGAAAAAA---
---GCACATGAGAAGGTGGAATCTGCGCAGCAAGTCTCAGTCTCTCGCCTCAGTGCAAGC
AGCAGCAGTTCGGACTCCTCTAGCAGCAGCAGC---TCCAGCTCTTCTGACACCAGTGAA
TCGGACTCCAGC
>Ommat_oprh_BRD2
ATGGAGACAACCGTAAATCCGTCATTTAAAAGATTACCCTCCGAGCCCAGCAATGGGCTG
ATCACCGTCAGC---GGAGACAGCAGCGCCCCTGGTAAGCGCATCCGGAAACCGTCGCTG
CTCTACGAGGACTTCGAGAGCCCCACCATGACCTCCGCCGCCCTACAC------------
---------------CCCACCCCGCAGGTCAACCCGCCGCCCCCGGAGGTGGCCAACCCC
AAGAAGCCGGGCCGCTCCACCAACCAGCTGCAGTACATCCACAAGGTGGTCATCAAGGCC
CTGTGGAAGCACCAGTTCTCCTGGCCCTTCAGGGCGCCTGTGGATGCCGTCAAGCTGGGC
CTGCCGGATTACCACAAGATCATCAAGCAGCCCATGGACATGGGGACCATCCGCAAGCGC
CTGGAGAACAACTACTATTGGAGCGCCAGCGAGTGCATCCAGGACTTCAACACCATGTTC
ACCAACTGCTACATCTACAACAAGCCCACCGACGACATCGTGCTGATGGCTCAGAGCATG
GAGAAGTCCTTCCTGCAGAGGGTGGCGCAGATGCCCCAGGAGGAGCAGGAGTACCCGCTG
CCGGGGCCCCGCAACAAGCAGGTGAAGGCGCGCAGCCCCCCAGCCGTCCCTGCCGGAGGA
GTGACCATGGCTCACCAGGTGCCCGCCGTCTCGTCCGTCTCCCAGACCACC---TTCTAC
CCCAGTGTTCCGCCGGAGATCCCCACCACCGTCCTCAGCGTCTCCCACCCCTCCATCATG
CCCATGCCGATC---------------CCCCTGCTGAAGACGCTGCCTGCTGCC------
------------------------------------CAGAAGGTGCTGCCGATGGCCCCG
CCAGCTGCCAGCAAG---AAAGGTGTGAAAAGAAAGGCCGACACCACGACTCCTACTACT
GTCTCCATCATCACGACAAGCCGAGACTCCTCCCCCGTCATGACGATCGCAGCCAAGCCG
GCCAAGATCCCCACGCGTCGCGAGAGTGGCCGGCCCATCAAGCCCCCGAAGAAGGACCTG
CCCGACTCGCAGCAGCACCAGACCTCCAAGAAGGTGAAGCTGACGGAGCAGCTGAAGTAC
TGCAACGGCATCCTGAAGGAGCTGCTGTCCAAGAAGCACGCGGCCTACGCCTGGCCCTTC
TACAAGCCGGTGGATGTCACTGCCCTGGGGCTGCACGACTACCACGACATCATCAAGTTC
CCCATGGACCTCAGCACGATCAAGAAGAAAATGGAAAACCGCGAGTACCGCCATGCACAG
GAGTTTGCTGCCCACATCCGCCTAATGTTCTCCAACTGCTACAAGTACAACCCTCCGGAC
CATGACGTGGTGGCGATGGCTCGCAAGCTGCAGGATGTGTTCGAGTTTCGATATGCCAAG
ATGCCAGATGAGCCCATCGACTTGAATCCACCGGCGGTCTCCTCGCTGCCTCCGTTGGTT
GCTATCGAGTCTTCATCGGAGTCCTCCAGTGAGAGCAGCACCGAGAGCTCGTCGGAGAGC
GAGAGCTCGGATGACTCGGAGGAGGAGCGCGCCAATCGCCTGGCCGAGCTTCAGGAGCAG
CTACGGGCTGTCCACGAGCAGTTGGCTGCTCTCTCACAAGGCCCCATCACTAAACCAAAG
AAGAAAAAAGACCGAAAGGAGAAGAAAAAAAAGAAGAAATCTGACAAACGGAAAAGCAAA
GGAGGCGCTGATGAGGAAGATAAGCCCAGCAAGCCAGTGAAGTCCAAGCAGTCTCAGTCA
AAGAAGTCCTCCAAGAAATCTTCTGGGATGGGCAGTGCCCCTAGCAGCAGTGGCACCGCC
ACCACCTCT---------GCCAGCAGC---AAGAACTCTAAAAAGGCTCCCAAAACTCTG
CCACCTCTGCCTCCCCCTCCAATGTATGACTCTGAGGAAGAGGAGGAGTGTAAGCCAATG
ACCTATGATGAGAAGCGGCAGCTGAGTCTGGACATCAACAAGCTACCGGGCGAGAAGCTG
GGTCGTGTGGTGCACATCATCCAGTCCAGGGAGCCCTCTCTGCGAGACTCCAACCCCGAG
GAGATTGAGATCGACTTTGAGACCTTGAAGCCATCCACGCTGCGGGAGCTGGAGCGGTAT
GTCATGTCCTGCCTGCGCAAGAAGCCTCGCAAACCCTACAGTGATATCTCTGGTGCAATA
AAAAAGGCTGTGGGTAAAACGAAGGAGGAGCTGGCCCTGGAAAAGAAGAGGGAGTTGGAG
AAGCGTTTGCAGGATGTAAGCGGTCAGCTGAACTCTACCAAGAAACCTCCGAAAAAA---
---GCACATGAGAAGGTGGAGTCTGCGCAGCAAGTCTCCGTCTCTCGCCTCAGTGCTAGC
AGCAGCAGTTCGGACTCCTCTAGCAGCAGCAGC---TCCAGCTCTTCTGACACCAGTGAC
TCTGACTCCAGC
>Calo_asp_BRD2
ATGGAGACAACCGTAAATCCGCCATTTAAAAGGTTACCCTCCGAGCCCAGCAATGGGCTG
ATCACCGTCAGC---GGAGATAGCAGCGCCCCTGGAAAGCGCATCCGGAAGCCGTCACTG
CTCTACGAGGACTTCGAGAGCCCCACCATGACCTCCGCCGCCCTGCAC------------
---------------CCCACCCCGCAGGTCAACCCGCCGCCCCCGGAGGTGGCCAACCCC
AAGAAGCCGGGNNNNNNNNNNNACCAGCTGCAGTACATCCACAAGGTGGTCATCAAGGCG
CTGTGGAAGCATCAGTTCTCCTGGCCCTTCAGGGCGCCTGTGGACGCCGTCAAGCTGGGC
CTGCCGGATTACCACAAGATCATCAAGCAGCCCATGGACATGGGGACCATCCGCAAGCGG
CTGGAGAACAACTACTACTGGAGCGCCAGCGAGTGCATCCAGGACTTCAACACCATGTTC
ACCAACTGCTACATCTACAACAAGCCCACCGACGACATCGTGCTGATGGCGCAGAGCATG
GAGAAGTCCTTCCTGCAGAGGGTGGCTCAGATGCCCCAGGAGGAGCAGGAGTACCCGCTG
CCGGGACCCCGCAACAAGCAGGTGAAGGCGCGCAGCCCCCCAGCCGTCCCTGTCGGAGGA
GTGACCATGGCCCACCAGGTGCCCGCCGTCTCGTCTGTCTCTCAGACCACC---TTCTAC
CCCAGCGCCCCGCCGGAGATCCCCACCACCGTCCTCAGCGTCTCCCACCCCTCCATCATG
CCCATGCCGATC---------------CCCCTGCTGAAGACGCTGCCTGCTGCC------
------------------------------------CAGAAGGTGCTGCCGATGGCCCCG
CCGGCTGCCAGTAAG---AAAGGTGTGAAAAGAAAGGCCGACACCACGACTCCTACTACT
GTCTCTATCATCACGACAAGCCGAGACTCCTCCCCCGTCATGACGATCGCAGCCAAGCCG
GCCAAGATCCCCACGCGCCGTGAGAGCGGGCGGCCCATCAAGCCCCCGAAGAAGGACCTG
CCCGACTCGCAGCAGCACCAGACTTCCAAGAAGGTGAAGCTGACGGAGCAGCTGAAGTAC
TGCAACGGCATCCTGAAGGAGCTACTGTCCAAGAAGCACGCTGCCTACGCCTGGCCCTTC
TACAAGCCGGTGGACGTCACAGCCCTGGGGCTGCACGACTACCACGACATCATCAAGTTC
CCCATGGACCTCAGCACGATCAAGAAGAAAATGGAAAACCGCGAGTACCACCATGCACAG
GAGTTTGCTGCCCACATCCGCCTAATGTTCTCCAACTGCTACAAGTACAACCCTCCGGAC
CATGACGTGNNNNNNNNNNNNNNNNNNNNNNNNNNNNNNNNNNNNNNNNNNNNNNNNNNN
NNNNNNNNNNNNNNNNNNNNNNNNNNNNNNNNNNNNNNNNNNNNNNNNNNNNNNNNNNNN
NNNNNNNNNTCTTCATCAGAGTCCTCTAGTGAGAGCAGCACTGAGAGTTCGTCGGAGAGC
GAAAGCTCAGATGACTCCGAGGAGGAGCGTGCCAATCGCCTTGCCGAGCTTCAAGAGCAG
CTACGGGCTGTCCACGAGCAGTTGGCTGCCCTCTCGCAAGGCCCCATCGCTAAACCAAAG
AAGAAAAAAGACCGAAAGGAGAAAAAGAAAAAGAAGAAATCTGACAAACGGAAAAGCAAA
GGAGGCGCAGATGAGGAAGAGAAGCCCAGCAGGCCAGTAAAGTCCAAGCAGTCTCAGTCA
AAGAAGTCCTCCAAGAAATCTTCTGGGGGAGGGAGTGCCCCTAGCAGCAGTGGCACCGCC
ACCACCTCT---------GCCAGCANNNNNNNNNNNNNNNNNNNNNNNNNNNNNNNNNNN
NNNNNNNNNNNNNNNNNNNNNNNNNNNNNNNNNNNNNNNNNNNNNNNNNNNNNNNNNNNN
NNNNNNNNNNNNNNNNNNNNNNNNNNNNNNNNNNNNNNNNNNNNNNNNNNNNNNNNNNNN
NNNNNNNNNNNNNNNNNNNNNNNNNNNNNNNNNNNNNNNNNNNNNNNNNNNNNNNNNNNN
NNNNNNNNNNNNNNNNNNNNNNNCTTGAAGCCATCCACGCTGCGGGAGCTGGAGCGGTAT
GTCATGTCCTGCCTGCGCAAGAAGCCGCGCAAACCCTACAGCGACATCTCTGGTGCAATA
AAAAAGGCTGTGGGTAAAACGAAGGAGGAGCTGGCCCTGGAAAAGAAGAGGGAGTTGGAG
AAGCGTTTGCAGGATGTAAGCGGTCAGCTGAACTCTACCAAGAAACCTCCGAAAAAA---
---GCACATGAGAAGGTGGAGTCTGCGCAGCAAGTTACCGTCTCTCGCCTCAGTGCCAGC
AGTAGCAGTTCGGACTCCTCTAGCAGCAGCAGC---TCCAGCTCTTCTGACACCAGTGAC
TCTGACTCCAGC
>Chio_lus_BRD2
ATGGAAACAACCGCAAATTCGCCATTTAAAAGGTTACCAGGGGAGGCCGGCAATGGGCTG
ATCGCCGTCAGC---GGAGACAGCAGCGCCCCGGGGAAGCGCATCCGGAAGCCGTCGCTG
CTCTACGAGGACTTCGAGAGCCCCACCATGACCTCGTCCGCCTTGCAC------------
---------------GCCACCCCGCAGGTCAACCCTCCGCCCCCGGAGGTGCTGAACCCC
AAGAAGCCGGGCCGCTCCACCAACCAGCTGCAGTACATCCACAAGGTGGTCATCAAGGCG
CTCTGGAAGCACCAGTTCTCCTGGCCCTTTCGAGCGCCCGTCGATGCCGTCAAGCTGGGC
CTGCCGGATTACCACAAGATCATCAAGCAGCCCATGGACATGGGCACCATCCGCAAGCGG
CTGGAGAACAACTACTACTGGAGCGCGAGCGAGTGCATCCAGGACTTCAACACAATGTTC
ACCAACTGCTACATCTACAACAAGCCCACCGACGACATCGTGCTGATGGCGCAGAGCATG
GAGAAGTCCTTCCTGCAGAGAGTGGCGCAGATGCCCCCGGAGGAGCAGGAGTACCCGCTG
CCCGGGCCCCGCAGCAAGCACGGCAAGGCGCGCAGCCCTCCAGCCCTGCCCGCCGGA---
GTGACCCTGGCTCACCAGGTGCCCGCCGTATCGTCCGTCTCGCAGACCCCC---TTCTAT
CCCAGCGCCCCCCTGGAGATCGCCACGACGGTGCTGAGCGTCTCCCACTCCTCCATCCTG
CCCATGCCTATC---------------CCCGTGATGAAGACGCTGCCTGCTGCC------
------------------------------------CAGAAGGTGCTGCCCATGGCGCCT
CCGGCTGCCAGTAAGAAGAAAGGTGTGAAAAGAAAAGCAGACACCACGACTCCTACTACA
GTTTCCATCATCACA---AGTCGCGACTCCTCCCCCGTCATGACTATTGCAGCCAAGCCA
GCCAAGATTCCCACTCGTCGCGAGAGCGGGCGGCCTATCAAGCCCCCGAAGAAAGACCTT
CCTGACTCCCAGCAGCATCAGACCTCCAAGAAGGTGAAGTTGACGGAGCAGCTCAAGTAC
TGTAATGGCATCCTGAAGGAGCTGTTGTCGAAGAAGCATGCGGCCTACGCCTGGCCCTTC
TACAAGCCTGTGGATGTCTCTGCCCTCGGGCTGCACGACTACCATGAGATCATAAAGTTC
CCCATGGATCTCAGCACCATCAAGAAGAAAATGGAAAACCGCGAGTATCACCATGCACAG
GAGTTTGCTGCCCACATACGCTTAATGTTCTCCAACTGCTACAAGTACAATCCTCCAGAT
CATGACGTGGTGGCAATGGCCCGCAAGCTGCAGGATGTGTTCGAGTTTCGATATGCCAAG
ATGCCTGATGAGCCGATAGACTTGAAGCCGCCGTCTGTCTCCTCGCAGCCTCCTGTGGTT
GCTATTGAGTCCTCGTCTGAGTCTTCTAGTGAGAGCAGTAGTGAAAGTTCGTCTGAGAGC
GAGAGCTCGGATGACTCTGAGGAGGAGCGCGCCAATCGCCTGGCCGAGCTTCAAGAGCAG
CTGCGAGCTGTTCATGAGCAGTTGGCTGCCCTCTCACAGGGCCCCATCTCTAAACCAAAG
AAGAAAAAGGATCGTAAGGACAAAAAGAAAAAGAAGAAATCTGACAAGCGGAAAGGCAAA
GGAGGCGCAGATGAGGACGACAAGCCCAGCAAGCCAGCCAAGTCAAAGCAGTCGCAGTCC
AAGAAGTCCTCCAAGAAAGCTTCCGGGGGAGCCAGTGCCCCTAGCAGCAGTGGCACCTCA
ACCACCACA---------ACCAGCAGC---AAGAACTCTAAAAAGGCTCCCAAGACTCTG
CCCCCTCTACCACCCCCTCCAATGTATGACTCTGAGGAAGAGGAGGAGTGTAAACCGATG
AGCTATGACGAGAAGCGGCAGCTGAGCCTGGATATCAACAAACTGCCAGGTGAGAAGCTG
GGCCGTGTGGTGCACATCATCCAGTCGAGGGAGCCCTCTCTGCGAGACTCTAATCCAGAG
GAGATTGAAATAGACTTTGAGACATTGAAACCATCCACGTTGCGGGAGCTGGAGCGGTAC
GTCATGTCCTGCCTGCGCAAGAAACCTCGCAAACCCTATAGTGATATATCTGGTGCAATA
AAAAAGGCTGTGGGTAAGACTAAGGAGGAGCTGGCACTGGAGAAGAAGCGGGAGCTGGAG
AAGCGTTTGCAGGATGTAAGCGGTCAGCTGAACTCTACCAAGAAACCCCCGAAAAAA---
---GCACATGAGAAAGTGGAATCTGTGCAACAAGTCTCCGTCTCTCGACTCAGTGCAAGC
AGTAGCAGTTCGGACTCTTCTAGCAGCAGCAGC---TCCAGTTCTTCAGACACAAGTGAC
TCTGACTCTAGC
>Sal_sal_BRD2
ATGGAAACAACCGTAAATTCGCTATTTAAAAGGTTACCAGGGGAGCCCGGCAATGGGCTG
ATCGCCGTCAGC---GGAGACAGCAGCGCCCCGGGAAAGCGCATCCGTAAGCCGTCGCTG
CTCTACGAGGACTTCGAGAGCCCCACCATGACCTCGTCCGCCCTGCAC------------
---------------GCCACCCCGCAGGTCAACCCGCCGCCCCCGGAGGTTCTGAACCTC
AAGAAGCCGGGCCGCTCTACCACCCAGCTGCAGTACATCCACAAGGTGGTCATAAAGGCG
CTGTGGAAGCACCAGTTTTCGTGGCCCTTCCGGGCTCCCGTCGATGCCGTCAAGCTGGGC
CTGCCGGATTACCACAAGATCATCAAACAGCCCATGGACATGGGGACCATCCGCAAGCGG
CTGGAGAACAACTACTACTGGAGCGCGAGCGAGTGCGTCCAGGACTTCAACACCATGTTC
ACCAACTGCTACATCTACAACAAGCCCACCGATGACATCGTGCTCATGGCGCAGAGCATG
GAGAAGTCCTTCCTGCAGAGAGTGGCGCAGATGCCCCCGGAGGAGCAGGAGTACCCCCTG
CCCGGCCCCCGAAGCAAGCACGGGAAGGCGCGCAGCCCTCCAGCTGTCCCTGCCGGAGGA
GTGACTATGGCTCACCAGGTGCCCGCCGTCTCGTCCGTCTCTCAAACCACC---TTCTAC
CCCAGCGCCCCGCTGGAGATAGCCACGACAGTCCTCAGTGTCTCCCACCCCTCCATCATG
CCAATGCCCATT---------------CCCATGATGAAGACGCTGCCTGCTGCC------
------------------------------------CAGAAGGTACTGCCGATGGCGCCA
CCGTCTTCCAGTAAGAAGAAAGGTGTGAAAAGAAAAGCGGACACCACGACTCCGACTACA
GTTTCCATCATCACA---AGTCGAGATTCGTCCCCCGTCATGACTATTGCAGCCAAGCCA
GCCAAGATTCCCACACGTCGTGAGAGCGGCCGCCCCATCAAGCCCCCGAAGAAAGACCTT
CCCGACTCCCAGCAGCATCAGACCTCGAAGAAGGTGAAGCTGACGGAACAGCTCAAGTAC
TGCAATGGGATCCTGAAGGAGCTGTTGTCGAAGAAACACGCGGCCTATGCCTGGCCCTTC
TACAAACCCGTGGATGTGTCTGCCCTTGGGCTGCACGACTACCACGAGATCATCAAGTTT
CCCATGGATCTCAGCACCATTAAGAAGAAAATGGAAAACCGCGAGTACCACCATGCACAG
GAGTTTGCTGCCCACATCCGCTTAATGTTCTCCAACTGCTACAAGTACAACCCTCCAGAT
CATGACGTGGTGGCAATGGCTCGCAAGCTGCAGGATGTGTTTGAGTTTCGATACGCCAAG
ATGCCCGATGAGCCGATAGACTTGAAGCCACCATCTGTCTCCTCACACCCTCCTGTAGTT
GCTATTGAGTCGTCATCGGAGTCCTCTAGTGAGAGCAGTAGTGAGAGTTCGTCGGAGAGC
GAGAGCTCTGATGACTCTGAGGAGGAGCGTGCCAATCGCCTGGCCGAGCTTCAAGAGCAG
CTGCGGGCTGTCCATGAGCAGTTGGCTGCCCTCTCACAAGGCCCCATCTCTAAACCAAAG
AAGAAAAAGGATCGCAAGGACAAAAAGAAAAAGAAGAAATCTGACAAGCGGAAAGGCAAA
GGAGGCGCAGATGAGGAAGACAAGCCCAGCAAGCCAGCAAAGTCCAAGCAGTCTCAGTCA
AAGAAGTCCTCCAAGAAAGCTTCTGGGGGTGCCAGTGCCCCTAGCAGCAGTGGCACCTCA
ACCACCACA---------ACCAGCAGCAGCAAGAACTCTAAAAAGGCTCCCAAGACTCTG
CCCCCTCTTCCACCCCCTCCAATGTATGACTCTGAGGAAGAGGAGGAGTGTAAACCGATG
AGCTATGACGAGAAGCGGCAGCTGAGCCTGGATATCAACAAGCTGCCAGGTGAGAAGCTG
GGCCGTGTGGTGCACATCATCCAGTCAAGAGAGCCCTCTCTGCGAGACTCTAACCCAGAA
GAGATTGAAATAGACTTTGAGACATTGAAACCATCCACGTTGCGGGAGCTGGAGCGGTAC
GTCATGTCTTGCCTGCGCAAGAAACCTCGCAAACCCTATAGTGATATCTCTGGTGCAATA
AAAAAGGCTGTGGGTAAAACGAAGGAGGAGCTGGCCCTGGAGAAGAAGCGGGAGCTGGAG
AAGCGTTTGCAGGATGTGAGCGGGCAGCTGAACTCTACCAAGAAACCCCCGAAAAAA---
---GCACATGAGAAAGTGGAATCTGCGCAGCAAGTCTCCGTCTCTCGACTCAGTGCAAGC
AGTAGCAGTTCGGACTCATCTAGCAGCAGCAGC---TCTAGTTCTTCCGACACCAGTGAC
TCAGACTCTAGC
>Cyn_pyr_BRD2
ATGGAGACAACCGTAAATCCGCAATTTAAAAGGTTACCCTCCGAGCCCAACAATGGGCTG
ATCACCGTCAGC---GGAGACAGCAGCGCCCCCGGGAAGCGCATCCGGAAGCCTTCGCTG
CTCTACGAGGACTTCGAGAGCCCCACCATGACCTCCGCCGCCCTGCAC------------
---------------CCCACCCCGCAGGTCAACCCGCCGCCCCCGGAGGTGGCCAACCCC
AAGAAGCCGGGCCGCTCCACCAACCAGCTGCAGTACATCCACAAGGTGGTCATCAAGGCG
CTGTGGAAGCACCAGTTCTCCTGGCCCTTCAGGGCGCCTGTGGACGCTGTCAAGCTGGGC
CTGCCGGACTACCACAAGATCATCAAGCAGCCCATGGACATGGGCACCATCCGCAAGCGG
CTGGAGAACAACTACTACTGGAGCGCCAGCGAGTGCATCCAGGACTTCAACACCATGTTC
ACCAACTGCTACATCTACAACAAGCCCACCGACGACATCGTGCTGATGGCGCAGAGCATG
GAGAAGTCCTTCCTGCAGAGGGTGGCGCAGATGCCCCCGGAGGAGCAGGAGTACCCGCTG
CCGGGGCCCCGCAACAAGCAGGTGAAGGCGCGCAGCCCCCCAGCCGTCCCTGCCGGAGGA
GTGACCATGGCTCACCAGGTGCCCGCTGTCTCGTCCGTCTCCCAGACCACC---TTCTAC
CCCAGCGCCCCGCCGGAGATCCCTACCACCGTCCTCAGCGTCTCTCACCCCTCCATCATG
CCCATGCCGATC---------------CCCCTGCTGAAGACGCTGCCTGCTGCC------
------------------------------------CAGAAGGTGCTGCCGATGGCCCCG
CCGGCTGCCAGTAAGAAGAAAGGTGTGAAAAGGAAGGCAGACACCACGACTCCTACTACT
GTCTCTATCATCACA---AGCAGAGACTCCTCCCCCGTCATGACGATCGCAGCCAAGCCA
GCCAAGATCCCCACGCGTCGTGAAAGCGGGCGGCCCATCAAGCCCCCGAAGAAGGACCTG
CCCGACTCGCAGCAGCACCAGACCTCCAAGAAGGTCAAGCTGACTGAGCAGCTGAAGTAC
TGCAACGGCATCCTGAAGGAGCTGCTGTCCAAGAAGCACGCTGCCTATGCCTGGCCCTTC
TACAAGCCGGTAGACGTCACTGCCCTGGGGCTGCACGACTACCACGACATCATAAAGTTC
CCCATGGACCTCAGCACAATCAAGAAGAAAATGGAAAACCGTGAGTACCACCATGCACAG
GAGTTTGCTGCCCACATCCGCCTAATGTTCTCCAACTGCTACAAGTACAACCCTCCGGAC
CATGACGTGGTTGCGATGGCTCGCAAGCTGCAGGATGTGTTTGAGTTTCGATATGCCAAG
ATGCCAGATGAGCCAATAGACTTGAATCCACCGGCTGTCTCCTCACAGCCTCCTTTGGTT
GCTATAGAGTCTTCATCAGAGTCCTCTAGTGAGAGCAGCACCGAGAGTTCGTCGGAGAGC
GAGAGCTCAGATGACTCCGAGGAGGAGCGTGCCAATCGCCTGGCCGAGCTTCAAGAGCAG
CTACGCGCTGTCCACGAGCAGTTGGCTGCTCTCTCACAAGGCCCCATCGCTAAACCAAAG
AAGAAAAAAGACCGAAAGGAGAAAAAGAAAAAGAAGAAATCTGACAAACGGAAAAGTAAA
GGAGGCGCAGATGAGGAAGATAAGCCCAGCAAGCCAGCAAAGTCCAAGCAGTCTCAGTCA
AAGAAGTCCTCCAAGAAATCTTCTGGGGGAGCCAGTGCCCCTAGCAGCAGTGGCACCGCC
GCCACCACC------GCTGCCAGCAGCAGCAAGAACTCTAAGAAGGCTCCCAAGACTCTG
CCACCTCTGCCGCCCCCTCCAATGTATGACTCTGAGGAAGAGGAGGAGTGTAAGCCAATG
ACCTATGACGAAAAGCGGCAGCTGAGTCTGGACATCAACAAGTTGCCAGGTGAGAAGCTG
GGACGTGTGGTGCACATCATCCAGTCCAGAGAGCCCTCTCTGCGAGACTCCAACCCCGAG
GAGATTGAGATAGACTTCGAGACCTTGAAGCCATCCACACTGCGGGAGCTGGAGCGGTAC
GTCATGTCCTGCCTGCGCAAGAAGCCACGCAAACCATACAGCGACATCACTGGTGCAATA
AAAAAGGCTGTTGGTAAAACGAAGGAGGAGCTGGCCCTCGAAAAGAAGAGGGAATTGGAG
AAGCGTTTGCAGGATGTAAGCGGTCAGCTGAACTCCACCAAGAAACCGCCGAAAAAA---
---GCACATGAGAAGGTGGAGTCTGCACAGCAAGTCTCTGTCTCTCGCCTCAGTGCCAGC
AGCAGCAGTTCAGACTCCTCTAGCAGCAGCAGC---TCCAGCTCTTCCGACACCAGTGAC
TCGGACTCCAGC
>Cyn_cya_BRD2
ATGGAGACAACCGTAAATCCGCAATTTAAAAGGTTACCCTCCGAGCCCAACAATGGGCTG
ATCACCGTCAGC---GGAGACAGCAGCGCCCCCGGGAAGCGCATCCGGAAGCCTTCGCTG
CTCTACGAGGACTTCGAGAGCCCCACCATGACCTCCGCCGCCCTGCAC------------
---------------CCCACCCCGCAGGTCAACCCGCCGCCCCCAGAGGTGGCCAACCCA
AAGAAGCCGGGCCGCTCCACCAACCAGCTGCAGTACATCCACAAGGTGGTCATCAAGGCG
CTGTGGAAGCACCAGTTCTCCTGGCCCTTCAGGGCGCCTGTGGACGCTGTCAAGCTGGGC
CTGCCGGACTACCACAAGATCATCAAGCAGCCCATGGACATGGGCACCATCCGCAAGCGG
CTGGAGAACAACTACTACTGGAGCGCCAGCGAGTGCATCCAGGACTTTAACACCATGTTC
ACCAACTGCTACATCTACAACAAGCCCACCGACGACATCGTGCTGATGGCGCAGAGCATG
GAGAAGTCCTTCCTGCAGAGGGTGGCGCAGATGCCCCCGGAGGAGCAGGAGTACCCGCTG
CCGGGGCCCCGCAACAAGCAGGTGAAGGCGCGCAGCCCCCCAGCCGTCCCTGCCGGAGGA
GTGACCATGGCTCATCAGGTGCCCGCTGTCTCGTCCGTCTCCCAGACCACC---TTCTAC
CCCAGCGCCCCGCCGGAGATCCCCACCACCGTCCTTAACGTCTCCCACCCCTCCATCATG
CCCATGCCGATC---------------CCCCTGCTGAAGACGCTGCCTGCTGCC------
------------------------------------CAGAAGGTGCTGCCGATGGCCCCG
CCGGCTGCCAGTAAG---AAAGGTGTGAAAAGAAAGGCAGACACCACGACTCCTACTACT
GTCTCTATCATCACA---AGCCGAGACTCCTCCCCCGTCATGACGATCGCAGCCAAGCCA
GCCAAGATCCCCACGCGTCGTGAAAGCGGGCGGCCCATCAAGCCCCCGAAGAAGGACCTG
CCCGACTCGCAGCAGCACCAGACCTCCAAGAAGGTCAAGCTGACTGAGCAGCTGAAGTAC
TGCAACGGCATCCTGAAGGAGCTGCTGTCCAAGAAGCACGCTGCCTATGCCTGGCCCTTC
TACAAGCCGGTGGATGTCACTGCCCTGGGGCTGCACGACTACCACGACATCATAAAGTTC
CCCATGGACCTCAGCACAATCAAGAAGAAAATGGAAAACCGCGAGTACCACCATGCACAG
GAGTTTGCTGCCCACATCCGCCTAATGTTCTCCAACTGCTACAAGTACAACCCTCCGGAC
CATGACGTGGTGGCGATGGCTCGCAAGCTGCAGGATGTGTTTGAGTTTCGATATGCCAAG
ATGCCAGATGAGCCAATAGACTTGAATCCACCGGCTGTCTCCTCACAGCCTCCTTTGGTT
GCTATAGAGTCTTCATCAGAGTCCTCTAGTGAGAGCAGCACCGAGAGTTCGTCGGAGAGC
GAGAGCTCAGATGACTCCGAGGAGGAGCGTGCCAATCGCCTGGCCGAGCTTCAAGAGCAG
CTACGCGCGGTCCACGAGCAGTTGGCTGCTCTCTCACAAGGCCCCATCGCTAAACCAAAG
AAGAAAAAAGACCGAAAGGAGAAAAAGAAAAAGAAGAAATCTGACAAACGGAAAAGTAAA
GCAGGCGCAGATGAGGAAGATAAGCCCAGCAAGCCAGCAAAGTCCAAGCAGTCTCAGTCA
AAGAAGTCCTCCAAGAAATCTTCTGGGGGAGCCAGTGCCCCTAGCAGCAGTGGCACCGCC
GCCACCACC------GCTGCCAGCAGCAGCAAGAACTCTAAGAAGGCTCCCAAGACTCTG
CCACCTCTGCCGCCCCCTCCAATGTATGACTCTGAGGAAGAGGAGGAGTGTAAGCCGATG
ACCTATGACGAAAAGCGGCAGCTGAGTCTGGACATCAACAAGCTGCCAGGCGAGAAACTG
GGACGTGTGGTGCACATCATCCAGTCCAGAGAGCCCTCTCTGCGAGACTCCAACCCCGAG
GAGATTGAGATAGACTTCGAGACCTTGAAGCCATCCACACTGCGGGAGCTGGAGCGGTAC
GTCATGTCCTGTCTGCGCAAGAAGCCACGCAAACCATACAGCGACATCACTGGTGCAATA
AAAAAGGCTGTTGGTAAAACGAAGGAGGAGCTGGCCCTGGAAAAAAAGAGGGAATTGGAG
AAGCGTTTGCAGGATGTAAGCGGTCAGCTGAACTCTACCAAGAAACCGCCGAAAAAA---
---GCACATGAGAAGGTGGAGTCTGCGCAGCAAGTCTCTGTCTCTCGCCTCAGTGCCAGC
AGCAGCAGTTCAGACTCCTCTAGCAGCAGCAGC---TCCAGCTCTTCCGACACCAGTGAC
TCGGACTCCAGC
>Pleur_wal_BRD2
ATGGAGACAACCGTGAACCCGCCATTTAAAAGGTTACCAGCCGAGCCCGGCAATGGGCTG
ATCGCCGTTAGC---GGAGACAGCAGCGCCCCGGGGAAGCGCATCCGGAAGCCGTCGCTA
CTCTACGAGGACTTCGAGAGCCCCACCATGACCTCCGCCGCCCTGCAC------------
---------------CCCACCCCGCAGGTCAACCCGCCGCCCCCGGAGGTGCTGAACCCC
AAGAAGCCGGGCCGCTCCACCAACCAGCTGCAGTACATCCACAAGGTGGTCATCAAGGCG
CTCTGGAAGCACCAGTTCTCCTGGCCCTTCCGGGCGCCCGTCGACGCTGTCAAGCTGGGC
CTGCCGGACTACCACAAGATCATCAAGCAGCCCATGGACATGGGAACCATCCGCAAGCGG
CTGGAGAACAACTACTATTGGAGCGCCAGCGAGTGCATCCAGGACTTCAACACCATGTTC
ACCAACTGCTACATCTACAACAAGCCCACCGACGACATCGTCCTGATGGCCCAGAGCATG
GAAAAGTCCTTCCTTCAGAGGGTGGCGCAGATGCCGCAGGAAGAACAGGAGTACCCACTG
CCGGGGCCCCGCAGCAAGCAGGTGAAGGCGCGCAGCCCTTCAGCCGTCCCAATCGGAGGG
CTGACCATGGCTCACCAGGTGCCCGCCGTCTCGTCCGTCTCCCAGGCCACC---TTCTAC
CCCAGCGCCCCCGCGGAGATCCCCACCACGGTCCTCAGCGTCTCTCATCCCTCCATCATG
CCCATGCCGATG---------------CCCATGATGAAAACGCTTCCTGCTGCC------
------------------------------------CAGAAGGTTCTGCCCATGGCACCG
CCGTCTGCCAGTAAG---AAAGGTGTGAAGAGAAAGGCCGACACCACGACTCCCACCACA
GTTTCCATCATCACGACGAGCCGGGACTCCTCCCCCGTCATGACCATCGCGGCCAAGCCG
GCCAAGATCCCCACGCGTCGGGAGAGCGGCCGGCCCATCAAGCCCCCGAAGAAGGACCTG
CCTGACTCGCAGCAGCACCAGACCTCCAAGAAGGTGAAGCTGACGGAGCAGCTGAAGTAC
TGCAACGGCATCCTTAAGGAGCTGCTGTCCAAGAAGCATGCTGCCTACGCCTGGCCCTTC
TACAAGCCGGTGGACGTGACTGCCCTGGGGCTGCATGACTATCATGACATCATCAAATTC
CCGATGGACCTCAGCACCATCAAGAAGAAAATGGAGAACCGAGAATACCACCACGCGCAG
GAGTTTGCTGCCCACATCCGCTTGATGTTCTCAAACTGCTACAAGTACAACCCTCCGGAC
CACGACGTGGTGGCGATGGCTCGCAAGCTGCAGGATGTGTTCGAGTTCCGCTACGCCAAG
ATGCCAGACGAGCCGATAGACTTGAATCCACCATCTGTCTCCTCGCTGCCTCCTGTAGTT
GCTGTCGAGTCCTCCTCGGAGTCCTCTAGTGAGAGCAGCTCTGAAAGTTCATCGGAGAGC
GAGAGCTCTGATGACTCGGAGGAGGAGCGTGCCAATCGCCTAGCCGAACTTCAAGAACAG
CTACGGGCCGTCCATGAGCAGTTGGCTGCTCTCTCGCAAGGCCCCATCTCTAAACCAAAG
AAGAAAAAGGACCGAAAGGAGAAAAAGAAAAAAAAGAAATCTGACAAACGGAAAGGCAAA
GGAGGCGCTGACGAGGAAGACAAGCCTAGCAAGCCAGTGAAGTCCAAGCAGTCGCAGTCC
AAGAAGTCCTCCAAGAAGGCTTCTGGGGGGGGCAGTGCCCCCAGCAGCAGTGGCACTGCG
ACCAGCGCC---------GCCAGCAGCAGCAAGAACTCTAAGAAGGCTCCTAAGTCTCTG
CCTCCCCTGCCGCCCCCTCCAATGTATGACTCTGAGGAAGAGGAGGAGTGCAAACCGATG
ACCTATGACGAGAAGCGGCAGCTGAGCCTGGACATCAACAAGCTGCCAGGAGAAAAGCTG
GGCCGGGTAGTGCACATCATCCAGTCCAGAGAGCCCTCCCTGCGAGACTCCAACCCTGAG
GAAATTGAGATCGACTTTGAGACGCTGAAGCCATCCACGCTGCGGGAGCTGGAGCGGTAC
GTCATGTCCTGCCTGCGCAAGAAGCCTCGCAAGCCCTACAGCGATATCTCTGGTGCAATT
AAGAAGGCTGTCGGTAAAACGAAGGAAGAGCTGGCCCTGGAAAAGAAGCGGGAGTTAGAG
AAGCGATTGCAGGATGTAAGCGGCCAGCTAAACTCTACCAAGAAACCTCCGAAAAAA---
---GCCCATGAAAAGGTGGAGTCTGCGCAGCAAGTCTCCGTCTCTCGGCTCAGTGCCAGC
AGCAGCAGCTCGGACTCTTCCAGCAGCAGCAGC---TCCAGCTCTTCTGACACCAGTGAC
TCTGACTCCAGC
>Tyl_wen_BRD2
ATGGAGACAACCGTGAACCCGCCATTTAAAAGGTTACCAGCCGAGCCGGGCAATGGGCTG
ATCGCCGTCAGC---GGAGACAGCAGCGCCCCGGGGAAGCGCATCCGGAAGCCGTCGCTG
CTCTACGAGGACTTCGAGAGCCCCACCATGACCTCCGCCGCCCTGCAC------------
---------------CCCACCCCGCAGGTCAACCCGCCGCCCCCGGAGGTGCTGAACCCC
AAGAAGCCGGGCCGCTCCACCAACCAGCTGCAGTACATCCACAAGGTGGTCATCAAGGCG
CTCTGGAAGCACCAGTTCTCCTGGCCCTTCCGGGCGCCCGTCGACGCTGTCAGGCTGGGC
CTGCCGGACTACCACAAGATCATCAAGCAGCCCATGGACATGGGAACCATCCGCAAGCGG
CTGGAGAACAACTACTACTGGAGCGCCAGCGAGTGTATCCAGGACTTCAACACCATGTTC
ACCAACTGCTACATCTACAACAAGCCCACCGACGACATCGTCCTGATGGCCCAGAGCATG
GAAAAGTCCTTCCTTCAGAGGGTGGCGCAGATGCCGCAGGAGGAGCAGGAGTACCCGCTG
CCGGGCCCCCGCAGCAAGCAGGTGAAGGCGCGCAGCCCTCCAGCTGTCCCAACCGGAGGG
CTGACTATGGCTCACCAGGTGCCCGCAGTCTCGTCCGTTTCCCAGGCCACC---TTCTAC
CCCAGCACCCCTGCGGAGATCCCCACCACGGTCCTCAGCGTCTCTCATCCCTCCATCATG
CCCATGCCGATG---------------CCCTTGATGAAAACGCTGCCTGCGGCC------
------------------------------------CAGAAGGTACTGCCTATGGCACCG
CCGTCTGCCAGTAAGAAGAAAGGTGTGAAGAGAAAGGCCGACACCACGACTCCTACGACA
GTTTCCATCATCACGACGAGCCGGGACTCCTCCCCTGTCATGACCATCGCCGCCAAGCCG
GCCAAGATCCCCACGCGTCGGGAGAGCGGCCGGCCTATCAAGCCCCCGAAGAAGGACCTG
CCCGACTCGCAGCAGCACCAGACCTCCAAGAAGGTGAAGCTGACGGAGCAGCTGAAGTAC
TGCAACGGCATCCTGAAGGAGCTGCTGTCCAAGAAGCACGCCGCCTACGCCTGGCCCTTT
TACAAGCCGGTGGACGTGACCGCCCTGGGGCTGCACGACTATCACGACATCATCAAGTTC
CCCATGGACCTCAGCACCATCAAGAAGAAAATGGAGAACCGCGAGTACCACCACGCGCAG
GAGTTTGCTGCCCACATCCGCTTGATGTTCTCAAACTGCTACAAGTACAACCCTCCGGAC
CACGACGTGGTGGCGATGGCTCGCAAGCTGCAGGATGTGTTCGAGTTCCGCTACGCCAAG
ATGCCAGATGAGCCGATAGACTTGCATCCACCGCCTGTCTCCTCGCTGCCTCCTGTGGTT
GCCATTGAGTCCTCCTCTGAGTCTTCTAGTGAGAGCAGCACCGAGAGTTCATCGGAGAGC
GAGAGCTCGGATGACTCGGAGGAAGAGCGTGCCAATCGCCTAGCCGAGCTTCAAGAGCAG
CTACGGGCAGTCCATGAGCAGTTGGCTGCTCTCTCGCAAGGCCCCATCTCTAAACCAAAG
AAGAAAAAGGACCGAAAGGAGAAAAAGAAAAAGAAGAAATCTGACAAGCGGAAAGGCAAA
GGCGGTGCCGACGAGGAAGACAAGCCCAGCAAGCCAGCCAAGTCCAAGCAGTCTCAGTCC
AAGAAGTCCTCCAAGAAGGCTTCTGGGGGGGCCAGTGCCCCCAGCAGCAGTGGCACTGCG
ACCAGCGCC---------GCCAGCAGCAGCAAGAACTCTAAGAAGGCTGCCAAGGCTCTG
CCCCCCCTGCCGCCCCCTCCAATGTATGACTCTGAGGAAGAGGAGGAGTGCAAACCGATG
ACCTACGATGAGAAGCGGCAGCTGAGCCTGGACATCAACAAGCTGCCAGGAGAGAAGCTG
GGCCGGGTAGTGCACATTATACAGTCCAGAGAGCCCTCCCTGCGAGACTCCAACCCCGAG
GAGATTGAAATCGATTTTGAGACGCTGAAGCCATCCACGCTGCGGGAGCTGGAGCGGTAC
GTCATGTCCTGCCTGCGCAAAAAGCCTCGCAAGCCCTACAGCGATATCTCTGGTGCAATA
AAGAAGGCTGTGGGTAAAACGAAGGAAGAGCTGGCCCTGGAAAAGAAGCGGGAGTTGGAG
AAGCGATTGCAGGATGTAAGCGGCCAGCTGAACTCTACCAAGAAACCTCCGAAAAAA---
---GCCCATGAGAAGGTGGAGTCTGCGCAGCAAGTCTCCGTCTCTCGTCTCAGTGCCAGC
AGTAGCAGCTCGGACTCCTCCAGCAGCAGCAGC---TCCAGCTCTTCCGACACCAGTGAC
TCGGACTCCAGC
>Amb_mex_BRD2
ATGGAGACAGTCGCGAATCCTACATTTAAAAGGTTGCCAGGGGAGGGGAGCAATGGTCTG
------------AGCGCAGAGGGCCCC---CCCGGGAAGCGCATCCGCAAGCCGTCGCTG
CTCTACGAGGGCTTCGAGAGCCCCACCATGACGTCCGCCTCCCTGCAGCAGCAGCACCAC
CAGCAGCAGCAGCACGCCCCCCCGCAGGCGAACCCTCCGCCGCCCGAGGTGCTGAACCCC
AAGAAGCCGGGCCGCTCCACCAACCAGCTGCAGTACATCCACAAGGTGGTCATGAAGGCC
CTCTGGAAGCACCAGTTCTCCTGGCCCTTCCGGGCGCCCGTGGACGCCGTCAAGCTGGGC
CTGCCGGATTACCACAAGATCATCAAGCAGCCCATGGACATGGGGACTATCCGCAAGCGC
CTGGAGAACAACTACTACTGGAGCGCTAGCGAGTGCATGCAAGACTTCAACACCATGTTC
ACCAACTGCTACATCTACAACAAGCCGACAGACGACATTGTCCTCATGGCTCAGAGCATG
GAGAAGTCCTTCCTGCAGAGAGTGGCACAGATGCCCCAGGAAGAGCAGGAATACCCACTA
CCTGGTCCCAGGAGCAAGCACGGGAAGTCACGCAGTCCTCCAGCAATCTCTGTAGGGGGG
GTGACTATGGCTCACCAGGTGCCTGCCATCTCGTCGGTCTCGCAAACGACC---TTCTAT
CCCAGCTCCCCACCTGAGATGGCCACAACAGTCCTCAGCGTCTCCCACCCCTCAATCATG
TCCATTCCCATGATGAAAACTCTGCCGGTGGCCCAGAAGGTTCTTCCGGCTGCC------
------------------------------------CAGAAGGTCCTGCCGATGGCACCC
CCATCTGTCAGCAAGAAGAAAGGGGTGAAGAGAAAAGCGGATACTACGACTCCCACAACT
GTGTCCATCATCACAACGAGCAGAGATTCCTCGCCCATCATGACTATTGCTGCAAAGCCA
GCCAAGATCCCCACCCGCCGCGAGAGTGGGCGACCCATCAAGCCCCCCAAGAAGGACCTG
CCTGACTCCCAACAGCACCAGACCTCCAAGAAGGTTAAGCTTACGGAGCAGCTGAAGTAC
TGCAATGGTATCTTGAAAGAGCTGCTTTCAAAGAAGCATGCAGCTTACGCCTGGCCCTTC
TACAAGCCTGTGGACGCCTCAGCATTGGGGCTGCACGACTACCACGATATCATAAAGTTT
CCTATGGACCTGAGCAGCATCAAGAAGAAGATGGAAAACCGGGAGTACCACCATGCACAG
GAGTTTGCTGGGCACATCCGCTTAATGTTCTCCAACTGCTACAAGTACAACCCCCCGGAT
CACGACGTGGTGGCCATGGCTCGCAAGCTGCAGGACGTGTTTGAGTTCCGTTATGCCAAG
ATGCCTGATGAGCCCATCGACCTGAATCCCCCATCTGTCTCCTCCCAGCCTCCCATGGCG
GTCATTGAATCCTCGTCTGAGTCATCAAGTGAAAGCAGCAGTGAGAGTTCCTCTGAAAGT
GAGAGCTCGGATGACTCTGAGGAGGAGCGCGCCAATCGCCTTGCTGAGCTCCAGGAGCAG
CTGCGAGCTGTCCACGAGCAGTTGGCTGCCCTCTCCCAGGGGCCCATCTCTAAGCCAAAG
AAGAAGAAAGAGCGGAAGGAGAAGAAGAAAAAGAAAAAATCGGACAAGCGCAAAGGCAAA
GGG------GACGACGATGAAAAGCCTAGTAAGCAGGCGAAATCCAAGCAGTCTCAGTCC
AAGAAGTCATCCAAGAAGGCATCTGGGGGGGCCGGTGCCCCCAGCAGTAGTGGCACGTCT
GCCACC---------------AGCAGTAGCAAGAACTCTAAGAAGGCATCCAAGCCGCCA
CCGCCTCTGCCGCCCCCACCCATGTACGACTCGGAGGAGGAGGAAGAGTGCAAGCCGATG
ACTTATGACGAGAAACGGCAGCTGAGTCTGGACATTAATAAACTTCCGGGTGAGAAGCTG
GGCCGCGTGGTGCATATCATCCAATCTCGGGAGCCGTCGCTGCGGGACTCCAACCCAGAG
GAGATTGAGATTGATTTTGAGACTCTTAAACCGTCCACGTTGCGGGAGTTGGAGCGGTAC
GTCATGTCCTGCCTGCGTAAGAAGCCTCGCAAGCCCTACAGTGACATATCTGGCGCAATA
AAAAAGACTGTAGGTAAAACAAAGGAGGAGTTGGCGCTGGAGAAAAAGCGGGAGCTAGAG
AAGCGTTTGCAGGACGTGAGTGGGCAGCTGAACTCCACCAAGAAGCCCCCCAAAAAA---
---GCACATGAGAAAGTGGAGTCTGCACAGCAAGTGTCTGTGTCTCGTCTCAGCGCAAGC
AGCAGCAGTTCAGATTCCTCCAGCAGCAGCAGCAGCTCCAGTTCTTCCGACACAAGTGAT
TCGGACTCCAGC
>Amb_mac_BRD2
ATGGAGACAGTCGTGAATCCTACATTTAAAAGGTTACCAGGGGAGGGGAACAATGGTCTG
ATCGGCGTGCTGAGCGCAGAGGGTCCC---CCCGGGAAGCGCATCCGCAAGCCGTCGCTG
CTCTACGAGGGCTTCGAGAGCCCCACCATGACGTCCGCCTCCCTGCAGCAGCAGCACCAC
CAC------------CACGCCCCGCAGGCGAACCCGCCCCCTCCCGAGGTCCTGAACCCC
AAGAAGCCGGGCCGCTCCACCAACCAGCTGCAGTACATCCACAAGGTGGTCATGAAGGCC
CTCTGGAAGCACCAGTTCTCCTGGCCCTTCCGGGCGCCCGTGGACGCCGTCAAGCTGGGC
CTGCCGGATTACCACAAGATCATCAAGCAGCCCATGGACATGGGGACTATCCGCAAGCGC
CTGGAGAACAACTACTACTGGAGCGCTAACGAGTGCATGCAGGACTTCAACACCATGTTC
ACCAACTGCTACATCTACAACAAGCCAACAGACGACATTGTGCTCATGGCTCAGAGCATG
GAGAAGTCCTTCCTGCAGAGAGTGGCACAGATGCCCCAGGAAGAGCAGGAATACCCACTC
CCTGGTCCCAGGAGCAAGCACGGGAAGTCTCGCAGTCCTCCAGCAATCTCTGTAGGGGGA
GTGACTATGGCCCACCAGGTGCCTGCCATCTCGTCAGTCTCGCAAACCACC---TTCTAT
CCCAGCTCTCCACCCGAGATACCCACAACAGTCCTCAGCGTCTCCCACCCCTCAATCATG
TCCATTCCCATGATAAAAACTCTACCGGTTGCCCAGAAGGTGCTTCCGGCTGCC------
------------------------------------CAGAAGGTCCTGCCGATGGCGCCA
CCATCCGTCAGCAAGAAGAAGGGGGTGAAGAGAAAAGCAGATACTACGACTCCCACAACT
GTGTCCATCATCACAACAAGCAGAGATTCCTCGCCCATCATGACTATTGCTGCCAAGCCA
GCCAAGATCCCCACCCGCCGCGAGAGTGGGCGACCCATCAAGCCCCCCAAAAAGGACCTG
CCTGACTCCCAACAGCACCAGACCTCCAAGAAAGTTAAGCTTACGGAGCAGCTGAAGTAC
TGCAATGGTATCTTGAAGGAGCTGCTTTCAAAGAAGCATGCAGCTTACGCCTGGCCCTTC
TACAAGCCTGTGGACGCCTCAGCATTGGGGCTACACGACTACCACGAGATCATAAAGTTT
CCTATGGACCTGAGCACCATCAAGAAGAAGATGGAAAACCGGGAGTACCACCATGCACAG
GAGTTTGCTGGGCACATCCGCTTAATGTTCTCCAACTGCTACAAGTACAACCCCCCGGAT
CACGACGTGGTGGCCATGGCTCGCAAGCTGCAGGACGTGTTTGAGTTCCGTTATGCCAAG
ATGCCTGATGAGCCCATCGACCTGAATCCCCCATCTGTCTCCTCCCAGCCTCCCATGTCT
GTCATTGAAACATCATCCGAGTCATCAAGTGAAAGCAGCAGTGAGAGTTCCACTGAAAGT
GAGAGCTCTGATGACTCTGAGGAGGAGCGCGCCAATCGTCTTGCAGAGCTCCAGGAGCAG
TTGCGAGCTGTCCACGAGCAGTTGGCTGCCCTCTCCCAGGGCCCCATCTCTAAGCCAAAG
AAGAAGAAAGAGCGGAAGGAGAAGAAAAAAAAGAAAAAATCTGACAAGCGGAAAGGCAAA
GGG------GACGATGATGAAAAGTCTAGTAAGCAGGCAAAATCGAAGCAGTCTCAGTCC
AAGAAGTCATCCAAGAAGGCATCTGGGGGGGCCAGTGCCCCCAGCAGTAGTGGCACGTCT
GCCACC---------------AGCAGCAGCAAGAACTCTAAGAAGGCGTCCAAGCCGCCA
CCGCCTCTGCCACCCCCACCCATGTACGACTCTGAGGAGGAGGAAGAGTGCAAGCCGATG
ACTTATGACGAGAAACGGCAGCTGAGCCTGGACATTAATAAACTTCCGGGTGAGAAGCTG
GGCCGCGTGGTGCATATCATCCAATCTCGGGAGCCGTCGCTGCGGGACTCCAACCCAGAG
GAGATTGAGATTGATTTTGAGACTCTTAAGCCGTCCACTTTGCGGGAGTTGGAGCGGTAT
GTCATGTCCTGCTTGCGTAAGAAGCCTCGCAAGCCCTATAGTGACATATCTGGAGCAATA
AAAAAGACTGTAGGTAAAACGAAGGAAGAGTTGGCGCTGGAGAAAAAGCGGGAGCTAGAG
AAGCGTTTGCAGGATGTGAGTGGGCAGCTGAACTCCACCAAGAAGCCCCCCAAAAAA---
---GCACATGAGAAAGTGGAGTCTGCACAGCAAGTGTCTGTGTCTCGTCTCAGCGCAAGC
AGCAGCAGTTCAGATTCCTCAAGCAGCAGCAGCAGCTCCAGTTCTTCCGACACAAGTGAC
TCAGACTCCAGC
>Amb_lat_BRD2
ATGGAGACAGTCGTGAATCCTACATTTAAAAGGTTACCAGGGGAGGGGAGCAATGGTCTG
------------AGCGCAGAGGGCCCC---CCCGGGAAGCGCATCCGCAAGCCGTCGCTG
CTCTACGAGGGCTTCGAGAGCCCCACCATGACGTCCGCCTCCCTGCAGCAGCAGCAGCAC
CAGCAGCAC---GCCCCCCCGCCGCAGGTGAACCCGCCCCCGCCCGAGGTGCTGAACCCC
AAGAAGCCGGGCCGCTCCACCAACCAGCTGCAGCACATCCACAAGGTGGTCATGAAGGCC
CTCTGGAAGCACCAGTTCTCCTGGCCCTTCCGGGCGCCCGTGGACGCCGTCAAGCTGGGC
CTGCCGGATTACCACAAGATCATCAAGCAGCCCATGGACATGGGGACTATCCGCAAGCGC
CTGGAGAACAACTACTACTGGAGCGCTAGCGAGTGCATGCAGGACTTCAACACCATGTTC
ACCAACTGCTACATCTACAACAAGCCGACAGACGACATTGTCCTCATGGCTCAGAGCATG
GAGAAGTCCTTCCTGCAGAGAGTGGCACAGATGCCCCAGGAAGAGCAGGAATACCCACTC
CCTGGTCCCAGGAGCAAGCACGGCAAGTCTCGCAGTCCTCCAGCAATCTCTGTAGGGGGA
GTGACTATGGCTCACCAGGTGCCTGCCATCTCGTCAGTCTCGCAAACGACC---TTCTAT
CCCAGCTCCCCACCCGAGATACCCACAACAGTCCTCAGCGTCTCCCACCCCTCAATCATG
TCCATTCCCATGATGAAATCTCTGCCGATTGCCCAGAAGGTGCTTCCGGCTGCC------
------------------------------------CAGAAAGTCCTGCCGATGGCACCA
CCATCTGTCAGCAAGAAGAAAGGGGTGAAGAGAAAAGCAGATACTACGACTCCCACAACT
GTGTCCATCATCACAACAAGCAGAGATTCCTCGCCCATCATGACTATTGCTGCCAAGCCA
GCCAAGATCCCCACCCGCCGCGAGAGTGGGCGACCCATCAAGCCCCCCAAGAAGGACCTG
CCTGACTCCCAACAGCACCAGACCTCCAAGAAGGTTAAGCTTACGGAGCAGCTGAAGTAC
TGCAATGGTATTTTGAAGGAGCTGCTTTCAAAGAAGCATGCAGCTTACGCCTGGCCCTTC
TACAAGCCTGTGGACGCCTCGGCATTGGGGCTGCACGACTACCACGAGATCATAAAGTTT
CCTATGGACCTGAGCACCATCAAGAAGAAGATGGAAAACCGGGAGTACCACCATGCACAG
GAGTTTGCTGGGCACATCCGCTTAATGTTCTCCAACTGCTACAAGTACAACCCCCCGGAT
CACGACGTGGTGGCCATGGCTCGCAAGCTGCAGGACGTGTTTGAGTTCCGTTATGCCAAG
ATGCCTGATGAGCCCATCGACCTGAACCCCCCATCTGTCTCCTCCCAGCCTCCCATGGCT
GTCATTGAATCGTCATCTGAGTCATCAAGTGAAAGCAGCAGTGAGAGTTCCTCTGAAAGT
GAGAGTTCGGATGACTCGGAGGAGGAGCGCGCCAATCGCCTTGCAGAGCTCCAGGAGCAG
TTGCGAGCTGTCCACGAGCAGTTGGCTGCCCTCTCCCAGGGCCCCATCACTAAGCCAAAG
AAGAAGAAAGAGCGGAAGGAGAAGAAGAAAAAGAAAAAATCTGACAAGCGGAAAGGCAAA
GGG------GACGATGATGAAAAGTCTAGTAAGCAGGCAAAATCGAAGCAGTCTCAGTCC
AAGAAGTCATCCAAGAAGGCATCTGGGGGGGCCAGTGCCCCCAGCAGTAGTGGCACGTCT
GCCACC---------------AGCAGTAGCAAGAACTCTAAGAAGGCATCCAAGCCGCCA
CCGCCTCTGCCGCCCCCACCCATGTACGACTCGGAGGAGGAGGAAGAGTGCAAGCCGATG
ACTTATGACGAGAAACGGCAGCTGAGCCTGGACATTAATAAACTTCCGGGTGAGAAGCTG
GGCCGCGTGGTGCATATCATCCAATCTCGGGAGCCTTCGCTGCGGGACTCCAACCCAGAG
GAGATTGAGATTGATTTTGAGACTCTTAAGCCGTCCACCTTGCGGGAGTTGGAGCGGTAC
GTCATGTCCTGCCTGCGTAAGAAGCCTCGCAAGCCCTATAGTGACATATCTGGAGCAATA
AAAAAGACTGTCGGTAAAACGAAGGAGGAGTTGGCGCTGGAGAAAAAGCGGGAGCTAGAG
AAGCGTTTGCAGGACGTGAGTGGGCAGCTGAACTCCACCAAGAAGCCCCCCAAAAAA---
---GCACATGAGAAAGTGGAGTCTGCACAGCAAGTGTCTGTGTCTCGTCTCAGCGCAAGC
AGCAGCAGTTCAGATTCCTCAAGCAGCAGCAGCAGCTCCAGTTCTTCCGACACAAGTGAC
TCAGACTCCAGC
>Amb_tig_BRD2
ATGGAGACAGTCGCGAATCCTACATTTAAAAGGTTGCCAGGGGAGGGGAGCAATGGTCTG
------------AGCGCAGAGGGCCCC---CCCGGGAAGCGCATCCGCAAGCCGTCGCTG
CTCTACGAGGGCTTCGAGAGCCCCACCATGACGTCCGCCTCCCTGCAGCAG---CACCAC
CAGCAGCAG---CACGCCCCCCCGCAGGCGAACCCGCCGCCGCCCGAGGTGCTGAACCCC
AAGAAGCCGGGCCGCTCCACCAACCAGCTGCAGTACATCCACAAGGTGGTCATGAAGGCC
CTCTGGAAGCACCAGTTCTCCTGGCCCTTCCGGGCGCCCGTGGACGCCGTCAAGCTGGGC
CTGCCGGATTACCACAAGATCATCAAGCAGCCCATGGACATGGGGACTATCCGCAAGCGC
CTGGAGAACAACTACTACTGGAGCGCTAGCGAGTGCATGCAGGACTTCAACACCATGTTC
ACCAACTGCTACATCTACAACAAGCCGACAGACGACATTGTCCTCATGGCTCAGAGCATG
GAGAAGTCCTTCCTGCAGAGAGTGGCACAGATGCCCCAGGAAGAGCAGGAATACCCACTT
CCTGGTCCCAGGAGCAAGCACGGGAAGTCACGCAGTCCTCCAGCAATCTCTATAGGGGGA
GTGACTATGGCTCACCAGGTGCCTGCCATCTCGTCGGTCTCGCAAACGACC---TTCTAT
CCCAGCTCCCCACCTGAGATAGCCACAACAGTCCTCAGCGTCTCCCATCCCTCAATCATG
TCCATTCCCATGATGAAAACTCTGCCGGTGGCCCAGAAGGTTCTTCCGGCTGCC------
------------------------------------CAGAAGGTCCTGCCGATGGCACCC
CCATCTGTCAGCAAGAAGAAAGGGGTGAAGAGAAAAGCGGATACGACGACTCCCACAACT
GTGTCCATCATCACAACGAGCAGAGATTCCTCGCCCATCATGACTATTGCTGCCAAGCCA
GCCAAGATCCCCACCCGCCGCGAGAGTGGGCGACCCATCAAGCCCCCCAAGAAGGACCTG
CCTGACTCCCAACAGCACCAGACCTCCAAGAAGGTTAAGCTTACGGAGCAGCTGAAGTAT
TGCAATGGTATCTTGAAAGAGCTGCTTTCAAAGAAGCATGCAGCTTACGCCTGGCCCTTC
TACAAGCCTGTGGACGCCTCAGCATTGGGGCTGCACGACTACCACGACATCATAAAGTTT
CCTATGGACCTGAGCAGCATCAAGAAGAAGATGGAAAACCGGGAGTACCACCATGCACAG
GAGTTTGCTGGGCACATCCGCTTAATGTTCTCCAACTGCTACAAGTACAACCCCCCGGAT
CACGACGTGGTGGCCATGGCTCGCAAGCTGCAGGACGTGTTTGAGTTCCGTTATGCCAAG
ATGCCTGATGAGCCCATCGACCTGAATCCCCCATCTGTCTCCTCCCAGCCTCCCATGGCG
GTCATTGAGTCCTCGTCTGAGTCATCGAGTGAAAGCAGCAGTGAGAGTTCCTCTGAAAGT
GAGAGCTCGGATGACTCTGAGGAGGAGCGCGCCAATCGCCTTGCTGAGCTCCAGGAGCAG
TTGCGAGCTGTCCACGAGCAGTTGGCTGCCCTCTCCCAGGGGCCCATCTCTAAGCCAAAG
AAGAAGAAAGAGCGGAAGGAGAAGAAGAAAAAGAAAAAATCTGACAAGCGCAAAGGCAAA
GGG------GACGATGATGAAAAGCCTAGTAAGCAGGCGAAATCGAAGCAGTCTCAGTCC
AAGAAGTCATCCAAGAAGGCATCTGGGGGGGCCGGTGCCCCCAGCAGTAGTGGCACGTCT
GCCACC---------------AGCAGTAGCAAGAACTCTAAGAAGGCATCCAAGCCGCCA
CCGCCTCTGCCGCCCCCACCCATGTACGACTCGGAGGAGGAGGAAGAGTGCAAGCCGATG
ACTTATGACGAGAAACGCCAGCTGAGCCTGGACATTAATAAACTTCCGGGTGAGAAGCTG
GGCCGCGTGGTGCATATCATCCAATCTCGGGAGCCGTCGCTGCGGGACTCCAACCCAGAG
GAGATTGAGATTGATTTTGAGACTCTTAAACCGTCCACGTTGCGGGAGTTGGAGCGGTAC
GTCATGTCCTGCCTGCGTAAGAAGCCTCGCAAGCCCTATAGTGACATATCTGGCGCAATA
AAAAAGACTGTAGGTAAAACAAAGGAGGAGTTGGCGCTGGAGAAAAAGCGGGAGCTAGAG
AAGCGTTTGCAGGACGTGAGTGGGCAGCTGAACTCCACCAAGAAGCCCCCCAAAAAA---
---GCACATGAGAAAGTGGAGTCTGCACAGCAAGTGTCAGTGTCTCGTCTCAGCGCAAGC
AGCAGCAGTTCAGATTCCTCCAGCAGCAGCAGCAGCTCCAGTTCTTCCGACACAAGTGAC
TCGGACTCCAGC
>Amb_tex_BRD2
ATGGAGACAGTCGCGAATCCTACATTTAAAAGGTTACCAGGAGAGGGGAGCAATGGTCTG
------------AGCGCAGAGGGCNNN---NNNNNNNNNNNNNNCCGAAAGCCGTCGCTG
CTCTACGAGGGCTTCGAGAGCCCCACCATGACGTCGGCCTCCCTGCAGCAGCAGCNNNNN
NNN------------NNNNNGCCGCAGGTGAACCCGCCCCCGCCCGAGGTGATGAACCCC
AAGAAGCCGGGCCGCTCCACCAACCAGCTGCAGTACATCCACAAGGTGGTCATGAAGGCC
CTCTGGAAGCACCAGTTCTCCTGGCCCTTCCGGGCGCCCGTGGACGCCGTCAAGCTGGGC
CTGCCGGATTACCACAAGATCATCAAGCAGCCCATGGACATGGGGACTATCCGCAAACGC
CTGGAGAACAACTACTACTGGAGCGCTAGCGAGTGCATGCAGGACTTCAACACCATGTTC
ACCAACTGCTACATCTACAACAAGCCGACAGACGACATTGTCCTCATGGCTCAGAGCATG
GAGAAGTCCTTCCTGCAGAGAGTGGCACAGATGCCCCAGGAAGAGCAGGAATACCCACTG
CCTGGTCCCAGGAGCAAGCACGGGAAGTCTCGCAGTCCTCCAGCAATCTCTGTAGGGGGA
GTGACTATGGCTCACCAGGTGCCTGCAATCTCGTCAGTCTCGCAAACAACC---TTCTAT
CCCAGCTCCCCACCCGAAATACCCACAACAGTCCTCAGCGTCTCCCACCCCTCAATCATG
TCCATTCCAATGATGAAAACTCTGCCAGTTGCCCAGAAGGTGCTTCCGGCTGCC------
------------------------------------CAGAAGGTCCTGCCGATGGCACCA
CCATCTGTCAGCAAGAAGAAAGGGGTGAAGAGAAAAGCGGATACTACGACTCCCACAACT
GTGTCCATCATCACAACAAGCAGAGATTCCTCGCCCATCATGACTATTGCTGCCAAGCCA
GCCAAGATCCCCACCCGCCGCGAGAGTGGGCGACCCATCAAGCCCCCCAAGAAGGACCTG
CCTGACTCCCAACAGCACCAGACCTCCAAGAAGGTTAAGCTTACGGAGCAGCTGAAGTAC
TGCAATGGTATCTTGAAAGAGCTGCTTTCAAAGAAGCATGCAGCTTACGCCTGGCCCTTC
TACAAGCCTGTGGACGCCTCAGCATTGGGGCTGCACGACTACCATGAGATCATAAAGTTT
CCTATGGACCTGAGCACCATCAAGAAGAAGATGGAAAACCGGGAGTACCACCATGCACAG
GAGTTTGCTGGGCACATCCGCTTAATGTTCTCCAACTGCTACAAGTACAACCCCCCGGAT
CACGACGTGGTGGCCATGGCTCGCAAGCTGCAGGACGTGTTTGAGTTCCGTTATGCCAAG
ATGCCTGATGAGCCCGTCGACCTGAATCCCCCATCTGTCTCCTCCCAGCCTCCCATGGCT
GTCATTGAATCATCATCTGAGTCCTCAAGTGAAAGCAGCAGTGAGAGTTCCTCTGAAAGT
GAGAGCTCGGATGACTCTGAGGAGGAGCGCGCCAATCGCCTTGCAGAGCTCCAGGAGCAG
TTGCGAGCTGTCCACGAGCAGTTGGCTGCCCTCTCCCAGGGCCCCATCTCTAAGCCAAAG
AAGAAGAAAGAGCGGAAGGAGAAGAAGAAAAAGAAAAAATCTGACAAGCGGAAAGGCAAA
GGG------GACGATGATGAAAAGCCTAGTAAGCAGGCGAAATCTAAGCAGTCTCAGTCC
AAGAAGTCATCCAAGAAGGCATCTGGGGGGGCCAGTGCCCCCAGCAGTAGTGGCACGTCT
GCCACC---------------AGCAGTAGCAAGAACTCTAAGAAGGCATCCAAGCCGCCA
CCGCCTCTGCCGCCCCCACCCATGTACGACTCGGAGGAGGAGGAAGAGTGCAAGCCGATG
ACTTATGACGAGAAACGGCAGCTGAGCCTGGACATTAATAAACTTCCGGGTGAGAAGCTG
GGCCGCGTGGTGCATATCATCCAATCTCGGGAGCCGTCGCTGCGGGACTCCAACCCAGAG
GAGATCGAGATTGATTTTGAGACTCTTAAGCCGTCCACCTTGCGGGAGTTGGAGCGGTAC
GTCATGTCCTGCCTGCGTAAGAAGCCTCGCAAGCCCTATAGTGACATATCTGGAGCAATA
AAAAAGACTGTAGGTAAAACGAAGGAGGAGTTGGCGCTGGAGAAAAAGCGGGAGCTAGAG
AAGCGTTTGCAAGATGTGAGTGGGCAGCTGAACTCCACCAAGAAGCCCCCCAAAAAA---
---GCACATGAGAAAGTGGAGTCTGCACAGCAAGTGTCTGTGTCTCGTCTCAGCGCAAGC
AGCAGCAGTTCAGATTCATCAAGCAGCAGCAGCAGCTCCAGTTCTTCCGACACAAGTGAC
TCAGACTCCAGC
>Hyd_stri_BRD2
ATGGAGACGGCTGTGAACTCGCCATTTCAAAGGTTACCCGTAGAAGGAGACAATGGTCTG
ATCAGCCTC---GGTGGAGAGGGTACC---CCAGGCAAGCGCATTCGGAAACCGTCTCTG
CTCTTCGAGGGATTTGAAAGTCCAACCATGACGTCATCTGCTATCCAG------------
---------------CAGACGCCACAGGTCAATCCACCCCCACCTGAAGTCACGAACCTT
AAGAAACCAGGCCGCTCCACCAACCAGCTTCAGTACATCCACAAGGTGGTGATTAAGGCT
CTATGGAAGCACCAGTTTTCTTGGCCTTTCCGATCACCTGTTGATGCGGTGAAACTTGGA
TTGCCGGATTATCACAAGATCATAAAGCAGCCCATGGACATGGGGACCATTAGGAAACGT
CTGGAGAATAACTATTACTGGAACGCCAGCGAGTGCATTCAAGACTTCAACACCATGTTC
ACGAACTGCTATATCTATAACAAACCCAATGATGACATTGTTCTAATGGCCCAGAGCATG
GAGAAGTCTTTTTTGCAAAGGGTGGCACAGATGCCGCAAGAGGAAGAAGAATATCCGCTA
CCTGGCCCCAGAAACAAACATGGGAAAGCTCGCAGTCCTCCTGCCATTACT---GGAGGT
GTGACGCAGGCCCACCAGGTACCAGCCATCTCATCGGTTTCCCACACCACA---TTCTTT
CCCAGTTCGCTTCCAGAGATCCCCACTACGGTACTCAGCGTGTCCCACCCCTCAATTATG
------CCGATT---------------CCCATGATGAAGACTTTACCTGCAGCT------
------------------------------------CAAAAAGTGTTGCCTATGGCCCCA
CAATCTGTAAGCAAGAAGAAAGGTGTAAAGAGGAAGGCAGACACTACAACGCCTACAACT
GTGTCAATTCTCACAACAAGCCGAGATTCATCGCCCATCATGACAATTGCTTCCAAGCCG
GCCAAAATCCCAACCCGCCGTGAAAGTGGAAGGCCCATTAAGCCTCCCAAAAAGGACCTG
CCAGATTCCCAGCAACATCAGACTTCCAAGAAGGTGAAGCTGACTGAGCAGCTCAAGTAC
TGCAATGGAATCCTAAAAGAACTGCTGTCAAAAAAACATGCTGCTTATGCTTGGCCCTTT
TACAAGCCTGTGGATGTTACAGCTCTGGGGCTGCACGACTACCATGACATCATAAAGTTT
CCCATGGACCTCAGCACTATCAAGAAAAAGATGGAAAACCGGGAATACCACCATGCGCAG
GAGTTTGCTGGGCACATCCGTTTAATGTTCTCCAACTGCTACAAGTACAATCCTCCTGAT
CATGATGTGGTGGCTATGGCTCGCAAGCTGCAGGACGTGTTTGAGTTCCGGTATGCTAAA
ATGCCAGACGAACCTATTCACGTGAGCCCACCATCTGTTTCTTCACAACCTCACATGACT
GTCCCTGAGTCTTCATCGGAGTCCTCCAGTGACAGCAGTAGTGAGAGCTCATCTGAAAGT
GAGAGTTCAGATGACTCTGAGGAGGAGCGGGCTAATCGCCTGGCTGAACTTCAGGAGCAG
TTACGAGCTGTCCATGAACAGTTGGCTGCCCTCTCTCAAGGTCCCATCTCCAAACCAAAG
AAAAAGCGAGAGCGAAAGGAGAAGAAAAAAAAGAAAAAATCGGATAAACGGAAAGACAAA
GGTGGTGGGGATGAG---GACAAGCACACCAAGCAGTCAAAATCAAAGCAATCTCAGTCA
AAGAAGTCCTCCAAAAAAGCATCTGCTGGAGCAAGCGCCTCCAGCAGTAGCAGTGCCCCT
------ATT------TCTGCCAACAGCAGCAAGAGCTCAAAGAAGGCACCAAAACCACCG
CCTCCTTTGCCACCGCCTCCAATGTATGACTCTGAGGAAGAGGAGGAGTGCAAGCCTATG
ACCTACGATGAGAAGCGACAGCTGAGCCTTGATATCAATAAGCTGCCGGGAGAGAAGCTG
GGTCGTGTGGTGCACATTATCCAGTCTCGGGAGCCCTCGCTGCGGGACTCCAATCCAGAG
GAGATCGAGATAGATTTTGAGACATTGAAACCCTCCACGCTGCGGGAATTGGAGCGATAT
GTCATGTCTTGTTTGCGCAAGAAGCCTCGTAAGCCCTATAGTGACATATCTGGTGTTATA
AAAAAGACAGTAGGCAAAACAAAAGAGGAACTGGCACTGGAGAAAAAGCGTGAGCTGGAG
AAGCGTCTGCAGGATGTTAGCGGGCAGCTGAACTCTACCAAGAAGCCCCCTAAGAAG---
---GCACATGAGAAGGTTGAGTCTGCTCAGCAAGTTTCGGTATCCCGTTTGAGTGCAAGC
AGCAGTAGTTCAGATTCCTCGAGTAGCAGCAGCTCCTCCAGTTCTTCAGATACCAGTGAC
TCTGATTCCAGC
>Hyd_ital_BRD2
ATGGAGACGGCTGTGAACTCGCCATTTCAAAGGTTACCCGTAGAAGGAGACAATGGTCTG
ATCAGCCTC---GGTGGAGAGGGTACC---CCAGGCAAGCGCATTCGGAAACCGTCTCTG
CTCTTCGAGGGATTTGAAAGTCCAACCATGACGTCATCTGCTATCCAG------------
---------------CAGACGCCACAGGTCAATCCACCCCCACCTGAAGTCACGAACCTT
AAGAAACCAGGCCGCTCCACCAACCAGCTTCAGTACATCCACAAGGTGGTGATTAAGGCT
CTATGGAAGCACCAGTTTTCTTGGCCTTTCCGATCACCTGTTGATGCGGTGAAACTTGGA
TTGCCGGATTATCACAAGATCATAAAGCAGCCCATGGACATGGGGACCATTAGGAAACGT
CTGGAGAATAACTATTACTGGAACGCCAGCGAGTGCATTCAAGACTTCAACACCATGTTC
ACGAACTGCTATATCTATAACAAACCCAATGATGACATTGTTCTAATGGCCCAGAGCATG
GAGAAGTCTTTTTTGCAAAGGGTGGCACAGATGCCGCAAGAAGAAGAAGAATATCCGCTA
CCTGGCCCCAGAAACAAACATGGGAAAGCTCGCAGTCCTCCTGCCATTACT---GGAGGT
GTGACGCAGGCCCACCAGGTACCAGCCATCTCATCGGTTTCCCACACCACA---TTCTTT
CCCAGTTCGCTTCCAGAGATCCCCACTACGGTACTCAGCGTGTCCCACCCCTCAATTATG
------CCGATT---------------CCCATGATGAAGACTTTACCTGCAGCT------
------------------------------------CAAAAAGTGTTGCCTATGGCCCCA
CAATCTGTAAGCAAG---AAAGGTGTGAAGAGGAAGGCAGACACTACAACGCCTACAACT
GTGTCAATTCTCACAACAAGCCGAGATTCATCGCCCATCATGACAATTGCTTCCAAGCCG
GCCAAAATCCCAACCCGCCGTGAAAGTGGAAGGCCCATTAAGCCTCCCAAAAAGGACCTG
CCAGATTCCCAGCAACATCAGACTTCCAAGAAGGTGAAACTGACTGAGCAGCTCAAGTAC
TGCAATGGAATCCTGAAAGAACTGCTGTCAAAAAAACATGCTGCTTATGCTTGGCCCTTT
TACAAGCCTGTGGATGTTACAGCTCTGGGGCTGCACGACTACCATGACATCATAAAGTTT
CCCATGGACCTCAGCACTATCAAGAAAAAGATGGAAAACCGGGAATACCACCATGCGCAG
GAGTTTGCTGGGCACATCCGTTTAATGTTCTCCAACTGCTACAAGTACAATCCTCCTGAT
CATGATGTGGTGGCTATGGCTCGCAAGCTGCAGGACGTGTTTGAGTTCCGGTATGCTAAA
ATGCCAGACGAACCTATTCACGTGAGCCCACCATCTGTTTCTTCACAACCTCACATGACT
GTCCCTGAGTCTTCATCGGAGTCCTCAAGTGACAGCAGTAGTGAGAGCTCATCTGAAAGT
GAGAGTTCAGATGACTCTGAGGAGGAGCGGGCTAATCGCCTGGCTGAACTTCAGGAGCAG
TTACGAGCTGTCCATGAACAGTTGGCTGCCCTCTCTCAAGGTCCCATCTCCAAACCAAAG
AAAAAGCGAGAGCGAAAGGAGAAGAAAAAAAAGAAAAAATCGGATAAACGGAAAGACAAA
GGTGGTGGGGATGAG---GACAAGCACACCAAGCAGTCAAAATCAAAGCAATCTCAGTCA
AAGAAGTCCTCCAAAAAAGCATCTGCCGGAGCAAGCGCCTCCAGCAGTAGCAGTGCCCCT
------ATT------TCTGCCAACAGCAGCAAGAGCTCAAAGAAGGCACCAAAACCACCG
CCTCCTTTGCCACCGCCTCCAATGTATGACTCTGAGGAAGAGGAGGAGTGCAAGCCTATG
ACCTACGATGAGAAGCGACAGCTGAGCCTTGATATCAATAAGCTGCCGGGAGAGAAGCTG
GGTCGTGTGGTGCACATTATCCAGTCTCGGGAGCCCTCGCTGCGGGACTCCAATCCAGAG
GAGATCGAGATAGATTTTGAGACATTGAAACCCTCCACGCTGCGGGAATTGGAGCGATAT
GTCATGTCTTGTTTGCGCAAGAAGCCTCGTAAGCCCTATAGTGACATATCTGGTGTTATA
AAAAAGACAGTAGGCAAAACAAAAGAGGAACTGGCACTGGAGAAAAAGCGTGAGCTGGAG
AAGCGTCTGCAGGATGTTAGCGGGCAGCTGAACTCTACCAAGAAGCCCCCTAAGAAG---
---GCACATGAGAAGGTTGAGTCTGCTCAGCAAGTTTCGGTATCCCGTTTGAGTGCAAGC
AGCAGTAGTTCAGATTCCTCGAGTAGCAGCAGCTCCTCCAGTTCTTCAGATACCAGTGAC
TCTGATTCCAGC
>Bat_greg_BRD2
ATGGAGACGGCTGTGAATCCGCCATTTAAAAGGTTATCCGTAGAAGGAGACAGTGGTCTG
ACAAATCTC---GGCGGAGAGGGTACC---CCAGGCAAGCGCATTCGGAAACCGTCTCTG
CTCTACGAAGGATTTGAAAGTCCAACCATGACGTCT---ACCATCCAC------------
---------------CTGACGCCACAAGTCAACCCACCCCCACCAGAGTTCCTGAACCCC
AAGAAAACTGGACGTTCAACCAACCAGCTTCAGTACATTCATAAAGTGGTGATAAAGGCA
CTATGGAAGCACCAGTTCTCGTGGCCTTTTCGATCACCTGTTGATGCGGTGAAACTTGGA
TTGCCGGATTATCACAAGATCATAAAGCAGCCCATGGACATGGGGACCATTAGGAAGCGC
TTGGAAAACAACTATTACTGGAACGCCAGCGAATGCATTCAAGACTTCAACACCATGTTC
ACCAATTGCTACATCTATAACAAGCCCACGGATGATATCGTTCTAATGGCCCAGAGCATG
GAGAAGTCCTTTTTGCAAAGGGTGGCACAGATGCCTCAAGAGGAAGAAGAATATCCATTA
CCTGGCCCCAGAAGTAAGCATGGGAAAACTCACAGTCCTCCAGCCATTACT---GGAGGC
GTGACGCATGCCCACCAAGTGCCAGCCATCTCATCGGTTTCTCACACCACA---TTCTTT
CCCAGCTCAATTGCAGAGATTCCCACTACGGTGCTCAGCTTGTCCCACCCCTCAATTATG
------CCTATT---------------CCCATGATGAAGACCTTACCAGCTGCT------
------------------------------------CAGAAGGTGCTGCCAATGGCACCA
CAATCTGTAAGCAAG---AAAGGCGTGAAGAGGAAGGCAGACACTACAACGCCTACAACT
GTTTCAATTATCACAACAAGCAGAGATTCCTCGCCCGTCATGACCATTGCTTCCAAGCCA
GCCAAGATTCCAACCCGCCGTGAAAGTGGAAGGCCCATTAAACCTCCCAAAAAGGACTTG
CCAGATTCGCAGCAACATCAGACTTCCAAGAAGGTGAAGCTGACTGAGCAGCTCAAGTAC
TGCAATGGGATCCTGAAAGAACTGTTGTCAAAGAAACACGCTGCATATGCCTGGCCCTTT
TACAAGCCTGTAGATGTTACAGCTCTGGGGCTGCACGACTACCATGACATCATAAAGTTC
CCCATGGACCTCAGCACTATCAAGAAGAAGATGGAAAACCGAGAGTACCACCATGCTCAG
GAGTTCGCTGGTCACATCCGCTTAATGTTTTCTAACTGCTACAAGTACAACCCTCCAGAT
CATGATGTGGTGGCTATGGCTCGCAAGCTACAGGACGTGTTTGAGTTTCGGTATGCTAAA
ATGCCAGATGAACCAATTGACTTGAAACCACTGTTGGTTTCTTCACAACCTCTCATGACT
GTCCCAGAGTCTTCATCCGAGTCGTCGAGTGAAAGCAGTAGTGAGAGCTCATCTGAAAGT
GAGAGCTCT---GACTCTGAGGAGGAGCGGGCTAATCGCCTGGCAGAACTTCAGGAGCAG
TTGCGAGCTGTCCATGAACAGTTGGCTGCCCTCTCTCAGGGGCCCATCTCTAAACCAAAG
AAAAAGAGGGAAAGGAAGGAGAAAAAGAAAAAGAAAAAATCAGACAAACGGAAAGGTAAA
GGTGGTGGGAATGAGGATAACAAGCACACCAAGCAGTCAAAATCGAAGCAATCTCAGTCA
AAGAAGTCCTCCAAAAAGGCATCTGCCGGAGCCAGCATCCTCAACAGCAGCAGT------
GCCACTGCA------TCTGCCAGCAGCAGCAAGAGCTCAAAGAAGGTTCCTAAGCCTCCG
CCTCCTCTGCCACCACCTCCAATGTATGACTCTGAGGAAGAGGAGGAGTGCAAGCCTATG
ACCTATGATGAGAAGCGACAGCTGAGCCTCGATATCAATAAGCTGCCTGGAGAGAAGCTG
GGGCGTGTGGTGCATATTATTCAGTCCCGGGAGCCCTCGCTGCGGGACTCCAATCCAGAA
GAGATCGAGATCGACTTTGAGACGCTGAAACCTTCCACGCTGCGGGAGTTAGAACGATAT
GTCATGTCTTGTCTACGCAAGAAACCTCGCAAGCCCTACAGTGACATTTCTGGTGTTATT
AAAAAGACAGTGGGTAAAACAAAAGAGGAGCTGGCACTGGAGAAGAAGCGGGAGCTGGAG
AAGCGGTTACAGGATGTTAGTGGACAGCTGAACTCTACTAAGAAGCCCCCTAAGAAG---
---GCACACGAGAAGGTTGAATCTGCTCAGCAAGTTTCAGTATCCCGTTTGAGCGCAAGC
AGCAGTAGTTCAGATTCCTCGAGTAGCAGCAGCTCCTCCAGTTCTTCAGATACCAGTGAC
TCTGATTCCAGC
>Bat_nig_BRD2
ATGGAGACGGCTGTGAATCCGCCATTTAAAAGGTTATCCGTAGAAGGAGACAGTGGTCTG
ACAAATCTC---GGCGGAGAGGGTACC---CCAGGCAAGCGCATTCGGAAACCGTCTCTG
CTCTACGAAGGATTTGAAAGTCCAACCATGACGTCT---ACCATCCAC------------
---------------CTGACGCCACAAGTCAACCCACCCCCACCAGAGTTCCTGAACCCC
AAGAAAACTGGACGTTCAACCAACCAGCTTCAGTACATTCATAAAGTGGTGATAAAGGCA
CTATGGAAGCACCAGTTCTCGTGGCCTTTTCGATCACCTGTTGATGCGGTGAAACTTGGA
TTGCCGGATTATCACAAGATCATAAAGCAGCCCATGGACATGGGGACCATTAGGAAGCGC
TTGGAAAACAACTATTACTGGAACGCCAGCGAATGCATTCAAGACTTCAACACCATGTTC
ACCAATTGCTACATCTATAACAAGCCCACGGATGATATCGTTCTAATGGCCCAGAGCATG
GAGAAGTCCTTTTTGCAAAGGGTGGCACAGATGCCTCAAGAGGAAGAAGAATATCCATTA
CCTGGCCCCAGAAGTAAGCATGGGAAAACTCACAGTCCTCCAGCCATTACT---GGAGGC
GTGACGCATGCCCACCAAGTGCCAGCCATCTCATCGGTTTCTCACACCACA---TTCTTT
CCCAGCTCAATTGCAGAGATTCCCACTACGGTGCTCAGCTTGTCCCACCCCTCAATTATG
------CCTATT---------------CCCATGATGAAGACCTTACCAGCTGCT------
------------------------------------CAGAAGGTGCTGCCAATGGCACCA
CAATCTGTAAGCAAG---AAAGGCGTGAAGAGGAAGGCAGACACTACAACGCCTACAACT
GTTTCAATTATCACAACAAGCAGAGATTCCTCGCCCGTCATGACCATTGCTTCCAAGCCA
GCCAAGATTCCAACCCGCCGTGAAAGTGGAAGGCCCATTAAACCTCCCAAAAAGGACTTG
CCAGATTCTCAGCAACATCAGACTTCCAAGAAGGTGAAGCTGACTGAGCAGCTCAAGTAC
TGCAATGGGATCCTGAAAGAACTGTTGTCAAAGAAACACGCTGCATATGCCTGGCCCTTT
TACAAGCCTGTAGATGTTACAGCTCTGGGGCTGCACGACTACCATGACATCATAAAGTTC
CCCATGGACCTCAGCACTATCAAGAAGAAGATGGAAAACCGAGAGTACCACCATGCTCAG
GAGTTCGCTGGTCACATCCGCTTAATGTTTTCTAACTGCTACAAGTACAACCCTCCAGAT
CATGATGTGGTGGCTATGGCTCGCAAGCTACAGGACGTGTTTGAGTTTCGGTATGCTAAA
ATGCCAGATGAACCAATTGACTTGAAACCACTGTTGGTTTCTTCACAACCTCTCATGACT
GTCCCAGAGTCTTCATCCGAGTCGTCAAGTGAAAGCAGTAGTGAGAGCTCATCTGAAAGT
GAGAGCTCT---GACTCTGAGGAGGAGCGGGCTAATCGCCTGGCAGAACTTCAGGAGCAG
TTGCGAGCTGTCCATGAACAGTTGGCTGCCCTCTCTCAGGGGCCCATCTCTAAACCAAAG
AAAAAGAGGGAAAGGAAGGAGAAAAAGAAAAAGAAAAAATCAGACAAACGGAAAGGTAAA
GGTGGTGGGAATGAGGATAACAAGCACACCAAGCAGTCAAAATCGAAGCAATCTCAGTCA
AAGAAGTCCTCCAAAAAGGCATCTGCCGGAGCCAGCATCCTCAACAGCAGCAGT------
GCCACTGCA------TCTGCCAGCAGCAGCAAGAGCTCAAAGAAGGTTCCTAAGCCTCCG
CCTCCTCTGCCACCACCTCCAATGTATGACTCTGAGGAAGAGGAGGAGTGCAAGCCTATG
ACCTATGATGAGAAGCGACAGCTGAGCCTTGATATCAATAAGCTGCCTGGAGAGAAGCTG
GGGCGTGTGGTGCATATTATTCAGTCCCGGGAGCCCTCGCTGCGGGACTCCAATCCAGAA
GAGATCGAGATCGACTTTGAGACGCTGAAACCTTCCACGCTGCGGGAGTTAGAACGATAT
GTCATGTCTTGTCTACGCAAGAAACCTCGCAAGCCCTACAGTGACATTTCTGGTGTTATT
AAAAAGACAGTGGGTAAAACAAAAGAGGAGCTGGCACTGGAGAAGAAGCGGGAGCTGGAG
AAGCGATTACAGGATGTTAGTGGACAGCTGAACTCTACTAAGAAGCCCCCTAAGAAG---
---GCACACGAGAAGGTTGAATCTGCTCAGCAAGTTTCAGTATCCCGTTTGAGCGCAAGC
AGCAGTAGTTCAGATTCCTCGAGTAGCAGCAGCTCCTCCAGTTCTTCAGATACCAGTGAC
TCTGATTCCAGC
>Crypt_alleg_BRD2
ATGGAGAGAGCCGCGAGTCCGCCATTCAAGAGGTTACCAGGGGAGGGAAACAATGGGTTG
ATCGCTGCC---AGCACAGAGAGCACC---CCCGGGAAGCGTATTCGGAAGCCATCGCTG
CTGTACGAGGGCTTTGAGAGTCCCACCATGACGTCTGCCTCCCTCCAC------------
---------------CAGACCCCGCAGGTCAACCCGCCACCTCCGGAGGTCATGAACCCC
AAGAAGCCAGGCCGCTCCACGAACCAGCTGCAGTACATCCACAAGGTGGTGATGAAGGCC
CTCTGGAAGCATCAGTTCTCCTGGCCGTTCCGTTCGCCGGTGGACGCGGTGAAGCTGGGT
TTGCCGGATTACCACAAGATAATCAAGCAGCCCATGGACATGGGGACCATCCGGAAACGC
CTAGAGAACAACTACTACTGGAATGCAAGCGAGTGCATGCAGGACTTCAACACCATGTTC
ACCAACTGCTACATCTACAACAAGCCGACGGATGACATTGTGCTCATGGCCCAGAGCATG
GAGAAGTCCTTCCTGCAAAGAGTGGCGCAGATGCCGGAGGAGGAGCAGGAGTACCCGCTG
CCCGGCCCCAGGAGCAAGCATGGGAAAGCGCCCAGTCCTCCCGCAGCTGTTACCGGGGGC
GTGACAATGGCCCACCAAGTGCCTGCTATCTCATCCGTCTCCAACACTGCC---TTTTAC
CCCAGCTCCCCGCCTGAGACCCCCACCACGATCCTCAGCATTTCGCACCCCTCCATCCTG
GCCATT---------------------CCTATGATGAAGACCCTGCCGGCGGCT------
------------------------------------CAGAAGGTCCTGCCCATGGCGCCG
CAGTCTATCAGCAAG---AAAGGTGTGAAGAGAAAAGCCGACACCACCACTCCGACCACC
ATGTCCATCGTCACGACCAGCCGCGACTCCTCCCCCATCATGACCATCGCCTCCAAGCCT
GCCAAGATCCCCACCCGGCGTGAGAGCGGCCGGCCCATCAAGCCTCCCAAGAAGGACCTG
CCAGACTCCCAGCAGCACCAGACCTCCAAGAAGGTGAAGCTGACGGAGCAGCTCAAGTAC
TGCAACGGCATCCTGAAGGAGCTGCTGTCCAAGAAGCACGCCGCCTACGCATGGCCCTTC
TACAAGCCCGTGGATGCCTCGGCCCTGGGCCTGCACGACTACCACGAGATCATAAAGTTC
CCCATGGACCTGAGCACCATCAAGAAGAAGATGGAAAACCGGGAGTACCAGCACGCACAG
GAGTTTGCTGGCCACATCCGGCTTATGTTCTCCAACTGCTACAAGTACAACCCTCCGGAT
CACGACGTGGTGGCCATGGCCCGGAAGCTGCAGGATGTCTTTGAGTTCCGATACGCCAAA
ATGCCGGACGAGCCGATCAACATGAACCCGCCATCGCTCTCCTCTCCGCCCCCCATTGCC
ACCGCCGAGTCCTCATCAGAGTCGTCCAGCGAGAGCAGCAGCGAGAGCTCGTCAGAAAGC
GAGAGCTCGGATGACTCCGAAGAGGAGCGGGCCAATCGCCTGGCCGAGCTTCAGGAGCAG
CTGCGAGCGGTCCACGAGCAGTTGGCTGCCCTCTCCCAGGGCCCTGTCGCCAAGCCCAAG
CGGAAGAAGGAAAGGAGGGAGAAGAAGAAAAAGAAGAAATCCGAGAAGCGGAAAGGCAAA
GGCGGTGATGACGATGATGACCGCTCCAGCAAGCAGGCCAAGTCCAAGCAGTCTCAGGCC
AAGAAGTCC---AAGAAGGCGTCCGGGGGAGCCAGCGCCACCAGCAGCAGCACCTCCACT
GCCACCACGGCCAGCAGTGCCAGCAGCACCAAGAACTCCAAGAAGGCCCCCAAGCCTCCG
CTGCCCCTGCCGCCCCCTCCCTTGTATGACTCTGAGGAAGAGGAGGAGTGCAAGCCTATG
ACATACGACGAGAAGCGGCAGCTGAGCCTGGACATCAACAAGCTGCCAGGCGAGAAGCTG
GGCCGTGTGGTGCACATTATCCAGTCTCGCGAGCCCTCGCTGCGTGACTCCAACCCTGAG
GAGATCGAGATCGACTTTGAGACGCTGAAGCCCTCCACGCTGCGGGAGCTAGAGCGCTAC
GTCATGTCGTGTCTACGCAAGAAGCCCCGCAAGCCCTACAGTGACATCTCTGCAGTGATC
AAGAAGTCTGTAGGCAAAACGAAGGAAGAGCTGGCCCTGGAGAAGAAGAGGGAGCTGGAG
AAGCGTCTGCAGGATGTGAGCGGCCAGCTTAACTCCACCAAGAAACCCCCTAAAAAGGGT
AAGGCACACGAGAAGGCGGAGTCGGCGCAGCAGGTGGCAGTCTCCCGTCTCAGCGCGAGC
AGCAGCAGCTCAGACTCCTCCAGCAGCAGCAGCAGCACCAGCTCTTCCGACACCAGCGAC
TCCGACTCCAGC
>And_dav_BRD2
ATGGAGAGAGCCGCGAGTCCGCCATTCAAGAGGTTACCAGGGGAGGGAAACAATGGGTTG
ATCGCTGCC---AGCACAGAGAGCACC---CCCGGGAAGCGTATTCGGAAGCCATCGCTG
CTGTACGAGGGCTTTGAGAGTCCCACCATGACGTCTGCCTCCCTTCAC------------
---------------CAGACCCCGCAGGTCAACCCGCCACCTCCGGAGGTCATGAACCCC
AAGAAGCCAGGCCGCTCCACGAACCAGCTGCAGTACATCCACAAGGTGGTGATGAAGGCC
CTCTGGAAGCATCAGTTCTCCTGGCCGTTCCGTTCGCCGGTGGACGCGGTGAAGCTGGGT
TTGCCGGATTACCACAAGATAATCAAGCAGCCCATGGACATGGGGACCATCCGGAAACGC
CTGGAGAACAACTACTACTGGAATGCAAGCGAGTGCATGCAGGACTTCAACACCATGTTC
ACCAACTGCTACATCTACAACAAGCCGACGGATGACATTGTGCTCATGGCCCAGAGCATG
GAGAAGTCCTTCCTGCAAAGAGTGGCGCAGATGCCGGAGGAGGAGCAGGAGTACCCACTG
CCCGGCCCCAGGAGCAAGCATGGGAAAGCGCCCAGTCCTCCTGCAGCTGTTACCGGGGGC
GTGACGATGGCCCACCAAGTGCCTGCTATCTCATCCGTATCCAACACTGCC---TTTTAC
CCCAGCTCCCCGCCTGAGACCCCCACCACGATCCTCAGCATTTCGCACCCCTCCATCCTG
GCCATT---------------------CCTATGATGAAGACCCTGCCAGCGGCT------
------------------------------------CAGAAGGTCCTGCCCATGGCGCCG
CAGTGTATCAGCAAG---AAAGGTGTGAAGAGAAAAGCAGACACCACCACTCCGACCACC
ATGTCCATCGTCACGACCAGCCGCGACTCCTCCCCCATCATGACCATCGCCTCCAAGCCT
GCCAAGATCCCCACCCGGCGTGAGAGCGGCCGGCCCATCAAGCCTCCCAAGAAGGACCTG
CCAGACTCCCAGCAGCACCAGACCTCCAAGAAGGTGAAGCTGACGGAGCAGCTCAAGTAC
TGCAACGGCATCCTGAAGGAGCTGCTGTCCAAGAAGCACGCCGCCTACGCATGGCCCTTC
TACAAGCCCGTGGATGCCTCGGCCCTTGGCCTGCACGACTACCACGAGATCATCAAGTTC
CCCATGGACCTGAGCACCATCAAGAAGAAGATGGAAAACCGGGAGTACCAGCACGCACAG
GAGTTTGCTGGCCACATCCGGCTTATGTTCTCCAACTGCTACAAGTACAACCCTCCGGAT
CACGACGTGGTGGCCATGGCCCGGAAGCTGCAGGATGTGTTTGAGTTCCGATACGCCAAA
ATGCCGGACGAGCCGATCAACATGAACCCGCCATCGCTCTCCTCTCCGCCCCCCATGGCC
ACCGCCGAGTCCTCATCAGAGTCGTCCAGCGAGAGCAGCAGCGAGAGCTCGTCAGAGAGC
GAGAGCTCGGATGACTCCGAAGAGGAGCGGGCCAATCGCCTGGCCGAGCTTCAGGAGCAG
CTGCGAGCGGTCCACGAGCAGTTGGCTGCCCTCTCCCAGGGCCCTGTCGCCAAGCCCAAG
CGGAAGAAGGAAAGGAGGGAGAAGAAGAAAAAGAAGAAATCCGACAAGCGGAAAGGCAAA
GGCGGTGATGACGACGATGACCGCTCCAGCAAGCAGGCCAAGTCCAAGCAGTCTCAGGCC
AAGAAGTCC---AAGAAGGCGTCCGGGGGAGCCAGCGCCACCAGCAGCAGCACCTCCACC
GCCACCACGGCCAGCAGTGCCAACAGCACCAAGAACTCCAAGAAGGCCCCCAAGCCTCCG
CTGCCCCTGCCGCCCCCTCCCATGTACGACTCTGAGGAAGAGGAGGAGTGCAAGCCTATG
ACATACGACGAGAAGCGGCAGCTGAGCCTGGACATCAACAAGCTGCCAGGCGAGAAGCTG
GGCCGTGTGGTGCACATTATCCAGTCTCGCGAGCCCTCGCTGCGTGACTCCAACCCTGAG
GAGATCGAGATCGACTTTGAGACGCTGAAGCCCTCCACGCTGCGGGAGCTGGAGCGCTAT
GTCATGTCGTGTCTACGCAAGAAGCCCCGCAAGCCCTACAGTGACATCTCTGCAGTGATC
AAGAAGTCTGTAGGCAAAACGAAGGAAGAGCTGGCCCTGGAGAAGAAGAGGGAGCTGGAG
AAGCGTCTGCAGGATGTGAGCGGCCAGCTTAACTCCACCAAGAAACCCCCTAAAAAGGGT
AAGGCACACGAGAAGGCGGAGTCGGCGCAGCAGGTGGCAGTCTCCCGTCTCAGCGCGAGC
AGCAGCAGCTCAGACTCCTCCAGCAGCAGCAGCAGCACCAGCTCTTCCGACACCAGCGAC
TCCGACTCCAGC
>Hyn_chi_BRD2
ATGGAGAGAGCCGCGAGCCCGCCATTCCAGAGGTTACCAGGGGAGGGAAACAATGGGCTG
ATCGCTGCC---AGCGCCGAGTGCACC---CCAGGAAAGCGCATCCGGAAGCCGTCTCTG
CTGTACGAGGGCTTCGAGAGTCCCACCATGACGTCTGCCTCCCTTCAC------------
---------------CATGCCCCACAGGTCAACCCGCCCCCTCCGGAGGTCATGAACCCC
AAGAAGCCGGGCCGCTCCACCAACCAGCTGCAGTACATCCACAAGGTGGTGATGAAGGCC
CTGTGGAAGCATCAGTTCTCCTGGCCGTTCCGCGCGCCCGTGGACGCGGTGAAGCTGGGC
CTGCCGGATTACCACAAGATCATCAAGCAGCCTATGGACATGGGGACCATCCGGAAACGC
CTGGAGAACAATTACTACTGGAACGCCAGTGAGTGCATGCAGGACTTCAACACCATGTTC
ACCAACTGCTACATCTACAACAAGCCCACTGATGACATTGTGCTGATGGCGCAGAGTATG
GAGAAGTCCTTCCTGCAGAGAGTGGCTCAGATGCCGGAGGAGGAGCAGGAGTATCCGCTG
CCCGGCCCCCGGAGCAAGCATGGGAAGGCCCCCAGTCCTCCTGCAGCCATCTCTGGGGGG
GTGACTATGGCCCACCAAGTTCCTGCCATCTCATCCGTCTCCAACGCCACC---TTCTAC
CCCACCTCCCTGCCTGAGACCCCCACCACGGTCCTGAGCGTCTCGCACCCCTCCATCCTG
ACCATT---------------------CCCATGATGAAGACGCTGCCGGCGGCTCTGAAG
ACCCTGCCCGCGGCTCTGAAAACGCTGCCAGCAGCTCAGAAGGTCCTCCCTATGGCGCCG
CAGTCTGTCAGTAAG---AAAGGTGTGAAGAGAAAAGCAGACACCACCACCCCAACCACC
CTGTCCATCGTCACCACCAGCCGCGACTCCTCCCCCATCATGACTATCGCCTCCAAGCCG
GCCAAGATCCCCACCCGGCGCGAGAGCGGCCGCCCCATCAAGCCCCCCAAGAAGGACCTG
CCCGACTCCCAGCAGCACCAGACCTCCAAGAAGGTGAAGCTGACGGAGCAGCTCAAGTAC
TGCAACGGCATTCTGAAGGAGCTGCTGTCCAAGAAGCACGCAGCGTACGCCTGGCCCTTC
TACAAGCCCGTGGATGCCTCGTCCCTGGGGCTGCACGACTACCACGAGATCATCAAGTGT
CCCATGGACCTGAGCTCTGTCAAGAAGAAGATGGAAAACCGTGAGTACCAGCACGCGCAG
GAGTTTGCTGGGCACATCCGGCTCATGTTCTCCAACTGTTACAAGTACAACCCGCCGGAT
CACGACGTGGTGGCCATGGCCCGCAAGCTGCAGGATGTGTTTGAGTTCCGCTACGCCAAG
ATGCCGGACGAGCCAATCAACTTGAACCCGCCGTCTCTCTCCTCGCCGCCCACCATGGTG
ACCGCCGAGTCCTCATCCGAGTCATCCAGTGAGAGCAGCAGCGAGAGCTCGTCCGAGAGC
GAGAGCTCGGATGACTCAGAGGAGGAGCGGGCCAACCGCCTGGCCGAGCTCCAGGATCAG
CTGCGCGCTGTCCACGAGCAGCTGGCTGCGCTCTCCCAGGGCCCCATTGCCAAGCCCAAG
AGGAAGAAGGAAAGAAGGGAGAAGAAGAAAAAGAAGAAATCAGACAAGCGGAAAAGCAAA
GGCGGGTGTGACGAGGACGAGCGCTCCAGCAAGCAGGCCAAGTCCAGGCCGTCCCAGTCC
AAGAAGTCC---AAAAAGGCATCCACGGGGGCCAGCACCACTAGCAGCAGCACCTCCACC
ACCACG---AACAGCAGCGGCGTCAGCACCAAGAACTCTAAGAAGGCCCCCAAGCCCCCG
CTGCCACTGCCGGCTCCCCCCATGTACGACTCTGAGGAAGAGGAGGAGTGCAAGCCCATG
ACCTACGACGAGAAGCGTCAGCTCAGCCTGGACATCAACAAACTGCCAGGCGAGAAGCTG
GGCCGCGTGGTGCACATCATCCAGTCCCGCGAGCCCTCGCTGCGCGACTCCAACCCCGAG
GAGATCGAGATCGACTTTGAGACGCTGAAGCCCTCCACGCTGCGAGAGCTCGAACGCTAC
GTCATGTCCTGTCTGCGCAAGAAACCGCGCAAGCCTTACAGCGACATCTCTGCAGTGATC
AAGAAGTCTGTGGGTAAAACGAAGGAAGAGCTGGCGCTGGAGAAGAAGCGAGAGCTGGAG
AAGCGTCTGCAGGACGTGAGCGGCCAGCTGAACTCTACCAAGAAACCCCCTAAAAAGGGT
AAGGCGCACGAGAAGGTGGAGGCGGCGCAGCAGGTGGCCGTGTCGCGCCTCAGCGCAAGC
AGCAGCAGCTCCGACTCGTCCAGCAGCAGCAGCAGCACCAGCTCTTCTGACACCAGCGAC
TCGGACTCTAGC
>Hyn_ret_BRD2
ATGGAGAGAGCCGCGAGCCCGCCATTCCAGAGGTTACCAGGGGAGGGAAACAATGGGCTG
ATCGCTGCC---AGCTCTGAGTGCACC---CCAGGAAAGCGCATCCGGAAGCCGTCGCTG
CTGTACGAGGGCTTCGAGAGTCCCACCATGACGTCTGCCTCCCTTCAC------------
---------------CATGCCCCGCAGGTCAACCCACCCCCTCCGGAGGTCATGAACCCC
AAGAAGCCGGGCCGCTCCACCAACCAGCTGCAGTACATCCACAAGGTGGTGATGAAGGCA
CTGTGGAAGCATCAGTTCTCCTGGCCGTTCCGCGCGCCCGTGGACGCGGTGAAGCTGGGC
CTGCCGGATTACCACAAGATCATCAAGCAGCCTATGGACATGGGGTCCATCCGGAAACGC
CTGGAGAACAATTACTACTGGAACGCCAGCGAGTGCATGCAGGACTTCAACACCATGTTC
ACCAACTGCTACATCTACAACAAGCCCACGGATGACATTGTGCTGATGGCGCAGAGTATG
GAGAAGTCCTTCCTGCAGAGAGTGGCGCAGATGCCGGAGGAGGAGCAGGAGTATCCGCTG
CCCGGCCCCCGGAGCAAGCACGGGAAGGCCCCCAGTCCTCCTGCAGCCATCTCTGGGGGG
GTGACTATGGCCCACCAGGTTCCTGCCATCTCATCCGTCTCCAACGCCACC---TTCTAC
CCCACCTCCCTGCCCGAGACCCCCACCACGGTCCTGAGCGTCTCGCACCCCTCCATCCTG
ACCATT---------------------CCCATGATGAAGACGCTGCCGGCGGCTCTGAAG
ACCCTGCCCGTGGCTCTGAAAACGCTGCCAGCGGCTCAGAAGGTCCTCCCTATGGCGCCG
CAGTCTGTCAGCAAG---AAAGGTGTGAAGAGAAAAGCAGACACCACCACCCCAACCACC
CTGTCCATCGTCACCACCAGCCGCGACTCCTCCCCCATCATGACTATCGCCTCCAAGCCG
GCCAAGATACCCACCCGGCGCGAGAGCGGCCGCCCCATCAAGCCCCCCAAGAAGGACCTG
CCCGACTCCCAGCAGCACCAGACCTCCAAGAAGGTGAAGCTGACGGAGCAGCTCAAGTAC
TGCAACGGCATTCTGAAGGAGCTGCTGTCCAAGAAGCACGCCGCATACGCCTGGCCCTTC
TACAAGCCCGTGGACGCCTCGGCCCTGGGGCTGCACGACTACCATGAGATCATCAAGTGC
CCCATGGACCTGAGCTCTGTCAAGAAGAAGATGGAAAACCGTGAGTACCAGCACGCGCAG
GAGTTTGCCGGGCACATCCGGCTCATGTTCTCCAACTGTTACAAGTACAACCCGCCGGAT
CACGACGTGGTGGCCATGGCCCGCAAGCTGCAGGATGTGTTTGAGTTCCGCTACGCCAAG
ATGCCGGACGAGCCAATCAACTTGAACCCGCCGTCGCTCTCCTCGCCGCCCACCATGGTG
ACCGCCGAGTCCTCGTCCGAGTCATCCAGTGAGAGCAGCAGCGAGAGCTCGTCGGAGAGC
GAGAGCTCGGATGACTCAGAGGAGGAGCGGGCCAACCGCCTGGCCGAGCTCCAGGATCAG
CTGCGCGCCGTCCACGAGCAGCTGGCTGCGCTCTCCCAGGGCCCCATCGCCAAGCCCAAG
AGGAAGAAGGAAAGAAGGGAGAAGAAGAAAAAGAAGAAATCAGACAAGCGGAAAAGCAAA
GGCGGGGGTGACGAGGACGAGCGCTCCAGCAAGCAGGCCAAGTCCAGGCCGTCCCAGTCC
AAGAAGTCC---AAGAAGGCGTCCACGGGGGCCAGCGCCACCAGCAGCAGCACCTCCACC
ACCACG---ACCAGCAGCGGCGTCAGCACCAAGAACTCTAAGAAGGCCCCCAAGCCGCCG
ATGCCACTGCCGGCCCCCCCCATGTACGACTCTGAGGAAGAGGAGGAGTGCAAGCCCATG
ACCTACGACGAGAAGCGGCAGCTCAGCCTGGACATCAACAAACTGCCAGGCGAGAAGCTG
GGCCGCGTGGTGCACATCATCCAATCCCGCGAGCCCTCGCTGCGCGACTCCAACCCCGAG
GAGATCGAGATCGACTTTGAGACGCTGAAGCCCTCCACGCTGCGGGAGCTCGAGCGCTAC
GTCATGTCCTGTCTGCGCAAGAAACCGCGCAAGCCTTACAGTGACATCTCTGCAGTGATC
AAGAAGTCTGTGGGTAAAACGAAGGAAGAGCTGGCGCTGGAGAAGAAGCGAGAGCTGGAG
AAGCGGCTGCAGGACGTGAGCGGCCAGCTGAACTCTACCAAGAAACCCCCTAAAAAGGGT
AAGGCGCACGAGAAGGTGGAGGCGGCGCAGCAGGTGGCTGTGTCGCGCCTCAGCGCAAGC
AGCAGCAGCTCCGACTCGTCCAGCAGCAGCAGCAGCACCAGCTCTTCAGACACCAGCGAC
TCTGACTCTAGC
>Hyn_leec_BRD2
ATGGAGAGAGCCGCGAGCCCGCCATTCCAGAGGTTACCAGGGGAGGGAAACAATGGGCTG
ATCGCTGCC---AGCGCCGAGTGCACC---CCAGGAAAGCGCATCCGGAAGCCGTCTCTG
CTGTACGAGGGCTTCGAGAGTCCCACCATGACGTCTGCCTCCCTTCAC------------
---------------CATGCCCCGCAGGTCAACCCGCCCCCTCCGGAGGTCATGAACCCC
AAGAAGCCGGGCCGCTCCACCAACCAGCTGCAGTACATCCACAAGGTGGTGATGAAGGCC
CTGTGGAAGCATCAGTTCTCCTGGCCGTTCCGCGCGCCCGTGGACGCGGTGAAGCTGGGC
CTGCCGGATTACCACAAGATCATCAAGCAGCCTATGGACATGGGGACCATCCGGAAACGC
CTGGAGAACAATTACTACTGGAACGCCAGCGAGTGCATGCAGGACTTCAACACCATGTTC
ACCAACTGCTACATCTACAACAAGCCCACGGATGACATTGTGCTGATGGCGCAGAGTATG
GAGAAGTCCTTCCTGCAGAGAGTGGCTCAGATGCCGGAGGAGGAACAGGAGTATCCGCTG
CCCGGCCCCCGGAGCAAGCACGGGAAGGCCCCCAGTCCTCCTGCAGCCATCTCTGGGGGG
GTGACTATGGCCCACCAGGTTCCTGCCATCTCATCCGTCTCCAACGCCACC---TTCTAC
CCCACCTCCCTGCCCGAGACCCCCACCACGGTCCTGAGCGTCTCGCACCCCTCCATCCTG
ACCATT---------------------CCCATGATAAAGACGCTGCCGGCGGCTCTGAAG
ACCCTGCCCGCGGCTCTGAAAACGCTGCCAGCGGCTCAGAAGGTCCTCCCTATGGCGCCG
CAGTCTGTCAGCAAG---AAAGGTGTGAAGAGAAAAGCAGACACCACCACCCCAACCACC
CTGTCCATCGTCACCACCAGCCGGGACTCCTCCCCCATCATGACTATCGCCTCCAAGCCG
GCCAAGATCCCCACCCGGCGCGAGAGCGGCCGCCCCATCAAGCCCCCCAAGAAGGACCTG
CCCGACTCCCAGCAGCACCAGACCTCCAAGAAGGTGAAGCTGACGGAGCAGCTCAAATAC
TGCAACGGCATTCTGAAGGAGCTGCTGTCCAAGAAGCACGCCGCGTACGCCTGGCCCTTC
TACAAGCCCGTGGATGCCTCGGCCCTGGGGCTGCACGACTACCACGAGATCATCAAGTGT
CCCATGGACCTGAGCTCTGTCAAGAAGAAGATGGAAAACCGTGAGTACCAGCACGCGCAG
GAGTTTGCCGGGCACATCCGGCTCATGTTCTCCAACTGTTACAAGTACAACCCGCCGGAT
CACGACGTGGTGGCCATGGCCCGCAAGCTGCAGGATGTGTTTGAGTTCCGCTACGCCAAG
ATGCCGGACGAGCCAATCAACTTGAACCCGCCGTCTCTCTCCTCGCCGCCCACCATGGTG
ACCGCTGAGTCCTCATCCGAGTCATCCAGTGAGAGCAGCAGCGAGAGCTCGTCGGAGAGC
GAGAGTTCGGATGACTCGGAGGAGGAGCGGGCCAACCGCCTGGCCGAGCTCCAGGATCAG
CTGCGCGCTGTCCACGAGCAGCTGGCTGCGCTCTCCCAGGGCCCCATCGCCAAGCCCAAG
AGGAAGAAGGAAAGAAGGGAGAAGAAGAAAAAGAAGAAATCAGACAAGCGGAAAAGCAAA
GGCGGGGGTGACGAGGACGAGCGCTCCAGCAAGCAGGCCAAGTCCAGGCCGTCCCAGTCC
AAGAAGTCC---AAAAAGGCGTCCACGGGGGCCAGCGCCACTAGCAGCAGCACCTCCACC
ACCACG---AACAGCAGCGGCGTCAGCACCAAGAACTCTAAGAAGGCCCCCAAGCCCCCG
CTGCCACTGCCGGCCCCCCCCATGTACGACTCTGAGGAAGAGGAGGAGTGCAAGCCCATG
ACCTACGACGAGAAGCGTCAGCTCAGCCTGGACATCAACAAACTGCCAGGCGAGAAGCTG
GGCCGCGTGGTGCACATCATCCAGTCCCGCGAGCCCTCGCTGCGCGACTCTAACCCCGAG
GAGATCGAGATCGACTTTGAGACGCTGAAGCCCTCCACGTTGCGAGAGCTCGAACGCTAC
GTCATGTCCTGTCTGCGCAAGAAACCGCGCAAGCCTTACAGCGACATCTCTGCAGTGATC
AAGAAGTCTGTGGGTAAAACGAAGGAAGAGCTGGCGCTGGAGAAGAAGCGAGAGCTGGAG
AAGCGTCTGCAGGACGTGAGCGGCCAGCTGAACTCTACCAAGAAACCCCCTAAAAAG---
---GCGCACGAGAAGGTGGAGGCGGCGCAGCAGGTGGCCGTGTCGCGCCTCAGCGCAAGC
AGCAGCAGCTCCGACTCGTCCAGCAGCAGCAGCAGCACCAGTTCTTCTGACACCAGCGAC
TCGGACTCTAGC
>Des_fus_BRD2
ATGGAGACGGCTGTGAACCCGCCATTTAAAAGGTTACCCGTAGAAGGAGACAATGGTCTG
ATCAGCATC---GGTGGAGAGGGTACC---CCAGGCAAACGCATTCGGAAACCGTCTCTG
CTCTACGAGGGATTTGAAAGTCCAACCATGACGTCATCTGCCATTCAC------------
---------------CAAACGCCACAGGTCAATCCACCCCCACCGGAGATCATGAACACC
AAGAAACCAGGCCGCTCCACCAACCAGCTTCAGTACATCCACAAGGTGGTGATTAAAGCG
CTATGGAAGCACCAGTTTTCTTGGCCTTTCCGATCACCTGTTGATGCGGTGAAACTTGGA
TTGCCGGATTATCACAAGATCATAAAGCAGCCCATGGACATGGGGACCATTAGGAAGCGC
CTGGAGAATAACTATTACTGGAACGCCAGCGAGTGTATTCAAGATTTCAATACCATGTTC
ACGAACTGCTACATCTATAACAAGCCCACGGATGACATTGTTCTAATGGCTCAGAGCATG
GAGAAGTCATTTTTGCAAAGGGTTGCACAGATGCCTCAAGAGGAAGAAGAATATCCACTA
CCTGGCCCCAGAAGCAAGCATGGGAAAGCTCGCAGTCCTCCAGCCATTACT---GGAGGT
GTGACGCAGGCCCACCAGGTGCCAGCCATCTCATCGGTTTCCCACACCACA---TTCTTT
CCCAGCTCTCTTCCAGAGATCCCCACTACAGTGCTTAGCGTGTCCCACCCCTCGATAATG
CCAATT---------------------CCCTTGTTGAAGACGTTACCAGCAGCT------
------------------------------------CAAAAAGTATTGCCAATGGCCCCA
CAATCTGTAAGCAAG---AAAGGTGTGAAGAGAAAGGCAGACACTACAACGCCTACAACC
GTGTCAATTATCACGACAAGCCGAGATTCATCGCCCGTCATGACNNNNNNNNNNNNNNNN
NNNNNNNNNNNNNNNNNNNGTGAAAGTGGAAGGCCCATTAAGCCTCCCAAAAAAGACCTG
CCAGATTCCCAGCAACATCAGACTTCCAAGAAGGTGAAGTTGACTGAGCAGCTCAAGTAC
TGCAATGGTATCCTGAAAGAACTGCTTTCAAAAAAACATGCTGCATATGCTTGGCCCTTT
TACAAGCCTGTGGATGTTACAGCTCTCGGGCTGCACGATTACCATGACATCATAAAGTTC
CCTATGGACCTCAGCACTATCAAGAAGAAGATGGAAAACAGAGAGTACCACCATGCGCAG
GAGTTTGCCGGTCACATCCGCTTAATGTTCTCCAACTGCTACAAGTACAACCCTCCGGAT
CATGATGTGGTGGCTATGGCTCGCAAACTCCAGGACGTTTTTGAGTTCCGGTATGCTAAA
ATGCCAGACGAACCTATTGATGTGAATCCACCATCTGTTTCTTCACAACCTCTCATCACT
GTCCCAGAGTCTTCATCCGAATCGTCAAGTGAAAGCAGTAGTGAGAGCTCGTCTGAAAGT
GAGAGCTCAGATGACTCTGAGGAGGAGCGGGCTAATCGCCTGGCTGAACTTCAGGAGCAG
TTGCGAGCTGTCCATGAACAATTGGCTGCCCTCTCTCAAGGTCCCATCTCCAAACCAAAG
AAAAAACGAGAGCGGAAGGAGAAGAAAAAAAAGAAAAAATCAGACAAACGGAAAGGCAAA
GGTGGTGGGGATGAGGACAAGCACACCAAGCNNNNNNNNNNNNNNNNNNNNNNNNNNNNN
NNNNNNNNNNNNNNNNNNNNNNNNNNNNNNNNNNNNNNNNNNNNNNNCAGTAGCAGCAGT
GCTCCTGCT------TCTACAAACAGCAGCAAGAGCTCCAAGAAGGCCCCTAAGCCGCCG
CCTCCTCTGCCACCGCCTCCAATGTATGACTCTGAGGAAGAGGAGGAGTGCAAGCCTATG
ACCTACGATGAGAAGCGACAGCTGAGCCTTGATATCAATAAGCTGCCGGGAGAGAAGCTT
GGTCGTGTGGTGCACATTATCCAGTCCCGGGAGCCTTCACTGCGGGACTCCAATCCAGAG
GAGATAGAGATAGACTTTGAGACGTTGAAACCTTCTACGCTGCGAGAGTTGGAAAGATAT
GTCATGTCTTGTCTCCGTAAAAAGCCTCGCAAGCCCTATAGTGACATTTCTGGTGTTATA
AAAAAGACGGTGGGTAAAACAAAAGAGGAACTGGCACTGGAGAAGAAGCGTGAGCTGGAG
AAGCGTCTGCAGGATGTTAGCGGGCAGCTGAACTCTACAAAGAAGCCCCCTAAGAAG---
---GCACACGAGAAGGTTGAATCTGCTCAGCAAGTTTCGGTATCCCGTTTAAGTGCAAGC
AGCAGTAGTTCAGATTCATCGAGTAGCAGCAGCTCCTCCAGTTCTTCAGATACCAGTGAC
TCTGATTCCAGC
>Sir_lac_BRD2
NNNNNNNNNNNNNNNNNNNNNNNNNNNNNNNNNNNNNNNNNNNNNNNNNNNNNNNNNNNN
NNNNNNNNN---NNNNNNNNNNNNNNN---NNNNNNNNNNNNNNNNNNNNNNNNNNNNNN
NNNNNNNNNNNNNNNNNNNNNNNNNNNNNNNNNNNNNNNNNNNNNNNN------------
---------------NNNNCACCACCAGTCAACCCACCCCCGCCAGAGGTGCTCAACCTC
AAGAAACCAGGCCGCTCCACCAACCAGCTGCAGTACATCCACAAGGTGGTCATCAAGGCC
CTTTGGAAGCACCAGTTCTCGTGGCCTTTCCGCCAGCCCGTCGATGCCGTGAAGCTGGGC
CTGCCGGATTACCACAAGATCATCAAGCAGCCCATGGATATGGGGACCATTCGGAAGCGC
CTGGAAAACAACTATTACTGGAGTGCGGGCGAGTGCATACAAGACTTTAACACCATGTTC
ACCAACTGCTACATCTACAACAAGCCTACTGATGACATAGTTCTCATGGCCCAGAGTATG
GAGAAGTCATTTCTGCAGAGAGTGGCACAGATGCCTCAGGAGGAGCAGGAGTATCCACTG
CCAGGCCCCAGAAGTAAGAATGGGAAAGCGCCTAGTCCTACAGCTGTCTCT---GGGGGA
GTGACCATGGCCCATCAGGTCCCTGCGGTCTCATCAGTCTCCAATAGCACTGCAGTCTAT
CCCAGCTCGCCAATTGAGATACCCACCACTGTCCTGACAGTCTCTCACCCTTCCATCATG
GCCATT---------------------CCTGTGATGAAAACTCTGCCGGCTGCC------
------------------------------------CAGAAGGTTCTGCCAATGGCACCG
CAATCTGTCAGCAAG---AAAGGCGTGAAGAGAAAAGCTGACACCACAACTCCAACCACA
GTGTCTATCATCACGACCAGCCGAGATTCATCTCCCATCATGACCATAGCCTCCAAGCCA
GCCAAGATCCCCACCCGTCGGGAGAGTGGGAGGCCAATCAAACCCCCAAAGANNNNNNNN
NNNNNNNNNNNNNNNNNNNNNNNNNCGAAAAAGGTGAAGCTGACGGAGCAGTTGAAGTAT
TGCAATGGGATCCTAAAGGAGCTGCTGTCCAAGAAGCATGCGGCGTATGCCTGGCCTTTC
TACAAGCCTGTGGATGCTGTGGCCCTGGGGCTGCATGACTATCATGAGATTATCAAGTTC
CCCATGGATCTCAGCACCATCAAGAAGAAGATGGAAAACCGCGAGTACCACCATGCACAG
GAATTTGCTGGCCACATTCGTTTAATGTTTTCCAACTGCTACAAGTACAATCCGCCAGAT
CACGACGTGGTGGCGATGGCACGGAAGCTACAGGATGTGTTTGAGTTCCGCTATGCCAAG
ATGCCTGATGAGCCAGTAGATTTGAACCCACCATCTTTCTCCTCGCCACCTTCCATGCTT
GCTGCAGAGTCCTCATCTGAGTCCTCCAGCGACAGCAGTAGTGAGAGTTCGTCAGAGAGT
GAGAGCTCTGAAGATTCGGAGGAGGAGCGGGCAAATAGGCTTGCTGAGCTTCAGGAGCAG
TTACGAGCAGTTCACGAGCAGTTAGCTGCCCTCTCACAGGGCCCCATCACTAAACCAAAG
AAGAAAAAAGAGAAGAGGGAAAAGAAGAAAAAGAAGAAATCTGACAAACGGAAAGGCAAG
GGAGGA---GAGGATGAGGACAAGTCCACCAAGCAGGCAAAATCCAAGCAGTCCCAGTCT
AAAAAATCC---AAAAAGGCATCTGGGGCGCTCGGTGCAGCCAGTAGCAGTGGCACCTCG
AACACAGCC------ACCAGCAGCAGCAGCAAGAACTCCAAGAAGGCTCCGAAGCCTCAG
CTTGCTCTGCCTCCCCCTCCCATGTACGACTCTGAGGAAGAGGAGGAATGTAAGCCTATG
ACTTACGATGAGAAGAGACAACTGAGCCTGGACATCAACAAGCTGCCGGGTGAGAAACTG
GGCCGTGTGGTGCATATCATCCAGTCCCGGGAGCCCTCACTTCGTGATTCTAACCCAGAG
GAGATAGAGATTGACTTTGAGACACTGAAGCCCTCCACGCTGCGAGAGTTGGAGCGATAT
GTCATGTCCTGTTTGCGGAAGAAGCCACGCAAGCCTTACAGTGACATCTCTGGAGTAATA
AAAAAGTCAGTTGGTAAAACGAAGGAAGAGCTGGCTTTGGAGAAGAAGAGGGAACTAGAG
AAGCGTCTGCAGGATGTGAGCGGGCAGCTGAACTCTACCAAAAAGCCCCCCAAGAAA---
---GCACACGAGAAGGTCGAGTCAGCTCAGCAAGTATCAGTGTCTCGTCTGAGTGCAAGC
AGCAGCAGTTCAGATTCCTCCAGCTCTAGCAGCAGCTCCAGCTCTTCGGACACCAGTGAT
TCGGACTCCAGC
>Sir_int_BRD2
ATGGAGACAGCGATTAACCAGCAATTCAAGAGGTTACTTGGGGAGGAAAACAATGGGCTG
ACTTTCCTG---AGTGGAGAGGGGAAT---CCGGGGAAGCGCGTCCGGAAGCCATCGCTG
CTCTACGAAGGGTTTGAGAGTCCCACCATGACCACCTCCTCTGTCCAG------------
---------------CAAACTCCGCCAGTCAACCCACCCCCGCCAGAGGTGCTCAACCTC
AAGAAGCCAGGCCGCTCCACCAACCAGCTGCAGTACATCCACAAGGTGGTCATCAAGGCC
CTTTGGAAGCACCAGTTCTCGTGGCCTTTCCGCCAGCCCGTCGATGCCGTGAAGCTGGGC
CTGCCGGATTACCACAAGATCATCAAGCAGCCCATGGATATGGGGACCATTCGGAAGCGC
CTGGAAAACAACTATTACTGGAGTGCGGGCGAGTGCATACAAGACTTTAACACCATGTTC
ACCAACTGCTACATCTACAACAAGCCTACTGATGATATAGTTCTCATGGCCCAGAGTATG
GAGAAGTCATTTCTGCAGAGAGTGGCACAGATGCCTCAGGAGGAGCAGGAGTATCCACTG
CCAGGCCCCAGGAGTAAGAATGGGAAAGCGCCTAGTCCTACAGCTGTCTCT---GGGGGA
GTGACCATGGCCCATCAGGTCCCTGCGGTCTCATCAGTCTCCAATAGCACTGCAGTCTAT
CCCAGCTCGCCAATTGAGATACCCACCACTGTCCTGACAGTCTCTCACCCTTCCATCATG
GCCATT---------------------CCTGTGATGAAAACTCTGCCGGCTGCC------
------------------------------------CAGAAGGTTCTGCCAATGGCACCG
CAATCTGTCAGCAAG---AAAGGCGTGAAGAGAAAAGCTGACACCACAACTCCAACCACA
GTGTCTATCATCACGACCAGCCGAGATTCATCTCCCATCATGACCATAGCCTCCAAGCCA
GCCAAGATCCCCACCCGTCGGGAGAGTGGGAGGCCAATCAAACCCCCGAAGAAGGATTTG
CCAGACTCTCAGCAGCACCAGACCTCGAAAAAGGTGAAGCTGACGGAGCAGTTGAAGTAT
TGCAATGGGATCCTAAAGGAGCTGCTGTCCAAGAAGCATGCGGCGTATGCCTGGCCTTTC
TACAAGCCTGTGGATGCTGTGGCCCTGGGGCTGCATGACTATCATGAGATTATCAAGTTC
CCCATGGATCTCAGCACCATCAAGAAGAAGATGGAAAACCGCGAGTACCACCATGCACAG
GAATTTGCTGGCCACATTCGTTTAATGTTTTCCAACTGCTACAAGTACAATCCGCCAGAT
CACGACGTGGTGGCGATGGCACGGAAGCTACAGGATGTGTTTGAGTTCCGCTATGCCAAG
ATGCCTGATGAGCCAGTAGATTTGAACCCACCATCTTTCTCCTCGCCACCTTCCATGCTT
GCTGCAGAGTCCTCATCTGAGTCCTCCAGCGACAGCAGTAGTGAGAGTTCGTCAGAGAGT
GAGAGCTCTGAAGATTCGGAGGAGGAGCGGGCAAATAGGCTTGCTGAGCTTCAGGAGCAG
TTACGAGCAGTTCACGAGCAGTTAGCTGCCCTCTCACAGGGCCCCATCACTAAACCAAAG
AAGAAAAAAGAGAAGAGGGAAAAGAAGAAAAAGAAGAAATCTGACAAACGGAAAGGCAAG
GGAGGA---GAGGATGAGGACAAGTCCACCAAGCAGGCAAAATCCAAGCAGTCCCAGTCC
AAAAAATCC---AAAAAGGCATCTGGGGTGCTCGGTGCAGCCAGTAGCAGTGGCACCTCG
AACACAGCC------ACCAGCAGCAGCAGCAAGAACTCAAAGAAGGCTCCGAAGCCTCAG
CTTGCTCTGCCTCCCCCTCCCATGTACGACTCTGAGGAAGAGGAGGAATGTAAGCCTATG
ACTTACGATGAGAAGAGACAACTGAGCCTGGACATCAACAAGCTGCCGGGTGAGAAACTG
GGCCGTGTGGTGCATATCATCCAGTCCCGGGAGCCCTCACTTCGTGATTCTAACCCAGAG
GAGATAGAGATTGACTTTGAGACACTGAAGCCCTCCACGCTGCGAGAGTTGGAGCGATAT
GTCATGTCCTGTTTGCGGAAGAAGCCACGCAAGCCTTACAGTGACATCTCTGGAGTAATA
AAAAAGTCAGTTGGTAAAACGAAGGAAGAGCTGGCTTTGGAGAAGAAGAGGGAACTAGAG
AAGCGTCTTCAGGATGTGAGTGGGCAGCTGAACTCTACCAAAAAGCCCCCCAAGAAA---
---GCACACGAGAAGGTCGAGTCAGCTCAGCAAGTATCAGTGTCTCGTCTGAGTGCAAGC
AGCAGCAGTTCAGATTCCTCCAGCTCTAGCAGCAGCTCCAGCTCTTCTGACACCAGTGAT
TCGGACTCCAGC
>Prot_ang_BRD2
ATGGAGACAGCCGTGAATCCGCCATTTAAAAGGTTACCAGGGGAGGGAAACAATGGGCTG
ATAAGTCTC---AGCGGAGAGAGCACC---CCAGGAAAGCGCATTCGGAAGCCATCGCTG
CTGTACGAGGGCTTTGAAAGTCCCACCATGACGTCGTCCTCCCACCTC------------
---------------CACACCCCACAGGTCAACCCACCCCCTCCGGAGGTCACAAACCCC
AAGAAGCCAGGCCGCTCCACCAACCAGCTGCAGTACATCCACAAGGTGGTCATGAAGGCG
CTCTGGAAGCATCAGTTCTCGTGGCCTTTCCGCTCACCTGTTGATGCAGTCAAACTGGGC
TTGCCGGATTACCACAAGATCATAAAGCAGCCCATGGACATGGGGACCATCCGGAAACGC
TTGGAGAACAACTACTACTGGAACGCCAGCGAGTGCATACAGGACTTCAACACAATGTTC
ACCAACTGTTACATATACAACAAGCCCACAGATGACATTGTCCTCATGGCCCAGAGCATG
GAAAAGTCGTTCCTACAGAGGGTGGCGCAGATGCCACAGGAGGAGCAAGAGTATCCTCTT
CCGGGCCCCAGAAGCAAACATGGGAAAGCTCGTAGTCCTCCAGTGGTGTCTAGT---GGA
GTGACACAGGCTCACCAGGTGCCTGCCATCTCGTCTGTCTCAAACACCACC---TTCTAT
CCCAGCTCCCCACCGGAAATACCCACCACAGTCCTCAGTGTCTCTCACCCTTCCATCATG
CCCATGCCTATG---------------CCCATGATTAAGACGCTGCCTGCCGCC------
------------------------------------CAGAAGGTGCTACCAATGGCGCCA
CAGTCTGTCAGCAAG---AAAGGTGTGAAGAGAAAAGCAGACACCACCACACCCACCACT
GTGTCCATTATCACGACAAGCCGAGATTCCTCGCCCATCATGACTATTGCTCCAAAGCCG
GCCAAGATCCCAACTCGTCGTGAGAGTGGGAGGCCCATCAAGCCCCCCAAGAAAGACCTT
CCCGACTCCCAGCAGCACCAGACCTCCAAGAAGGTGAAGCTGACGGAGCAGCTCAAGTAC
TGCAACGGGATCCTGAAAGAGCTGCTGTCCAAGAAACATGCAGCTTACGCTTGGCCCTTC
TACAAGCCTGTTGATGCCTCTGCCCTGGGGCTGCACGATTACCATGAAATCATCAAGTTC
CCCATGGACCTGAGTACCATTAAGAAGAAGATGGAAAACCGGGAGTATCACCATGCGCAA
GAGTTTGCTGGCCACATCCGCTTAATGTTCTCCAACTGTTACAAGTACAACCCTCCAGAT
CACGATGTTGTGGCCATGGCTCGCAAGCTGCAGGATGTGTTTGAGTTTCGGTATGCCAAG
ATGCCGGACGAGCCGATAGATGTGAATCCACCGTCTCTCTCCTCGCAGCCCCCCATGGCG
ATCGCTGAGTCGTCATCAGAGTCATCCAGTGAAAGCAGCAGCGAGAGCTCATCCGAGAGT
GAGAGCTCGGATGACTCTGAAGAGGAGCGGGCCAATCGCTTAGCAGAGCTTCAGGAGCAG
CTACGAGCCGTCCATGAGCAGTTGGCTGCCCTTTCTCAAGGCCCCATTTCCAAACCGAAG
AAAAAGAAAGAGCGGAAGGAGAAGAAGAAAAAGAAGAAATCTGACAAAAGGAAAGGCAAA
GGAGGCGGGGATGAGGACGACAGGCCCAGCAAACCGATGAAGTCTAAACAGTCTCAGTCC
AAGAAGTCCTCCAAGAAGTCATCAGTGGGTGCCAGTGTGCTCAGCAGCATTGGCCCCACT
GCA------------------AGCAGCAGCAAGAATTCTAAGAAGGCTCCCAAGCCGCCA
CTTCCTTTGCCTCCTCCTCCCATGTATGACTCTGAGGAAGAGGAGGAGTGCAAGCCAATG
ACCTATGATGAGAAGCGTCAGCTGAGCTTGGACATCAACAAGCTGCCGGGTGAGAAGCTG
GGTCGTGTAGTGCACATCATCCAGTCCAGGGAGCCCTCTCTGCGGGACTCCAATCCCGAG
GAGATCGAGATAGACTTTGAGACACTAAAGCCCTCCACACTGCGAGAGCTGGAGCGGTAC
GTTATGTCCTGTCTACGCAAGAAACCACGCAAGCCCTACAGCGATATCTCCGGAGCAATA
AAAAAGACGGTTGGTAAAACGAAGGAGGAGCTGGCCTTGGAGAAGAAGAGGGAGCTGGAG
AAGCGTCTACAGGATGTTAGCGGGCAGCTGAACTCCACCAAGAAGCCCCCCAAGAAG---
---GCACATGAGAAGGTTGAGTCGGTCCAGCAAGTCTCAGTCTCCCGTCTTAGTGCAAGC
AGCAGCAGTTCTGACACTTCCAGCAGCAGCAGCAGCTCTAGTTCTTCCGACACCAGTGAC
TCGGACTCGAGC
>Kar_kor_BRD2
NNNNNNNNNNNNNNNNNTCCGCGATGGCACAGGTTACCTGTAGAAGTAGACAATGGTCTG
ATCAGCCTC---GGTGGAGAGGGTACC---CCAGGCAAGCGCATTCGGAAGCCGTCTCTG
CTCTACGAGGGATTTGAAAGTCCAACCATGACGTCTTCTGCCATCCAC------------
---------------CAGACGCCACAGGCCAATCCACCCGCACCGGAGGTCATGAACCCC
AAGAAACCAGGCCGCTCCACCAACCAGCTTCAGTACATCCATAAGGTGGTGATTAAGGCG
TTATGGAAGCACCAGTTTTCTTGGCCTTTCCGATCACCTGTTGATGCGCTGAAACTTGGA
TTGCCGGATTATCACAAGATCATAAAGCAGCCCATGGACATGGGGACCATCAGGAAGCGC
CTGGAGAATAACTATTACTGGAACGCCAGCGAGTGCATTCAAGACTTCAACACCATGTTC
ACGAACTGCTATATCTATAACAAGCCCGCTGATGACATTGTTCTAATGGCCCAGAGCATG
GAGAAGTCCTTTTTGCAAAGGGTGGCACAGATGCCTCAGGCGGAAGAAGAATATCCACTA
CCTGGCCCCAGAAGCAAGCATGGGAAAGCTCGCAGTCCACCTGCCGTTACT---GGATGC
GTAATGCAGGCCCACCAGGTGCCAGCCATCTCATCGGTTTCCCACACCACG---TTCTTT
CCCAGCTCTTTTACAGAGATCCCCACTACGGTGCTCAGCGTGTCCCACCCCTCGATTATG
------CCGATT---------------CCCATGATGAAGACGTTGCCAGCGGCT------
------------------------------------CAAAAAGTGTTGCCAATGGCCCCA
CAGTCTGTAAGCAAG---AAAGGTGTGAAGAGGAAGGCAGACACTACAACGCCTACAACT
GTGTCAATTATCACAACAAGCCGAGACTCCTCTCCCATCATGACCATTGCTTCCAAGCCG
GCCAAGATCCCAACCCGCCGTGAAAGTGGAAGGCCCATTAAGCCTCCCAAAAAGGACCTG
CCAGATTCCCAGCAACATCAGACTTCCAAGAAGGTGAAGCTGACTGAGCAGCTTAAGTAC
TGCAATGGGATCCTGAAAGAACTGCTGTCAAAAAAACATGCTGCATATGCTTGGCCCTTT
TACAAGCCTGTGGATGTTACAGCTCTGGGGCTGCACGACTACCATGACATCATAAAGTTC
CCCATGGACCTCAGCACTATAAAGAAGAAGATGGAAAACCGAGAGTACCACCATGCGCAG
GAGTTTGCTGGTCACATCCGCTTAATGTTCTCCAACTGCTACAAGTACAATCCTCCTGAT
CATGATGTGGTTGCTATGGCTCGCAAGCTGCAGGACGTATTTGAGTTCCGGTATGCTAAA
ATGCCAGACGAACCTATTAACATGAACCCATCATCGGTTTCTTCACAACCTCTCATGACT
GTCCCTGAGTCTTCATCCGAGTCGTCGAGTGAAAGCAGTAGTGAGAGCTCGTCTGAAAGT
GAGAGCTCGGATGACTCCGAGGAGGAGCGGGCTAATCGCCTGGCTGAACTTCAGGAGCAG
TTACGAGCTGTCCATGAACAGTTGGCTGCTCTCTCTCAAGGTCCCATCACCAAACCAAAG
AAAAAGCGAGAGCGGAAGGAGAAGAAGAAAAAGAAAAAATCAGACAAACGGAAAGGCAAA
GGTGGTGGGGATGAGGGCGACAAGCACACCAAACAGTCAAAATCAAAGCAATCTCAGTCA
AAGAAGTCCTCCAAAAAAGCATCTGCCGGAGCCAGCGTCCCCAGCAGCAGT---GCCTCT
GCT------------TCTGCCAACAGC---AAGAGCTTAAAGAAGGCTCCTAAGCCACCG
CCTCCTCTGCCACCGCCTCCAATGTATGACTCTGAGGAAGAGGAGGAGTGCAAGCCTATG
ACTTACGATGAGAAGCGACAGCTGAGCCTCGATATCAATAAGCTGCCGGGAGAGAAGCTG
GGTCGTGTGGTGCACATTATCCAGTCCCGGGAGCCCTCGCTTCGGGACTCCAATCCAGAG
GAGATTGAGATAGACTTTGAGACCTTGAAACCTTCCACGCTGCGGGAATTGGAACGATAT
GTCATGTCTTGTTTGCGCAAGAAGCCTCGCAAACCCTATAGTGACATTTCTGGTGTTATA
AAAAAGACGGTGGGTAAAACAAAAGAGGAACTGGCACTGGAGAAGAAGCGTGAGCTGGAG
AAGCGTCTGCAGGATGTTAGCGGGCAGCTGAACTCTACCAAGAAGCCCCCTAAGAAG---
---GCACACGAGAAGGTTGAATCTGCTCAGCAAGTTTCGGTATCCCGTTTGAGCGCAAGT
AGCAGTAGTTCAGATTCCTCGAGTAGCAGCAGCACCTCCAGTTCTTCAGATACCAGTGAT
TCTGATTCCAGC
>Lis_monvul_KIFC1
ATGAATGTGGGTGAGAACAAGCCACTGACAGTCATGAAGTCTGTGTCACGTCTGCCTGTT
CCTGGCACTCTGAAGGCCAAACGCATGCGTAGCAATGAGAACATGCCAGTGATGGAAAAG
AAACGGTTGCGTTTGTCGTCGCCG---GACCAG---GTGACACAGCACCGGGGTCCCGCA
AGCATTGCCTGTACACGGCCCAAG------GCGGTGGCTGCTGTGCCTCGAAACAATGTA
ACGGGAAGACCGTCTCTTGCTCCTGCGAGAGGAGCTTCCAAGGCCTCTGCATCAGGAGCT
CCAGCTGCTGGTCGG---AAGCCTTTACAGAATACATCA---TCTGTGCCACAGACAGAT
GCACAACCTGCC------------GCTGGCGGAGCGAAAAAGCAGCGTGCTGCCTGGGAT
ATGAAGGGAAAGATGGATGACTTGCGAGACCAAGTAGCAAACTACAAGAGTAAACTACAA
GCCGTGGCGGGGGAGAAGATGCGCCTGTGCCAGAATGTGGAGCAGATGCAGCACCAGTTG
AACCATCAGGAGGCAGTGAACAAGGAGTTGACTGCCCGCTGCAGCTCTCTAGGCGCGGAG
CTGCTTACGACGCAGCAGAAGCTCACGCAGGCGTCGCAAGAGGCAGCAGCACTGAGGACG
GTGGTGAGCGCTCAGGAGAGTCAGCTGTCTACTCAGTCGTGCACCATCTCAGAACTTCAG
GAGGACAGGAGGAACCTTTCAGAGCTTTTAAACTCTAGGGAGGTAAACTTAAAGGTCACA
GAGGATGAACTTTCCGGCAAGCGTGAGCTGGTCCGTAGCCTGCAGGCAGAGGTAGCTGTG
CTGAAGGAAGAGGGGACCAACAAGGAGGAGCGCCTGCACTGTTTGGAAATGGAGCGCAGG
CGACTCCATAACATCATCCAGGAGTTGAAGGGCAACATCCGCGTATTCTGCAGAGTGCGC
CCCCTGCTGAAGTCTGAAAGCACCTATAAAATGGAACACATACAGTTCCCACAGCAAGAT
GACCGGACTGTGGTCCTGTGCAAAACTGAAGAGTCTCATACAGGTCGTGAGAAAAAGGAG
GCACACAAGTATGACTTCTCTTTCGATCGAGTCTTCTCCCCCGCCTCCTGTCAGGATGAA
GTTTTTCATGAGATTTCGCTACTCGTCCAGTCTGCACTGGATGGGTACCACGTGTGCATA
TTTGCTTACGGACAGACTGGCAGTGGGAAGACTTACACTATGGAGGGGCCAGAAGATGTG
AACTATGAAACCATGGGAATGATCCCTCGAGCTGTGAGGCAGATATTCCAGAGTGCGGAA
GAGCTGAAATTAAAGGGCTGGCATTACACCTTTACGGCAAACTTCCTGGAGATATATAAT
GAGACCATACGAGACCTACTTGTGAACAAGCCAGAGAAGAACCAGGAGTATGACATTAAG
CGTGTGAGCCCAAACAGTGATGAGCTACATGTTACGAACCTTCGATACGTCGGCGTCTCA
TCTGAAGAGGAGGTCCACAAACTATTGCGGACTGCAAAGATGAATCGATCTGTTGCTAAG
ACAGTACTGAATGATCGCTCATCCCGAAGTCACAGCGTATTTCAGCTGAGAATAGAAGGG
AAGAATGAGACCCGAGACGTTAAGGCTGCATCCATTTTGAGTTTAATTGACTTGGCTGGC
AGCGAGCGTCTTGACAAGTCTCTGTCGAAGGGAGACCGACTGCGCGAAACCCAGTCTATA
AACACCAGCCTGTCCAACCTAGGACTGGTCATCACCTCCCTCTCCAATAAGGATTCCCAC
ATACCTTACCGCAACAGCAAGCTGACGTATCTGCTGCAGAACAGCCTGGGCGGAAATTCA
AAGATGTTGATGTTTGTTAATGTCTCTCCACTGGACGAGAACTTCTCAGAGTCCCTCAAC
TCTCTTCGGTTTGCAAGTAAAGTCAATGAATGCGTGATTGGAACCGCCCAAGCAAACCGG
AAG
>Lis_boscPo_KIFC1
ATGAATGTGGGTGAGAACAAGCCACTGGCAGTCATGAAGTCTGTGTCCCGCCTGCCTGTT
CCCAACACACTGAAGGCCAAACGCATGCGCAGCAATGAGAACATGCCTGTGATGGAAAAG
AAACGGTTGCGTTTGTCGTCGCCG---GACCAG---GTGGCACAGCACCGGGGTCCAGCA
AGCATTGCCTGTACACGGCCCAAG------GCAGTGGCTGCTGTGCCTCGAAACTATGTA
ACGGGAAGACCGTCTCTTGCTCCTGCGAGAGGAGCTTCCAAGGCCTCTGCATCAGGAGCT
CCAGTCGCTGGTCGG---AAGCCTTTACAGAATACATCC---TCTGTGCCACAGACAGAT
GCACAACCCGCT------------GTTGGCGGAGCGAAAAAGCAGCGTGCTGCTTGGGAT
ATGAAGGGAAAAGTGGATGACTTGCGAGACCAAGTGGCAAACTACAAGAGTAAACTACAA
GCCGTGGCGGGGGAGAAGACACGCCTGTGCCAGAATGTGGAGCAGATGCAGCACCAGCTA
AACCATCAGGAGGCAGTGAACAAGGAGTTGACTGCCCGCTGCAGCTCTATAGGCACGGAG
CTGCTTACGACGCAGAAGAAGCTCACGCAGGTGTCGCAGGAGGCAGCAGCACTGAGGACG
GTGGTGAGCACTCACGAGGGCCAGCTGTCTACTCAGTCATGCACCATCTCAGAGCTCCAG
GATGACAGGAGGAACCTTTCAGAGCTTTTGCACTCTAGGGAGATCAACTTAAAGCTCACT
GAGGATGAACTTTCCATCAAGCGTGAGCTGGTCCGGAGCCTGCAGGCAGAGGTGGCTGTG
CTGAAGGAAGAGGGGACCACCAAGGAGGAGCGTTTACACAGTTTGGAGATGGAGCGCAGA
CGACTCCATAACATCATCCAAGAGCTGAAGGGCAACATCCGCGTATTCTGCAGAGTCCGT
CCCCTGCTGAATTCCGAAAGCACCTATAAAATGGAACACATACAGTTCCCACAGCAAGAT
GACCGCACTGTGGTCCTGTGCAAGACTGAAGAGTCTCATACAGGTCGTGAGAAAAAGGAG
GCCCACAAATATGACTTCTCTTTCGATCGGGTCTTCTCGCCCGCCTCCTGTCAGCATGAA
GTTTTTCATGAGATTTCGCTCCTCGTCCAGTCTGCACTGGATGGGTATCACGTGTGCATA
TTTGCTTACGGACAGACTGGCAGTGGGAAGACTTACACTATGGAGGGGCCAGAAGATGTG
AACTATGAAACCATGGGAATGATCCCTCGAGCTGTAAGGCAGATATTCCAGAGTGCGGAA
GAGCTGAAATTAAAAGGCTGGCATTACACCTTTACGGCAAACTTCCTGGAGATATATAAT
GAGACCATACGAGACCTACTTGTGAACAAGCCAGAGAAGAACCAGGAGTATGACATTAAG
CGTGTGAGCCCAAACAGTGATGAGCTACATGTTACGAACCTTCGATACGTCAGCGTCTCA
TCTGAAGAGGAGGTCCACAAATTATTGCGGACTGCAAAGATGAATCGGTCTGTTGCTAAG
ACAGTACTGAATGATCGCTCATCCCGAAGTCACAGCGTATTTCAGCTGAGAATAGAAGGG
AAGAATGAGACCAGAGACGTGAAGACTGCATCCATTTTGAGTTTAATTGACTTGGCTGGC
AGCGAGCGTCTTGACAAGTCTCTGTCGAAGGGAGACAGACTGCGCGAAACCCAGTCTATA
AACACCAGCCTGTCCAACCTAGGCCTGGTCATCACCTCCCTCTCCAATAAGGATTCCCAC
ATACCTTACCGCAACAGCAAGCTGACGTATCTGCTGCAGAACAGCCTGGGCGGAAATTCA
AAGATGTTGATGTTTGTTAATGTCTCTCCACTGGACGAGAACTTCTCCGAGTCCCTCAAC
TCTCTTCGGTTTGCAAGTAAAGTCAATGAATGCGTGATTGGAACTGCCCAAGCAAACCGG
AAG
>Lis_boscSp_KIFC1
ATGAATGTGGGTGAGAACAAGCCACTGGCAGTCATGAAGTCTGTGTCCCGCCTGCCTGTT
CCCAACACACTGAAGGCCAAACGCATGCGCAGCAATGAGAACATGCCTGTGATGGAAAAG
AAACGGTTGCGTTTGTCGTCGCCG---GACCAG---GTGGCACAGCACCGGGGTCCAGCA
AGCATTGCCTGTACACGGCCCAAG------GCAGTGGCTGCTGTGCCACGAAACTATGTA
ACGGGAAGACCGTCTCTTGCTCCTGCGAGAGGAGCTTCCAAGGCCTCTGCATCAGGAGCT
CCAGTCGCTGGTCGG---AAGCCTTTACAGAATACATCC---TCTGTGCCACAGACAGAT
GCACAACCCGCT------------GTTGGCGGAGCGAAAAAGCAGCGTGCTGCTTGGGAT
ATGAAGGGAAAAGTGGATGACTTGCGAGACCAAGTGGCAAACTACAAGAGTAAACTACAA
GCCGTGGCGGGGGAGAAGACACGCCTGTGCCAGAATGTGGAGCAGATGCAGCACCGGCTA
AACCATCAGGAGGCAGTGAACAAGGAGTTGACTGCCCGCTGCAGCTCTATAGGCACGGAG
CTGCTTACGACGCAGAAGAAGCTCACGCAGGTGTCGCAGGAGGCAGCAGCACTGAGGACG
GTGGTGAGCACTCACGAGGGCCAGCTGTCTACTCAGTCATGCACCATCTCAGAGCTCCAG
GATGAAAGGAGGAACCTTTCAGAGCTTTTGCACTCTAGGGAGATCAACTTAAAGCTCACT
GAGGATGAACTTTCCATCAAGCGTGAGCTGGTCCGGAGCCTGCAGGCAGAGGTGGCTGTG
CTGAAGGAAGAGGGGACCACCAAGGAGGAGCGTTTACACAGTTTGGAGATGGAGCGCAGA
CGACTCCATAACATCATCCAAGAGCTGAAGGGCAACATCCGCGTATTCTGCAGAGTCCGT
CCCCTGCTGAATTCCGAAAGCACCTATAAAATGGAACACATACAGTTCCCACAGCAAGAT
GACCGCACTGTGGTCCTGTGCAAGACTGAAGAGTCTCATACAGGTCGTGAGAAAAAGGAG
GCCCACAAATATGACTTCTCTTTCGATCGGGTCTTCTCGCCCGCCTCCTGTCAGCATGAA
GTTTTTCATGAGATTTCGCTCCTCGTCCAGTCTGCACTGGATGGGTACCACGTGTGCATA
TTTGCTTACGGACAGACTGGCAGTGGGAAGACTTACACTATGGAGGGGCCAGAAGATGTG
AACTATGAAACCATGGGAATGATCCCTCGAGCTGTAAGGCAGATATTCCAGAGTGCAGAA
GAGCTGAAATTAAAAGGCTGGCATTACACCTTTACGGCAAACTTCCTGGAGATATATAAT
GAGACCATACGAGACCTACTTGTGAACAAGCCAGAGAAGAACCAGGAGTATGACATTAAG
CGTGTGAGCCCAAACAGTGATGAGCTACATGTTACGAACCTTCGATACGTCAGCGTCTCA
TCTGAAGAGGAGGTCCACAAATTATTGCGGACTGCAAAGATGAATCGGTCTGTTGCTAAG
ACAGTACTGAATGATCGCTCATCCCGAAGTCACAGCGTATTTCAGCTGAGAATAGAAGGG
AAGAATGAAACCAGAGACGTTAAGACTGCATCCATTTTGAGTTTAATTGACTTGGCTGGC
AGCGAGCGTCTTGACAAGTCTCTGTCGAAGGGAGACAGACTGCGTGAAACCCAGTCTATA
AACACCAGCCTGTCCAACCTAGGCCTGGTCATCACCTCCCTCTCCAATAAGGATTCCCAC
ATACCTTACCGCAACAGCAAGCTGACGTATCTGCTGCAGAACAGCCTGGGCGGAAATTCA
AAGATGTTGATGTTTGTTAATGTCTCTCCACTGGACGAGAACTTCTCCGAGTCCCTCAAC
TCTCTTCGGTTTGCAAGTAAAGTCAATGAATGCGTGATTGGAACTGCCCAAGCAAACCGG
AAG
>Trit_carn_KIFC1
ATGAATGTGGGTGAGAACAAGCCACTGGCAGTCATGAAGTCTGTGTCACGTCTGCCTGTT
CCCAGCACACTGAAGGCCAAACGCATGCGCAGCAATGAGAACATGCCAGTGCTGGAAAAG
AAACGGTTGCGTTTGTCGTCGCCG---GACCAG---GTGGCACAGCACCGGGGTCCAGCA
AGCATTGCCTGTACACGGCCCAAG------CCAGTGGCTGCTGTGCCACGAAACTATGCA
ACTGGAAGACCGTCTCTTGCTCCTGCGAGAGGAGCTTCCAAGGCCTCTTCATCAGGAGCT
CCAGCCGCTGGCCGG---AAGCCTTTACAGAATACATCT------GTGCCTCAGACGGAT
GCACAACCCGCT------------GTTGGCGGAGCGAAAAAGCAGCGTGCTGCCTGGGAT
ATGAAGGGAAAAATGGATGACTTGCGAGACCAAGTGGCAAACTACAAGAGTAAACTACAA
GCCGTGGGGGGGGAGAAGATGCGCCTGTGCCAGAATGTGGAGCAGATGCAGCACCAGCTG
AACCATCAGGAGGCAGTGAACAAGGAGTTGACTGCCCGCTGCAGCTCTATAGGGGCGGAG
CTGCTTACGACGCAGCAGAAGCTCACGCAGGTGTCGCAAGAGGCAGCAGCATTGAGGACG
GTGGTGAGCACTCAGGAGGGTCAGCTGTCTACTCAGTCGTGCACCATTTCAGAGCTCCAG
GAGGACAGGAGGAACCTTTCAGAGCTTTTGCACTCTAGGGAGATAAACTTAAAGCTCACA
GAGGATGAACTTTCCATCAAGCGTGAGCTGGTCCGTAGCCTGCAGGCAGAGGTGGCCTTG
CTGAAGGAAGAGGGGACCAGCAAGGAGGAGCGCTTGCACAGTTTAGAGATGGAGCGCAGA
CGACTCCATAACATCATCCAAGAGCTGAAGGGCAACATCCGCGTATTCTGCAGAGTCCGT
CCCCTGCTGAAGTCTGAAAGCACCTATAAAATGGAACACATTCAGTTCCCACAGCAAGAT
GACCGCACTGTGGTACTGTGCAAGACTGAGGAGTCTCATACAGGTCGTGAGAAAAAGGAG
GCCCACAAGTATGACTTCTCTTTCGATCGAGTCTTCTCGCCCGCCTCCTGTCAGGATGAA
GTTTTTCATGAGATTTCGCTCCTAGTCCAGTCTGCACTGGATGGGTACCACGTGTGCATA
TTTGCATACGGACAGACTGGCAGTGGGAAGACTTACACTATGGAGGGGCCGGAAGATGTG
AACTATGAAACCATGGGAATGATCCCTCGAGCTGTGAGACAGATATTCCAGAGTGCAGAA
GAGCTGAAATTAAAGGGCTGGCATTACACCTTTACGGCAAACTTCCTGGAGATATATAAT
GAGACCATACGAGACCTACTTGTGAACAAACCAGAGAAGAACCTGGAGTATGACATTAAG
CGTGTGAGCCCAAACAGTGATGAGCTACATGTTACGAACCTTCGGTACGTCAGCGTCTCA
TCTGAAGAGGAGGTCCACAAACTATTACGAACTGCAAAGATGAATCGGTCTGTTGCTAAG
ACCGTACTGAATGATCGCTCATCCCGAAGTCACAGCGTGTTTCAGCTGAGGATAGAAGGG
AAGAATGAGACCAGAGACGTTAAGACTGCGTCCATTTTGAGTTTAATTGACTTGGCTGGC
AGCGAGCGTCTTGACAAGTCTCTGTCGAAGGGAGACAGACTACGCGAAACCCAGTCTATA
AACACCAGCCTGTCCAACCTAGGCCTGGTCATCACCTCCCTCTCCAATAAGGATTCTCAC
ATACCTTACCGCAACAGCAAGCTGACGTACCTGCTGCAGAACAGCCTGGGCGGAAATTCA
AAGATGTTGATGTTCGTTAATGTCTCCCCACTGGATGAGAACTTCTCAGAGTCCCTCAAC
TCTCTTCGGTTTGCAAGTAAAGTCAATGAATGCGTGATTGGAACCGCCCAAGCCAACCGG
AAG
>Trit_crist_KIFC1
ATGAATGTGGGTGAGAACAAGCCACTGGCAGTCATGAAGTCTGTGTCACGTCTGCCTGTT
CCCAGCACTCTGAAGGCCAAACGCATGCGCAGCAATGAGAACATGCCAGTGCTGGAAAAG
AAACGGTTGCGTTTGTCGTCACCG---GACCAG---GTGGCACAGCACCGGGGTCCAGCA
AGCATTGCCTGTACACGGCCCAAG------CCAGTGGCTGCTGTGCCACGAAACTATGCA
ACTGGAAGACCGTCTCTTGCTCCTGCGAGAGGAGCTTCCAAGGCCTCTGCATCAGGAGCT
CCAGCCGCTGGCCGG---AAGCCTTTACAGAATACATCT------GTGCCTCAGACGGAT
GCACAACCCGCT------------GTTGGCGGAGCGAAAAAGCAGCGTGCTGCCTGGGAT
ATGAAGGGAAAAATGGATGACTTGCGAGACCAAGTGGCAAACTACAAGAGTAAACTACAA
GCCGTGGCGGGGGAGAAGATGCGCCTGTGCCAGAATGTGGAGCAGATGCAGCACCAGCTG
AACCATCAGGAGGCAGTGAACAAGGAGTTGACTGCCCGCTGCAGCTCTATAGGGGCGGAG
CTGCTTACGACGCAGCAGAAGCTCACGCAGGTGTCGCAAGAGGCAGCAGCATTGAGGACG
GTGGTGAGCACTCAGGAGGGTCAGCTGTCTACTCAGTCGTGCACCATTTCAGAGCTCCAG
GAGGACAGGAGGAACCTTTCAGAGCTTTTGCACTCTAGGGAGAAAAACTTAAAGTTCACA
GAGGATGAACTTTCCATCAAGCGTGAGCTGGTCCGTAGCCTGCAGGCAGAGGTGGCCTTG
CTGAAGGAAGAGGGGACCAGCAAGGAGGAGCGCTTGCACAGTTTAGAGATGGAGCGCAGA
CGACTCCATAACATCATCCAAGAGCTGAAGGGCAACATCCGCGTATTCTGCAGAGTCCGT
CCCCTGCTGAAGTCTGAAAGCACCTATAAAATGGAACACATTCAGTTCCCACAGCAAGAT
GACCGCACTGTGGTCCTGTGCAAGACTGAGGAGTCTCATACAGGTCGTGAGAAAAAGGAG
GCCCACAAGTATGACTTCTCTTTCGATCGAGTCTTCTCGCCCGCCTCCTGTCAGGATGAA
GTTTTTCATGAGATTTCGCTCCTAGTCCAGTCTGCACTGGATGGGTACCACGTGTGCATA
TTTGCATACGGACAGACTGGCAGTGGGAAGACTTACACTATGGAGGGGCCGGAAGATGTG
AACTATGAAACCATGGGAATGATCCCTCGAGCTGTGAGACAGATATTCCAGAGTGCAGAA
GAGCTGAAATTAAAGGGCTGGCATTACACCTTTACGGCAAACTTCCTGGAGATATATAAT
GAGACCATACGAGACCTACTTGTGAACAAACCAGAGAAGAACCTGGAGTATGACATTAAG
CGTGTGAGCCCAAACAGTGATGAGCTACATGTTACGAACCTTCGGTACGTCAGCGTCTCA
TCTGAAGAGGAGGTCCACAAACTATTACGAACTGCAAAGATGAATCGGTCTGTTGCTAAG
ACCGTACTGAATGATCGCTCATCCCGAAGTCACAGCGTGTTTCAGCTGAGGATAGAAGGG
AAGAATGAGACCAGAGACGTTAAGACTGCGTCCATTTTGAGTTTAATTGACTTGGCTGGC
AGCGAGCGTCTTGACAAGTCTCTGTCGAAGGGAGACAGACTGCGCGAAACCCAGTCTATA
AACACCAGCCTGTCCAACCTAGGCCTGGTCATCACCTCCCTCTCCAATAAGGATTCTCAC
ATACCTTACCGCAACAGCAAGCTAACGTACCTGCTGCAGAACAGCCTGGGCGGAAATTCA
AAGATGTTGATGTTCGTTAATGTCTCCCCACTGGATGAGAACTTCTCAGAGTCCCTCAAC
TCTCTTCGGTTTGCAAGTAAAGTCAATGAATGCGTGATTGGAACCGCCCAAGCCAACCGG
AAG
>Trit_dob_KIFC1
ATGAATGTGGGTGAGAACAAGCCACTGGCAGTCATGAAGTCTGTGTCACGTCTGCCTGTT
CCCAGCACTCTGAAGGCCAAACGCATGCGCAGCAATGAGAACATGCCAGTGCTGGAAAAG
AAACGGTTGCGTTTGTCGTCGCCG---GACCAG---GTGGCACAGCACCGGGGTCCAGCA
AGCATTGCCTGTACACGGCCCAAG------CCAGTGGCTGCTGTGCCACGAAACTATGCA
ACTGGAAGACCGTCTCTTGCTCCTGCGAGAGGAGCTTCCAAGGCCTCTGCATCAGGAGCT
CCAGCCGCTGGCCGG---AAGCCTTTGCAGAATACATCT------GTGCCTCAGACGGAC
GCACAACCCGCT------------GTTGGCGGAGCGAAAAAGCAGCGTGCTGCCTGGGAT
ATGAAGGGAAAAATGGATGACTTGCGAGACCAAGTGGCAAACTACAAGAGTAAACTACAA
GCCGTGGCGGGGGAGAAGATGCGCCTGTGCCAGAATGTGGAGCAGATGCAGCACCAGCTG
AACCATCAGGAGGCAGTGAACAAGGAGTTGACTGCCCGCTGCAGCTCTATAGGGGCGGAG
CTGCTTACGACGCAGCAGAAGCTCACGCAGGTGTCGCAAGAGGCAGCAGCATTGAGGACG
GTGGTGAGCACTCAGGAGGGTCAGCTGTCTACTCAGTCGTGCACCATTTCAGAGCTCCAG
GCGGACAGGAGGAACCTTTCAGAGCTTTTGCACTCTAGGGAGATAAACTTAAAGCTCACA
GAGGATGAACTTTCCATCAAGCGTGAGCTGGTCCGTAGCCTGCAGGCAGAGGTGGCCTTG
CTGAAGGAAGAGGGGACCAGCAAGGAGGAGCGCTTGCACAGTTTGGAGATGGAGCGCAGA
CGACTCCATAACATCATCCAAGAGCTGAAGGGCAACATCCGCGTATTCTGCAGAGTCCGT
CCCCTGCTGAAGTCTGAAAGCACCTATAAAATGGAACACATTCAGTTCCCACAGCAAGAT
GACCGCACTGTGGTCCTGTGCAAGACTGAGGAGTCTCATACAGGTCGTGAGAAAAAGGAG
GCCCACAAGTATGACTTCTCTTTCGATCGAGTCTTCTCGCCGGCCTCCTGTCAGGATGAA
GTTTTTCATGAGATTTCGCTCCTAGTCCAGTCTGCACTGGATGGGTACCACGTGTGCATA
TTTGCATACGGACAGACTGGCAGTGGGAAGACTTACACTATGGAGGGGCCGGAAGATGTG
AACTATGAAACCATGGGAATGATCCCTCGAGCTGTGAGACAGATATTCCAGAGTGCAGAA
GAGCTGAAATTAAAGGGCTGGCATTACACCTTTACGGCAAACTTCCTGGAGATATATAAT
GAGACCATACGAGACCTACTTGTGAACAAACCAGAGAAGAACCTGGAGTATGACATTAAG
CGTGTGAGCCCAAACAGTGATGAGCTACATGTTACGAACCTTCGGTACGTCAGTGTCTCA
TCTGAAGAGGAGGTCCACAAACTATTACGAACTGCAAAGATGAATCGGTCTGTTGCTAAG
ACCGTACTGAATGATCGCTCATCCCGAAGTCACAGCGTGTTTCAGCTGAGGATAGAAGGG
AAGAATGAGACCAGAGACGTTAGGACTGCGTCCATTTTGAGTTTAATTGACTTGGCTGGC
AGCGAGCGTCTTGACAAGTCTCTGTCGAAGGGAGACAGACTACGCGAAACCCAGTCTATA
AACACCAGCCTGTCCAACCTAGGCCTGGTCATCACCTCCCTCTCCAATAAGGATTCTCAC
ATACCTTACCGCAACAGCAAGCTGACGTACCTGCTGCAGAACAGCCTGGGCGGAAATTCA
AAGATGTTGATGTTCGTTAATGTCTCCCCACTGGATGAGAACTTCTCAGAGTCCCTCAAC
TCTCTTCGGTTTGCAAGTAAAGTCAATGAATGCGTGATTGGAACCGCCCAAGCCAACCGG
AAG
>Trit_kar_KIFC1
ATGAATGTGGGTGAGAACAAGCCACTGGCAGTCATGAAGTCTGTGTCACGTCTGCCTGTT
CCCAGCACACTGAAGGCCAAACGCATGCGCAGCAATGAGAACATGCCAGTGCTGGAAAAG
AAACGGTTGCGTTTGTCGTCGCCG---GACCAG---GTGGCACAGCACCGGGGTCCAGCA
AGCATTGCCTGNNNNNNNNNNNNN------NNNNNNNNNGCTGTGCCACGAAACTATGCA
ACTGGAAGACCGTCTCTTGCTCCTGCGAGAGGAGCTTCCAAGGCCTCTGCATCAGGAGCT
CCAGCCGCTGGCCGG---AAGCCTTTACAGAATACATCT------GTGCCTCAGACGGAT
GCACAACCCGCT------------GTTGGCGGAGCGAAAAAGCAGCGTGCTGCCTGGGAT
ATGAAGGGAAAAATGGATGACTTGCGAGACCAAGTGGCAAACTACAAGAGTAAACTACAA
GCCATGGCGGGGGAGAAGATGCGCCTGTGCCAGAATGTGGAGCAGATGCAGCACCAGCTG
AACCATCAGGAGGCAGTGAACAAGGAGTTGACTGCCCGCTGCAGCTCTATAGGGGNNNNN
NNNNNNNNNNNNNNNNNNNNNNNNNNNNNNNNNNNNNNNNNNNNNNNNNNNNNNNNNNNN
NNNNNNNNNNNNNNNNNNNNNNNNNNNNNNNNNNNNNNNNNNNNNNNNNNNNNNNNNNNN
NNNNNNNNNNNNNNNNNNNNNNNNNNNNNNNNNNNNNNNNNNNNNNNNNNNNNNNNNNNN
NNNNNNNNNNNNNNNNNNNNNNNNNNNNNNNNNNNNNNNNNNNNNNNNNNNNNNNNNNNN
NNNNNNNNNNNNNNNNNNNNNNNNNNNNNNNNNNNNNNNNNNNNNNNNNNNNNNNNNNNN
NNNNNNNNNNNNNNNNNNNNNNNNNNNNNNNNNNNNNNNNNNNNNNNNNNNNNNNNNNNN
NNNNNNNNNNNNNNNNNNNNNNNNNNNNNNNNNNNNNNNNNNNNNNNNNNNNNNNNNNNN
NNNNNNNNNNNNNNNNNNNNNNNNNNNNNNNNNNNNNNNNNNNNNNNNNNNNNNNNNNNN
NNNNNNNNNNNNNNNNNNNNNNNNNNNNNNNNNNNNNNNNNNNNNNNNNNNNNNNNNNNN
NNNNNNNNNNNNNNNNNNNNNNNNNNNNNNNNNNNNNNNNNNNNNNNNNNNNNNNNNNNN
NNNNNNNNNNNNNNNNNNNNNNNNNNNNNNNNNNNNNNNNNNNNNNNNNNNNNNNNNNNN
NNNNNNNNNNNNNNNNNNNNNNNNNNNNNNNNNNNNNNNNNNNNNNNNNNNNNNNNNNNN
NNNNNNNNNNNNNNNNNNNNNNNNNNNNNNNNNNNNNNNNNNNNNNNNNNNNNNNNTAAT
GAGACCATACGAGACCTACTTGTGAACAAACCAGAGAAGAACCTGGAGTATGACATTAAG
CGTGTGAGCCCAAACAGTGATGAGCTACATGTTACGAACCTTCGGTACGTCAGCGTCTCA
TCTGAAGAGGAGGTCCACAAACTATTACGAACTGCAAAGATGAATCGGTCTGTTGCTAAG
ACAGTACTGAATGATCGCTCATCCCGAAGTCACAGCGTGTTTCAGCTGAGGATAGAAGGG
AAGAATGAGACCAGAGACGTTAAGACTGCGTCCATTTTGAGTTTAATTGACTTGGCTGGC
AGCGAGCGTCTTGACAAGTCTCTGTCGAAGGGAGACAGACTGCGCGAAACCCAGTCTATA
AACACCAGCCTGTCCAACCTAGGCCTGGTCATCACCTCCCTCTCCAATAAGGATTCTCAC
ATACCTTACCGCAACAGCAAGCTGACGTACCTGCTGCAGAACAGCCTGGGCGGNNNNNNN
NNNAGGTTGATGTTCGTTAATGTCTCCCCACTGGATGAGAACTTCTCAGAGTCCCTCAAC
TCTCTTCGGTTTGCAAGTAAAGTCAATGAATGCGTGATTGGAACCGCCCAAGCCAACCGG
AAG
>Trit_anat_KIFC1
ATGAATGTGGGTGAGAACAAGCCACTGGCAGTCATGAAGTCTGTGTCACGTCTGCCTGTT
CCCAGCACACTGAAGGCCAAACGCATGCGCAGCAATGAGAACATGCCAGTGCTGGAAAAG
AAACGGTTGCGTTTGTCGTCGCCG---GACCAG---GTGGCACAGCACCGGGGTCCAGCA
AGCATTGCCTGTACACGGCCCAAG------CCAGTGGCTGCTGTGCCACGAAACTATGCA
ACTGGAAGACCGTCTCTTGCTCCTGCGAGAGGAGCTTCCAAGGCCTCTGCATCAGGAGCT
CCAGCCGCTGGCCGG---AAGCCTTTACAGAATACATCT------GTGCCTCAGACGGAT
GCACAACCCGCT------------GTTGGCGGAGCGAAAAAGCAGCGTGCTGCCTGGGAT
ATGAAGGGAAAAATGGATGACTTGCGAGACCAAGTGGCAAACTACAAGAGTAAACTACAA
GCCGTGGCGGGGGAGAAGATGCGCCTGTGCCAGAATGTGGAGCAGATGCAGCACCAGCTG
AACCATCAGGAGGCAGTGAACAAGGAGTTGACTGCCCGCTGCAGCTCTATAGGGGCGGAG
CTGCTTACGACACAGCAGAAGCTCACGCAGGTGTCGCAAGAGGCAGCAGCATTGAGGACG
GTGGTGAGCACTCAGGAGGGTCAGCTGTCTACTCAGTCGTGCACCATTTCAGAGCTCCAG
GAGGACAGGAGGAACCTTTCAGAGCTTTTGCACTCTAGGGAGATAAACTTAAAGCTCACA
GAGGATGAACTTTCCATCAAGCGTGAGCTGGTCCGTAGCCTGCAGGCAGAGGTAGCCTTG
CTGAAGGAAGAGGGGACCAGCAAGGAGGAGCGCTTGCACAGTTTAGAGATGGAGCGCAGA
CGACTCCATAACATCATCCAAGAGCTGAAGGGCAACATCCGCGTATTCTGCAGAGTCCGT
CCCCTGCTGAAGTCTGAAAGCACCTATAAAATGGAACACATTCAGTTCCCACAGCAAGAT
GACCGCACTGTGGTCCTGTGCAAGACTGAGGAGTCTCATACAGGTCGTGAGAAAAAGGAG
GCCCACAAGTATGACTTCTCTTTCGATCGAGTCTTCTCGCCCGCCTCCTGTCAGGATGAA
GTTTTTCATGAGATTTCGCTCCTAGTACAGTCTGCACTGGATGGGTACCACGTGTGCATA
TTTGCATACGGACAGACTGGCAGTGGGAAGACTTACACTATGGAGGGGCCGGAAGATGTG
AACTATGAAACCATGGGAATGATCCCTCGAGCTGTGAGACAGATATTCCAGAGTGCAGAA
GAGCTGAAATTAAAGGGCTGGCATTACACCTTTACGGCAAACTTCCTGGAGATATATAAT
GAGACCATACGAGACCTACTTGTGAACAAACCAGAGAAGAACCTGGAGTATGACATTAAG
CGTGTGAGCCCAAACAGTGATGAGCTACATGTTACGAACCTTCGGTACGTCAGCGTCTCA
TCTGAAGAGGAGGTCCACAAACTATTACGAACTGCAAAGATGAATCGGTCTGTTGCTAAG
ACAGTACTGAATGATCGCTCATCCCGAAGTCACAGCGTGTTTCAGCTGAGGATAGAAGGG
AAGAATGAGACCAGAGACGTTAAGACTGCGTCCATTTTGAGTTTAATTGACTTGGCTGGC
AGCGAGCGTCTTGACAAGTCTCTGTCGAAGGGAGACAGACTGCGCGAAACCCAGTCTATA
AACACCAGCCTGTCCAACCTAGGCCTGGTCATCACCTCCCTCTCCAATAAGGATTCTCAC
ATACCTTACCGCAACAGCAAGCTGACGTACCTGCTGCAGAACAGCCTGGGCGGAAATTCA
AAGATGTTGATGTTCGTTAATGTCTCCCCACTGGATGAGAACTTCTCAGAGTCCCTCAAC
TCTCTTCGGTTTGCAAGTAAAGTCAATGAATGCGTGATTGGAACCGCCCAAGCCAACCGG
AAG
>Trit_ivanW_KIFC1
ATGAATGTGGGTGAGAACAAGCCACTGGCAGTCATGAAGTCTGTGTCACGTCTGCCTGTT
CCCAGCACACTGAAGGCCAAACGCATGCGCAGCAATGAGAACATGCCAGTGCTGGAAAAG
AAACGGTTGCGTTTGTCGTCGCCG---GACCAG---GTGGCACAGCACCGGGGTCCAGCA
AGCATTGCCTGTACACGGCCCAAG------CCAGTGGCTGCTGTGCCACGAAACTATGCA
ACTGGAAGACCGTCTCTTGCTCCTGCGAGAGGAGCTTCCAAGGCCTCTGCATCAGGAGCT
CCAGCCGCTGGCCGG---AAGCCTTTACAGAATACATCT------GTGCCTCAGACGGAT
GCACAACCCTCT------------GTTGGCGGAGCGAAAAAGCAGCGTGCTGCCTGGGAT
ATGAAGGGAAAAATGGATGACTTGCGAGACCAAGTGGCAAACTACAAGAGTAAACTACAA
GCCGTGGCGGGGGAGAAGATGCGCCTGTGCCAGAATGTGGAGCAGATGCAGCACCAGCTG
AACCATCAGGAGGCAGTGAACAAGGAGTTGACTGCCCGCTGCAGCTCTATAGGGGCGGAG
CTGCTTACGACACAGCAGAAGCTCACGCAGGTGTCGCAAGAGGCAGCAGCATTGAGGACG
GTGGTGAGCACTCAGGAGGGTCAGCTGTCTACTCAGTCGTGCACCATTTCAGAGCTCCAG
GAGGACAGGAGGAACCTTTCAGAGCTTTTGCACTCTAGGGAGATAAACTTAAAGCTCACA
GAGGATGAACTTTCCATCAAGCGTGAGCTGGTCCGTAGCCTGCAGGCAGAGGTAGCCTTG
CTGAAGGAAGAGGGGACCAGCAAGGAGGAGCGCTTGCACAGTTTAGAGATGGAGCGCAGA
CGACTCCATAACATCATCCAAGAGCTGAAGGGCAACATCCGCGTATTCTGCAGAGTCCGT
CCCCTGCTGAAGTCTGAAAGCACCTATAAAATGGAACACATTCAGTTCCCACAGCAAGAT
GACCGCACTGTGGTCCTGTGCAAGACTGAGGAGTCTCATACAGGTCGTGAGAAAAAGGAG
GCCCACAAGTATGACTTCTCTTTCGATCGAGTCTTCTCGCCCGCCTCCTGTCAGGATGAA
GTTTTTCATGAGATTTCGCTCCTAGTACAGTCTGCACTGGATGGGTACCACGTGTGCATA
TTTGCATACGGACAGACTGGCAGTGGGAAGACTTACACTATGGAGGGGCCGGAAGATGTG
AACTATGAAACCATGGGAATGATCCCTCGAGCTGTGAGACAGATATTCCAGAGTGCAGAA
GAGCTGAAATTAAAGGGCTGGCATTACACCTTTACGGCAAACTTCCTGGAGATATATAAT
GAGACCATACGAGACCTACTTGTGAACAAACCAGAGAAGAACCTGGAGTATGACATTAAG
CGTGTGAGCCCAAACAGTGATGAGCTACATGTTACGAACCTTCGGTACGTCAGCGTCTCA
TCTGAAGAGGAGGTCCACAAACTATTACGAACTGCAAAGATGAATCGGTCTGTTGCTAAG
ACAGTACTGAATGATCGGTCATCCCGAAGTCACAGCGTGTTTCAGCTGAGGATAGAAGGG
AAGAATGAGACCAGAGACGTTAAGACTGCGTCCATTTTGAGTTTAATTGACTTGGCTGGC
AGCGAGCGTCTTGACAAGTCTCTGTCGAAGGGAGACAGACTGCGCGAAACCCAGTCTATA
AACACCAGCCTGTCCAACCTAGGCCTGGTCATCACCTCCCTCTCCAATAAGGATTCTCAC
ATACCTTACCGCAACAGCAAGCTGACGTACCTGCTGCAGAACAGCCTGGGCGGAAATTCA
AAGATGTTGATGTTCGTTAATGTCTCCCCACTGGATGAGAACTTCTCAGAGTCCCTCAAC
TCTCTTCGGTTTGCAAGTAAAGTCAATGAATGCGTGATTGGAACCGCCCAAGCCAACCGG
AAG
>Trit_pyg_KIFC1
ATGAATGTGGGTGAGAACAAGCCACTGGCAGTCATGAAGTCTGTCTCACGTCTGCCTGTT
CCCAGCACAGTGAAGGCCAAACGCATGGGCAGCAATGAGAACATGCCAATGATGGAAAAG
AAACGGTTGCGTTTGTCGTCGCCG---GACCAG---GTGGCACAGCACCGGGGGCCAGCA
AGCATTGCCTGTACACGGCCCAAG------CCAGTGGCTGCTGTGCCACGAAACTATGCA
ACTGGAAGACCGTCTCTTGCTCCTGCGAGAGGAGCTTCCAAGGCCTCTGCATCAGGAGCT
CCAGCCGCTGGTCGG---AAGCCTTTACAGAATACATCA---TCTGTGCCTCAGACGGAT
GCACAGACCGCT------------GTTGGCGGAGCGAAAAAGCAGCGTGCTGCCTGGGAT
ATGAAGGGAAAAGTGGATGACTTGCGAGACCAAGTGGCAAACTACAAGAGTAAACTACAA
GCTGTGGCGGGNNNNNNAATGCGCCTGTGCCAGAATGTGGAGCAGATGCAGCACCAGCTG
AACCATCAGGAGGCTGTGAATAAGGAGTTGACTGCCCGCTGCAGCTCTATAGGTGCGGAG
CTGCTTACGACGCAGCAGAAGCTCACGCAGGTGTCGCAAGAGGCAGCAGCACTGAGGACG
GTGGTGAGCACTCAGGAGGGTCAGCTGTCTACTCAGTCGTGCACCATTTCAGAGCTCCAG
GAGGGCAGGAGGAACCTTTCAGAGCTTTTGCACTCTAGGGAGATAAATTTAAAGCTCACA
GAGGATGAACTTTCTATCAAGCGTGAGCTGGTCCGTAGCCTGCAGGCAGAGGTGGCCTTG
CTCAAGGAAGAGGGGATCAGCAAGGAGGAGCGCTTGCACAGTTTGGAGATGGAGCGCAGA
CGACTCCATAACATCATCCAAGAGCTGAAGGGCAACATCCGCGTATTCTGCAGAGTCCGT
CCCCTGCTGAAGTCTGAAAGCACCTATAAAATGGAACACATTCAGTTCCCACAGCAAGAT
GACCGCACTGTGGTCCTGTGCAAGACTGAAGAGTCTCATACAGGTCGCGAGAAAAAGGAG
GCCCACAAGTATGACTTCTCTTTCGATCGAGTCTTCTCGCCCGCCTCCTGTCAGGATGAA
GTTTTTCATGAGATTTCGCTCCTTGTTCAGTCTGCACTGGATGGGTACCACGTGTGCATA
TTTGCATACGGACAGACTGGCAGTGGGAAGACTTACACTATGGAGGGGCCAGAAGATGTG
AACTATGAAACCATGGGAATGATCCCTCGAGCTGTGAGACAGATATTCCAGAGTGCAGAA
GAGCTGAAATTAAAGGGCTGGCATTACACCTTTACGGCAAACTTCCTGGAGATCTATAAT
GAGACCATACGAGACCTACTTGTGAACAAGCCAGAGAAGAACCTGGAGTATGACATTAAG
CGTGTGAGCCCAAACCGTGATGAGCTACATGTTACGAACCTTCGGTACGTCAGCGTCTCA
TCTGAAGAGGAGGTCCACAAACTTTTACGAGCTGCAAAGATGAATCGGTCTGTTGCTAAG
ACAATACTGAATGATCGCTCATCCCGAAGTCACAGCGTGTTTCAGCTGAGGATAGAAGGG
AAGAATGAGACCAGAGACGTTAAGACTGCGTCCATTTTGAGTTTAATTGACTTGGCTGGC
AGCGAGCGTCTTGACAAGTCTCTGTCGAAGGGAGACAGACTGCGTGAAACCCAGTCTATA
AACACCAGCCTGTCCAACCTAGGCCTGGTCATCACCTCCCTCTCCAATAAGGATTCCCAC
ATACCTTACCGCAACAGCAAGCTGACGTACCTGCTGCAGAACAGCCTGGGCGGAAATTCA
AAGATGTTGATGTTCGTTAATGTCTCCCCACTGGACGATAACTTCTCAGAGTCCCTCAAC
TCTCTTCGGTTTGCAAGTAAAGTCAATGAATGCGTGATTGGAACCGCCCAAGCAAACCGG
AAG
>Trit_mac_KIFC1
NNNNNNNNNNGTGAGAACAAGCCACTGGCAGTCATGAAGTCTGTGTCACGTCTGCCTGTT
CCCAGCACACTGAAGGCCAAACGCATGCGCAGCAATGAGAACATGCCAGTGCTGGAAAAG
AAACGGTTGCGTTTGTCGTCGCCG---GACCAG---GTGGCACAGCACCGGGGTCCAGCA
AGCATTGCCTGTACACGGCCCAAG------CCAGTGGCTGCTGTGCCACGAAACTATGCA
ACTGGAAGACCGTCTCTTGCTCCTGCGAGAGGAGCTTCCAAGGCCTCTGCATCAGGAGCT
CCAGCCTCTGGCCGG---AAGCCTTTACAGAATACATCT------GTGCCTCAGACGGAT
GCACAACCCGCT------------GTTGGCGGAGCGAAAAAGCAGTGTGCTGCCTGGGAT
ATGAAGGGAAAAATGGATGACTTGCGAGACCAAGTGGCAAACTACAAGAGTAAACTACAA
GCCGNNNNNNNNNNNNNNNNNNNNNNNNNNNNNNNNNNNNNNNNNNNNNNNNNNNNNNNN
NNNNNNNNNNNNNNNNNNNNNNNNNNNNNNNNNNNNNNNNNNNNNNNNNNNNNNNNNNNN
NNNNNNNNNNNNNNNNNNNNNNNNNNNNNNNNNNNNNNNNNNNNNNNNNNNNNNNNNNNN
NNNNNNNNNNNNNNNNNNNNNNNNNNNNNNNNNNNNNNNNNNNNNNNNNNNNNNNNNNNN
NNNNNNNNNNNNNNNNNNNNNNNNNNNNNNNNNNNNNNNNNNNNNNNNNNNNNNNNNNNN
NNNNNNNNNNNNNNNNNNNNNNNNNNNNNNNNNNNNNNNNNNNNNNNNNNNNNNNNNNNN
NNNNNNNNNNNNNNNNNNNNNNNNNNNGAGCGCTTGCACAGTTTAGAGATGGAGCGCAGA
CGACTCCATAACATCATCCAAGAGCTGAAGGGCAACATCCGCGTATTCTGCAGAGTCCGT
CCCCTGCTGAAGTCTGAAAGCACCTATAAAATGGAACACATTCAGTTCCCACAGCAAGAT
GACCGCACTGTGGTCCTGTGCAAGACTGAGGAGTCTCATACAGGTCGTGAGAAAAAGGAG
GCCCACAAGTATGACTTCTCTTTCGATCGAGTCTTCTCGCCCGCCTCCTGTCAGGATGAA
GTTTTTCATGAGATTTCGCTCCTAGTCCAGTCTGCACTGGATGGGTACCACGTGTGCATA
TTTGCATACGGACAGACTGGCAGTGGGAAGACTTNNNNNNNNNNNNNNNNNNNNNNNNNG
AACTATGAAACCATGGGAATGATCCCTCGAGCTGTGAGACAGATATTCCAGAGTGCAGAA
GAGCTGAAATTAAAGGGCTGGCATTACACCTTTACGGCAAACTTCCTGGAGATATATAAT
GAGACCATACGAGACCTACTTGTGAACAAACCAGAGAAGAACCTGGAGTATGACATTAAG
CGTGTGAGCCCAAACAGTGATGAGCTACATGTTACGAACCTTCGGTACGTCAGCGTCTCA
TCTGAAGAGGAGGTCCACAAACTATTACGAACTGCAAAGATGAATCGGTCTGTTGCTAAG
ACCGTACTGAATGATCGCTCATCCCGAAGTCACAGCGTGTTTCAGCTGAGAATAGAAGGG
AAGAATGAGACCAGAGACGTTAAGACTGCGTCCATTTTGAGTTTAATTGACTTGGCTGGC
AGCGAGCGTCTTGACAAGTCTCTGTCGAAGGGAGACAGACTGCGCGAAACCCAGTCTATA
AACACCAGCCTGTCCAACCTAGGCCTGGTCATCACCTCCCTCTCCAATAAGGATTCTCAC
ATACCTTACCGCAACAGCAAGCTAACGTACCTGCTGCAGAACAGCCTGGGCGGAAATTCA
AAGATGTTGATGTTCGTTAATGTCTCCCCACTGGATGAGAACTTCTCAGAGTCCCTCAAC
TCTCTTCGGTTTGCAAGTAAAGTCAATGAATGCGTGATTGGAACCGCCCAAGCCAACCGG
AAG
>Trit_mar_KIFC1
ATGAATGTGGGTGAGAACAAGCCACTGGCAGTCATGAAGTCTGTCTCACGTCTGCCTGTT
CCCAGCACAGTGAAGGCCAAACGCATGGGCAGCAATGAGAACATGCCAATGATGGAAAAG
AAACGGTTGCGTTTGTCGTCGCCG---GACCAG---GTGGCACAGCACCGGGGTCCAGCA
AGCATTGCCTGTACACGGCCCAAG------CCAGTGGCTGCTGTGCCACGAAACTATGCA
ACTGGAAGACCGTCTCTTGCTCCTGCGAGAGGAGCTTCCAAGGCCTCTGCATCAGGAGCT
CCAGCCGCTGGCCGG---AAGCCTTTACAGAATACATCA---TCTGTGCCTCAGACGGAT
GCACAGACCGCT------------GTTGGCGGAGCGAAAAAGCAGCGTGCTGCCTGGGAT
ATGAAGGGAAAAGTGGATGACTTGCGAGACCAAGTGGCAAACTACAAGAGTAAACTACAA
GCTGTGGCGGGGGAGAAAATGCGCCTGTGCCAGAATGTGGAGCAGATGCAGCACCAGCTG
AACCATCAGGAGGCTGTGAATAAGGAGTTGACTGCCCGCTGCAGCTCTATAGGTGCGGAG
CTGCTTACGACGCAGCAGAAGCTCACGCAGGTGTCGCAAGAGGCAGCAGCACTGAGGACG
GTGGTGAGCACTCAGGAGGGTCAGCTGTCTACTCAGTCGTGCACCATTTCAGAGCTCCAG
GAGGGCAGGAGGAACCTTTCAGAGCTTTTGCACTCTAGGGAGATAAATTTAAAGCTCACA
GAGGATGAACTTTCTATCAAGCGTGAGCTGGTCCGTAGCCTGCAGGCAGAGGTGGCCTTG
CTCAAGGAAGAGGGGATCAGCAAGGAGGAGCGCTTGCACAGTTTGGAGATGGAGCGCAGA
CGACTCCATAACATCATCCAAGAGCTGAAGGGCAACATCCGCGTATTCTGCAGAGTCCGT
CCCCTGCTGAAGTCTGAAAGCACCTATAAAATGGAACACATTCAGTTCCCACAGCAAGAT
GACCGCACTGTGGTCCTGTGCAAGACTGAAGAGTCTCATACAGGTCGCGAGAAAAAGGAG
GCCCACAAGTATGACTTCTCTTTCGATCGAGTCTTCTCGCCCGCCTCCTGTCAGGATGAA
GTTTTTCATGAGATTTCGCTCCTAGTTCAGTCTGCACTGGATGGGTACCACGTGTGCATA
TTTGCATACGGACAGACTGGCAGTGGGAAGACTTACACTATGGAGGGGCCAGAAGATGTG
AACTATGAAACCATGGGAATGATCCCTCGAGCTGTGAGACAGATATTCCAGAGTGCAGAA
GAGCTGAAATTAAAGGGCTGGCATTACACCTTTACGGCAAACTTCCTGGAGATCTATAAT
GAGACCATACGAGACCTACTTGTGAACAAGCCAGAGAAGAACCTTGAGTATGACATTAAG
CGTGTGAGCCCAAACCGTGATGAGCTACATGTTACGAACCTTCGGTACGTCAGCGTCTCA
TCTGAAGAGGAGGTCCACAAACTTTTACGAGCTGCAAAGATGAATCGGTCTGTTGCTAAG
ACAATACTGAATGATCGCTCATCCCGAAGTCACAGCGTGTTTCAGCTGAGGATAGAAGGG
AAGAATGAGACCAGAGACGTTAAGACTGCGTCCATTTTGAGTTTAATTGACTTGGCTGGC
AGCGAGCGTCTTGACAAGTCTCTGTCGAAGGGAGACAGACTGCGTGAAACCCAGTCTATA
AACACCAGCCTGTCCAACCTAGGCCTGGTCATCACCTCCCTCTCCAATAAGGATTCCCAC
ATACCTTACCGCAACAGCAAGCTGACGTACCTGCTGCAGAACAGCCTGGGCGGAAATTCA
AAGATGTTGATGTTCGTTAATGTCTCCCCACTGGACGATAACTTCTCAGAGTCCCTCAAC
TCTCTTCGGTTTGCAAGTAAAGTCAATGAATGCGTGATTGGAACCGCCCAAGCAAACCGG
AAG
>Ommat_oprh_KIFC1
ATGAATGCAGTTGAGAACAAGCCACTGGCAGTCATGAAGTCCGTTTCACGTCTGCCTGTT
CCCAGCACACTGAAGGCCAAACGCATGCGCAGCAATGAGAACATGCCAATGATGGAAAAG
AAACGATTGCGTTTGTTGTCGCCG---GACCAG---GTGGCACAGCACCGGGCTCCAGCG
AGCATCGCCTGTACACGGCCCAAG------CCAGCGGCTGCTGTGCCTCGAAACAATGTA
ACGGGAAGACCGTCTCTTGCTCCTGCGAGAGGAGCTTCCAAGGCCTCTGGATCAGGAGCT
CCAGCCGCTGGTCGG---AAGCCTTTACAGAATACATCA---TCTGTGCCACAGACAGAT
GCACAACCCCCT------------GTTGGCGGGGGGAAAAAGCAGNNNNNNNNNNNNNNN
NNNNNNNNNNNNNNNNNNNNNNNNNNNNNNNNNNNNNNNNNNNNNNNNNNNNNNNNNNNN
NNNNNNNNNNNNNNNNNNNNNNNNNNNNNNNNNNNNNNNNNNNNNNNNNNNNNNNNNNNN
NNNNNNNNNNNNNNNNNNNNNNNNNNNNNNNNNNNNNNNNNNNNNNNNNNNNNNNNNNNN
NNNNNNNNNNNNNNNNNNNNNNNNNNNNNNNNNNNNNNNNNNNNNNNNNNNNNNNNNNNN
NNNNNNNNNNNNNNNNNNNNNNNNNNNNNNNNNNNNNNNNNNNNNNNNNNNNNNNNNNNN
NNNNNNNNNNNNNNNNNNNNNNNNNNNNNNNNNNNNNNNNNNNNNNNNNNNNNNNNNNNN
NNNNNNNNNNNNNNNNNNNNNNNNNNNNNNNNNNNNNNNNNNNNNNNNNNNNNNNNNNNN
NNNNNNNNNNNNNNNNNNNNNNNNNNNNNNNNCCTGTACAGTTTTGAGATGGAGCGCAGG
CGACTCCATAACATCATCCAAGAGCTGAAGGGCAACATCCGCGTATTCTGCAGAGTCCGT
CCCCTGCTGAACTCTGAAAGCACCTATAAAATGGAACACATACAGTTCCCACAGCAAGAT
GACCGCACCGTGGTCCTGTGCAAGACTGAAGAGTCTCATACAGGACGTGAGAAAAAGGAG
GCACACAAGTATGACTTCTCTTTTGATCGAGTCTTCTCGCCCGCCTCCTGCCAGGATGAA
GTTTTTCATGAGATTTCGCTCCTCGTCCAGTCTGCACTGGATGGGTACCACGTGTGCATA
TTTGCCTACGGACAGACTGGCAGTGGGAAGACTTACACTATGGAGGGGCCAGAAGATGTG
AACTATGAAACCATGGGAATGATCCCTCGAGCTGTAAGACAGATATTCCAGAGTGCGGAA
GAGCTGAAATTAAAGGGCTGGCATTACACCTTTACGGCAAACTTCCTGGAGATATATAAT
GAGNNNNNNNNNNNNNNNNNNNNNNNNNNNNNNNNNNNNNNNNNNNNNNATGACATTAAG
CGTGTGAGCCCAAACTGTGATGAGCTACATGTTACGAACCTTCGGTACGTCAGCGTCTCA
TCTGAAGAAGAGGTCCACAAACTATTACGGACTGCAAAGATGAATCGGTCTGTTGCTAAG
ACAGTACTGAATGATCGCTCATCCCGAAGTCACAGCGTGTTTCAGCTGAGGATAGAAGGG
AAGAATGAGACCAGAGATGTTAAGACTGCTTCTATTTTGAGTTTAATTGACTTGGCTGGC
AGCGAGCGTCTTGACAAGTCGCTGTCAAAGGGAGACAGGCTGCGAGAAACCCAGTCTATA
AACACCAGCCTGTCCAATCTAGGCCTGGTCATCACCTCCCTCTCCAATAAGGATTCCCAC
ATACCTTACCGCAACAGCNNNNNNNNNNNNNNNNNNNNNNNNNNNNNNNNNNNNNNNNNN
NNNNNNNNNNNNNNNNNNNNNNNNNNNNNNNNNNNNNNNNNNNNNNNNNNNNNNNNNNNN
NNNNNNNNNNNNNNNNNNNNNNNNNNNNNNNNNNNNNNNNNNNNNNNNNNNNNNNNNNNN
NNN
>Not_vir_KIFC1
ATGAATGTGGGTGAGAACAAGCCACTGACAGTCATGAACTCTGTGTCACGTCTACCTGTT
CCTAGCACACTGAAGGCCAAACGCTTGCGCAGCAACGAGAACATGCCCGTGTTTGAAAAG
AAGCGGTTGCGTTTGTCGTCACCG---GAGCAG---GTGGCACAGCACAGAGTTCCAGCA
AGCATTGCCTGTACACGTCCCAAG------CCAGTGGCTGCTGTGCCACGAAACTATGTA
ACTGGAAGACCGTCTCTTGCTCCTGTGAAAGCAGCTTCCAAGGCCTCTGCATCAGGAGCT
CCAGCCGCTGGTCGG---AAGCTGTTACAGAATACATCT------CTGGCACAGACAGAT
GAGCAACCCGCT------------GTTGGCGGGGCGAAGAAGCAGCGTGCTGCCTGGGAT
ATGAAGGGGAAAATGAATGACATGCGCGAGCAAGTGGCAAACTACAAGAGTAAATTGCAA
GTCATGGCGGGGGAGAAGATGCGCTTGTGCCAGAATCTTGAGCAGATGGAGCACCAGCTG
AACCATCAGGAGGCAGTGAACAAGGAGTTGACTGCCAGGTGCAGCGCTGTAGGCGCGGAG
ATACTTACGACGCAGCAAAAGCTCACTCAGGCATCGCAGGAGGTAGCAGCACTGAGGACG
GTGGTGAGCACTCAAGAGGGTCAGCTGTCTGCTCAGTTGTGCACGATTTCAGAGCTCCAG
GAGGGCAGGAGGAATCTTTCAGAGCTTTTGCACTCTAGGGAGATAAACTTAAAGCTCACA
GAGGATGAACTTTCCATCAAGCGCAAGTTGGTCCATAGCCTTCAGGCAGAGGTGGCCTTG
CTGAAGGAAGAGGGGGCTAGCAAGGATGAGCGCCTGCATGGTTTGGAGATGGAGCGCAGA
CGACTCCATAACGTCATCCAAGAGTTGAAGGGCAACATCCGCGTATTCTGCAGAGTCCGT
CCCCTGCTGAAGTCTGAGAGCAACTATAAAATGGAACACATACAGTTCCCACAGCAAGAT
GACCGCACTGTTGTCCTGTGCAAGACTGAAGAGTCTCATACAGGTCGTGAGAAAAAGGAG
GCACACAAGTATGACTTCTCCTTCGATCGAGTCTTCACGCCCGCCTCCTGTCAGGGTGAA
GTTTTTCATGAGATTTCACTCCTCGTCCAGTCTGCGCTGGATGGGTACCATGTGTGCATA
TTTGCTTACGGACAGACTGGCAGTGGGAAGACTTACACCATGGAGGGGCCTGAAGATGTG
AACTATGACACCATGGGAATGATCCCTCGAGCTGTGAGGCAGATATTCCAGAGTGCGGAA
GAGCTGAAATTAAAGGGCTGGCATTACATCTTCACAGCAAACTTCCTGGAGATATATAAT
GAGACCATACGAGACCTACTTGTGAGCAAGCCAGAGAAGAGCCTGGAGTATGACATAAAG
CGTGTGAGCCCAAACAGTGATGAGCTCCATGTTACGAATCTTCGGTACGTCAGCGTCTCC
TCTGAAGAGGAGGTTCACAAACTACTACGGACTGCAAAGATGAATCGGTCTGTTGCAAAG
ACCATCCTGAATGATCGCTCATCCCGAAGTCATAGCGTGTTTCAGCTGAGGATAGAGGGG
AAGAATGAGACCAGAGACGTTAAGACTTCCTCCATTTTGAGTTTAATTGACTTGGCTGGC
AGCGAGCGGCTTGACAAGTCACTGTCAAAGGGAGACAGGCTGCGCGAAACCCAGTCTATA
AACACCAGCCTGTCCAATCTAGGTCTGGTCATCACATCTCTCTCCAATAAGGATTCCCAC
ATACCATACCGCAACAGCAAGCTGACCTACCTGCTGCAGAACAGCCTGGGCGGAAATTCA
AAGATGTTGATGTTTGTTAATGTCTCTCCACTGGACGAGAACTTCTCAGAGTCCCTCAAC
TCTCTTCGGTTTGCGAGTAAAGTCAATGAATGCGTGATTGGAACCGCCCAAGCAAACCGG
AAG
>Cyn_cya_KIFC1
ATGAATGTGGGTGAGAACAAGCCAGTGGCAGTCATGAAGTCTGTGTCACGTCTGCCTGTT
CCCAGCATACTGAAGGCCAAACGCATGCGCAGCAATGAGAACATGCCAGTGATGGAAAAG
AAACGGTTGCGTTTGTCGTCGCCG---GACCAG---GTGGCACAGCACCGGGTTCCAGCA
AGCATTGCCTGTACACGGCCCAAG------CCAGTGGCTGCTGTGCCACGAAACTATGTA
ACTGGAAGACCGTCTCTTGCTCCTGTGAGAGGAGCTTCCAAGGCCTCTGCATCAGGAGCG
CCAGCCGCTGGCCGG---AAGCATTTACAGAATACATCA---TCTGTGCCACAGACAGAT
GTGCAACCCGCT------------GTTGGCGGAGCGAAGAAGCAGCGTGCTGCCTGGGAT
ATGAAGGGAAAAGTGGACGACTTGCGAGAGCAAGTGGCAAACTACAAGGGTAAACTGCAA
GTCGTGGTGGGGGAGAAGATGCGCCTGTGCCAGAATGTGGAGCAGATGCAGCACCAGCTG
AACCATCAGGAGGCAGTGAACAAGGAGTTGACTGCCCGCTGCAGCTCTATAGGCGCAGAG
ATGCTTACGACGCAGCAGAAGCTCACACAGGTGTCGCAAGAGGCAGCAGCACTGAGGACG
GTGGTGAGCACTCGGGAGGGTCAGCTGTCTACTCAGTCATGCATGATTTCAGAGCTCCAA
GAGGACAGGAGGAATCTTTCAGAGCTTTTGCACTCTAGGGAGGTAAACTTAAAGCTCACA
GAGGATGAACTTTCCATCAAGCGCGAGTTGGTCTGCAGCCTGCAGGCAGAGGTGGCCTTG
CTGAAGGCAGAGGGGGCCAGCAAGGAGGAGCGCCTGCACAGTTTGGAGATGGAGCGCAGA
CGACTCCATAACATCATCCAAGAGCTGAAGGGCAACATCCGCGTATTCTGCAGAGTCCGT
CCCCTGCTGAAGTCTGAAAGCACCTATAAAATGGAACACATACAGTTCCCACAGCAAGAT
GACCGCAGTGTTGTCCTGTGCAAGACTGAAGAGTCTCATACAGGTCGTGAGAAAAAGGAG
GCACACAAGTACGACTTCTCTTTCGATCGAGTCTTCTCGCCCGCCTCATGTCAGGATGAA
GTTTTTCATGAGATTTCGCTCCTCGTCCAGTCTGCACTGGATGGGTACCACGTGTGCATA
TTTGCATATGGACAGACTGGCAGTGGGAAGACTTACACTATGGAGGGGCCTGAAGATGTG
AACTATGAAACCATGGGAATGATCCCTCGAGCTGTAAGACAGATATTCCAGAGTGCGGAA
GAGCTGAAATTAAAGGGCTGGCATTACACTTTTACGGCAAACTTTCTGGAGATCTATAAC
GAGACCATACGAGACCTACTTGTGAACAAGCCAGAGAAGAACCTGGAGTATGACATTAAG
CGTGTGAGCCCAAACAGTGATGAGCTACATGTTACGAACCTTCGGTACGTCAGCGTCTCA
TCTGAAGAGGAGGTCCACAAACTATTACGGACTGCAAAGATGAATCGGTCTGTTGCTAAG
ACAGTACTGAACGATCGCTCATCCCGAAGTCACAGCGTGTTTCAGCTGAGGATAGAAGGG
AAGAATGAGCCCAGAGACGTTAAGACTGCATCCATTTTGAGTTTAATTGACTTGGCTGGC
AGCGAGCGTCTTGACAAGTCTCTGTCGAAGGGAGACAGGCTGCGCGAAACCCAGTCTATA
AACACCAGCCTGTCCAATCTAGGCCTGGTCATCACCTCCCTCTCCAATAAGGATTCCCAC
ATACCGTACCGCAACAGCAAGCTGACATACCTACTGCAGAACAGTCTGGGCGGAAATTCA
AAGATGTTGATGTTTGTTAATGTCTCCCCACTGGACGAGAACTTTTCAGAGTCCCTCAAC
TCTCTTCGGTTTGCAAGTAAAGTCAATGAATGCGTGATTGGAACCGCCCAAGCAAACCGG
AAG
>Cyn_pyr_KIFC1
ATGAATGTGGGTGAGAACAAGCCAGTGGCAGTCATGAAGTCTGTGTCACGTCTGCCTGTT
CCCAGCACACTGAAGACCAAACGCATGCGCAGCAATGAGAACATGCCAGTGATGGAAAAG
AAACGGTTGCGTTTGTCGTCGCCG---GACCAG---GTGGCACAGCACCGGGTTCCAGCA
AGCATTGCCTGTACACGGCCCAAG------CCAGTGGCTGCTGTGCCACGAAACTATGTA
ACTGGAAGACAGTCTCTTGCTCCTGTGAGAGGAGCTTCCAAGGCCTCTGCATCAGGAGCG
CCAGCCGCTGGTCGG---AAGCATTTACAGAATACATCA---TCTGTGCCACAGACAGAT
GCGCAACCCGCT------------GCTGGCGGAGCGAAGAAGCAGCGTGCTGCCTGGGAT
ATGAAGGGAAAAGTGGACGACTTGCGAGAGCAAGTGGCAAACTACAAGAGTAAACTGCAA
GTCGTGGCGGGGGAGAAGATGCGCCTCTGCCAGAATGTGGAGCAGATGCAGCACCAGCTG
AACCATCAGGAGGCAGTGAACAAGGAGTTGACTGCACGCTGCAGCTCTATAGGCGCGGAG
AAGCTTACAACGCAGCAGAAGCTCACACAGGCGTCTCAAGAGGCAGCAGCACTGAGGACA
GTGGTGAGCACTCAGGAGGGTCAGCTGTCTACTCAGTCATGCATGATTTCAGAGCTCCAA
GAGGACAGGAGGAATCTTTCAGAGCTTTTGCACTCTAGGGAGATAAACTTAAAGGTCACA
GAGGATGAACTTTCCATCAAGCGCGAGTTGGTCTGCAGCCTGCAGACAGAGGTGGCCTTG
CTGAAGGCAGAGGGGGCCAGCAAGGAAGAGCGCCTGCACAGTTTGGAGATGGAGCGCAGA
CGACTCCATAACCTCATCCAGGAGCTGAAGGGCAACATCCGCGTATTCTGCAGAGTCCGT
CCCCTGCTGAAGTCTGAAAGCACCTATAAAATGGAACACATACAGTTCCCACAGCAAGAT
GACCGCACTGTTGTCCTGTGCAAGACTGAAGAGTCTCATACAGGTCGTGAGAAAAAGGAG
GCACACAAGTACGACTTCTCTTTCGATCGAGTCTTCTCGCCCGCCTCATGTCAGGATGAA
GTTTTTCATGAGATTTCGCTCCTCGTCCAGTCTGCACTGGATGGGTACCACGTGTGCATA
TTTGCATATGGACAGACTGGCAGTGGGAAGACTTACACTATGGAGGGGCCTGAAGATGTG
AACTATGAAACCATGGGAATGATCCCTCGAGCTGTAAGACAGATATTCCAGAGTGCGGAA
GAGCTGAAATTAAAGGGCTGGCATTACACTTTTACGGCAAACTTTCTGGAGATCTATAAC
GAGAACATACGAGACCTACTTGTTAACAAGCCAGAGAAGAACCTGGAGTATGACATTAAG
CGTGTGAGCCCAAACAGTGATGAGCTACATGTTACGAACCTTCGGTACGTCAGCGTCTCA
TCTGAAGAGGAGGTCCACAAACTATTACGGACTGCAAAGATGAATCGGTCTGTTGCTAAG
ACAGTACTGAACGATCGCTCATCCCGAAGTCACAGCGTGTTTCAGCTGAGGATAGAAGGG
AAGAATGAGACCAGAGACGTTAAGACTGCATCCATTTTGAGTTTAATTGACTTGGCTGGC
AGCGAGCGTCTTGACAAGTCTCTGTCGAAGGGAGACAGGCTGCGCGAAACCCAGTCTATC
AACACCAGCCTGTCCACTCTAGGCCTTGTCATCACCTCCCTCTCCAATAAGGATTCCCAC
ATACCGTACCGCAACAGCAAGCTGACATACCTACTGCAGAACAGCCTGGGCGGAAATTCA
AAGATGTTGATGTTTGTTAATGTCTCCCCACTGGACGAGAACTTCTCAGAGTCCCTCAAC
TCTCTTCGGTTTGCAAGTAAAGTCAATGAATGCGTGATTGGAACCGCCCAAGCAAACCGG
AAG
>Calo_asp_KIFC1
ATGAATGTGGGTGAGAACAAGCCACTGGCAGTCATGAAGTCTGTGTCACGTCTGCCTATT
CCCAGCACACTGAAGGCCAAACGCATGCGCAGCAATGAGAACATGCCAGTGATGGAAAAA
AAACGGTTGCGTTTGTCGTCGCCG---GACCAG---GTGGCACAGCACCAGGTTCCAGCA
AGCATTGCCTGTGCACGGCCCAAG------CCAGTGGCTGCTGTGCCACGAAACTATGTA
ACTGGAAGACCGTCTCTTGCTCCTGCGAGAGGAGCTCCCAAGGCCTCTGCATCAGGAGCT
CCAGCCGCTGGTCGG---AAGCCTTTACAGAATACATCA---TCTGTGCCACAGACAGAT
GCACAACCCGCT------------GTTGGCGGAGCGAAAAAGCAGCGTGCTGCCTGGGAT
ATGAAGGGAAAAATGGATGACTTGCGAGACCAAGTGGCAAACTACAAGAGTAAACTACAA
GTCGTGGCGGGGGAGAAGACGCGCCTGTGCCAGAATGTGGAGCAGATGCAGCACCAGCTG
AACCNNNNNNNNNNNNNNNNNNNNNNNNNNNNNNNNNNNNNNNNNNNNNNNNNNNNNNNN
NNNNNNNNNNNNNNNNNNNNNNNNNNNNNNNNNNTGCAAGAGGCAGCAGCACTGAGGACG
GTTGTGAGCGTTCAGGAGGGCCAGCTGTCTACTCAGTCGCGCACCATGTCAGAGCTCCAG
GAGGACAGGAGGAACCTTTCAGAGCTTTTGCACTCTAGGGAGATAAACTTAAAGCTCACA
GAGGATGAACTTTTCACCAAGCGCAAGTTGGTCCGTAGCCTGCAGGCAGAGGTGGCCTTG
CTGAAGGAAGAGGGGACCAGCAAGGAGGAGCGCCTGCACAGTTTGGAGATGGAGCGCAGA
CGACTCCATAACCTCATCCAAGAGCTGAAGGGCAACATCCGCGTATTCTGCAGAGTCCGT
CCCCTGCTGAAGTCTGAAAGCACCTATAAAATGGAGCACATACAGTTCCCACAGCAAGAT
GACCGCACTGTGGTCCTGTGCAAGACTGAAGAGTCTCATACAGGTCGTGAGAAAAAGGAG
GCCCACAATTATGACTTCTCTTTCGATCGAGTCTTCTCGCCCGCCTCCTGCCAGGATGAA
GTTTTTCATGAGATTTCGCTCCTCGTCCAGTCTGCACTGGATGGGTACCATGTGTGCATA
TTTGCATACGGACAGACTGGCAGTGGGAAGACTTACACTATGGAGGGGCCAGAAGATGTG
AACTATGAAACCATGGGAATGATACCTCGAGCTGTAAGACAGATATTCCAGAGTGCGGAA
GAGCTGAAATTAAAGGGCTGGCATTACACCTTTACGGCAAACTTCCTGGAGATATATAAT
GAGACCATACGAGACCTACTTGTGAACAAGCCAGAGAAGAACCTGGATTATGACATTAAG
CGTGTGAGCCCAAACAGTGATGAGCTACATGTTTCGAACCTTCGGTACGTCAGCGTCTCA
TCTGAAGAGGAGGTCCACAAACTATTACGGACANNNNNNNNNNNNNNNNNNNNNNNNNNN
NNNNNNNNNNNNNNNNNNNNNNNNNNNNNNNNNNNNNNNNNNNNNNNNNNNNNNNNNNNN
NNNNNNNNNNNNNNNNNNNNNNNNNNNNNNNNNNNNNNNNNNNNNNNNNNNNNNNNNNNN
NNNNNNNNNCTTGACAAGTCTCTGTCGAAGGGAGACAGACTGCGCGAAACCCAGTCTATA
AACACCAGCCTGTCCAATCTAGGCCTGGTCATCACCTCCCTCTCCAATAAGGATTCCCAC
ATACCTTACCGCAACAGCAAGCTGACATACCTGCTGCAGAACAGCCTGGGCGGAAATTCA
AAGATGTTGATGTTCGTTAATGTCTCCCCACTGGACGAGAACTTCTCAGAGTCCCTCAAC
TCTCTTCGGTTTGCAAGTAAAGTCAATGAATGCGTGATTGGAACCGCCCAAGCAAACCGG
AAG
>Chio_lus_KIFC1
NNNNNNNNNGATGAGAACAAGCCACTGGCAGTCATGCAGTCTGTGTCGCGTCTGCCTGTG
CCCAGCGCACTGAAGGCCAAGCGCTTTCGCAGCAACGAGAACATGCCAGTGCTGGAAAAG
AAGCGGTTGCGTTTGTCGTCTCCA---GAGCAG---GTGGTACAACACAGAGGTCCAGCT
AGCATTGCCTGCACCCGGCCCAGGCCTCCAACAGTGGCTGCTTTGCCTCGAAGCTATGTA
ACTGGAAGACTGTCTCTTGCTCCAGTCAGAGCAGCTTCCAAGGCCTCTGCAGCA------
---GCCCCTGGGCGG---AAGCCTTTACAGAATACATCT------GTTCCAAAGTCAGAT
GCCCAGACCTCT------------GTCGGCGGAGCAAAGAAGCAGCGCGCTGCCTGGGAT
ATGAAGGGAAAAGTCGATGACTTGCGGGATCAAGTGGCTACCTACAGGAGTAAACTGCAA
GCCCTGACTGGGGAGAAGACGCACCTCCACCAGAACTTTGAGCAGATGCAGCAACAGCTG
AACCTGCAGGAGGCTGTGAACCAGGAGTTGACTGCCAGGTGCAGTTCCATGGGTGTAGAG
ATCCTTACGACGCAGCAAAAGCTGACCCAGGCGTTGCAGGAGGCAGCAGCACTGAGGACG
GTGGTGACCACTCAGGAGGGTCAGCTGTCTACTCAGTCGTGCACAATTTCAGAGCTCCGA
GAGGACAGGAACCAGCTCGACGAGCTTGTGCGCTCGAGGGAGGTGAACTTAAAGCTCACA
GGAGATGAACTTTCTATCAAGCGTGAGTTGGTGCTGAGCCTTCAGGCAGAGGTGGCCTTG
CTGAAGGAGGAGGGAGCCAGCAAGGAAGAGCGCCTGCATGGTCTGGAGATGGAGCGCAGA
CGACTCCATAATGTCATCCAAGAATTAAAGGGAAACATCCGTGTATTCTGCAGAGTCCGT
CCCCTGCTGACGTCTGAAAGCAGCTATAGAATGGACCATATAGAGTTTCCACAACAAGAT
GACCGCAGTGTTGTCTTGTGCAAGACCGAAGAGTCTCATACAGGTCGTGAGCGAAAAGAG
GCCCACAAGTATGACTTCACCTTCGACCGAGTCTTCCCACCGACCTCCTGTCAGGATGAA
ATTTTTCATGAGATTTCGCTCCTGGTGCAGTCTGCACTGGACGGATACCATGTGTGCATA
TTTGCTTACGGACAAACTGGCAGTGGGAAGACTTACACGATGGAGGGGCCTGAAGATGTG
AACTATGAAACCATGGGGATGATCCCTCGTGCCGTAAGACAGATATTCCAGAGTGCGGAA
GAGCTGAAATTAAAGGGCTGGCATTACACGTTCACAGCAAACTTCCTGGAGATTTATAAT
GAGACCATTCGAGACCTACTGGTGAGCAAGCCAGAGAAGAACGTAGAGTATGACATAAAG
CGTGTGGGCCCAAACAGTGACGAGCTACATGTGACGCATCTTCGTTATGTTGGCGTCTCA
TTTGAAGAGGAGGTGCACAAACTACTTCGCACTGCAAAGATGAATCGCTCCGTTGCAAAG
ACCGTCCTGAATGATCGCTCATCCCGAAGTCACAGCGTCTTTCAGCTGAGGATAGAAGGG
AAGAACGAGACCAGAGATGTTAAGACTTCCTCCATCTTGAGTCTAATCGACTTGGCTGGC
AGTGAGCGTCTTGACAAGTCTCTGTCGAAGGGAGACAGGCTGCGAGAAACTCAGGCTATA
AACACCAGCCTGTCCAACCTAGGCCTGGTCATCACATCCCTCTCCAATAAGGATTCCCAC
ATACCTTACCGCAACAGTAAGCTGACCTACTTGCTGCAGAACAGCCTGGGCGGAAATTCA
AAGATGTTGATGTTCGTTAATGTCTCCCCACTAGACGAGAACTTCTCAGAGTCCCTCAAC
TCTCTCCGGTTTGCGAGTAAAGTCAATGAATGCGTGATTGGAACCGCCCAAGCAAACCGG
AAG
>Sal_sal_KIFC1
ATGAATGTAGACGAGAACAAGCCACTGGCAGTCATGAAGTCTGTGTCACGTCTGCCCGTT
CCCAGCGCACTGCAGGCCAAGCGCTTGCGCAGCAACGAGAACATGCCAGTGTTGGAAAAG
AAGCGGTTGCGTTTGTCGTCTCCA---GAGCAG---GTGACACAACACAGAGGTCCAGCT
AGCATTGCCTGCACCCGGCCCAAGCCTCCAGCAGTAGCTGCTGTGCCTCGAAACTATGTA
ACTGGAAGACTGTCCCTTGCTCCAGTCAGAGCAGCTTCCAAGGCCTCTGCTTCA------
---GCCGCTGGTCGG---AAGCCTTTACAGCATACATCT------GTTCCAAAGACAGAT
------------------------GTCGGTGGAACAAAGAAGCATCGTGCTGCCTGGGAT
ATGAAGGGCAAAGTCGATGACTTGCGGGATCAAGTGGCAACCTACAAGAGCAAACTGCAA
GTCCTGACTGGGGAGAAGACGCACCTGTCCCAGAATCTTGAGCAGGTGCAGCAACAGCTG
AACCTGAAGGAGGCAGTGAACAAGGAGTTGACTGCCAGGTGCAGTTCCATCGGCGTGGAG
ATCCTTACGACGCAGCAAAAACTGACACAGGCGTTGCAGGAGGCAGCAGCACTGAGGACG
GTGGTGAGCACTCAGGAGGGTCAGCTGTCTACTCAGTTGTGCACGATTTCAGAGCTCCAA
GAGGACAGGAGCAAGCTTTCAGAGCTTGTGCACTCTAGGGAGGTGAACTTAAAGCTCACA
GGGGATGAACTTTCTATCAAGCGAGAGTTGGTGCTGAACCTTCAGTCAGAGGTGTCCTTG
CTGAAGGAGGAGGGCGCCAGCAAGGATGAGCGTTTGCATGGTTTGGAGATGGAACGCAGA
CGACTCCATAACGTCATCCAAGAATTAAAGGGAAACATCCGTGTATTCTGCAGAGTCCGT
CCCCTGCTGACATCTGAAAGCAACTATCAAATGGAAAATATACAGTTTCCACAACAAGAT
GACCGCAGTGTTGTCTTGTGCAAGACTGAAGACTCTCATACAGGTCGTGAGAAAAAAGAG
GCACACAAGTATGACTTCACCTTCGATCGAGTCTTCTCACCAGCCTCCTGTCAGGATGAA
ATTTTTCATGAGATTTCGCTCCTAGTCCAGTCTGCACTGGACGGATACCATGTGTGCATA
TTTGCTTACGGACAAACTGGCAGTGGGAAGACTTACACTATGGAGGGGCCTGAAGATGTG
AACTATGAAACCATGGGAATGATCCCTCGTGCTGTAAGACAGATATTCCAGAGTGCGGAA
GAGCTGAAATTAAAGGGCTGGCATTACACCTTCACAGCAAACTTCCTGGAGATATACAAT
GAAACCATAAGAGACCTACTTTTGAGCAAGCCAGAGAAGAACGTAGAGTATGACATAAAG
CGTGTGAGCCCAAACAGTGATGAGCTACATGTTACGCATCTTCAGTACGTCGGCGTCTCA
TCTGAAGAGGAGGTGCACAAATTGCTACGCACTGCAAAGATGAATCGGTCCGTTGCAAAG
ACAGCCTTGAATGATCGCTCATCCCGAAGTCACAGCGTGTTTCAGCTGAGGATAGAAGGG
AAGAATGAGACCAGAGACGTTAAGACCTCCTCCATCTTGAGTCTAATCGACTTGGCTGGC
AGCGAGCGTCTTGACAAGTCACTGTCGAAGGGAGACAGGCTGCGAGAAACCCAGGCTATA
AACACCAGCCTGTCCAACCTAGGCCTGGTCATCACATCCCTCTCCAATAAGGATTCCCAC
ATACCTTACCGCAACAGCAAGCTGACCTACCTGCTGCAGAACAGCCTGGGCGGAAATTCA
AAGATGTTGATGTTCGTTAATGTCTCCCCACTGGACGAGAACTTCTCAGAGTCCCTCAAC
TCTCTCCGGTTTGCGAGTAAAGTCAATGAATGCGTGATTGGAACTGCCCAAGCAAACCGG
AAG
>Pleur_wal_KIFC1
ATGAATGTGAATGAGAGCAAGCCACTGGCAGTCATGAAGTCTGTCTCCCGCCTGCCTGTG
CCCAGCACACTGAAGGCCAAGCGCTTGCGCAGCAACGAGAACATGCCATTGCTGGAAAAG
AAACGGTTGCGCTTGTCCTCACCA---GAGCAG---GTGACACAGCAAAGGGTTGCAGCT
AGCATTGCCTGCACACGGCCCAAG------CCAGTGGCTGCTTTGCCACGAAACTACGCA
ACTGGAAGACCATCTCTTGCTCCAGTGAGAAACGGTTCCAAGAGCTCTGCATCAGCAGCT
CCAGCTGCCGGTCGG---AAGCCCTTACAGAATACATCT------GTTCTACAGACAGAT
CCCCAGCCTGCT------------GTGGGCGGAGCGAAGAAGCAGCGTGCTGCCTGGGAT
ATGAAGGGAAAAGTTGATGACATGCGAGAGCAAGTGGCAACCTACAAGAGTAAACTGCAG
GTCATGGTGGGGGAGAAGACGCGCCTGAGCCAGAATCTTGAGCAGGCGCAGCAACGGCTG
AACCTTCAGGAGGCAGTAAACAAGGAGTTGACTACCAAGTGCAGCTCCGTTGGCGCAGAG
ATCCTTTCGATGCAGCAAAAGCTCACACAGGCGTTGCAGGAGGCAGCAGCACTAAGGACG
GTTGTGAGCACTCAGGAGTGCCAGCTGTCTACTCAGTTGTGCACAATTTCAGAGCTTCAA
GGGGACAGGAAGAATCTCTCAGAGCTTTTGCACTCTAGGGAGGTAAACCTAAAGGTCACA
GAGGGTGAACTTTACATCAAGCGCGAATTGGTGCAGAGCCTTCAGGCAGAGGTTGCCTTG
CTGAAGGAGGAGGGGACCAGCAAGGATGAGCGCTTGCATGGTTTGGAGATGGAGCGTAGA
CGACTTCATAACGTCATCCAAGAATTGAAGGGTAACATTCGCGTATTCTGCAGAGTCCGT
CCCCTGCTGAAGTCTGAGAGCAACTATAAAATGGAACACATACAGTTTCCACAGCAAGAT
GACCGCACTGTTATCTTGTGCAAAACAGAAGAGTCTCATACAGGTCGTGAGAAAAAAGAG
GCACACAAGTATGACTTCTCCTTCGATCGAGTCTTCTCGCCCGTCTCCTGTCAGGATGAA
GTTTTTCATGAGATTTCTCTCCTCGTCCAGTCTGCACTCGATGGATACCATGTGTGCATA
TTTGCTTACGGACAAACTGGCAGTGGGAAAACTTACACTATGGAGGGGCCTGAAGATGTG
AACTATGAAACCATGGGGATGATCCCTCGAGCTGTTAGACAGATATTCCAGAGTGCGGAA
GAGCTGAAATTAAAGGGCTGGAATTACACTTTCACAGCAAACTTCCTGGAGATATATAAT
GAGACCATACGAGACCTACTTGTGAGCAAGCCAGAGAAGAACCTAGAGTATGACATAAAG
CGTGTGAGCCCAAACAGTGATGAGCTACATGTTACGAACCTTCAGTACGTCAGCGTCTCA
TCTGAAGAGGAGGTGCACAAACTGCTTCGGACTGCAAAGATGAATCGGTCTGTTGCAAAG
ACAGCCCTGAATGATCGCTCATCCCGAAGTCACAGCGTGTTTCAGCTGAGGATAGAAGGG
AAGAATGAGACCAGGGATGTTAAGACCACCTCCATTTTGAGTTTAATTGACTTGGCTGGC
AGCGAGCGCCTTGACAAGTCGCTGTCAAAGGGAGACAGGCTGCGAGAAACCCAGTCTATA
AACACCAGCCTGTCCAATCTAGGCCTGGTCATCACGTCCCTCTCCAATAAGGATTCCCAT
ATACCTTACCGCAACAGCAAGCTGACGTACCTGCTGCAGAACAGCCTGGGTGGAAATTCA
AAGATGTTGATGTTTGTTAATGTCTCCCCACTGGACGAGAACTTCTCAGAGTCCCTCAAC
TCTCTACGGTTTGCGAGTAAAGTCAATGAATGCGTGATTGGAACGGCCCAAGCAAACCGG
AAG
>Tyl_wen_KIFC1
ATGAACGTGGATGAGATGAAGCCACTGGCAGTCATGAAGTCTGTCTCCCGCCTGCCTGTT
CCCAGCACACTGAAGGCCAAACGCTTGCGCAGCAACGAGAACATGCCAGTGCTGGAGAAG
AAGCGGTTGCGCTTGTCCTCGCCA---GAGCAG---GTGACCCAGCACAGGGTTGCAGTT
AGCATTGCCTGTACACGGCCCAAG------CCAGTGGCTGCTGTGCCACGAAACTACACA
ACTGGAAGACCATCTCTTGCTCCAGTGAGAGCCGGCTCCAAGAGCTCTGCATCAGCGGCT
CCAGCCGCCGGTCGG---AAGCCCTTACAGCATACTTCT------GTTCCACAGACAGAT
CCCCAGCCCACT------------GTTGGCGGAGCGAAGAAGCAGCGTGCTGCCTGGGAT
ATGAAGGGAAAAGTTGATGACTTGCGAGAGCAAGTGGCAACCTACAAGAGTAAACTGCAG
GTCATGGTCGGGGAGAAGACGCGCCTGAGCCAGAATCTTGAGCAGGTGCAGCAACAGCTG
AACCTTCAGGAGGCAGTAAACAAGGAGTTGACTACCAAGTGCAGCTCCGTTGGCGCAGAG
ATCCTTACGATGCAGCAAAAGCTCACACAGGCGTTGCAGGAGACAGCAGCACTGAGGACG
GTGGTGAGCACTCAGGAGGGCCAGCTGTCTACTCAGTTGTGCACAATTTCAGAGCTCCGA
GGGGACAGAAAGAATCTTTCAGAGCTCTTGCACTCTAGGGAGGTCAACCTAAAGGTCACA
GAGGGTGAACTTTCCATCAAGCGCGAATTGGTGCAGAGCCTTCAGGCAGAGGTGGCCTTG
CTGAAGGAGAAGGGGACCAGCAAGGATGAGCGCTTGCATGGTTTGGAGATGGAGCGTAGA
CGACTTCATAACGTCATCCAAGAATTGAAGGGTAACATTCGCGTATTCTGCAGAGTCCGT
CCCCTGCTGAAGTCTGAGAGCAACTATAAAATGGAACACATACAGTTTCCACAGCAAGAT
GACCGCGCTGTTATCTTGTGCAAGACAGAAGAGTCTCATACAGGTCGTGAGAAAAAAGAG
GCACACAAGTATGACTTCTCCTTCGATCGAGTCTTCTCGCCCGTCTCCTGTCAGGATGAA
GTTTTTCATGAGATTTCTCTCCTCGTCCAGTCTGCACTGGATGGGTACCATGTGTGCATA
TTTGCTTACGGACAAACTGGCAGTGGGAAGACTTACACTATGGAGGGGCCTGAAGATGTG
AACTATGAAACCATGGGAATGATCCCTCGAGCTGTAAGACAGATATTCCAGAGTGCGGAA
GAGCTGAAATTAAAGGGCTGGAATTACGCTTTCACAGCAAACTTCCTGGAGATATATAAT
GAGACCATACGAGACCTACTTGTGAGCAAGCCAGAGAAGAACCTAGAGTATGACATAAAG
CGTGTGAGTCCAAACAGTGATGAGCTACATGTTACGAACCTTCAGTACGTCAGCGTCTCA
TCTGAAGAGGAGGTGCACAAACTGCTTCGGACTGCAAAGATGAATCGGTCTGTTGCAAAG
ACAGCCCTGAATGATCGCTCATCCCGAAGTCACAGCGTGTTTCAGCTGAGGATAGAAGGG
AAGAATGAGACCAGGGATGTTAGGACCACCTCCATTTTGAGTTTAATTGACTTGGCTGGC
AGCGAGCGCCTTGACAAGTCGCTGTCGAAGGGAGACAGGCTGCGAGAAACCCAGTCTATA
AACACCAGCCTCTCCAATCTAGGCCTGGTCATCACATCCCTCTCCAATAAGGATTCCCAT
ATTCCTTACCGCAACAGCAAGCTGACGTACCTGCTGCAGAACAGCCTGGGCGGAAATTCA
AAGATGTTGATGTTTGTTAATGTCTCCCCACTGGATGAGAACTTCTCAGAGTCCCTCAAC
TCTCTTCGGTTTGCGAGTAAAGTCAATGAATGCGTGATTGGAACAGCCCAAGCAAACAAG
AAG
>Amb_mex_KIFC1
ATGAACCCCGGTGAGAACAAGCCACCTACAGCCATGAAGAGTGTCTCTCGCCTGCCTGTG
CCCAGCACAATCCGGAACAAGCGCATGCACAGCAACGAGAACATGCCGATGATGGAAAAG
AAGCGGTTACGCATTTCATCACCG---GAA------CCGCAGCAGTACAGGGTCCCAGCC
AGCATTGCCTGCACCCGGCCCAAACCTCCAGCAGTGTCGGCTGTTCCAAAATCCTATTTG
ACTGGAAGACGATCTCTAGCTCCAGTCAGAACCAACTCCAAGGCTCCTGCAATGGTTTCT
TCAGCT------CGTCAGAAGCCTACACAGACCACATCG---GCTGCTGCAAAGACAGAA
GCCTCTTCTACT------------ACAAGTGGAACAAAGAAGGCGCGTGCTGCCTGGGAC
CTGAAGGGCAAAGTAGACGACATGCGGGACCAGGTGTCTACCTATAAGAGCAAGCTGCAC
TCCCTGGCTGGTGAGAACCTGCACCTGCGCCAGACTCTTGAGGAGATTCAGGGTCAGCTG
GATGTCTTGAAGGTGGAGAACAGGGAGCTGACCACTAAGTGCAGCTCCTTTAACTCTGAG
CTCCAGGTAACTCAGCAGAAGCTGACACAGATGTCTGAAGAAGCAGCAGCGCTGAGGATG
GTGGTTAGCAGCCAGGAGGGTCAGCTCTCTTCAAACCTCTCCACGATCGCAGAGTTACAT
GACGCCAAGAGCCATCTTGTGGAGCTTGCGGACTCCAGGGAGGTGCAACTAAAACTAGCC
CACAATGAACTGATTGTCAAGCGGGAGTTGGTACAATCTCTGCAGGCAAACGTTGCCTTG
CTGCAGGATGTGGGAGCAAGTAAAGATGAGCGATTGCATTGTTTGGAGATGGAGCGCAGG
CGGCTTCATAACATCATCCAAGAACTAAAGGGCAACATCCGAGTATTCTGCAGAGTTCGC
CCCCTACTGAAGGCTGAGATCAATTGCAACATGGACCACATACAGTTTCCCCCTCAAGAT
GACCGGAGTGTGATCCTGAGCAAATCTGAAGAGTCACACACAGGTCGAGAGAAAAAAGAA
GCCCACAAGTACGACTTTACCTTCGATCGCGTCTTCTCACCCAGTTCCTGCCAAGGTGAA
GTCTTCCATGAAATCTCGCTGTTGGTCCAGTCTGCGCTGGATGGGTACCACGTGTGCATA
TTTGCATATGGACAGACTGGAAGCGGCAAGACTTATACCATGGAGGGGCCAGATGATGTG
GACTATGAAACAATGGGCATGATCCCTCGGGCTGTGAGGCAAATCTTTCAGAGCGCAGAT
GAGCTGAGATCAAAGGGCTGGAATTATACCTTTACAGCCAATTTCCTGGAAATCTATAAT
GAGGCCATACGGGACCTCCTGGTGAGCAAACCAGAGAAAAACGTAGAGTATGACATAAAG
CGCGTGAGCCCAAGCAGTGACGAGCTGCAGGTTACGAATCTTCGTTATGTCGGTGTCTCA
AGTGAAGAGGAGGTGCACAAGTTACTCCGCACTGCGAAGCTGAACCGTTCTGTGGCAAAG
ACTGTCCTCAATGATCGCTCCTCCCGCAGCCACAGTGTCTTCCAGCTGAGGATCGAGGGG
AGGAACGAGACCCGCGATGTCAAGACTTCCTCCATCTTGAGTTTGATTGACTTAGCCGGT
AGTGAGCGTCTTGACAAGTCTCTGTCGAAGGGAGAGAGGCTGCGAGAAACACAGGCAATA
AACACAAGTCTGTCGAACCTCGGCCTGGTCATCACATCCCTCTCCAATAAGGATTCACAC
ATACCGTTTCGCAACAGCAAGCTGACTTACCTGCTGCAGAACAGCCTGGGCGGTAATTCA
AAGGTGTTGATGTTTGTTAATGTTTCCCCGCTGGATGACAACTTCTCAGAGTCTGTCAAC
TCTCTCCGTTTTGCAAGTAAAGTCAATGAATGTGTGATCGGAACCGCACAGGCTAACCGG
AAG
>Amb_mac_KIFC1
ATGAACCCTGGTGAGAACAAGCCACCTACAGCCATGAAGAGTGTCTCTCGCCTGCCTGTG
CCCAGCACAATCCGGAACAAGCGCATGCACAGCAACGAGAACATGCCCATGATGGAAAAG
AAGCGGTTACGCATTTCATCACCG---GAA------CCGCAACAGTACAGGGTCCCAGCC
AGCATTGCCTGCACCCGGCCCAAACCTCCAGCAGTGTCGGCTGTGCCAAAATCCTATTTG
ACTGGAAGACGATCTCTAGCTCCGGTCAGAACAAACTCCAAGGCTCCTGCAATTGTTTCT
TCAGCT------CGTCAGAAGCCTACACAGACCACATTG---GCTGCTGCAAAGACAGAA
GCCTCCTCGACT------------ACAAGTGGAACAAAGAAGGCGCGTGCTGCCTGGGAC
CTGAAGGGCAAAGTAGACGACATGCGGGACCAGGTGTCTACCTATAAGAGCAAGCTGCAC
TCCCTGGCTGGTGAGAACCTGCACCTGCGCCAGACTCTTGAGGAGATTCAGGGTCAGCTG
GATGTCTTGAAGGGGGAGAACAGGGAGCTGACCACTAAGTGCAGCTCCTTTAACTCTGAG
CTCCAGGTAACTCGGCAGAAGCTGACACAGATGTCGGAAGAAGCAGCAGCGCTGAGGATG
GTGGTTGGCAGCCAGGAGGGTCAGCTCTCTTCAAACCTCTCCACGATCGCAGAGTTACGG
GACACCAAGAGCCATCTTGTGGAGCTTGCGGACTCCAGGGAGGTGAAACTAAAACTAGCC
CACGATGAACTGATTGTCACGCGGGAGTTGGTGCAATCTCTGCAGGCAAATGTTGCCTTG
CTGCAGGATGAGGGAGCAAGCAAAGATGAGCGATTGCATTGTTTGGAGATGGAGCGCAGG
CGGCTGCATAACATCATCCAAGAACTGAAGGGCAACATCCGAGTATTCTGCAGAGTTCGC
CCCATACTGAAGTCTGAGATCAATTGCAACATGGACCACATACAGTTTCCCCCTCAGGAT
GACCGGAGTGTGATCCTGAGCAAATCTGAAGAGTCACACACGGGTCGAGAGAAAAAAGAA
GCCCACAAGTACGACTTCACCTTCGACCGCGTCTTCTCACCCAGTTCCTGCCAAGATGAA
GTCTTCCATGAAATCTCGCTGTTGGTCCAGTCTGCGCTGGATGGGTACCACGTGTGCATT
TTTGCATATGGACAGACTGGTAGCGGCAAGACTTACACCATGGAGGGGCCTGATGATGTG
GACTATGAAACAATGGGCATGATCCCTCGGGCTGTGAGACAAATCTTTCAGAGCGCAGAT
GAGCTGAAATCAAAGGGTTGGAATTATACCTTTACAGCCAATTTCCTGGAAATCTATAAT
GAGGCTATACGGGACCTCCTTGTGAGCAAACCAGAGAAAAGCGTAGAGTATGACATAAAG
CGCGTGAGCCCAAGCAGTGACGAGCTGCAGGTTACGAATCTTCGTTATGTCGGTGTCTCA
AGCGAAGAGGAGGTGCACAAGTTACTCCGCACCGCAAAGCTGAACCGTTCTGTGGCGAAG
ACGGTCCTCAATGATCGCTCCTCCCGCAGCCACAGTGTCTTTCAGCTGAGGATCGAGGGG
AGGAACGAGACCCGCGATGTCAAGACTTCCTCCATCTTGAGTTTGATTGACTTAGCCGGT
AGTGAGCGTCTTGACAAGTCTCTGTCGAAGGGAGAGAGGCTGCGAGAAACACAGGCAATA
AACACAAGTCTGTCGAACCTCGGCCTGGTCATCACATCCCTCTCCAATAAGGATTCACAC
ATACCATTTCGCAACAGCAAGCTGACTTACCTGCTGCAGAACAGCCTGGGCGGTAATTCA
AAGGTGTTGATGTTTGTTAATGTTTCCCCACTGGATGACAACTTCTCAGAGTCTGTCAAC
TCTCTCCGTTTTGCAAGTAAAGTCAATGAATGTGTGATCGGAACCGCTCAGGCAAACCGG
AAG
>Amb_lat_KIFC1
NNNNNNNNNNNNGAGAACAAGCCACCTACAGCCATGAAGAGTGTCTCTCGCCTGCCTGTG
CCCAGCACAATCCGGAACAAGCGTATGCACAGCAACGAGAACATGCCGATGATGGAAA--
-AGCGGTTACGCATTTCATCACCG---GAA------CCGCAGCAGTACAGGGTCCCAGCC
AGCATTGCCTGCACCCGGCCCAAACCTCCAGCAGTGTCGGCTGTGCCAAAATCCTATTTG
ACTGGAAGACGATCTCTAGCTCCAGTCAGAACCAACTCCAAGGCTCCTGCAATTGTTTCT
TCAGCT------CGTCAGAAGCCTACACAGACCACATCG---GCTGCTGCAAAGACAGAA
GCCTCCTCTACT------------ACAAGTGGAACAAAGAAGGCGCGTGCTGCCTGGGAC
CTGAAGGGCAAAGTAGACGACATGCGGGACCAAGTGTCTACCTATAAGAGCAAGCTGCAC
TCCCTGGCTGGTGAGAACCTGCACCTGCGCCAGACTCTTGAGGAGATTCAGGGTCAGCTG
GATGTCTTGAAGGGGGAGAACAGGGAGCTGACCACTAAGTGCAGCTCCTTTAACTCTGAG
CTCCAGGTTACTCAGCAGAAGCTGACACAGATGTCGGAAGAAGCAGCAGCGCTGAGGATG
GTGGTTAGCAGCCAGGAGGGTCAGCTCTCTTCAAACCTCTCCACGATCGCAGAGTTGCGG
GACACCAAGAGCCATCTTGTGGAGCTTGCGGACTCCAGGGAGGTGAAACTAAAACTAGCC
CACGATGAACTGATTGTCAAGCGGGAGTTGGTACAATCTCTGCAGGCAAACGTTGCCTTG
CTGCAGGATGAGGGAGCAAGCAAAGATGAGCGATTGCATTGTTTGGAGATGGAGCGCAGG
CGGCTGCATAACATCATCCAAGAACTGAAGGGCAACATCCGAGTATTCTGCAGAGTTCGC
CCCATACTGAAGTCTGAGATCAATTGCAACATGGACCACATACAGTTTCCCCCTCAGGAT
GACCGGAGTGTGATCTTGAGCAAATCTGAAGAGTCACACACGGGTCGAGAGAAAAAAGAA
GCCCACAAGTACGACTTTACCTTCGACCGCGTCTTCTCACCCAGTTCCTGTCAAGGTGAA
GTCTTCCATGAAATCTCGCTGTTGGTCCAGTCTGCGCTGGATGGGTACCACGTGTGCATA
TTTGCATATGGACAGACTGGAAGCGGCAAGACTTACACCATGGAGGGGCCAGATGATGTG
GACTATGAAACAATGGGCATGATCCCTCGGGCTGTGAGGCAAATCTTTCAGAGCGCAGAT
GAGCTGAAATCAAAGGGTTGGAATTATACCTTTACAGCCAATTTCCTGGAAATCTATAAT
GAGGCCATACGGGACCTCCTTGTGAGCAAACAAGAGAAAAACGTTGAGTATGACATAAAG
CGCGTGAGCCCAAGCAGTGACGAGCTGCAGGTTACGAATCTTCGTTATGTCGGTGTCTCA
AGCGAAGAGGAGGTGCACAAGTTACTCCGCACCGCGAAGCTGAACCGTTCTGTGGCAAAG
ACTGTCCTCAATGATCGCTCCTCCCGCAGCCACAGTGTCTTCCAGCTGAGGATCGAGGGC
AGGAACGAGACCCGTGATGTCAAGACTTCCTCCATCTTGAGTTTGATTGACTTAGCCGGT
AGTGAGCGTCTTGACAAGTCTCTGTCGAAGGGAGAGAGGCTGCGAGAAACACAGGCAATA
AACACAAGTCTGTCGAACCTCGGCCTGGTCATCACATCCCTCTCCAATAAGGATTCACAC
ATACCGTTTCGCAACAGCAAGCTGACTTACCTGCTGCAGAACAGCCTGGGCGGTAATTCA
AAGGTGTTGATGTTTGTTAATGTTTCCCCACTGGATGACAACTTCTCAGAGTCTGTCAAC
TCTCTCCGTTTTGCAAGTAAAGTCAATGAATGTGTGATCGGAACCGCCCAGGCAAACCGG
AAG
>Amb_tex_KIFC1
NNNNNNNNNNNNNNNNNNNNNNNNNNNNNNNNNNNNNNNNNNNNNNNNNNNNNNNNNNNN
NNNNNNNNNNNNNNNNNNNNNNNNNNNNNNNNNNNNNNNNNNNNNNCGATGATGGAAAAG
AAGCGGTTACGCATTTCATCCCCG---GAA------CCGCAGCAGTACAGGGTCCCAGCC
AGCATCGCCTGCACCCGGCCCAAACCTCCAGCAGTGTCGGCTGTGCCAAAATCCTATTTG
ACTGGAAGACGATCTCTAGCTCCCGTCAGAACCAACTCCAAGGCTCCTGCAATTGTTTCC
TCAGCT------CGTCAGAAGCCTACACAGACCTCATCG---GCTGCTGCAAAGACAGAA
GCCTCCTCTGCT------------ACAAGTGGAACAAAGAAGGCGCGTGCTGCCTGGGAC
CTGAAGGGCAAAGTAGACGACATGCGGGACCAGGTGTCTACCTATAAGAGCAAGCTGCAC
TCCCTGGCTGGTGAGAACCTGCACCTGCGCCAGACTCTTGAGGAGATTCAGGGTCAGCTG
GATGTCTTGAAGGGNNNNNNNNGGGAGCTGACCACTAAGTGCAGCTCCTTTAACTCTGAG
CTCCAGGTAACTCAGCAGAAGCTGACACAGATGTCGGACGAAGCAGCAGCGCTGAGGATG
GTGGTTAGCAGCCAGGAGGGTCAGCTCTCTTCAAACCTCTCCACGATTGCAGAGTTACGG
GACGCCAAGAGCCATCTTGTGGAGCTTGCGGACTCCAGGGAGGTGAAACTAAAACTAGCC
CACGATGAACTGATTGTCAAGCGGGAGTTGGTACAATCTCTGCAGGCAAACGTTGCCTTG
CTGCAGGATGAGGGAGCAAGCAAAGATGAGCGAATGCATTGTTTGGAGATGGAGCGCAGG
CGGCTGCATAACATCATCCAAGAACTGAAGGGCAACATCAGAGTANNNNNNNNNNNNNNN
NNNNNNNTGAAGTCTGAGATCAATTGCAACATGGACCACATACAGTTTCCCCCTCAGGAT
GACCGGAGTGTGATCTTGAGCAAATCTGAAGAGTCACACACGGGTCGAGAGAAAAAAGAA
GCCCACAAGTACGACTTTACCTTCGACCGCGTCTTCTCACCCAGTTCCTGCCAAGGTGAA
GTCTTCCATGAAATCTCACTGTTGGTCCAGTCTGCGCTGGATGGGTACCACGTGTGCATA
TTTGCATATGGACAGACTGGAAGCGGCAAGACTTACACCATGGAGGGGCCAGATGATGTG
GACTATGAAACAATGGGTATGATCCCTCGAGCTGTGAGGCAAATCTTTCAGAGCGCAGAT
GAGCTGAAATCAAAGGGTTGGAATTATACCTTTACAGCCAATTTCCTGGAAATCTATAAT
GAGGCCATACGGGACCTCCTTGTGAGCAAACCAGAGAAAAACGTAGAGTATGACATAAAG
CGGGTGAGCCCAAGCAGTGACGAGCTGCAGGTTACGAATCTTCGTTATGTCGGTGTTTCA
AGCGAAGAAGAGGTGCACAAGTTACTCCGCACCGCNNNNCTGAACCGTTCTGTGGCCAAG
ACTGTCCTCAATGATCGCTCCTCCCGCAGCCACAGTGTCTTCCAGCTGAGGATCGAGGGG
AGGAACGAGACCCGCGATGTCAAGACTTCCTCCATCTTGAGTTTGATTGACTTAGCCGGT
AGTGAGCGTCTTGACAAGTCTCTGTCGAAGGGAGAGAGGCTGCGAGAAACACAAGCAATA
AACNNNNNNNNNNNNNNNNNNNNCCTGGTCATCACATCCCTCTCCAATAAGGATTCACAC
ATTCCGTTTCGCAACAGCAAGCTGACTTACCTGCTGCAGAACAGCCTGGGTGGCAATTCA
AAAGTGTTGATGTTTGTTAATGTTTCCCCACTGGATGACAACTTCTCAGAGTCTGNNNNN
NNNNNNNNNNNNNNNNNNNNNGTCAATGAATGTGTGATCGGAACCGCCCAGGCAAACCGG
AAG
>Amb_tig_KIFC1
NNNNNNNNNNNNNNNNNNNNNNNNNNNNNNNNNNNNNNNNNNNNNNNNNNNNNNNNNNNN
NNNNNNNNNNNNNNNNNNNNNNNNNNNNNNNNNNNNNNNNNNNNNNNNNNNNNNNNNNNN
NNNNNNNNNNNNNNNNNNNNNNNNNNNNNNNNNNNNNNNNNNNNNNNNNNNNNNNNNNNN
NNNNNNNNNNNNNNNNNNNNNNNNNCTCCAGCAGTGTCGGCTGTTCCAAAATCCTTTTTG
ACTGGAAGACGATCTCTAGCTCCAGTCAGAACCAACTCCAAGGCTCCTGCAATGGTTTCT
TCAGCT------CGTCAGAAGCCTACACAGACCACATCG---GCTGCTGCAAAGACAGAA
GCCTCTTCTACT------------ACAAGTGGAACAAAGAAGGCGCGTGCTGCCTGGGAC
CTGAAGGGCAAAGTAGACGACATGCGGNNNNNNNNNNNNNNNNNNNNNNNNNNNNNNNNN
NNNNNNNNNNNNNNNNNNNNNNNNNNNNNNNNNNNNNNNNNNNNNNNNNNNNNNNNGCTG
GATGTCTTGAAGGTGGAGAACAGGGAGCTGACCACTAAGTGCAGCTCCTTTAACTCTGAG
CTCCAGGTAACTCAGCAGAAGCTGACGCAGATGTCTGAAGAAGCAGCAGCGCTGAGGATG
GTGGTTAGCAGNNNNNNNNNNNNNNNNNNNNNNNNNNNNNNNNNNNNNNNNNNNNNNNNG
GACACCAAGAGCCATCTTGTGGAGCTTGCGGACTCCAGGGAGGTGCAACTAAAACTAGCC
CACGATGAACTGATTGTCAAGCGGGAGTTGGTACAATCTCTGCAGGCAAACGTTGCCTTG
CTGCAGGATGTGGGAGCAAGTAAAGATGAGCGATTGCATTGTTTGGAGNNNNNNNNNNNN
NNNCTGCATAACATCATCCAAGAACTGAAGGGCAACATCCGAGTATTCTGCAGAGTTCGC
CCCCTACTGAAGTCTGAGATCAATTGCAACATGGACCACATACAGTTTCCCCCTCAAGAT
GACCGGAGTGTGATCCTGAGCAAATCTGAAGAGTCACACACAGGTCGAGAGAAAAAAGAA
GCCCACAAGTACGACTTTACCTTCGATCGCGTCTTCTCACCCAGTTCCTGCCAAGGTGAA
GTCTTCCATGAAATCTCGCTGTTGGTCCAGTCTGCGCTGGATGGGTACCACGTGTGCATA
TTTGCATATGGACAGACTGGAAGCGGCAAGACTTACACCATGGAGGGGCCAGATGATGTG
GACTATGAAACAATGGGCATGATCCCTCGGGCTGTGAGGCAAATCTTTCAGAGCGCAGAT
GAGCTGAGATCAAAGGGCTGGAATTATACCTTTACAGCCAATTTCCTGGAAATCTATAAT
GAGGCCATACGGGACCTCCTTGTGAGCAAACCAGAGAAAAACGTAGAGTATGACATAAAG
CGCGTGAGCCCAAGCAGTGACGAGCTGCAGGTTACGAATCTTCGTTATGTCGGTGTCTCA
AGTGAAGAGGAGGTGCACAAGTTACTCCGCACTGCGAAGCTGAACCGTTCTGTGGCAAAG
ACTGTCCTCAATGATCGCTCCTCCCGCAGCCACAGTGTCTTCCAGCTGAGGATTGAGGGG
AGGAACGAGACCCGCGATGTCAAGACTTCCTCCATCTTGAGTTTGATTGACTTAGCCGGT
AGTGAGCGTCTTGACAAGTCTCTGTCGAAGGGAGAGAGGCTGCGAGAAACACAGGCAATA
AACACAAGTCTGTCGAACCTCGGCCTGGTCATCACATCCCTCTCCAATAAGGATTCACAC
ATACCGTTTCGCAACAGCAAGCTGACTTACCTGCTGCAGAACAGCCTGGGCGGTAATTCA
AAGGTGTTGATGTTTGTTAATGTTTCCCCACTGGATGACAACTTCTCAGAGTCTGTCAAC
TCTCTCCGTTTTGCAAGTAAAGTCAATGAATGCGTGATCGGAACGGCACAGGCTAACCGG
AAG
>Hyd_ital_KIFC1
ATGAACGGTGACGAGAACAAGCCG---TCTGTGCCGAAGTCAGTGTCCCGCCTGCCTGTC
TTAAGCTCATTCAAGAGCAAGCGATTACACTGCAATGAGAACCTACCTGTGTTGGAGAAG
AAGCGGCTTCGCCTTTCTTCTCCT---GAGCAG---ACGGTGCATCATCGGGCCCTAGCT
ACCATGGTTTGCCCCAAACCGAAGCAGCAAGCAGTGGCA---------------------
---------------------------------------------------CCACAAGCT
GCTGCTGCCAGTCGG---AAGACTGCACATTCCACCTCT------GCTCCCAAAACAGAA
GCCTCT---------------TGC---GGTGGAAGGAAAAAGCAGCGTGCTGCATGGGAC
CTGAAGGGCAAGGTTGACGACATGCGGGAGCAAGTGTCGCACTACAAGAGTAAAGTGCTA
GTCCTGGCTTCAGAAAATGCAGAACTACGAAAGACTGTTGAGGTGGCCCATGGGCAGCTA
GCTCTTCTAAGAGAAGAGAACCAGAAACTGACCACTCGCTGCAGTACTTTCAGCACTGAG
CTTCTGACAACTCGGGAGAAGCTAACACAGACCGAAGACGATTTGGCATCATTGAGAACT
GTGGTGAGCAGCCAGGAGGGTCAGATTTCTGCTCAAATGCAAACTATTGCCCAGTTGCAA
GAGGCCAAGAATAACCTGATGAATCTTGCTGACTCTATGGAAATTAAATTAAATCTCACT
GCTGATGAACTCTCATTGAAGCGGGAATTACTGGAGAATCTTAGGTCTGAGGTTGTTACA
CTGCGTGAGGAGGGTGCCAGCAAGGATGAGCGTCTGCATGGGCTAGAGATGGAGCGTCGG
CGACTGCATAACATTATCCTAGAATTGAAGGGTAACATCCGAGTGTTCTGTAGAGTTCGG
CCGCTGCTCGAGTCGGAGTCGAATGATAATATGCAGCACATCCAGTTTCCCCAGCATGAC
GATAAGAGTGTAATCCTTTGCAAGACTGAAGAATCTCACACGGGTAGGGAGAGAAGAGAT
GCCCACAAATATGACTTTACGTTTGATCGTGTTTTCCAACCATCCTCCTGCCAGGACGAA
GTATTTGATGACATTTCACTGCTTGTACAGTCTGCACTCGATGGGTACCATGTGTGCATA
TTTGCTTATGGGCAGACTGGAAGTGGCAAGACCTATACTATGGAGGGTCCGGATGACATG
GACTACATTACAATGGGCATGATACCACGAGCCGTGAGAAAAATATTTCAGGGTGCAAAA
GAGCTGGAGGCAAAGGGATGGACTTATGATTTCACAGCCAACTTCCTGGAAATTTACAAC
GAATCCATACGGGACCTGCTGGTGAGCAAACCAGAGAAAAACCTAGACTATGACATTAAG
AGAGTGAGCTCTACCAGTGATGAGCTTTATGTAACAAATCTACGATATGTCCCTGTCTCT
TCAGAAGAAGAGGTGCACAAACTCCTTCGTACAGCAAAGACTAACCGCTCTGTTGCCAAG
ACTGCTCTTAATGATCATTCCTCACGCAGTCATAGTGTTTTCCAGCTTAAAATAGAAGGT
CGAAATGAGACCAGAGCCCTCCAGACCACATCCATCATGAGTCTTATTGACCTGGCAGGT
AGTGAACGGCTCGACAAATCTCAGTCCAGAGGGGACAGGCTTCGGGAGACTCAAGCCATC
AATAGCAGTCTATCCAACCTCGGCTTAGTAATTACCTCATTGTCCAATAAGGACTCTCAC
ATTCCATACCGCAACAGCAAATTGACATACCTCCTTCAAAACAGCCTTGGTGGAAATTCA
AAAGTACTTATGTTTGTCAATGTCTCGCCCTTGGATGAGAATTTTTCAGAGTCTCTTAAC
TCCCTCAGATTTGCAAGTAAAGTGAATGAGTGTGCGATTGGGACTGCTCAAGCCAACCGA
AAG
>Hyd_stri_KIFC1
ATGAACGGTGACGAGAACAAGCCG---TCTGTGCCGAAGTCAGTGTCCCGCCTGCCTGTC
TTAAGCTCATTCAAGAGCAAGCGATTACACTGCAATGAGAACCTACCTGTGTTGGAGAAG
AAGCGGCTTCGCCTTTCATCTCCT---GAGCAG---ACGGTGCATCATCGGGCCCTAGCT
ACCATGGTTTGCCCCAAACCGAAGCAGCAAGCAGTGGCA---------------------
---------------------------------------------------CCACAAGCT
GCTGCTGCCAGTCGG---AAGACTGCACATTCCACCTCT------GCTCCCAAAACAGAA
GCCTCT---------------TGC---GGTGGAAGGAAAAAGCAGCGTGCTGCATGGGAC
CTGAAGGGCAAGGTTGACGACATGCGGGAGCAAGTGTCGCACTACAAGAGTAAAGTGCTA
GTCCTGGCTTCAGAAAATGCAGAACTACGACAGACTGTTGAGGTGGCCCATGGGCAGCTA
GCTCTTCTAAGAGAAGAGAACCAGAAACTGACCACTCGCTGCAGTACTTTCAGCACCGAG
CTTCTGACAACTCGGGAGAAGCTAACACAGACCGAAGACGATATGGCATCATTGAGAACT
GTGGTGAGCAGCCAGGAGGGTCATATTTCTGCTCAAATGCAAACTATTGCCCAGTTGCAA
GAGGCCAAGAATAACCTGATGAATCTTGCTGACTCTATGGAAATTAAATTAAATCTCACT
GCTGATGAACTCTCATTGAAGCGGGAATTACTGGAGAATCTTAGGTCTGAGGTTGTTACA
CTGCGTGAGGAGGGTGCCAGCAAGGATGAGCGTCTGCATGGGCTAGAGATGGAGCGTCGG
CGACTGCATAACATTATCCTAGAATTGAAGGGTAACATCCGAGTGTTCTGTAGAGTCCGG
CCGCTGCTCGAGTCGGAGTCGAATGATAATATGCAGCACATCCAGTTTCCCCAGCATGAC
GATAAGAGTGTAATCCTTTGCAAGACTGAAGAATCTCACACGGGTAGGGAGAGAAGAGAT
GCCCACAAATATGACTTTACGTTTGATCGTGTTTTCCAACCATCCTCCTGCCAGGACGAA
GTATTTGATGACATTTCACTGCTTGTACAGTCTGCACTCGATGGGTACCATGTGTGCATA
TTTGCTTATGGGCAGACTGGAAGTGGCAAGACCTATACTATGGAGGGTCCGGATGACATG
GACTACATTACAATGGGCATGATACCACGAGCCGTGAGAAAAATATTTCAGGGTGCAAAA
GAGCTGGAGGCAAAGGGATGGACTTATGCTTTCACAGCCAACTTCCTGGAAATTTACAAC
GAATCCATACGGGACCTGCTGGTGAGCAAACCAGAGAAAAACCTAGACTATGACATTAAG
AGAGTGAGCTCTACCAGTGATGAGCTTTATGTAACAAATCTACGATATGTCCCTGTCTCT
TCAGAAGAAGAGGTGCACAAACTCCTTCGTACAGCAAAGACTAACCGCTCTGTTGCCAAG
ACTGCTCTTAATGATCATTCCTCACGCAGTCATAGTGTTTTCCAGCTTAAAATAGAAGGT
CGAAATGAGACCAGAGCCCTCCAGACCACATCCATCATGAGTCTTATTGACCTGGCAGGT
AGTGAACGGCTCGACAAATCTCAGTCCAGAGGGGACAGGCTTCGGGAGACTCAAGCCATC
AATAGCAGTCTATCCAACCTCGGCTTAGTAATTACCTCATTGTCCAATAAGGACTCTCAC
ATTCCATACCGCAACAGCAAATTGACATACCTCCTTCAAAACAGCCTTGGTGGAAATTCA
AAAGTACTTATGTTTGTCAACGTCTCGCCCTTGGATGAGAATTTTTCAGAGTCTCTGAAC
TCCCTCAGATTTGCAAGTAAAGTGAATGAGTGTGCGATTGGGACTGCTCAAGCCAACCGA
AAG
>Bat_nig_KIFC1
ATGAACAGTGACGAGAACAAGATG---TTGGCTCCAAAGTCTGCATCCCGCCTACCTGTC
CTAAGCTCATACAAGAGCAAGCGATTAGGCAGCAATGAAAACCTACCTATGATGGAAAAG
AAGCGCCTACGCCTTTGCTCTCCT---GATCCG---CCACTGCAGCGCCAGGTCCCGGCT
AGCATTGNNNNNNNNNNNNNNNNNCCTCCAACAGTGGCAGTAGCACCACGAGCACATGTG
ACTGGAAGACTGTCACTAGCTCCTGTGAGGCCTAACTTGAAGACTCATGCAGCTGCTGCT
CCAGCAACAAGC---CAGAAGCCTGCACCTTCCACCTCT------GCGCTCAAGACAGAT
GCTCAGAGT------------------GGCGGAGGGAAGAAGCAACGGGCTTCTTGGGAC
CTGAAGGGAAAGATTGATGACATGCGGGAACAAGTGTTGCACTACAAGGGTAAAGTGNAA
GTCCTGGTTTCTGAAAACACAGACCTGCGACATTCTCTGGAGTTGGCCAATGGTCAGCTA
GATCACCTAAGGNNNNNNNNNNNNNNNNNNNNNNNNNNNNNNNNNNNNNNNNNNNNNNNN
NNNNNNNNNNNNNNNNNNNNNNNNNNNNNNNNNNNNNNNNNNNNNNNNNNNNNNNNNNNN
NNNNNNNNNNNNNNNNNNNNNNNNNNNNNNNNNNNNNTGCAAACTATCGCTCAACTAGAA
GAGGCCAAGAATAACCTGACTAATCTTGCTGACTCTAGGGATGTTAAATTAAAGCTTGCT
GCTGATGAACTCTCTTTGAAGCGAGAAATGCTAGAGAATCTTCAGTCTGAGGTTGGAACC
CTGCATGTGGAGGGTGTCAGCAAGGATGAGCGTCTGCATGAACTGGAGATGGAGCGTCGG
CAACTGCATAACATTATCTTGGAATTGAAGGGTAACATACGAGTCTTTTGTAGAGTTCGT
CCGCTGCTCAAGACTGAGTTGAATTATAACATGGAGCACATACAGTTTCCCCAGCAGGAC
GAGAAGTGTGTGATCCTGTGCAAGACTGAAGAATCTCACACAGGGAGGGATAAAAGAGAT
GCCCACACATATGAATTTGCATTTGATCGGGTTTTCCAGCCAGCCTCCTGCCAGGATGAA
GTGTTTGATGAAATTTCAATGCTCGTGCAGTCTGCGCTCGATGGGTACCATGTGTGCATA
TTTGCCTATGGGCAGACTGGAAGTGGTAAAACCTACACCATGGAAGGGCCGGATGACATG
GACTATGATACAATGGGCATGATACCACGAGCCGTGAGGAAAATATTTCAGGGCGCCGAA
GAGCTGAAGGCCAAGGGTTGGAATTACACTTTCACAGCAAATTTCCTTGAAATTTACAAT
GAATCTATACNNNNNNNNNNNNNNNNNNNNNNNNNNNNNNNNNNNNNNNNNNNNNNNNNN
NNNNNNNNNNNNNNNNNNNNNNNNNNNNNNNNNNNNNNNNNNNNNNNNNNNNGGGTCTCT
TCAGAAGAGGAGGTGCACAAAGTCCTTCGGACTGCAAAGACTAATCGCTCCGTCGCTAAG
ACTGCTCTTAATGATCATTCATCTCGCAGTCACAGTGTTTTCCAACTTAAANNNNNNNNN
NNNNNNNNNNNNNNNNNNNNNNNNNNNNNNNNNNNNNNNNNNNNNNNNNNNNNNNNNNNN
NNNNNNNNNNNNNNNNNNNNNNNNNNNNNNNNNNNNNNNNNNNNNNNNNNNNNNNNNNNN
NNNNNNNNNNNNNNNNNNNNNNNNNNNNNNNNNNNNNNNNNNNNNNNNNNNNNNNNNNNN
NNNNNNNNNNNNNNNNNNNNNNNNNNNNNNNNNNNNNNNNNNNNNNNNNNNNNNNNNNNN
NNNNNNNNNNNNNNNNNNNNNNNNNNNNNNNNNNNNNNNNNNNNNNNNNNNNNNNNNNNN
NNNNNNNNNNNNNNNNNNNNNNNNNNNNNNNNNNNNNNNNNNNNNNNNNNNNNNNNNNNN
NNN
>Bat_greg_KIFC1
ATGAACAGTGACGAGAACAAGATG---TTGGCTCCAAAGTCTGCATCCCGCCTACCTGTC
CTAAGCTCATACAAGAGCAAGCGATTAGGCAGCACTGAGAACCTACCTGTGATGGAGAAG
AAGCGCCTACGCCTTTGCTCTCCT---GATCCT---CCACTGCAGCGCCAGGTTCCGGCT
AGCATTGCCAGCACCAAACCTAAACCACCAACAGTGGCAGTAGCACCACGAGCACATGTG
ACTGGAAGACTGTCACTAGCTCCTGTGAGGCCTAATTTGAAGAGCCATGCACCTGCTGCT
CCAGCAACAAGC---CAGAAGCCTGCACCTTCCACCTCT------GCGCCCAAGACAGAT
GCTCAGAGC------------------GGCGGAGGGAAGAAGCAACGGGCTTCTTGGGAC
CTGAAGGGCAAGATTGATGACATGCGGGAACAAGTGTTGCACTACAAGGGTAAAGTGCAA
GTCCTGGTTTCTGAAAACACAGACCTGCGACATTCTCTGGAGTTAGCCAATGGTCAGCTA
GATCACCTAAGGGAAGAGAATCAGAAACTGACCACTTCATGCAGTACGCTGAGCACAGAG
CTTTTAACAACTCGAGAGACACTAACACAGACCGTACTGGATGTATCATCACTGAGAACT
CTGGTGAGCAGCCAGGAGGAACTGCTTTTGGCTCGCATGCAAACGATCGCTCAACTTGAA
GAGGCCAAGAATAACCTGACTAATCTTGCTGACTCTAGGGATGTTAAATTAAAGCTTGCT
GCTGATGAACTCTCTTTGAAGCGAGAAATGCTAGAGAATCTTCAGTCTGAGGTTGGAACA
CTGCATGTGGAGGGCGTCAGCAAGGATGAGCGTCTGCATGAACTGGAGATGGAGCGTCGG
CAACTGCATAACATTATCTTGGAATTGAAGGGTAACATACGAGTCTTTTGTAGAGTTCGT
CCGCTGCTCAAGACTGAGTTGAATTATAACATGGAGCACATACAGTTTCCCCAGCAGGAC
GAGAAGTGTGTGATCCTGTGCAAGACTGAAGAATCTCACACAGGGAGGGATAAAAGAGAT
GCCCACACATATGAATTTGCATTTGATCGGGTTTTCCAGCCAGCCTCCTGCCAGGATGAA
GTGTTTGATGAAATTTCAATGCTCGTGCAGTCTGCGCTCGATGGGTACCATGTGTGCATA
TTTGCCTATGGGCAGACTGGAAGTGGTAAAACCTACACCATGGAAGGGCCGGATGACATG
GACTATATTACAATGGGCATGATACCACGAGCAGTGAGGAAAATTTTTCAGGGCGCCGAA
GAGCTGAAGGCCAAGGGTTGGAATTACACTTTCACAGCAAATTTCCTTGAAATTTACAAT
GAATCTATACGGGACCTGTTGGTGAGCAAACCAGAGAAAAATGTGGAATATGACATTAAG
AGAGTAAGCCCTACCAATGATGAGCTTCATGTAACAAATCTGCGATATGTTTGTGTCTCT
TCAGAAGAGGAGGTGCACAAAGTCCTTCGGACTGCAAAGACTAATCGCTCCGTCGCTAAG
ACTGCTCTTAATGATCATTCATCTCGCAGTCACAGTGTTTTCCAACTTAAAATTGAAGGT
CGAAATGGCACCAGAGACATCAAGACGACATCTATCCTGAGTCTGATTGACCTGGCAGGC
AGTGAACGCCTTGACAAATCTCTGTCAAAAGGGGACAGGCTTCGAGAGACTCAAGCCATC
AATAGCAGCCTGTCCAACCTCGGCCTAGTAATTGCATCGTTATCCAATAAGGACTCGCAC
ATTCCATACCGCAACAGCAAATTAACATACCTCCTACAAAACAGCCTTGGTGGAAACTCA
AAAGTTCTTATGTTTGTCAACGTCTCGCCTTTAGAAGAAAACTTCTCAGAGTCTCTCAAC
TCTCTCAGATTTGCGAGAAAAGTGAATGAGTGCGTGATTGGGACTGCTCAAGCCAACCGA
AAG
>Crypt_alleg_KIFC1
ATGAACGTCAATGAGAACAAGCCGCTGGCTGCCGTGAAAGCAGTGTCCCGCCTGCCCGTG
CCCAGCACAGTGAGGCCTAAGCGATCGCGTAGCGGTGAAAACATGCCCTTGATCGAAAAG
AAGCGGATTCGCATCTCATCGCCC---GAGCAGCATGCTGTGCAGCGCAGTGTCCCGGCC
AGCATTGCCACCACCAGGCTCAAGCCTCCAGTAGTGGCAGCCTTGCCTCGCACGTACCTC
GCTGGGCGAGCGTCGCTGGCTCCAGTCAGGCACAATCCAGCAGCACATGCGCCTTCAGCC
CCAGCTGTTAGTCGG---AGGCCTGCACCACCACCCACT---TCGGCTCTCAAGACAGGA
CCCCCTACTGCTGCCACTGCGTGCACATCA------AAGAAG---CGCGCGCCCTGGGAC
CTGAAGGGCCAAATGGACGACATGCGGGACAAAGTGTCGACCTACAAGGGCAAGGTACAG
GACTTAGCTGGGGAGAACGTGCACCTCCGCCAGACCCTGGAGCAAATGCAGAGTCAGCTG
GCGCTCGCGGGAGCCGAGAGCAAGGAGCTGAATGCCAAGTGCAGGACCTTGGAGGCAAAG
CTCCAGACGACGCAGCAGAAGCTTGAACAGGTGCTGCAAGATGCGGCAGCGCTGAGGACC
ACAGTGAGAAGCCAGGAGGAGCAGCTCTCCATACACACGCGCACCATCGCCGAGCTGCAG
GAGGCCAAGTGCAACCTGACTGAGCTTGTGGGCTCCACAGAGGTGAAACTGAAGCTGGCT
GACGATGAGCTCTCCATCAAGAGAGTGTTGGTGCAGAGCCTTCAGACGGAGGTGGTCTCG
CTGCAGGAAGAGGGGGTTGGCAAAGACGAGCGGCTCCATAACCTGGAGATGGAGCGGCGG
CGGCTCCATAACATCATCCAGGAACTCAAGGGCAACATTCGGGTGTTTTGCAGAGTCCGT
CCCTTGCTCAAGTCGGAGGACAGCTTCTGTATGGATCACATACACTTCCCCCAGCAGGAC
AACAAAAGTGTGGTCCTGTCCAAGACTGAAGAGTCTCACACGGGTCGCGAGAGGAAAGAG
GCCCATAAGTATGACTTCACGTTCGACCGGGTCTTCTCGCCCGAATCCTGCCAGGATGAA
GTGTTCCATGAAATCTCGCTCCTCGTCCAGTCAGCGTTGGATGGCTACCATGTGTGCATA
TTTGCATACGGACAGACTGGCAGTGGGAAGACTTACACCATGGAAGGACCTGATGACGTG
GACTCCGAGACCATGGGCATGATCCCGCGGGCCGTGAGGCAGGTGTTTGAGAGTGCAGAG
GAGCTGACAGCCAAGGGTTGGCACTACACCTTCACTGCCAATTTCCTTGAGATATATAAC
GAGACGATACGGGACCTGCTGGTGAGCAAACCGGAGAAAAATGTGGAGTATGAAATAAAG
CGGCTGAGCCCGACCAGCGACGAACTTCACGTAACAAACCTGCGCTATGTCAGCGTCTCC
TCAGAACAGGAGGTGCACAAGCTGCTTCGTACTGCCAAGACCAATCGTTCCGTTGCAAAG
ACCATTCTCAACGATCGCTCCTCCCGTAGCCACAGCGTCTTCCAGCTGAAGATCGAGGGG
AGGAACGAGACCAGAGACGTCAAGACATTGTCAACCTTGAGTCTCATCGATTTAGCCGGA
AGCGAGCGTCTTGACAAGTCATTGTCGAAGGGGGACCGGCTGCGTGAAACACAGGCGATC
AACACAAGCCTGTCGAACCTAGGGCTGGTCATCACATCCCTCTCCAATAAGGATTCCCAC
ATTCCTTACCGGAATAGCAAGCTGACGTATCTACTGCAGAACAGCCTGGGGGGGAACTCG
AAAGTGTTGATGTTCGTGAACGTGTCTCCGTTGGATGAAAACTTTTCAGAGTCCCTCAAT
TCTCTCCGGTTTGCAAGCAAAGTGAATGAATGTGTGATCGGCACAGCGCAGGCGAACCGG
AGA
>And_dav_KIFC1
ATGAACGTCAATGAGAACAAGCCGCTGGCTGCCGTGAAGGCAGTGTCCCGCCTGCCCGTG
CCCAGCACAGTGAGGCCTAAGCGATCGCGTAGCAGTGAAAACATGCCCTTGATCGAAAAG
AAGCGGATTCGCATCTCATCGCCC---GAGCAGCATGCTGTGCAGCGCAGTGTCCCGGCC
AGCATTGCCACCACCAGGCCCAAGCCTCCAGTAGTGGCAGCTTTGCCTCGCACGTACCTC
GCTGGGCGAGCGTCGCTGGCTCCGGTCAGGCACAATCCACCAGCACATGCGCCTTCAGCC
CCAGCTGTTAGTCGG---AGGCCTGCACCACCACCCACT---TCGGCTCTCAAGACAGGA
CCCCCTACTGCTGCCACTGCGTGCACATCA------AAGAAG---CGCGCGCCCTGGGAC
CTGAAGGGCCAAATGGACGACATGCGGGACAAAGTGTCGACCTACAAGGGCAAGGTACAG
GACTTAGCTGGGGAGAACGTGCACCTCCGCCAGACCCTGGAGCAAATGCAGAGTCAGCTG
GCACTCGCGGGAGCCGAGAGCAAGGAGCTGAATGCCAAGTGCAGGACCTTGGAGGCGGAG
CTCCAGACGACGCAGCAGAAGCTTGAACAGGTGCTGCAAGATGCGGCAGCGCTGAGGACC
ACAGTGAGAAGCCAGGAGGAGCAGCTCTCCATACACACGCACACCATCGCCGAGCTGCAG
GAGGCCAAGTGCAGCCTGACTGAGCTTGTGGGCTCCACAGAGGTGAAACTGAAGCTGGCT
GACGATGAGCTCTCCATCAAGAGAGTGTTGGTGCAGAGCCTTCAGACGGAGGTGGTCTCG
CTGCAGGAAGAGGGGGTTGGCAAAGACGAGCGGCTCCATAACCTGGAGATGGAGCGGCGG
CGGCTCCATAACATCATCCAGGAACTCAAGGGCAACATTCGGGTGTTTTGCAGAGTCCGT
CCCTTGCTCAAGTCGGAGGACAGCTTCTGTATGGATCACATACACTTCCCCCAGCAGGAC
AACAAAAGTGTGGTCCTGTCCAAGACTGAAGAGTCTCACACGGGTCGCGAGAGGAAAGAG
GCCCATAAGTATGACTTCACGTTCGACCGGGTCTTCTCGCCCGAATCCTGCCAGGATGAA
GTGTTCCATGAAATCTCGCTCCTCGTCCAGTCAGCGTTGGATGGCTACCATGTGTGCATA
TTTGCATACGGACAGACTGGCAGTGGGAAGACTTACACCATGGAAGGACCTGATGACGTG
GACTCCGAGACCATGGGCATGATCCCGCGGGCCGTGAGGCAGGTGTTTGAGAGTGCAGAG
GAGCTGACAGCCAAGGGTTGGCACTACACCTTTACTGCCAATTTCCTTGAGATATATAAC
GAGACGATACGGGACCTGCTGGTGAGCAAACCAGAGAAAAATGTGGAGTATGAAATAAAG
CGGGTGAGCCCGACCAGCGACGAACTTCACGTAACAAACCTGCGCTATGTCAGCGTCTCC
TCAGAACAGGAGGTGCACAAGCTGCTTCGTACTGCCAAGACCAATCGTTCCGTTGCAAAG
ACCATTCTCAACGATCGCTCCTCCCGTAGCCACAGCGTCTTCCAGCTGAAGATCGAGGGG
AGGAACGAGACCAGAGACGTCAAGACATTGTCAACCTTGAGTCTCATCGATTTAGCCGGA
AGTGAGCGTCTTGACAAGTCATTGTCGAAGGGGGACCGGCTGCGTGAAACACAGGCAATC
AACACAAGCCTGTCGAACCTAGGGCTGGTCATCACATCCCTCTCCAATAAGGATTCCCAC
ATTCCTTACCGGAATAGCAAGCTGACGTATCTACTGCAGAACAGCCTTGGCGGGAACTCG
AAAGTGTTGATGTTTGTGAACGTGTCTCCGTTGGATGAAAACTTTTCAGAGTCCCTCAAT
TCTCTCCGGTTTGCAAGCAAAGTGAATGAATGTGTGATCGGCACAGCGCAGGTGAACCGG
AGA
>Hyn_ret_KIFC1
ATGAACGTCGGCGAGAACAAGCCGATGGCAGCTGTGAAGGCTGTGTCCCGCCTGCCCGTG
CCGGGACCCGCCAGGACTAAGCGTCAGCGCAGTGGCGAGAACATGCTGGCGATTGAGAAG
AAGCGGCTTCGCATTGCGTCACCAGGGGAG---CATGGCATGCAGCGCAGGGTCCCTGCC
AGCATTGCCACCAGCCAGCCCAAGCCTCCGGTTGTGGCAGCGGTGCCTCGCTCGTACATC
ACCGGGCGAGCGTCGCTGGCACCGATACGGCACAACCCAAAGGCTCCTGCACCGTCCGCC
CCAGCTG---TTCGG---AAGCATGTACCACCACCACCCGTCTCCGCTCCCAAGACAGCC
CCCGCAGCTGCG---------TGCGCAGCA------AAGAAG---CGTGCGGCCTGGGAC
CTGAAAGGCAAAGTGGACGACATGCGGGACAAAGTGTCGACCTACAAAGGCAAAGTGCAA
GACTTGGCTGGCGAGAACCTGCACCTCCGCCAGACCCTGGAGAGAGTCCAGGGTCAGCTG
GGGCTCGTGGAGGCTGAGAACCAGGATCTGAGTGCCAGGGGCAGGACCTTGGATGCGGAG
CTCCAGGCGACGCGTCGTAAGCTGGAGCAGGCGCTGCTGGACGCAGCGGCGCTGAGGCCC
GTCGTGAGCAGCCAGGAGGAGCAGCTCTCCAAACACGCGCGCACCATCGCCGAGCTGCAG
GAGGCCAAGTGCAGCCTGACGGACCTCGTGGGCTCTAGAGAGGTGAAACTGAAGCTGGCA
GATGACGAGCTCACGGTCACGAGAATGCTGGTGCAGAACCTACGGACTGAGGTGTCCTCG
CTGCAGGATGAGGGGGCCAGCAAAGATGAGCGCCTCCATAGCCTGGAGATGGAGCGCAGG
AAGCTCCATAACATCATCCAGGAGCTAAAGGGCAACATCAGAGTGTTTTGTCGAGTCCGC
CCCTTGCTGGAGTCCGAAGCCCACTTCCACATGGATCATATACACTTCCCCCAACAGGAT
AACAAGAGTGTGGTCTTGTCAAAGACTGAGGAGTCTCACACGGGGCGCGAGCGGAAGGAG
GCTCACAAGTACGACTTCACCTTCGACCGGGTCTTCTCGCCCGACTCCTGCCAGGATGAC
GTCTTCCACGAAATCTCCCTGCTTGTGCAGTCAGCGCTGGACGGGTACCACGTCTGCATC
TTTGCGTACGGACAGACTGGCAGCGGTAAGACGTACACCATGGAGGGGCCGGACGACGTG
GACTACGAGACCATGGGCATGATCCCGCGGGCCGTGAGACAGATCTTCAAGAGTGCGGAG
GAGCTGAAGTCCAAGGGCTGGCAGTACACGTTCACGGCCAACTTCCTGGAGATTTACAAC
GAGACCATCCGGGACCTGCTGGTGAGCAGACCGGAGAAGAACGCGGAGTACGACATCAAG
CGGGTGAGCCCGGCCAGCGACGAGCTTCACGTGACCAGCCTGCGCTACGTCGGCGTGTCC
TCGGAAGAGGAGGTGCACAAGCTGCTTCGCACGGCCAAGACCAACCGCTCCGTGGCGAAG
ACCATCCTGAACGACCGCTCCTCCCGGAGCCACAGCGTCTTCCAGCTGAAGATCGAGGGC
AGGAACGAGACCAGAGACGTCAAAACCTTGTCCACCTTGAGTCTCATCGACTTAGCCGGC
AGCGAGCGTCTCGACAAGTCGATGTCGAAGGGGGACCGGCTGCGAGAAACCCAGGCGATA
AACGCCAGCCTGTCGACCCTCGGGCTGGTCATCACGTCCATCTCCAACAAGGATTCCCAC
ATTCCCTATCGGAACAGCAAGCTGACCTATCTGCTGCAGAACAGCCTGGGCGGGAATTCT
AAAGTGTTGATGTTCGTGAACGTGTCGCCGCTGGACGAGAACTTCTCAGAGTCCCTCAAC
TCTCTCCGGTTTGCAAGCAAAGTAAATGAGTGTGTGATTGGAACAGCTCAGGCAAACCGG
AAA
>Hyn_chi_KIFC1
ATGAACGTCAGCGAGAACAAGCCGATGGCAGCTGTGAAGGCTGTGTCCCGCCTGCCCGTG
CCGGGACCCACCAGGACTAAGCGTCAGCGCAGTGGCGAGAACATGCTGGCGATTGAGAAG
AAGCGGCTTCGCATTGCGTCACCA---GAG---CATGGCATGCAGCGCAGGGTCCCAGCC
AGCATTGCCACCAGCCAGCCCAAGCCTCCGGTTGTGGCAGCAGTGCCTCGCTCGTACATC
ACCGGGCGAGCGTCGCTGGCTCCGATACGGCACAACGCAAAGGCTCCTGCACCGTCCGCC
CCAGCTG---TTCGG---AAGCAT---CCACCACCACCCGCCTCTGCTCCCAAGACAGCC
CCCGCAGCTGCG---------TGCGCAGCA------AAGAAG---CGTGCGGCCTGGGAC
CTGAAAGGCAAAGTGGACGACATGCGGGACAAAGTGTCGACCTACAAGGGCAAAGTGCAG
GACTTGGCTGGGGAGAACCTGCACCTCCGCCAGACCCTGGAGCGAGTCCAGGGTCAGCTG
GGGCTCGTGGAGGCTGAGAACCAGGATCTGAGTGCCAGGGGCAGGACCTTGGATGCGGAG
CTCCAGGCGACGCGTCGTAAGCTGGAGCAGGCGCTGCTGGACGCAGCGGCGCTGAGGCCC
GTCGTGAGCAGCCAGGAGGAGCAGCTCTCCAAACATGCGCGCACCATCGCCGAGCTGCAG
GAGGCCAAGTGCAGCCTGACGGAGCTCGTGGGCTCCAGAGAGGTGAAACTGAAGCTGGCA
GATGACGAGCTCACGGTCACGAGAATGCTGGTGCAGAACCTACGGACTGAGGTGTCCTCG
CTGCAGGATGAGGGGGCCAGCAAAGATGAGCGCCTCCATAGCCTGGAGATGGAGCGCAGG
AAGCTCCATAACATCATCCAGGAGCTAAAGGGCAACATCCGAGTGTTTTGTCGAGTCCGC
CCCTTGCTGGAGTCCGAAGCCCACTTCCAAATGGACCATATACACTTCCCCCAACAGGAT
AACAAGAGTGTGGTCTTGTCAAAGACTGAGGAGTCTCACACGGGGCGCGAGCGGAAGGAG
GCTCACAAGTACGACTTCACCTTTGACCGGGTCTTCTCGCCCGACTCCTGCCAGGATGAC
GTCTTCCACGAAATCTCGCTGCTCGTGCAGTCGGCGCTGGACGGGTACCACGTCTGCATC
TTTGCGTACGGACAGACTGGCAGCGGTAAGACTTACACCATGGAGGGGCCGGACGACGTT
GACTACGAGACCATGGGCATGATCCCGCGGGCCGTGAGGCAGATCTTCAAGAGTGCCGAG
GAGCTCAAGTCCAAGGGCTGGCAGTACACGTTCACGGCCAACTTCCTGGAGATTTACAAC
GAGACCATCCGAGACCTGCTGGTGAGCAGACCGGAGAAGAACGCGGAGTACGACATCAAG
CGGGTGAGCCCGGCCAGCGACGAGCTTCACGTGACCAACCTGCGCTACGTCGGCGTGTCC
TCGGAAGAGGAGGTGCACAAGCTGCTTCGCACGGCCAAGACCAACCGCTCCGTGGCAAAG
ACCATCCTGAACGACCGCTCCTCCCGGAGCCACAGTGTCTTCCAGCTGAAGATCGAGGGC
AGGAACGAGACCAGAGACGTCAAAACCTTGTCCACCTTGAGTCTCATCGACTTAGCCGGC
AGCGAGCGTCTTGACAAGTCGATGTCTAAGGGGGACCGGCTGCGAGAAACCCAGGCGATA
AACGCCAGCCTGTCGACCCTTGGGCTGGTCATCACGTCCATCTCCAACAAGGATTCCCAC
ATTCCCTATCGGAACAGCAAGCTGACCTATCTGCTGCAGAACAGCCTGGGCGGGAATTCG
AAAGTGTTGATGTTCGTGAACGTGTCGCCGCTGGACGAGAACTTCTCAGAGTCCCTCAAC
TCTCTCCGGTTTGCAAGCAAAGTAAATGAGTGTGTGATTGGAACAGCTCAGGCAAACCGG
AAA
>Hyn_leec_KIFC1
ATGAACGTCGGCGAGAACAAGCCGATGGCAGCTGTGAAGGCTGTGTCCCGCCTGCCCGTG
CCGGGACCCACCAGGACTAAGCGTCAGCGCAGTGGTGAGAACATGGTGGCGATTGAGAAG
AAGCGGCTTCGCATTGCGTCACCAGGGGAG---CATGGCATGCAGCGCAGGGTCCCAGCC
AGCATTGCCACCAGCCAGCCCAAGCCTCCGGTTGTGGCAGCGGTGCCTCGCTCGTACATC
ACCGGGCGAGCGTCGCTGGCTCCGATACGGCACAACCCAAAGGCTCCTGCACCGTCCGCC
CCAGCTG---TTCGG---AAGCATCCACCACCACCACCCGCCTCCGCTCCCAAGACAGCC
CCCGCAGCTGCG---------TGCGCAGCA------AAGAAG---CGTGCGGCCTGGGAC
CTGAAGGGCAAAGTGGACGACATGCGGGACAAAGTGTCGACCTACAAGGGCAAAGTGCAG
GACTTGGCTGGGGAGAACCTGCACCTCCGCCAGACCCTGGAGCGAGTCCAGGGTCAGCTG
GGGCTCGTGGAGGCTGAGAACCAGGATCTGAGTGCCAGGGGCAGGACCTTGGATGCGGAG
CTCCAGGCGACGCGTCGTAAGCTGGAGCAGGCGCTGCTGGACGCAGCGGCGCTAAGGCCC
ATCGTGAGCAGCCAGGAGGAGCAGCTCTCCAAACAAGCGCGCACCATCGCCGAGCTGCAG
GAGGCCAAGTGCAGCCTGACGGAGCTCGTGGGCTCCAGAGAGGTGAAACTGAAGCTGGCA
GATGACGAGCTCACGGTCACGAGAATGCTGGTGCAGAACCTACGGACTGAGGTGTCCTCG
TTGCAGGATGAGGGGGCCAGCAAAGATGAGCGCCTCCATAGCCTGGAGATGGAGCGTAGG
AAGCTCCATAACATCATCCAGGAGCTAAAGGGCAACATCCGAGTGTTTTGCCGAGTCCGC
CCCTTGCTGGAGTCCGAAGCCCACTTCCAAATGGACCATATACACTTCCCCCAACAGGAT
AACAAGAGTGTGGTCTTGTCAAAGACTGAGGAGTCTCACACGGGGCGCGAGCGGAAGGAG
GCTCACAAGTACGACTTCACCTTTGACCGGGTCTTCTCGCCCGACTCCTGCCAGGATGAC
GTCTTCCACGAAATCTCGCTGCTCGTGCAGTCGGCGCTGGACGGGTACCACGTCTGCATC
TTTGCGTACGGACAGACTGGCAGCGGTAAGACTTACACCATGGAGGGGCCGGACGACGTG
GACCACGAGACCATGGGCATGATCCCGCGGGCCGTGAGGCAGATCTTCAAGAATGCGGAG
GAGCTGAAATCCAAGGGCTGGCAGTACACGTTCACGGCCAACTTCCTGGAGATTTACAAC
GAGACCATCCGTGACCTGCTGGTGAGCAGACCGGAGAAGAACGCGGAGTATGACATCAAG
CGGGTGAGCCCGGCCAGCGACGAGCTTCACGTGACCAACCTGCGCTACGTCGGCGTGTCC
TCGGAAGAGGAGGTGCACAAGCTGCTTCGCACGGCCAAGACCAACCGCTCCGTGGCGAAG
ACCATCCTGAACGACCGCTCCTCCCGGAGCCACAGCGTCTTCCAGCTGAAGATCGAGGGC
AGGAACGACACCAGAGACGTCAAAACCTTGTCCACCTTGAGTCTCATCGACTTAGCCGGC
AGCGAGCGTCTTGACAAGTCGATGTCTAAGGGGGACCGGCTGCGAGAAACCCAGGCGATA
AACGCCAGCCTGTCTACCCTCGGGCTGGTCATCACGTCCATCTCCAACAAGGATTCCCAC
ATTCCCTATCGGAACAGCAAGCTGACCTATCTGCTACAGAACAGCCTGGGCGGGAATTCG
AAAGTGTTGATGTTCGTGAACGTGTCGCCGCTGGACGAGAACTTCTCAGAGTCCCTCAAC
TCTCTCCGGTTCGCAAGCAAAGTAAATGAGTGTGTGATTGGAACAGCTCAGGCAAACCGG
AAA
>Des_fus_KIFC1
NNNNNNNNNNNNNNNNNNNNNNNN---NNNNNNNNNNNNNNNNNNNNNNNNNNNNNNNNN
NNNNNNNNNNNNNNNNNNNNNNNNNNNNNNNNNNNNNNNNNNNNNNNNNNNNNNNNNNNN
NNNNNNNNNNNNNNNNNNNNNNNN---NNNNNN---NNNNNNNNNNNNNNNNNNNNNNNN
NNNNNNNNNNNNNNNNNNNNNNNNNNNNNNNNNNNNNNNNNNNNNNNNNNNNNNNNNNNN
NNNNNNNNNNNNNNNNNNNNNNNNNNNNNNNNNNNNNNNNNNNNNNNNNNNNNNNNNNNN
NNNNNNNNNNNNNNN---NNNNNNNNNNNNNNNNNNNNN------NNNNNNNNNNNNNNN
NNNNNN---------------NNN---NNNNNNNNNNNNNNNNNNNNNNNNNNNNNNNNN
NNNNNNNNNNNNNNNNNNNNNNNNNNNNNNNNNNNNNNNNNNNNNNNNNNNNNNNNNNNN
NNNNNNNNNNNNNNNNNNNNNNNNNNNNNNNNNNNNNNNNNNNNNNNNNNNNNNNNNNNN
NNNNNNNNNNNNNNNNNNNNNNNNNNNNNNNNNNNNNNNNNNNNNNNNNNNNNNNNNNNN
NNNNNNNNNNNNNNNNNNNNNNNNNNNNNNNNNNNNNNNNNNNNNNNNNNNNNNNNNNNN
NNNNNNNNNNNNNNNNNNNNNNNNNNNNNNNNNNNNNNNNNNNNNNNNNNNNNNNNNNNN
NNNNNNNNNNNNNNNNNNNNNNNNNNNNNNNNNNNNNNNNNNNNNNNNNNNNNNNNNNNN
NNNNNNNNNNNNNNNNNNNNNNNNNNNNNNNNNNNNNNNNNNNNNNNNNNNNNNNNNNNN
NNNNNNNNNNNNNNNNNNNNNNNNNNNNNNNNNNNNNNNNNNNNNNNNNNNNNNNNNNNN
NNNNNNNNNNNNNNNNNNNNNNNNNNNNNNNGTAACATCCGAGTGTTCTGTAGAGTCCGT
CCGCTGCTCAAATCGGAGTCGAATTCTAATATGCAGCACATCCAGTTTCCCCAGCAGGAC
GATAAGAGTGTATTCCTTTGCAGAAATGAAGAATCTCACACAGGTAGAGAGAGAAGAGAT
GCCCACAAATATGACTTTACGTTTGACCGGGTTTTCCAACCAGCCTCCTGCCAGGACGAA
GTTTTTGATGAAATTTCTCTGCTTGTGCAGTCTGCACTTGATGGGTACCATGTGTGCATA
TTTGCATACGGACAGACTGGAAGTGGCAAGACGTATACTATGGAGGGTCCGGACGACATG
GACTATGTTACAGTGGGCATGATACCACGAGCCGTGAGGAAAATCTTTCAGGGTGCAGAA
GAGCTGAAGGCAAAAGGATGGACTTACACTTTCACAGCCAACTTCCTGGAGATTTATAAC
GAATCCATACGGGACCTGCTGGTGAGCAAACTGGAGAAAACCATAGACTATGACATTAAG
AGAGTGAGCTCTACCAGGGATGAGCTTTATGTAACAAATCTACGATATGTTCGTGTCTCT
ACGGAAGAGGAGGTGCACAAACTCCTTGGTACAGCAAAGACTAACCGCTCTGTCGCCAAA
ACNNNNNNNNNNNNNNNNNNNNNNNNNNNNNNNNNNNNNNNNNNNNNNNNNNNNNNNNNN
NNNNNNNNNNNNNNNNNNNNNNNNNNNNNNNNNNNNNNNNNNNNNNNNNNNNNNNNNNNN
NNNNNNNNNNNNNNNNNNNNNNNNNNNNNNNNNNNNNNNNNNNNNGAGACTCAAGCTATC
AATACCAGCCTGTCTAACCTCGGCTTAGTAATTACCTCATTGTCCAATAAGGACTCGCAC
ATTCCATTCCGCAACAGCAAATTGACATACCTCCTTCAAAACAGCCTTGGTGGAAATTCA
AAAGTACTTATGTTTGTCAACGTCTCGCCCTTAGATGAGAACTTCTCAGAGTCTCTCAAC
TCACTCAGATTTGCAAGCAAAGTGAATGAGTGTGTGATTGGGACTGCTCAAGCCAACCGA
AAG
>Sir_int_KIFC1
ATG---TCT---GAGAACAAGCAAGTGATGGAGACGAAGAGTGTGTCTCGCCTGCCTGTC
CCCAGCTTGCTGAGGAACAAGAGGATGCGTGATATTGAGAACGTGGCTGTGATGGAGAAG
AAGCGACTTCGCGTTGCGTCGCCT---GAGCAG---GTGGTGCATCGACGGAACCCAGCC
AGCATCGCGACCACGCGGCCCAAGCCTCCGACCGTGGCACCACTGCCCAGGGCCCAGGTA
ACTGGTAGAGTTTCTCTGGCTGCAGTCAGGACCAACCCCAGGACTCATGTAGCA---CCC
CCCACAGTTGGT---CAGAAACCT---------------------GCTCTGAAAACAGAT
---TCCTCTGCA---------TGC---CCAGGG---AAGAAG---CGGGCTCCCTGGGAC
TTGAAGGGCCAAGTAGACGACATGCGGGACAAAGTGTCGACCTATAAGGGCAAGGTTCAG
AACTTGTCAGGAGAGAACGTGCGCCTCCACCAGAACATTGAGCAAATGCAGGCGCAGCTG
GAGCTGCTGAGAGCAGAGAACAAGACGCTGGATGCCAGGTGCAGAATTCTGGATGCAGAT
CTCCAGGCAACGCATCAGAAACTGGAGCAGGTGCTGCACGAAGCTGGGGCGCTGAGGACC
ACGGTGAGCAGCCAGGAGGAACAACTGGCCAAGCAGGCCTGTGCCATCGCGGAGTTGCAG
GAAGCAAAATGCAGCCTGTCCGAGCAAGCTGAATCTAGGGAGGTGAAACTGAAGCTAGCT
GGTGACGAGCTCTCCTTTAAGAGTGAATTGGTGCAGAACCTTAAGGCCGAGGTGGCGTTG
CTGAAGGAAGAGGGGGTTAGCAAGGATGAGCGGCTCCACAGCCTAGAGATGGAGCGCAGA
CGGCTCCACAACATCATCCAGGAACTCAAGGGCAACATTCGAGTGTTCTGCAGAGTCCGT
CCACTGCTAAAATCTGAAGAGCAGCATCATATGGATCACATACAGTTTCCCCCACATGAT
AACAAGGGCGTAATCCTGTCCAAGACTGAAGAGTCTCACACTGGTCGCGAGAAAAGAGAG
GCAACAAAGTATGATTTCTCGTTCGACCGGGTCTTCTCACCCTCCTCCTGCCAGGATGAA
GTGTTCCACGAAATTTCACTGCTTGTTCAGTCGGCGCTCGATGGCTATCATGTGTGCATA
TTTGCATATGGTCAGACTGGCAGTGGGAAGACCTACACCATGGAGGGTCCTGACGAAGTA
GATTACGAGACCATGGGGATGATCCCTCGGGCTGTACGGCAAATCTTTCAGAGTGCAGAA
GAACTTGAGTGCAAGGGTTGGAAATACAATTTCACAGCCAATTTCCTGGAGATTTATAAT
GAGTCCATACGAGACCTGCTGGTGAGTCGGCCAGAAAAAAACGTGGAGTATGAAATCAAG
CGACTGAGCCCTGCAAGCGATGAGCTTCACGTGACGAATCTTCACTACGTCAATGTATCC
TCCGAGGAGGAGGTGCACAAACTGCTTCGTACTGCAAAAGCGAACCGGTCCGTTGCCAAG
ACCATCCTTAACGATCGCTCTTCACGCAGCCACAGCGTCTTTCAGCTGAAGATCGAGGGG
AGGAACGAAACCAGAGATGTCAAGACATCTTCCATCTTGAGCCTCATCGACTTAGCCGGC
AGCGAGCGTCTTGACAAGTCGCTGTCAAAGGGTGACCGACTGCGAGAGACGCAGGCCATA
AACACCAGTCTCTCAAACCTTGGGCTGGTGATCACCTCACTTTCCAATAAGGATTCTCAC
ATTCCTTATCGCAACAGCAAGTTGACGTACCTGCTGCAGAACAGCCTGGGTGGCAACTCC
AAGGTGTTGATGTTTGTCAATGTGTCCCCGCTGGATGACAACTTCTCAGAGTCCCTAAAC
TCTCTCCGATTTGCAAGCAAAGTCAATGAATGTGTGATTGGGACAGCTCAGGCAAATAGG
AAA
>Sir_lac_KIFC1
NNNNNNNNNNNNNNNNNNNNNNNNNNNNNNNNNNNNNNNNNNNNNNNNNNNNNNNNNNNN
NNNNNNNNNNNNNNNNNNNNNNNNNNNNNNNNNNNNNNNNNNNNNNNNNNNNNNNNNNNN
NNNNNNNNNNNNNNNNNNNNNNNN---NNNNNN---NNNNNNNNNNNNNNNNNNNNNNNN
NNNNNNNNNNNNNNNNNNNNNNNNNNNNNNNNNNNNNNNNNNNNNNNNNNNNNNNNNNNN
NNNNNNNNNNNNNNNNNNNNNNNNNNNNNNNNNNNNNNNNNNNNNNNNNNNNNN---NNN
NNNNNNNNNNNN---NNNNNNNNN---------------------NNNNNNNNNNNNNNN
---NNNNNNNNN---------NNN---NNNNNN---NNNNNN---NNNNNNNNNNNNNNN
NNNNNNNNNNNNNNNNNNNNNNNNNNNNNNNNNNNNNNNNNNNNNNNNNNNNNNNNNNNN
NNNNNNNNNNNNNNNNNNNNNNNNNNNNNNNNNNNNNNNNNNNNNNNNNNNNNNNNNNNN
NNNNNNNNNNNNNNNNNNNNNNNNNNNNNNNNNNNNNNNNNNNNNNNNNNNNNNNNNNNN
NNCCTGGCAACGCATCAGAAACTGGAGCAGGTGCTGCACGAAGCTGGGGCACTGAGGACC
ACAGTGAGCAGCCAGGAGGAACAGCTGGCCAAGCAGGCCTGTGCCATCGCGGAGTTGCAG
GAAGCAAAATGCAGCCTGTCCGAGCAAGCTGAATCTAGGGAGGTGAAACTGAAGCTAGCT
GGTGACGAGCTCTCCTTTAAGAGTGAATTGGTGCAGAACCTTGAGGCCGAGGTGGCGTTG
CTGAAGGAAGAGGGGGTTAGCAAGGATGAGCGGCTCCACAGCCTAGAGATGGAGCGCAGA
CGGCTCCACAACATCATCCAGGAACTCAAGGGCAACATTCGAGTGTTCTGCAGAGTCCGT
CCACTGCTAAAATCTGAAGAGCAGCATCATATGGATCACATACAGTTTCCCCCACATGAT
AACAAGGGCGTAATCCTGTCCANNNNNNNNNNNNNNNNNNNNNNNNNNNNNNNNNNNNNN
NNNNNNNNNNNNNNNNNNNNNNNNNNNNNNNNNNNNNNNNNNNNNNNNNNNNNNNNNNNN
NNNNNNNNNNNNNNNNNNNNNNNNNNNNNNNNNNNNNNNNNNNNNNNNNNNNNNNNNNNN
NNNNNNNNNNNNNNNNCTGGCAGTGGGAAGACCTACACCATGGAGGGTCCTGACGAAGTA
GATTACGAGACCATGGGGATGATCCCTCGGGCTGTACGGCAAATCTTTCAGAGTGCAGAA
GAACTTGAGTGCAAGGGTTGGAAATACAATTTCACAGCCAATTCCCTGGAGATTTATAAT
GAGTCCATACGAGACCTGCTGGTGAGTCGGCCAGAAAAAAACGTGGAGTATGAAATCAAG
CGACTGAGCCCTGCAAGCGATGAGCTTCACGTGACAAATCTTCACTACGTCAATGTATCC
TCCGAGGAGGAGGTGCACAAACTGCTTCGTACTGCAAAAGCGAACCGGTCCGTTGCCAAG
ACCATCCTTAACGATCGCTCTTCACGCAGCCACAGCGTCTTTCAGCTGAAGATCGAGGGG
AGGAACGAAACCAGANNNNNNNNNNNNNNNNNNNNNNNNNNNNNNNNNNNNNNNNNNNNN
NNNNNNNNNNNNNNNNNNNNNNNNNNNNNNNNNGACCGACTGCGAGAGACGCNGGCCATN
AACACCAGTCTCTCGAACCTTGGGCTGGTGATCACCTCACTTTCCAATAAGGATTCTCAC
ATTCCTTATCGCAACAGCAAGTTGACGTACCTGCTGCAGAACAGCCTGGGTGGCAACTCC
AAGGTGTTGATGTTTGTCAATGTGTCCCCGCTGGATGACAACTTCTCAGAGTCCCTAAAC
TCTCTCCGATTTGCAAGCAAAGTCAATGAATGTGTGATTGGGACAGCTCAGGCNAATAGG
AAA
>Prot_ang_KIFC1
NNNNNNNNNNNNNNNNNNNNNNNNNNNNNNNNNNNNNNNNNNNNNNNNNNNNNNNNNNNN
NNNNNNNNNNNNNNNNNNNNNNNNNNNNNNNNNNNNNNNNNNNNNNNNNNNNNNNNNNNN
NNNNNNNNNNNNNNNNNNNNNNNN---NNNNNNNNNNNNNNNNNNNNNNNNNNNNNNNNN
NNNNNNNNNNNNNNNNNNNNNNNNNNNNNNNNNNNNNNNNNNNNNNNNNNNNNNNNNNNN
NNNNNNNNNNNNNNNNNNNNNNNNNNNNNNNNNNNNNNNNNNNNNNNNNNNNNNNNNNNN
NNNNNNNNNNNNNNN---NNNNNNNNNNNNNNNNNNNNNNNNNNNNNNNNNNNNNNNNNN
NNNNNNNNNNNN------------NNNNNNNNNNNNNNNNNNNNNNNNNNNNNNNNNNNN
NNNNNNNNNNNNNNNNNNNNNNNNNNNNNNNNNNNGTCCACATACAAGGGCAAGATGCAC
GGCCTGGCCGGGGAGAACGTGCACCTGCGCCAGACTGTTGACCAGCTGCGGGGTCAGCTG
CATCTCCAGGGGAATGAGAAGGAGGAACTGCGTGCCCAGTGCAGCACCTTGAGCGCCGAG
CTCCTGACGACGCAGCAGAGGCTGGCGCAGGCGTTGCAGGAAGCTGCTTCGCTGAAGATC
GTTGTGGGTAACCAGGAGACTCAGCTCTCCGTGCACCTGCGCACTCTCGCAGAGTTGCGG
GAGGCCAAGAGCAGCCTGATGGAGCTTGTGGACTCGAGGGAGGTGAAACTGAAGCTGGCT
GGCGACGAACTGTCCGTGAAGCGTGAACTGGTGAAAAACCTTCAGGCTGAGGTGGCCGTT
CTTCAGAGAGAGGGAGCCAGCAAAGACGAGCGTCTGCATGGGCTGGAGATGGAGCGCAGG
CGACTCCATAACATANNNNNNNNNNNNNNNNNNNNNNNNNNNNNNNNNNNNNNNNNNNNN
NNNNNNNNNNNNNNNNNNNNNNNNNNNNNNNNNNNNNNNNNNNNNNNNNNNNNNNNNNNN
NNNNNNNNNNNNNNNNNNNNNNNNNNNNNNNNNNNNNNNNNNNNNNNNNNNNNNNNNNNN
NNNNNNNNNNNNNNNNNNNNNNNNNNNNNNNNNNNNNNNNNNNNNNNNNNNNNNNNNNNN
NNNNNNNNNNNNNNNNNNNNNNNNNNNNNNNNNNNNNNNNNNNNNNNNNNNNNNNNNNNN
NNNNNNNNNNNNNNNNNNNNNNNNNNNNNNNNNNNNNNNNNNNNNNNNNNNNNNNNNNNN
NNNNNNNNNNNNNNNNNNNNNNNNNNNNNNNNNNNNNNNNNNNNNNNNNNNNNNNNNNNN
NNNNNNNNNNNNNNNNNNNNNNNNNNNNNNNNNNNNNNNNNNNNNNNNNNNNNNNNNNNN
NNNNNNNNNNNNNNNNNNNNNNNNNNNNNNNNNNNNNNNNNNNNNNNNNNNNNNNNNNNN
NNNNNNNNNNNNNNNNNNNNNNNNNNNNNNNNNNNNNNNNNNNNNNNNNNNNNNNNNNNN
NNNNNNNNNNNNNNNNNNNNNNNNNNNNNNACCGCAAAGACGAACCGCTCTGTCGCGAAG
ACTGCATTGAACGATCGGTCATCTCGTAGCCACAGCGTTTTCCAGCTTAAAATCGAGGGG
AAAAATGAGACCAAGGACATAAAGACCTCATCAATCCTGAGTCTTATTGACTTGGCAGGC
AGTGAGCGCCTTGACAAGTCTTTATCGAAGGGGGACCGGCTGCGAGAGACCCAAGCCATC
AACAGCAGCCTCTCCAACCTTGGCCTAGTGATTACATCGCTCTCTAACAAGGACTCCCAC
ATCCCTTACCGTAACAGCAAGTTGACTTACCTCCTGCAGAACAGCCTGGGCGGAAATTCA
AAAGTGTTGATGTTTGTGAACGTCTCGCCCGTAGATGACAACTTCTCTGAGTCACTCAAT
TCTCTCAGATTTGCCAGCAAAGTAAACGAGTGCGTGATCGGCACTGCTCAAGCCAACCGG
AAG
>Kar_kor_KIFC1
ATGAACAGTGACGAGGACAAGCC---ATCTGTGCCAAAGTCCGTGTCCCGCCTGCCTGTC
TTAAGCTCATTCAAGAGCAAGCGATTACATGGCAATGAGAACCTGGATGTGTTGGAGAAG
AAGCGGCTACGCCTTTCTTCTCCT---GAGCAG---GCAGTGCAACGCCGGGCCCCTGCT
ACCATTGCCTGCACCAAACGGAA------GAAGCTGGCAGTGGCACCACAAG------TG
TCTGGAAGAATATCACTAGCTCCTGTGAGGTCCAACTTGAAGAGTCATGTAGCGGTTACT
CCAGCAGCCAGT---CGGAAGCCTGCACCTCCTGCCCCT------GCTCCCAAAACAGAA
GCCTCGTGC------------------GGTGGAGGGAAGAAGCAGCGTGCTGCATGGGAC
CTGAAGGGCAAGGTTGACGACATGCGGGAGCAAGTGTCGCACTACAAGAGTAAAGTGCAA
GTCCTGGCTTCAGAAAATGCAGAACTGCGACAGACTGTTGAGGTGGCCCATGGTCAGCTA
GCACTCCTAAGTGAAGAGAACCAGAAACTGACCACTCGATGCAGTACTATCAGCACAGAG
CTTTTGACTACTCAGGAGAAGCTAACACAGACCGTGGTGGATATAGAATCACTGAGAACT
GTGGTGAGCAGCCAGGAGGGTCAGCTATCTGTTCGCATGCAAACTATCACCCAGTTGCAA
GAGGCCAAGAATAATCTGCTGAGTCTTGTTGACTCTATTGAAGTGAAATTAAAGCTCGCT
GCTGATGAACTCTCACTGAAGCGGGAATTACTAGAGAATCTTAGTTCTGAGGTTGTAATA
CTGCGTGAGGAGGGTGCCAGCAAGGATGAGCGTCTGCATGGGCTGGAGATGGAGCGTCGG
CGACTACATAACATTATCCTAGAATTGAAGGGTAACATCCGAGTGTTCTGTAGAGTTCGT
CCGCTGCTCAAGTCGGAGTCAAATTCTAATATGCAGCACATCCAGTTTCCCCAGCAGGAC
GATACGAGTGTAATCCTTTGCAGGACTGAAGAATCTCACACAGGTAGGGAGAGAAGAGAT
GCCCACAAATATGACTTTACGTTTGACCGGATTTTCCAACCAGCCGCCTCCCAGGAAGAA
GTTTTTGATGAAATTTCACTGCTTGTGCAGTCTGCACTCGATGGGTACCATGTGTGCATA
TTTGCATATGGGCAGACTGGCAGTGGCAAGACTTATACTATGGAAGGTCCGGATGACATG
GAATACGTTACAATGGGCATGATACCACGAGCCGTGAGGAAAATCTTTCAGGGCGCAGAC
GAGCTGAAGGCAAAGAGATGGACTTACACTTTCACAGCCAACTTTCTGGAGATTTACAAC
GAATCCATACGGGACCTGCTGGTGAGCAAACCGGAGAAAAACATTGACTATGACATCAAG
AGAGTGGGCTCTACCAGTGATGAGCTTTATGTAACAAATCTACGATACGTCCGTGTCTCT
ACAGAGGAGGAGGTGCACAAACTCCTTCGTACGGCAAAGACTAACCGCTCTGTCGCCAAG
ACTGCTATTAATGATCATTCATCTCGCAGTCATAGTGTGTTCCAGCTTAAAATTGAAGGT
CGAAATGAGACCAGAGACCTCAAGACCTCATCCATCCTCAGTCTTATTGACTTGGCAGGT
AGTGAACGGCTCGACAAATCTCTGTCCACAGGGGACAGACTTCGAGAGACTCAAGCCATT
AATACCAGCCTGTCCAACCTCGGCTTAGTAATTACCTCATTGTCCAATAAGGACTCGCAC
ATTCCATACCGCAACAGCAAATTGACATACCTCCTTCAAAACAGCCTTGGTGGAAATTCA
AAAGTACTTATGTTTGTCAACGTCTCACCCTTAGATGAGAACTTCTCAGAGTCTCTTAAC
TCACTCAGATTTGCAAGCAAAGTTAATGAGTGTGTGATTGGGACTGCTCAAGCCAACCGA
AAG
>Lis_monvul_RGL2
ATGCTGCCTCGAACAATGCGCCACATGTTGGATGGCATGAAGACCGAGCTGTCCGGAGAG
CACGGAGTGGTCTTAAGTGGGTTCCGGGTGCGCCATCCTACTAGCCCTGAACCTGAGCCG
GCACCGGTGCTCCAAGTGGAAGAGGTGGTGGAAGGCGCTATCTACAGTGTGGCAGTGAGG
CAGGCCTTCGGGCACGCGGGACCCTCTCCTGGGCACACTGGCCTCTCGGCGGACAGCGAG
GCGCTGAAGGACACTCCCGAGTCCCCCAAGGTGCGCATCCTGAAGGGCGGCACGCTGCCG
AAACTTGTTCATCATCTCCTCGAGGCCTTCACCATGGGGGACACGTCCTACGTCCCGGCT
TTCCTGGCCACCTTCAGGGTCTTCACCAGTGTGGAGACTGTCCTGAAGCTCCTCTTGGAC
AAGTTGGAAGCCTTCGAGGCCACCAGGAGCATGAAGTCCAAAGGGCGAGAGAGT------
---CCCCTGGAACTGCATACGGCTGCATCCTCCGTGTTCTGCTCTTGGATGGACTGGTAC
CCTGAGGACTTCCGTGGCTCCCTGGACCCTGCTCTTCTGGAACGCTTCTCTGCCTACCTT
ACCAGGGAGTTTGGAGAGGGCTCCGGCCCTGGCCGGCGACGCGACTCCCTCTTGCAGATG
TTGGAGAAGATACGGAGCACAAATGGT---GCAGCAACTGAAGACCAACTGAGTCCTACG
TCCCCTGAGACGAGCGACACTGCCCCCGGGGAGGTCCTGGATATCCTGATCTTCCTGGCA
GACCACGTGGCGGCTCAGCTGACCCTGTTAGATGCAGATCTTTTTCGAAAGGTTGTGCCG
TACCACTGCTTAGGCTCCGTCTGGTCTGCGCGTGACAAGAAGGGACGCGAGCCCCGCTGC
CCCAGCGTCCGCGCCACCGTGTCCCAGTTCAATAAGCTGGCCAATGTGGTCATCAGCTCC
TGCCTCAGCCACACCCATCTGCGGCCCCAGCAGAGGGCGCGGATCCTGGAGAAGTGGATA
AAGGTGGCGGAGGAGTGCCGTGCCTTGAAGAATTTTTCATCCCTGTACGCCATCATATCC
GCGCTTCAGTCCAATGCAGTGCACCGTCTGAAGAAGACTTGGGAGGAGACATCCAGGGAG
GCTCTGAAGAGTTACCAGGAACTGTCTGAAGTCTTCTCAGAAAAGGACAATTATCATCAG
AGCCGGGAGCTGCTCTTCAAGTCTCAAGAGGAGACATCAAAGCCGGCCCACCTGGAGCTG
AACACAAGAAAACAAGCGAGGCGCCCCAGGGAGCACAAAACAGTGGGTGTGGTCCCCTAC
CTGGGGACATTCCTGAAGGATCTCGTCATGTTGGACACTGCGGCCAAGGACCAGCTCGAG
AATGGCTACCTCAACTTCGACAAGCGGCGGAAGGAGTTTGAGATCTTGGCCCAGATTCGT
CTGCTTCAGTCCATCTGTAAAAACTACGACTTGGAGCCAGACCCGGCCTTCGTGCGATGG
TTCCACAGCATCAAGGCGCTGAGTGAGGCAGACAGCTATCATCTCTCGTGCGAGATCGAA
CCTCCCCTGGACCTGGCCCCGGCCCCTCCTCGACCCATCAAACCCACCCTGGTGATCACG
CACTGTATGGATCTTCTTACCTCAGTTGCGGTTCCCTTTGGACCTGGTACCTGC---ACC
TGGGATCGGCCGAGCTCCCCCAAGCGACCCTCTGACTGCTCTTTTGAGTTTTTGGGGGGG
AACACA---CACGAGAATCAACTGAGTCCAGATACATCACTTCTGACCCGCATGACAAAG
CACATGAAGTCCACATCGGTATCGTCCCTGGATACAGTGGGACTGCCATCTCCAGGCCCG
GTGCCCCCTGCACCTCTCCCCACCATGCTGAGCCCACCTGCATCAACCTTCATGAAGGGC
CACAGACGGTCAGCTTCCTGCGGCTCTGCTTTCATCTCTCCCTCC------ACGTCTGAG
GTCACCCCGAAGGATGAAAACTCGGAGTGTCTCATCATACGGGTACAGATGGCCCTGGAG
AATGGCAACATGTACAAGAGCATCCTGATCACCAGTCAGGATAAGACACCGGCAGTGATC
ACCAAGGTGTTGGAGAAGCACAACCACGACCGCCTCGGAGCCGCCAACTACCAGCTGGTG
CAGCTGCTGCCCGAGGAGAAGGAGCTGTCCTTCCCCAGCACGGCGAACGTCTTCTACGCC
ATGAACTCTACCAGCAGAGACTTCCTACTACGCCGCAAGGGTCAGACAGCTCCCACTGAG
---GCACCTCATCGCCACCGGAATGAACTCAGCGCCACCTTCCCCAAAATCAAATCTAAG
GGGATGCGCATTGCTCGGGGACTGTTC
>Lis_boscPo_RGL2
ATGCTGCCTCGAACAATGCGCCACATGTTGGATGGCGTGAAGACCGAGCTGTCTGGAGAG
CATGGAGTGGTCTTGAGCGGGTTCCGAGTGCGTCATCCCACTAGCCCTGAACCCGAGCCG
GCACCGGTTCTCCAAGTGGAAGAGGTGGTGGAAGGCGCTATATACAGTGTGGCAGTGAGG
CAGGGCTTTGGGCACGCGGGACCCTCTCCTGGGCACACTGGCCCCTCGGCGGAGAGTGAG
GTGCTAAAGGACACTCCTGAGTCTCCGAAGGTGCGCATCCTAAAGGGCGGCACGCTGCCG
AAACTTGTTCATCATCTCCTCCAGGCCTTCACCATGGGGGACACGTCCTACGTCCCAGCT
TTCCTGGCCACCTTCAGGGTCTTCACCAGTGTGGAGACTGTCCTGAAGCTCCTCTTGGAC
AAGTTGGAGGCCTTCGAGGCCACCAGGAGCATGAAATCCAAAGGGCGAGAGAGT------
---CCCCTGGAACTGCATACGGCTGCATCCTCCGTCTTCTGCTCTTGGATGGACTGGTAC
CCTGAGGACTTTCGTGGCTCGCTGGACCCTGCTCTTCTGGAACGCTTCTCTGCCTACCTT
ACCAGGGAGTTTGGGGAGGGCTCCGGCCCTGGCCGGCGACGGGACTCCCTCTTGCAGATG
TTGGAGAAGATACGGAGCACAAATGGT---GCAGCAACTGAAGACCAACTGAGTCCTACG
TCCCCTGAGGCGAGCGACACTGCCCCCGGGGCGGGCCAGGATATCCTGATCTTCCTGGCA
GACGACGTGGCGGCTCAGCTGACCCTGTTAGATGCAGATCTTTTTCGAAAGGTTGTGCCG
TACCACTGCTTAGGCTCCGTCTGGTCTGCGCGTGACAAGAAGGGAAGCGAGCCCCGCTGC
CCCAGCGTACGCGCCACCGTGTCCCAGTTCAATAAGCTGGCCAATGTGGTCATCAGCTCC
TGCCTCAGCAACACCCATCTGCGGCCTCAGCAGAGGGCGCGGATCCTGGAGAAGTGGATA
AAGGTGGCGGAGGAGTGCCGTGCCTTGAAGAATTTTTCATCCCTGTACGCCATCATATCC
GCGCTTCAGTCCAACGCAGTGCACCGCCTGAAGAAGACTTGGGAGGAAACGTCCAGGGAA
GCTCTGAAGAGTTACCAGGAACTATCTGAAGTCTTCTCAGAAAAGGACAATTATCATCAG
AGCCGGGAGCTGCTCTTCAAGTCTCAAGAAGAGACATCAAAGCCTGCCCACCTGGAGCTG
AACACAAGAAAACAAGCGAGGCGCCCCAGGGAGCACAAAACAGTGGGTGTGGTCCCCTAC
CTGGGGACATTCCTGAAGGATCTCGTCATGTTGGATACTGCGGCCAAGGACCAGCTCGAG
AATGGCTACCTCAACTTCGACAAGCGCCGTAAGGAGTTTGAGATCTTGGCCCAGATCCGT
CTGCTTCAGTCCATCTGTAAAAACTACGACTTGGAGCCGGACCCGGCCTTCGTGCGATGG
TTCCACAGCATCAAGGCGCTGAGCGAGGCAGACAGCTACCATCTCTCGTGCGAGATCGAA
CCTCCCCTGGACCTGGCCCCGGCCCCTCCTCGACCCATCAAACCCACCCTGGTGATCACG
CACTGTATGGATCTTCTTACCTCAGTTGCGGCTCCCTTTGGACCTGGCACCTGC---AAC
TGGGATCGGCCGAGCTCTCCCAAGCGACCCTCTGACAGCTCTTTTGAGTTTTTGGGGGTG
AACACA---CACGAGAATCAGCTGAGTCAAGACACATCTCTTCTGACCCGCATGACAAAG
CACATGAAGTCCACGTCGGTATCGTCCCTGGATACAGTGGGGCTGTCATCTCCAGGCCCG
GTGCCCCCTGCACCTCTCCCCGCCATGCTGAGCCCACCTGCCTCAACTTTCATGAAGGGC
CACAGACGGTCAGCTTCCTGCGGCTCTGCTTTCATCACTCCCTCC------ACGTCTGAG
GTAACCCCGAAGGATGAAAACTCGGAGTGCCGCATCATCCGGGTACAGATGGCCCTGGAG
AATGGCAACATGTACAAGAGCATCCTGATCACCAGTCAGGATAAGACACCAGCAGTGATC
ACCAAGGTGTTGGAGAAGCACAACCATGACCGCCTCGGAGCCGCCAACTACCAGCTGGTG
CAGCTGCTGCCAGAGGAGAAGGAGCTGTCCTTCCCCAGCACGGCCAACGTCTTTTATGCC
ATGAACTCTACCAGCAGAGACTTCCTACTACGCCGCAAAGGTCAGACGGCTCCCACTGAG
---GCACCTCCTCGCCACCGGACCGAACTCAGCGCCACGTTCCCCAAAATCAAATCTAAG
GGGATGCGCATTGCTCGGGGACTGTTC
>Lis_boscSp_RGL2
ATGCTGCCTCGAACAATGCGCCACATGTTGGATGGCGTGAAAACCGAGCTGTCTGGAGAG
CATGGAGTGGTCTTGAGCGGGTTCCGAGTGCGTCATCCCACTAGCCCTGAACCCGAGCCG
GCACCGGTTCTCCAAGTGGAAGAGGTGGTGGAAGGCGCTATATACAGTGTGGCAGTGAGG
CAGGGCTTTGGGCACGCGGGACCCTCTCCTGGGCACACTGGCCCCTCGGCGGAGAGTGAG
GTGCTAAAGGACACTCCTGAGTCTCCGAAGGTGCGCATCTTGAAGGGCGGCACGCTGCCG
AAACTTGTTCATCATCTCCTCCAGGCCTTCACCATGGGGGACACGTCCTACGTCCCAGCT
TTCCTGGCCACCTTCAGGGTCTTCACCAGTGTGGAGACTGTCCTGAAGCTCCTCTTGGAC
AAGTTGGAAGCCTTCGAGGCCACCAGGAGCATGAAGTCCAAAGGGCGAGAGAGT------
---CCCCTGGAACTGCATACGGCTGCATCCTCCGTCTTCTGCTCTTGGATGGACTGGTAC
CCTGAGGACTTTCGTGGCTCGCTGGACCCTGCTCTTCTGGAACGCTTCTCTGCCTACCTT
ACCAGGGAGTTTGGGGAGGGCTCCGGCCCTGGCCGGCGACGGGACTCCCTCTTGCAGATG
TTGGAGAAGATTCGGAGCACAAATGGT---GCAGCAACTGAAGACCAACTGAGTCCTACG
TCCCCTGAGGCGAGCGACACTGCCCCCGGGGCGGGCCAGGATATCCTGATCTTCCTGGCA
GACGACGTGGCGGCTCAGCTGACCCTGTTAGATGCAGATCTTTTTCGAAAGGTTGTGCCG
TACCACTGCTTAGGCTCCGTCTGGTCTGCGCGTGACAAGAAGGGAAGCGAGCCCCGCTGC
CCCAGCGTCCGCGCCACCGTGTCCCAGTTCAATAAGCTGGCCAATGTGGTCATCAGCTCC
TGCCTCAGCAACACCCATCTGCGGCCTCAGCAGAGGGCGCGGATCCTGGAGAAGTGGATA
AAGGTGGCGGAGGAGTGCCGTGCCTTGAAGAATTTTTCATCCCTGTACGCCATCATATCC
GCGCTTCAGTCCAACGCAGTGCACCGCCTGAAGAAGACTTGGGAGGAAACGTCTAGGGAA
GCTCTGAAGAGTTACCAGGAACTATCTGAAGTCTTCTCAGAAAAGGACAATTATCATCAG
AGCCGGGAGCTGCTCTTCAAGTCTCAAGAAGAGACATCAAAGCCTGCCCACCTGGAGCTG
AACACAAGAAAACAAGCGAGGCGCCCCAGGGAGCACAAAACAGTGGGTGTGGTCCCCTAC
CTGGGGACATTCCTGAAGGATCTCGTCATGTTAGATACTGCGGCCAAGGACCAGCTCGAG
AATGGCTACCTCAACTTCGACAAGCGCCGGAAGGAGTTTGAGATCTTGGCCCAGATCCGT
CTGCTTCAGTCCATCTGTAAAAACTACGACTTGGAGCCGGACCCGGCCTTCGTGCGATGG
TTCCACAGCATCAAGGCGCTGAGCGAGGCAGACAGCTACCATCTCTCGTGCGAGATCGAA
CCTCCCCTGGACCTGGCCCCGGTCCCTCCTCGACCCACCAAACCCACCCTGGTGATCACG
CACTGTATGGATCTTCTTACCTCAGTTGCGGCTCCCTTTGGACCTGGCACCTGC---AAC
TGGGATCGGCCGAGCTCTCCCAAGCGACCCTCTGACAGCTCTTTTGAGTTTTTGGGGGTG
AACACA---CACGAGAATCAGCTGAGTCAAGACACATCTCTTCTGACCCGCATGACAAAG
CACATGAAGTCCACGTCGGTATCGTCCCTGGATACAGTGGGGCTGTCATCTCCAGGCCCG
GTGCCCCCTGCACCTCTCCCCGCCATGCTGAGCCCACCTGCCTCAACTTTCATGAAGGGC
CACAGACGGTCAGCTTCCTGCGGCTCTGCTTTCATCACTCCCTCC------ACGTCTGAG
GTAACCCCGAAGGATGAAAACTCGGAGTGCCGCATCATCCGGGTACAGATGGCCCTGGAG
AATGGCAACATGTACAAGAGCATCCTGATCACCAGTCAGGATAAGACACCAGCAGTGATC
ACCAAGGTGTTGGAGAAGCACAACCATGACCGCCTCGGAGCCGCCAACTACCAGCTGGTG
CAGCTGCTGCCAGAGGAGAAGGAGCTGTCCTTCCCCAGCACGGCCAATGTCTTTTATGCC
ATGAACTCTACCAGCAGAGACTTCCTACTACGCCGCAAAGGTCAGACGGCTCCCACTGAG
---GCACCTCCTCGCCACCGGACCGAACTCAGCGCCACGTTCCCCAAAATCAAATCTAAG
GGGATGCGCATCGCTCGGGGACTGTTC
>Trit_carn_RGL2
ATGCTGCCTCGAACAATGCGCCACATGTTGGATGGCGTGAAGACCGAGCTGTCCGGAGAG
CACGGAGTGGTCTTGAGCGGGTTCCGGGTGCGCCATCCCACTAGCCCTGAACCCGAGCCG
GCACCGGTTCTCCAAGTGGAAGAGGTGGTGGAAGGCGCTATATACAGTGTGGCAGTGAGG
CAGGCCTTTGGGCACGCGGGACCTTCTCCTGGGCACACTGGCCTCTCGGCGGACAGCGAG
GTGCTGAAGGACACTCCTGAGACTCCCAAGGTGCGCATCCTGAAGGGCGGCACGCTGCCG
AAACTTGTTCATCATCTCCTTCAGGCCTTCACCATGGGGGACACGTCCTACGTCCCGGCT
TTTCTGGCCACCTTCAGGGTCTTCACCAGTGTGGAGACTGTCCTGAAGCTTCTCTTGGAC
AAGTTGGAAGCCTTCGAAGCGACCAGGAGCATGAAGTCCAAAGGGCGAGAGAGT------
---CCCCTAGAACTGCATACGGCTGCATCCTCTGTCTTCTGCTCCTGGATGGACTGGTAC
CCTGAGGACTTTCGTGGCTCCCTGGACCCTGCTCTTCTGGAACGCTTCTCTGCCTACCTT
ACCAGGGAGTTTGGAGAGGGATCTGGCCCTGGCCGGCGACGGGACTCCCTCTTGCAGATG
TTGGAGAAGATACGGAGCACAAATGCT---GCAGCATCTGAAGACCAACTGAGTCCTACG
TCTCCTGAGGCGAGCGACACTGCCCCCGGGGAGGTCCTGGATATCCTGATCTTCCTGGCA
GACCACGTGGCGGCTCAGCTGACCCTGTTAGATGCAGATCTTTTTCGAAAGGTTGTGCCA
TACCACTGCTTAGGCTGCGTCTGGTCTGCACGTGACAAGAAGGGAAGCGAGCCCCGCTGC
CCCAGCGTCCGCGCCACCGTGTCCCAGTTTAATAAGTTGGCCAATGTGGTCATCAGCTCC
TGCCTCAGCAACACCCAGCTGCGGCCCCAGCAGAGGGCGCGGATCCTGGAGAAGTGGATA
AAGGTGGCGGAGGAGTGCCGTGCCTTGAAGAATTTTTCATCCCTGTATGCCATCATATCT
GCGCTTCAGTCCAACGCAGTGCACCGCCTGAAGAAGACTTGGGAGGAGACGTCCAGGGAA
GCTCTGAAGAGTTACCAGGAACTATCTGAAGTCTTCTCAGAAAAGGACAATTATCATCAG
AGCCGGGAGCTGCTCTTCAAGTCTCAAGAGGAGACATCAAAACCGGTCCACATGGAGCTG
AACACAAGAAAACAAGCGAGGCGCCCCAGGGAGCACAAAACAGTGGGTGTGGTCCCCTAC
CTGGGGACATTCCTGAAGGATCTAGTCATGTTGGATACTGCAGCCAAGGACCAGCTCGAG
AATGGCTACCTCAACTTCGACAAGCGCCGGAAGGAGTTTGAGATCTTGGCCCAGATTCGT
CTGCTTCAGTCCATCTGTAAAAACTACGACTTGGAGCCGGACCCGTCCTTCGTGCGATGG
TTCCACAGCATCAAGGCGCTGAGCGAGGCAGACAGCTACCGCCTCTCATGTGAGATCGAA
CCTCCCCTGGAGCTGGCATCGGCCCCTCCTCGACCCATCAAACCCACCCTGGTGATCACG
CACTGCATGGATCTTCTTACCTCAGTTACGGCTCCATTCGGACCTGGCACCTGC---ACC
TGGGATCGGCCGAGCTCTCCCAAGCGACCCTCCGACTGCTCTTTTGAGTTTTTGGGGGGG
GACACT---CACGAGAATCAGCTGAGTCCAGACACATCACTTCTGACCCGCATGACAAAG
CACATGAAGTCCACGTCGGTATCGTCCCTGGATACGGTGGGGCTGCCATCTCCAGGCCCG
GTGCCCCCTGCACCTCTCCCCGCCATGCTGAGCCCACCTGTATCAACCTTCATGAAGGGC
CACAGACGTTCAGCTTCCTGCGGCTCTGCTTTCACCACACCCTCC------ACGTCTGAG
GTAACTCCGAAGGATGAAAACTCAGAGTGTCGCATCATCCGGGTACAGATGGCACTGGAG
AATGGGAACATGTACAAGAGCATCCTGATCACCAGTCAGGATAAGACACCGGCAGTGATC
ACCAAGGTGTTGGAGAAGCACAACCATGACCGCCTCGGAGCCGCCAACTACCAGCTGGTG
CAACTGCTGCCAGAAGAGAAGGAGCTGTCCTTCCCCAGCACGGCCAACGTCTTCTATGCC
ATGAACTCTACCAGCAGAGACTTCCTACTACGCCGCAAAGGTCAGACGGCTCCCACTGAG
---GTACCTCCTCGCCACCGGAACGAACACAGCGCCACGTTCCCCAAAATAAAATCTAAG
GGGATGCGCATTGCCCGGGCATTGTTC
>Trit_crist_RGL2
ATGCTGCCTCGAACAATGCGCCACATGTTGGATGGCGTGAAGACCGAGCTGTCCGGAGAG
CACGGAGTGGTCTTGAGCGGGTTCCGGGTGCGCCATCCCACTAGCCCTGAACCCGAGCCG
GCACCGGTTCTCCAAGTGGAAGAGGTGGTGGAAGGCGCTATATACAGTGTGGCAGTGAGG
CAGGCCTTTGGGCACGCTGGACCTTCTCCTGGGCACACTGGCCTCTCGGTGGACAGCGAG
GTGCTGAAGGACACTCCTGAGACTCCCAAGGTGCGCATCCTGAAGGGCGGCACGCTGCCG
AAACTTGTTCATCATCTCCTTCAGGCCTTCACCATGGGGGACACGTCCTACGTCCCGGCT
TTTCTGGCCACCTTCAGGGTCTTCACAAGTGTGGAGACTGTCCTGAAGCTCCTCTTGGAC
AAGTTGGAAGCCTTCGAAGCGACCAGGAGCATGAAGTCCAAAGGGCGAGAGAGT------
---CCCCTAGAACTGCATACGGCTGCATCCTCTGTCTTCTGCTCCTGGATGGACTGGTAC
CCTGAGGACTTTTGCGGCTCCCTGGACCCTGCTCTTCTGGAACGCTTCTCTGCCTACCTT
ACCAGGGAGTTTGGAGAGGGATCTGGCCCTGGCCGGCGACGGGACTCCCTCTTGCAGATG
TTGGAGAAGATACGGAGCACAAATGGT---GCAACAACTGAAGACCAACTGAGTCCTACG
TCTCCTGAGGCAAGCGACGCTGCCCCCGGGGAGGTCCTGGATATCCTGATCTTCCTGGCA
GACCACGTGGCGGCTCAGCTGACCCTGTTAGATGCAGATCTTTTTCGAAAGGTTGTGCCA
TACCACTGCTTAGGCTGTGTCTGGTCTGCACGTGACAAGAAGGGAAGCGAGCCCCGCTGC
CCCAGCGTCCGCGCCACCGTGTCCCAGTTTAATAAGTTGGCCAATGTGGTCATCAGCTCC
TGCCTCAGCAACACCCAGCTGCGGCCCCAGCAGAGGGCGCGGATCCTGGAGAAGTGGATA
AAGGTGGCGGAGGAGTGCCGTGCCTTGAAGAATTTTTCATCCCTGTATGCCATCATATCT
GCGCTTCAGTCCAACGCAGTGCACCGCCTAAAGAAGACTTGGGAGGAGACGTCCAGGGAA
GCTCTGAAGAGTTACCAGGAACTATCTGAAGTCTTCTCAGAAAAGGACAATTATCATCAG
AGCCGGGAGCTGCTCTTCAAGTCTCAAGAGGAGACATCAAAACCGGTCCACATGGAGCTG
AACACAAGAAAACAAGCGAGGCGCCCCAGGGAGCACAAAACAGTGGGTGTGGTCCCCTAC
CTTGGGACATTCCTGAAGGATCTAGTCATGTTGGATACTGCGGCCAAGGATCAGCTCGAG
AATGGCTACCTCAACTTCGACAAGCGCCGGAAGGAGTTTGAGATCTTGGCCCAGATTCGT
CTGCTTCAGTCCATCTGTAAAAACTATGACTTGGAGCCGGACCCGTCCTTCGTGCGATGG
TTCCACAGCATCAAGGCGCTGAGCGAGGCAGACAGCTACCGCCTCTCATGTGAGATCGAA
CCTCCCCTGGAGCTGGCACCGGCCCCTCCTCGACCCATCAAACCCACCCTGGTGATCACA
CACTGCATGGATCTTCTTACCTCAGTTGCGGCTCCATTCGGACCTGGCACCTGC---ACC
TGGGATCGGCCGAGCTCTCCCAAGCGACCCTCTGACTGCTCTTTTGAGTTTTTGGGGGGG
GACACT---CACGAGAATCAGCTGAGTCCAGACACATCACTACTGACCCGCATGACAAAG
CACATGAAGTCCACGTCGGTATCGTCCCTGGATGCGGTGGGGCTGCCATCTCCAGGCCCG
GTGCCCCCTGCACCTCTCCCCGCCATGCTAAGCCCACCTGTATCAACCTTCATGAAGGGC
CACAGACGTTCAGCTTCCTGCGGCTCTGCTTTCACCACACCCTCC------ACGTCTGAG
GTAACTCCGAAGGATGAAAACTCGGAGTGTCGCATCATCCGAGTACAGATGGCACTGGAG
AATGGGAACATGTACAAGAGCATCCTGATCACCAGTCAGGATAAGACACCGGCAGTGATC
ACCAAGGTGTTGGAGAAGCACAACCATGACCGCCTCGGAGCCGCCAACTACCAGCTGGTG
CAACTGCTGCCAGAAGAGAAGGAGCTGTCCTTCCCCAGCACGGCCAACGTCTTCTATGCC
ATGAACTCTACCAGCAGAGACTTCCTACTACGCCGCAAAGGTCAGACGGCTCCCACTGAG
---GTACCTCCTCGCCACCGGAACGAACACAGCGCCACGTTCCCCAAAATAAAATCTAAG
GGGATGCGCATTGCCCGGGCACTGTTC
>Trit_dob_RGL2
ATGCTGCCTCGAACAATGCGCCATATGTTGGATGGCGTGAAGACCGAGCTGTCCGGAGAG
CACGGAGTGGTCTTGAGCGGGTTCCGGGTGCGCCATCCCACTAGCCCTGAACCCGAGCCG
GCACCGGTTCTCCAAGTGGAAGAGGTGGTGGAAGGCGCTATATACAGTGTGGCAGTGAGG
CAGGCCTTTGGGCACGCGGGACCTTCTCCTGGGCACACTGGCCTCTCGGCGGACAGCGAG
GTGCTGAAGGACACTCCTGAGACTCCCAAGGTGCGCATCCTGAAGGGCGGCACGCTGCCG
AAACTTGTTCATCATCTCCTTCAGGCTTTCACCATGGGGGACACGTCCTACGTCCCGGCT
TTTCTGGCCACCTTCAGGGTCTTCACCAGTGTGGAGACTGTCCTGAAGCTCCTCTTGGAC
AAGTTGGAAGCCTTCGAAGCGACCAGGAGCATGAAGTCCAAAGGGCGAGAGAGT------
---CCCCTGGAACTGCATACGGCTGCATCCTCTGTCTTCTGCTCCTGGATGGACTGGTAC
CCTGAGGACTTTCGTGGCTCCCTGGACCCTGCTCTTCTGGAACGCTTCTCTGCCTACCTT
ACCAGGGAGTTTGGAGAGGGATCTGGCCCTGGCCGGCGACGGGACTCCCTCTTGCAGATG
TTGGAGAAGATACGGAGCACAAACGGT------GCATCTGAAGACCAACTGAGTCCTACG
TCTCCTGAGGCGAGCGACACTGCCCCCGGGGAGGTCCTGGATATCCTGATCTTCCTGGCA
GACCACGTGGCGGCTCAGCTGACCCTGTTAGATGCAGATCTTTTTCGAAAGGTTGTGCCA
TACCACTGCTTAGGCTGCGTCTGGTCTGCGCGTGNNNNNNNNNNNNNNNNNNCCCGCTGC
CCCAGCGTCCGCGCCACCGTGTCCCAGTTTAATAAGTTGGCCAATGTGGTCATCAGCTCC
TGCCTCAGCAACACCCAGCTGCGGCCCCAGCAGAGGGCGCGGATCCTGGAGAAGTGGATA
AAGGTGGCGGAGGAGTGCCGTGCCTTGAAGAATTTTTCATCCCTGTATGCCATCATATCT
GCGCTTCAGTCCAACGCAGTGCACCGCCTGAAGAAGACTTGGGAGGAGACGTCCAGGGAA
GCTCTGAAGAGTTACCAGGAACTTTCTGAAGTCTTCTCAGAAAAGGACAATTATCATCAG
AGCCGGGAGCTGCTCTTCAAGTNNNNNNNNNNNNNNNNNNNNNNNNTCCACATGGAGCTG
AACACAAGAAAACAAGCGAGGCGCCCCAGGGAGCACAAAACAGTGGGTGTGGTCCCCTAC
CTTGGGACATTTCTGAAGGATCTAGTCATGTTGGATACTGCGGCCAAGGACCAGCTCGAG
AATGGCTACCTCAACTTCGACAAGCGCCGGAAGGAGTTTGAGATCTTGGCCCAGATTCGT
CTGCTTCAGTCCATCTGTAAAAACTACGACTTGGAGCCGGACCCGTCCTTCGTGCGATGG
TTCCACAGCATCAAGGCGCTGAGCGAGGCAGACAGCTACCGCCTCTCATGTGAGATCGAA
CCTCCCCTGGAGCTGGCACCGGCCCCTCCTCGACCCATCAAACCCACCCTGGTGATCACA
CACTGCATGGATCTTCTTACCTCAGTTGCGGCTCCATTCGGACCTGGCACCTGC---ACC
TGGGATCGGCCAAGCTCTCCAAAGCGACCCTCTGACTGCTCTTTTGAGTTTTTGGGGGGG
GACACT---CACGAGAATCAGCTGAGTCCAGACACATCACTTCTGACCCGCATGACAAAG
CACATGAAGTCCACGTCGGTATCGTCCCTGGATACGGTGGGGCTGCCATCTCCAAGCCCG
GTGCCCCCTGCACCTCTCCCCGCCATGCTGAGCCCACCTGTATCAACCTTCATGAAGGGC
CACAGACGTTCAGCTTCCTGCGGCTCTGCTTTCACCACACCCTCC------ACGTCTGAG
GTAACTCCGAAGGATGAAAACTCAGAGTGTCGCATCATCCGGGTACAGATGGCACTGGAG
AATGGGAACATGTACAAGAGCATCCTGATCACCAGTCAGGATAAGACACCGGCAGTGATC
ACCAAGGTGTTGGAGAAGCACAACCATGACCGCCTCGGAGCCGCCAACTACCAGCTGGTG
CAACTGCTGCCAGAAGAGAAGGAGCTGTCCTTCCCCAGCACGGCCAACGTCTTCTATGCC
ATGAACTCTACCAGCAGAGACTTCCTACTACGCCGCAAAGGTCAGACGGCTCCCACTGAG
---GTACCTCCTCGCCACCGGAACGAACACAGCGCCACGTTCCCCAAAATAAAATCTAAG
GGGATGCGCATTGCCCGGGCACTGTTC
>Trit_kar_RGL2
ATGCTGCCTCGAACAATGCGCCACATGTTGGNNNNNNNNNNNNNNNNGCTGTCCGGAGAG
CACGGAGTGGTCTTGAGTGGGTTCCGGGTGCGCCATCCCACTAGCCCTGAACCCGAGCCG
GCACCGGTTCTCCAAGTGGAAGAGGTGGTGGAAGGCGCTATATACAGTGTGGCAGTGAGG
CAGGCCTTTGGGCACGCGNNNNNNNNNNNNNNNNNNNNNNNNNNNNNNNNNNNNNNNNNN
NNNNNNNNNNNNNNNNNNNNNNNNNNNNNNNNNNNNNNNNNNNNNNNNNNNNNNNNNNNN
NNNNNNNNNNNNNNNNNNNNNNNNNNNNNNNNNNNNNNNNNNNNNNNNNNNNNNNNNNNN
NNNNNNNNNNNNNNNNNNNNNNNNNNNNNNNNNNNNNNNNNNNNNNNNNNNNNNNNNNNN
NNNNNNNNNNNNNNNNNNNNNNNNNNNNGCATGAAGTCCAAAGGGCGAGAGAGT------
---CCCCTAGAACTGCATACGGCTGCATCCTCTGTCTTCTGCTCCTGGATGGACTGGTAC
CCTGAGGACTTTCGTGGCTCCCTGGACCCTGCTCTTCTGGAACGCTTCTCTGCCTACCTT
ACCAGGGAGTTTGGAGAGGGATCTGGCCCTGGCCGNNNNNNNNNNNNNNNNNNNNNNNNN
NNNNNNNNNNNNNNNNNNNNAAATGCT------GCATCTGAAGACCAACTGAGTCCTACG
TCTCCTGAGGTGAGCGACGCTGCCCCCGGGGAGGTCCTGGATATCCTGATCTTCCTGGCA
GACCACGTGGCGGCTCAGCTGACCCTGTTAGATGCAGATCTTTTTCGAAAGGTTGTGCCA
TACCACTGCTTAGGCTGCGTCTGGTCTGCACGTGACAAGAAGGGAAGCGAGCCCCGCTGC
CCCAGCGTCCGCGCCACCGTGTCCCAGTTTAATAAGTTGGCCAATGTGGTCATCAGCTCC
TGCCTCAGCAACACCCAGCTGCGGCCCCAGCAGAGGGCGCGGATCCTGGAGAAGTGGATA
AAGGTGGCGGAGGAGTGCCGCNNNNNNNNNNNNNNNNNNNNNNNNNNNNNNNNNNNNNNN
NNNNNNNNNNNNNNNNNNNNNNNNNNNNNNNNNNNNNNNNNNNNNNNNNNNNNNNNNNNN
NNNNNNNNNNNNNNNNNNNNNNNNNNNNNNNNNNNNNNNNNNNNNNNNNNNNNNNNNNNN
NNNNNNNNNNNNNNNNNNNNNNNNNNNNNNNNNNNNNNNNNNNNNNNNNNNNNNNNNNNN
NNNNNNNNNNNNNNNNNNNNNNNNNNNNNNNNNNNNNNNNNNNNNNNNNNNNNNNNNNNN
NNNNNNNNNNNNNNNNNNNNNNNNNNNNTGTTGGATACTGCGGCCAAGGACCAGCTCGAG
AATGGCTATCTCAACTTCGACAAGCGCCGGAAGGAGTTTGAGATCTTGGCCCAGATTCGT
CTGCTTCAGTCCATCTGTAAAAACTACGACTTGGAGCCGGACCCGTCCTTCGTGCGATGG
NNNNNNNNNNNNAAGGCGCTGAGCGAGGCAGACAGCTACCGCCTCTCATGTGAGATCGAA
CCTCCCCTGGAGCTGGCACCGGCCCCTCCTCGACCCATCAAACCCACCCTGGTGATCACG
CACTGCATGGATCTTCTTACCTCAGTTGCGGCTCCATTCGGACNNNNNNNNNNN---NNN
NNNNNNNNNNNNNNNNNNNNNNNNNNNNNNNNNNNNNNNNNNNNNNNNNNNNNNNNNNNN
NNNNNN---NNNNNNNNNNNNNNNNNNNNNNNNNNNNNNNNNNNNNNNNNNNNNNNNNNN
NNNNNNNNNNNNNNNNNNNNNNNNNNNNNNNNNNNNNNNNNNNNNNNNNNNNNNNNNNNN
NNNNNNNNNNNNNNNNNNNNNNNNNNNNNNNNNNNNNNNNNNNNNNNNNNNNNNNNNNNN
NNNNNNNNNNNNNNNNNNNNNNNNNNNNNNNNNNNNNNNNNNNNN------NNNNNNNNN
NNNNNNNNNNNNNNNNNNNNNNNNNNNNNNNNNNNNNNNNNNNNNNNNNNNNNNNNNNNN
NNNNNNNNNNNNNNNNNNNNNNNNNNNNNNNNNNNNNNNNNNNNNNNNNNNNNNNNNNNN
NNNNNNNNNNNNNNNNNNNNNNNNNNNNNNNNNNNNNNNNNNNNNNNNNNNNNNNNNNNN
NNNNNNNNNNNNNNNNNNNNNNNNNNNNNNNNNNNNNNNNNNNNNNNNNNNNNNNNNNNN
NNNNNNNNNNNNNNNNNNNNNNNNNNNNNNNNNNNNNNNNNNNNNNNNNNNNNNNNNNNN
---NNNNNNNNNNNNNNNNNNNNNNNNNNNNNNNNNNNNNNNNNNNNNNNNNNNNNNNNN
NNNNNNNNNNNNNNNNNNNNNNNNNNN
>Trit_anat_RGL2
NNNNNNNNNNNNNNNNNNNNNNNNNNNNNNNNNNNNNNNNNNNNNNNNNNNNNNNNNNNN
NNNNNNNNNNNNNNNNNNNNNNNNNNNNNNNNNNNNNNNNNNNNNNNNNNNNNNNNNNNN
NNNNNNNNNNNNNNNNNNNNNNNNNNNNNNNNNNNNNNNNNNNNNNNNNNNNNNNNNNNN
NNNNNNNNNNNNNNNNNNNNNNNNNNNNNNNNNNNNNNNNNNNNNNNNNNNNNNNNNNNN
NNNNNNNNNNNNNNNNNNNNNNNNNNNNNNNNNNNNNNNNNNNNNNNNNNNNNNNNNNNN
NNNNNNNNNNNNNNNNNNNNNNNNNNNNNNNNNNNNNNNNNNNNGGCCTACGTCCCGGCT
TTTCTGGCTACCTTCAGGGTCTTCACCAGTGTGGAGACTGTCCTGAAGCTCCTCTTGGAC
AAGTTGGAAGCCTTCGAAGCGACCAGGAGCATGAAATCCAAAGGGCGAGAGAGT------
---CCCCTAGAACTGCATACGGCTGCATCCTCTGTCTTCTGCTCCTGGATGGACTGGTAC
CCTGAGGACTTTCGTGGCTCCCTGGACCCTGCTCTTCTGGAACGCTTCTCTGCCTACCTT
ACCAGGGAGTTTGGAGAGGGATCTGGCCCTGGCCGGCGACGGGACTCCCTCTTGCAGATG
TTGGAGAAGATACGGAGCACAAATGCT------GCATCTGAAGACCAACTGAGTCCTACG
TCTCCTGAGGTGAGCGACGCTGCCCCCGGGGAGGTCCTGGATATCCTGATCTTCCTGGCA
GACCACGTGGCGGCTCAGCTGACCCTGTTAGATGCAGATCTTTTTCGAAAGGTTGTGCCA
TACCACTGCTTAGGCTGCGTCTGGTCTGCACGTGACAAGAAGGGAAGCGAGCCCCGCTGC
CCCAGCGTCCGCGCCACCGTGTCCCAGTTTAATAAGTTGGCCAATGTGGTCATCAGCTCC
TGCCTCAGCAACACCCAGCTGCGGCCCCAGCAGAGGGCGCGGATCCTGGAGAAGTGGATA
AAGGTGGCGGAGGAGTGCCGTGCCTTGAAGAATTTTTCATCCCTGNNNNNNNNNNNNNNN
NNNNNNNNNNNNNNNNNNNNNNNNNNNNNNNNNNNNNNNNNNNNNNNNNNNNNNNNNNNN
NNNNNNNNNNNNNNNNNNNNNNNNNCTGAAGTCTTCTCAGAAAAGGACAATTATCATCAG
AGCCGGGAGCTGCTCTTCAAGTCTCAAGAGGAGACATCAAAACCGGTCCACATGGAGCTG
AACACAAGAAAACAAGCGAGGCGCCCCAGGGAGCACAAAACAGTGGGTGTGGTCCCCTAC
CTGGGGACATTCCTGAAGGATCTAGTCATGTTGGNNNNNNNNNNNNNNNNNNNNNNNNNN
NNNNNNNNNNNNNNNNNNNNNNNNNNNNNNNNNNNNNNNNNNNNNNNNNNNNNNNNNNNN
NNNNNNNNNNNNNNNNNNNNNNNNNNNNNNNNNNNNNNNNNNNNNNNNNNNNNNNNNNNN
NNNNNNNNNNNNNNNNNNNNNNNNNNNNNNNNNNNNNNNNNNNNNNNNNNNNNNNNNNNN
NNNNNNNNNNNNNNNNNNNNNNNNNNNNNNNNNNNNNNNNNNNNNNNNNNNNNNNNNNNN
NNNNNNNNNNNNNNNNNNNNNNNNNNNNNNNNNNNNNNNNNNNNNNNNNNNNNN---NNN
NNNNNNNNNNNNNNNNNNNNNNNNNNNNNNNNNNNNNNNNNNNNNNNNNNNNNNNNNNNN
NNNNNN---NNNNNNNNNNNNNNNNNNNNNNNNNNNNCACTTCTGACCCGCATGACAAAG
CACATGAAGTCCACGTCGGTATCGTCCCTGGATACGGTGGGGCTGCCATCTCCAGGCCCG
GTGCCCCCTGCACCTCTCCCCGCCATGCTGAGCCCACCTGTATCAACCTTCATGAAGGGC
CACAGACGTTCAGCTTCCTGCGGCTCTGCTTTCACCACACCCTCC------ACGTCTGAG
GTAACTCCGAAGGATGAAAACTCAGAGTGTCGCATCATCCGGGTACAGATGGCACTGGAG
AATGGGAACATGTACAAGAGCATCCTGATCACCAGTCAGGATAAGACACCGGCAGTGATC
ACCAAGGTGTTGGAGAAGCACAACCATGACCGCCTCGGAGCCGCCAACTACCAGCTGGTG
CAACTGCTGCCAGAGGAGAAGGAGCTGTCCTTCCCCAGCACGGCCAACGTCTTCTATGCC
ATGAACTCTACCAGCCNNNNNNNNNNNNNNNNNNNNNNNNNNNNNNNNNNNNNNNNNNNN
---NNNNNNNNNNNNNNNNNNNNNNNNNNNNNNNNNNNNNNNNNNNNNNNNNNNNNNNNN
NNNNNNNNNNNNNNNNNNNNNNNNNNN
>Trit_ivanW_RGL2
NNNNNNNNNNNNNNNNNNNNNNNNNNNNNNNNNNNNNNNNNNNNNNNNNNNNNNNNNNNN
NNNNNNNNNNNNNNNNNNNNNNNNNNNNNNNNNNNNNNNNNNNNNNNNNAACCTGNNNNG
GCACCGGTTCTCCAAGTGGAAGAGGTGGTGGAAGGCGCTATATACAGTGTGGCAGTGAGG
CAGGCCTTTGGGCACGCGGGACCTTCTCCTGGGCACATTGGCCTCTCGGCGGACAGCGAG
GTGCTGAAGGACACTCCTGAGACTCCCAAGGTGCGCATCCTGAAGGGCGGCACGCTGCCG
AAACTTGTTCATCATCTCCTTCAGGCCTTCACCATGGGGGACACGTCCTACGTCCCGGCT
TTTCTGGCTACCTTCAGGGTCTTCACCAGTGTGGAGACTGTCCTGAAGCTCCTCTTGGAC
AAGTTGGAAGCCTTCGAAGCGACCAGGAGCATGAAGTCCAAATGGCGAGAGAGT------
---CCCCTAGAACTGCATACCGCTGCATCCTCTGTCTTCTGCTCCTGGATGGACTGGTAC
CCTGAGGACTTTCGTGGCTCCCTGGACCCTGCTCTTCTGGAACGCTTCTCTGCCTACCTT
ACCAGGGAGTTTGGAGAGGGATCTGGCCCTGGCCGGCGACGGGACTCCCTCTTGCAGATG
TTGGAGAAGATACGGAGCACAAATGCT------GCNNNNNNNNNNNNNNNNNNNNNNNNN
NNNNNNNNNNNNNNCGACGCTGCCCCCGGGGAGGTCCTGGATATCCTGATCTTCCTGGCA
GACCACGTGGCGGCTCAGCTGACCCTGTTAGATGCAGATCTTTTTCGAAAGGTTGTGCCA
TACCACTGCTTAGGCTGCGTCTGGTCTGCACGTGACAAGAAGGGAAGCGAGCCCCGCTGC
CCCAGCGTCCGCGCCACCGTGTCCCAGTTTAATAAGTTAGCCAATGTGGTCATCAGCTCC
TGCCTCAGCAACACCCAGCTGCGGCCCCAGCAGAGGGCGCGGATCCTGGAGAAGTGGATA
AAGGTGGCGGAGGAGTGCCGTGCCTTGAAGAATTTTTCATCCCTGTATGCCATCATATCT
GCGCTTCAGTCCAACGCAGTGCACCGCCTGAAGAAGACTTGGGAGGAGACGTCCAGGGAA
GCTCTGAAGAGTTACCAGGAACTATCTGAAGTCTTCTCAGAAAAGGACAATTATCATCAG
AGCCGGGAGCTGCTCTTCAAGTCTCAAGAGGAGACATCAAAACCGGTCCACATGGAGCTG
AACACAAGAAAACAAGCGAGGCGCCCCAGGGAGCACAAAACAGTGGGTGTGGTCCCCTAC
CTGGGGACATTCCTGAAGGATCTAGTCATGTTGGATACTGCGGCCAAGGACCAGCTCGAG
AATGGCTATCTCAACTTCGACAAGCGCCGGAAGGAGTTTGAGATCTTGGCCCAGATTCGT
CTGCTTCAGTCCATCTGTAAAAACTACGACTTGGAGCCGGACCTGTCCTTCGTGCGATGG
TTCCACAGCATCAAGGCGCTGAGCGAGGCAGACAGCTACCGCCTCTCATGTGAGATCGAA
CNNNNNNNNNNNNNNNNNNNNNNNNNNNNNNNNNNNNNNNAACCCACCCTGGTGATCACG
CACTGCATGGATCTTCTTACCTCAGTTGCGGCTCCATTCGGACCTGGCACCTGC---ACC
TGGGATCGGCCGAGCTCTCCCAAGCGACCCTCTGACTGCTCTTTTGAGTTTTTGGGGGGG
GACACT---CACGAGAATCAGCTGAGTCCAGACACATCACTTCTGACCCGCATGACAAAG
CACATGAAGTCCACGTCGGTATCGTCCCTGGATACGGTGGGGCTGCCATCTCCAGGCCCG
GTGCCCCCTGCACCTCTCCCCGCCATGCTGAGCCCACCTGTATCAACCTTCATGAAGGGC
CACAGACGTTCAGCTTCCTGCGGCTCTGCTTTCACCACACCCTCC------ACGTCTGAG
GTAACTCCGAAGGATGAAAACTCAGAGTGTCGCATCATCCGGGTACAGATGGCACTGGAG
AATGGGAACATGTACAAGAGCATCCTGATCACCAGTCAGGATAAGACACCGGCAGTGATC
ACCAAGGTGTTGGAGAAGCACAACCATGACCGCCTCGGAGCCGCCAACTACCAGCTGGTG
CAACTGCTGCCAGAGGAGAAGGAGCTGTCCTTCCCCAGCACGGCCAATGTCTTCTATGCC
ATGAACTCTACCAGCAGAGACTTCCTACTACGCCGCAAAGGTCAGACGGCTCCCACTGAG
---GTACCTCCTCGCCACCGGAACGAACACAGCGCCACGTTCCCCAAAATAAAATCTAAG
GGGATGCGCATTGCCCGGGCACTGTTC
>Trit_pyg_RGL2
ATGCTGCCTCGAACAATGCGCCACATGTTGGATGGCGTGAAGACCGAGCTGTCCGGGGAG
CACGGAGTGGTCTTGAGCGGGTTCCGGGTGCGCCATCCCACTAGCCCTGAACCCGAGCCG
GCACCGGTTCTCCAAGTGGAAGAGGTGGTGGAAGGCGCTATATACAGTGTGGCAGTGAGG
CAGGCCTTTGGCCACGCGGGACCTTCTCCTGGGCACACTGGCCTCTCGGCGGACAGCGAG
GTGCTGAAGGACACTCCTGAGACTCCCAAGGTGCGCATCCTGAAGGGCGGCACCCTGCCG
AAACTTGTTCATCATCTTCTTCAGGCCTTCACCATGGGGGACACGTCCTACGTCCCGGCT
TTTCTGGCCACCTTCAGGGTCTTCACCAGTGTGGAGACTGTCCTGAAGCTCCTCTTGGAC
AAGTTGGAAGCCTTCGAAGCGACCAGGAGCATGAAGTCCAAAGGGCGAGAGAGT------
---CCCCTGGAACTGCATACGGCTGCATCCTCTGTCTTCTGCTCCTGGATGGACTGGTAC
CCTGAGGACTTTCGTGGCTCCCTGGACCCTGCTCTTCTGGAACGCTTCTCTGCATACCTT
ACCAGGGAGTTTGGAGAGGGATCTGGCCCTGGCCGGCGACGGGACTCCCTCTTGCAGATG
TTGGAGAAGATACGGAGCACAAATGCT------GCACCTGAAGACCAACTGAGTCCTACG
TCTCCTGAGGCGAGCGACGCTGCCCCCGGGGAGGTCCTTGATATCCTGATCTTCCTGGCA
GACGACGTGGCGGCTCAGCTGACCCTGTTAGATGCAGATCTTTTTCGAAAGGTTGTGCCG
TACCACTGCTTAGGCTCCGTATGGTCTGCGCGTGACAAGAAGNNNNNNNNNCCCCGCTGC
CCCAGCGTCCGCGCCACCGTGTGCCAGTTCAATAAGCTGGCCAATGTGGTCATAAGCTCC
TGCCTCAGCAACACCCAGCTGCGGCCTCAGCAGAGGGCCCGGATCCTGGAGAAGTGGATA
AAGGTGGCGGAGGAGTGCCGTGCCTTGAAGAATTTTTCATCCCTGTATGCCATCATATCC
GCGCTTCAGTCCAACGCAGTGCACCGCCTGAAGAAGACTTGGGAGGAGACGTCCAGGGAA
GCTCTGAAGACTTACCAGGAACTATCTGAAGTCTTCTCAGAAAAGGACAATTATCATCAG
AGCCGGGAGCTGCTCTTCAAGTCTCAAGAGGAGACATCAAAGCCGGTCCACATGGAGCTG
AACACAAGAAAACAAGCGAGGCGCCCCAGGGAGCACAAAACAGTGGGTGTGGTCCCCTAC
CTGGGGACATTCCTGAAGGATCTAGTCATGTTGGATACTGCGGCCAAGGACCAGCTCGAG
AATGGCTACCTCAACTTCGACAAGCGCCGGAAGGAGTTTGAGATCTTGGCCCAGATTCGT
CTGCTTCAGTCCATCTGTAAAAACTACGACTTAGAGCCGGACCCGTCCTTCGTGCGATGG
TTTCACAGCATCAAGGCGCTGAGCGAGGCAGACAGCTACCGCCTCTCGTGTGAGATCGAA
CCTCCCCTGGAGCTGGCACTGGCCCCTCCTCGACCCATCAAACCCACCGTGGTGATCACG
CACTGCATGGATCTTCTTACCTCAGTTGCGGCTCCATTCGGACCTGGCACCTGC---ACC
TGGGATCGGCCGAGCTCTCCCAAGCGACCCTCTGACTGCTCTTTTGAGTTTTTGGGGGGG
GACACT---CACGAGAATCAGCTGAGTCCAGACACATCACTTCTGACCCGCATGACAAAG
CACATGAAGTCCACGTCTGTATCGTCCCTGGATACGGTGGGGCTGCCATCTCCAGGCCCG
GTGCCCCCTGCTCCTCTCCCCGCCATGCTGAGCCCACCTGTATCAACCTTCATGAAGGGC
CACAGACGTTCAGCTTCCTGCGGCTCTGCTTTCACCACACCCTCC------ACGTCTGAG
GTAACTCCGAAGGATGAAAACTCGGAGTGTTGCATCATCCGGGTACAGATGGCACTGGAG
AATGGGAACATGTACAAGAGCATCCTGATCACCAGTCAGGATAAGACACCGGCAGTGATC
ACCAAGGTGTTGGAGAAGCACAACCATGACCGCCTTGGAGCCGCCAACTACCAGCTGGTG
CAACTGCTGCCAGAGGAGAAGGAGCTGTCCTTCCCCAACACGGCCAACGTCTTCTATGCC
ATGAACTCTACCAGCAGAGACTTCCTACTACGCCGCAAAGGTCAGGCGGCTCCCACTGAG
---GTACCTCCTCGCCACCGGAACGAACACAGCGCCACGTTCCCCAAAATAAAATCTAAG
GGGATGCGCATTGCCCGGGCACTGTTC
>Trit_mac_RGL2
NNNNNNNNNNNNNNNNNNNNNNNNNNNNNNNNNNNNNNNNNNNNNNNNNNNNNNNNNNNN
NNNNNNNNNNNNNNNNNNNNNNNNNNNNNNNNNCATCCCACTAGCCCTGAACCTGAGCCG
GCACCGGTTCTCCAAGTGGAAGAGGTGGTGGAAGGCGCTATATACAGTGTGGCAGTGAGG
CAGGCCTTTGGGCACGCTGGACCTTCTCCTGGGCACACTGGCCTCTCGGTGGACAGCGAG
GTGCTGAAGGACACTCCTGAGACTCCCAAGGTGCGCATCCTGAAGGGCGGCACGCTGCCG
AAACTTGTTCATCATCTCCTTCAGGCCTTCACCATGGGGGACACGTCCTACGTCCCGGCT
TTTCTGGCCACCTTCAGGGTCTTCACAAGTGTGGAGACTGTCCTGAAGCTCCTCTTGGAC
AAGTTGGAAGCCTTCGAAGCGACCAGGAGCATGAAGTCCAAAGGGCGAGAGAGT------
---CCCCTAGAACTGCATACGGCTGCATCCTCTGTCTTCTGCTCCTGGATGGACTGGTAC
CCTGAGGACTTTCGCGGCTCCCTGGACCCTGCTCTTCTGGAACGCTTCTCTGCCTACCTT
ACCAGGGAGTTTGGAGAGGGATCTGGCCCTGGCCGGCGACGGGACTCCCTCTTGCAGATG
TTGGAGAAGATACGGAGCACAAATGGT------GCAACTGAAGACCAACTGAGTCCTACG
TCTCCTGAGGCGAGCGACACTGCCCCCGGGGAGGTCCTGGATATCCTGATCTTCCTGGCA
GACCACGTGGCGGCTCAGCTGACCCTGTTAGATGCAGATCTTTTTCGAAAGGTTGTGCCA
TACCACTGCTTAGGCTGCGTCTGGTCTGCGCGTGACAAGAAGGGAAGCGAGCCCCGCTGC
CCCAGCGTCCGCGCCACCGTGTCCCAGTTTAATAAGTTGGCCAATGTGGTCATCAGCTCC
TGCCTCAGCAACACCCAGCTGCGGCCCCAGCAGAGGGCGCGGATCCTGGAGAAGTGGATA
AAGGTGGCGGAGGAGTGCCGTGCCTTGAAGAATTTTTCATCCCTGTATGCCATCATATCA
GCGCTTCAGTCCAACGCAGTGCACCGCCTGAAGAAGACTTGGGAGGAGACGTCCAGGGAA
GCTCTGAAGAGTTACCAGGAACTATCTGAAGTCTTCTCAGAAAAGGACAATTATCATCAG
AGCCGGGAGCTGCTCTTCAAGTCTCAAGAGGAGACATCAAAACCGGTCCACATGGAGCCG
AACACAAGAAAACAAGCGAGGCGCCCCAGGGAGCACAAAACAGTGGGTGTGGTCCCCTAC
CTTGGGACGTTCCTGAAGGATCTAGTCATGTTGGATACTGCGGCCAAGGACCAGCTCGAG
AATGGCTACCTCAACTTCGACAAGCGCCGGAAGGAGTTTGAGATCTTGGCCCAGATTCGT
CTGCTTCAGTCCATCTGTAAAAACTACGACTTGGAGCCGGACCCGTCCTTCGTGCGATGG
TTCCACAGCATCAAGGCGCTGAGCGAGGCAGACAGCTACCGCCTCTCATGTGAGATCGAA
CCTCCCCTGGAGCTGGCACCGGCCCCTCCTCGACCCATCAAACCCACCCTGGTGATCACA
CACTGCATGGATCTTCTTACCTCAGTTGCGGCTCCATTCGGACCTGGCACCTGC---ACC
TGGGATCGGCCAAGCTCTCCTAAGCGACCCTCTGACTGCTCTTTTGAGTTTTTGGGGGGG
GACACT---CACGAGAATCAGCTGAGTCCAGACACATCACTTCTGACCCGCATGACAAAG
CACATGAAGTCCACGTCGGTATCGTCCCTGGATACGGTGGGGCTGCCATCTCCAGGCCCG
GTGCCCCCTGCACCTCTCCCCGCCATGCTAAGCCCACCTGTATCAACCTTCATGAAGGGC
CACAGACGTTCAGCTTCCTGCGGCTCTGCTTTCACCACACCCTCC------ACGTCTGAG
GTAACTCCGAAGGATGAAAACTCGGAGTGTCGCATCATCCGGGTACAGATGGCACTGGAG
AATGGGAACATGTACAAGAGCATCCTGATCACCAGTCAGGATAAGACACCGGCAGTGATC
ACCAAGGTGTTGGAGAAGCACAACCATGACCGCCTCGGAGCCGCCAACTACCAGCTGGTG
CAACTGCTGCCAGAAGAGAAGGAGCTGTCCTTCCCCAGCACGGCCAACGTCTTCTATGCC
ATGAACTCTACCAGCAGAGACTTTCTACTACGCCGCAAAGGTCAGACGGCTCCCACTGAG
---GTACCTCCTCGCCACCGGAACGAACACAGCGCCACGTTCCCCAAAATAAAATCTAAG
GGGATGCGCATTGCCCGGGCACTGTTC
>Trit_mar_RGL2
ATGCTGCCTCGAACAATGCGCCACATGTTGGATGGCGTGAAGACCGAGCTGTCCGGGGAG
CACGGAGTGGTCTTGAGCGGGTTCCGGGTGCGCCATCCCACTAGCCCTGAACCCGAGCCG
GCACCGGTTCTCCAAGTAGAAGAGGTGGTGGAAGGCGCTATATACAGTGTGGCAGTGAGG
CAGGCCTTTGGCCACGCGGGACCTTCTCCTGGGCACACTGGCCTCTCGGCGGACAGCGAG
GTGCTGAAGGACACTCCTGAGACTCCCAAGGTGCGCATCCTGAAGGGCGGCACGCTGCCG
AAACTTGTTCATCATCTTCTTCAGGCCTTCACCATGGGGGACACGTCCTACGTCCCGGCT
TTTCTGGCCACCTTCAGGGTCTTCACCAGTGTGGAGACTGTCCTGAAGCTCCTCTTGGAC
AAGTTGGAAGCCTTCGAAGCGACCAGGAGCATGAAGTCCAAAGGGCGAGAGAGT------
---CCCCTGGAACTGCATACGGCTGCATCCTCCGTCTTCTGCTCCTGGATGGACTGGTAC
CCTGAGGACTTTCGTGGCTCCCTGGACCCTGCTCTTCTGGAACGCTTCTCTGCATACCTT
ACCAGGGAGTTTGGAGAGGGATCTGGCCCTGGCCGGCGACGGGACTCCCTCTTGCAGATG
TTGGAGAAGATACGGAGCACAAATGCT------GCACCTGAAGACCAACTGAGTCCTACG
TCTCCTGAGGCGAGCGACGCTGCCCCCGGGGAGGTCCTTGATATCCTGATCTTCCTGGCA
GACGACGTGGCGGCTCAGCTGACCCTGTTAGATGCAGATCTTTTTCGAAAGGCTGTGCCG
TACCACTGCTTAGGCTCCGTATGGTCTGCGCGTGACAAGAAGGGAAGCGAGCCCCGCTGC
CCCAGCGTCCGCGCCACCGTGTGCCAGTTCAATAAGCTGGCCAATGTGGTCATAAGCTCC
TGCCTCAGCAACACCCAGCTGCGGCCTCAGCAGAGGGCCCGGATCCTGGAGAAGTGGATA
AAGGTGGCGGAGGAGTGCCGTGCCTTGAAGAATTTTTCATCCCTGTATGCCATCATATCC
GCGCTTCAGTCCAACGCAGTGCACCGCCTGAAGAAGACTTGGGAGGAGACGTCCAGGGAA
GCTCTGAAGACTTACCAGGAACTATCTGAAGTCTTCTCAGAAAAGGACAATTATCATCAG
AGCCGGGAGCTGCTCTTCAAGTCTCAAGAGGAGACATCAAAGCCGGTCCACATGGAGCTG
AACACAAGAAAACAAGCGAGGCGCCCCAGGGAGCACAAAACAGTGGGTGTGGTCCCCTAC
CTGGGGACATTCCTGAAGGATCTAGTCATGTTGGATACTGCGGCCAAGGACCAGCTCGAG
AATGGCTACCTCAACTTCGACAAGCGCCGGAAGGAGTTTGAGATCTTGGCCCAGATTCGT
CTGCTTCAGTCCATCTGTAAAAACTACGACTTAGAGCCGGACCCGTCCTTCGTGCGATGG
TTTCACAGCATCAAGGCGCTGAGCGAGGCAGACAGCTACCGCCTCTCGTGTGAGATCGAA
CCTCCCCTGGAGCTGGCACCGGCCCCTCCTCGACCCATCAAACCCACCGTGGTGATCACG
CACTGCATGGATCTTCTTACCTCAGTTGCGGCTCCATTCGGACCTGGCACCTGC---ACC
TGGGATCGGCCGAGCTCTCCCAAGCGACCCTCTGACTGCTCTTTTGAGTTTTTTGGGGGG
GACACT---CACGAGAATCAGCTGAGTCCAGACACATCACTTCTGACCCGCATGACAAAG
CACATGAAGTCCACGTCGGTATCGTCCCTGGATACGGTGGGGCTGCCATCTCCAGGCCCG
GTGCCCCCTGCTCCTCTCCCCGCCATGCTGAGCCCACCTGTATCAACCTTCATGAAGGGC
CACAGACGTTCAGCTTCCTGCGGCTCTGCTTTCACCACACCCTCC------ACGTCTGAG
GTAACTCCGAAGGATGAAAACTCGGAGTGTTGCATCATCCGGGTACAGATGGCACTGGAG
AATGGGAACATGTACAAGAGCATCCTGATCACCAGTCAGGATAAGACACCGGCAGTGATC
ACCAAGGTGTTGGAGAAGCACAACCATGACCGCCTTGGAGCCGCCAACTACCAGCTGGTG
CAACTGCTGCCAGAGGAGAAGGAGCTGTCCTTCCCCAACACGGCCAACGTCTTCTATGCC
ATGAACTCTACCAGCAGAGACTTCCTACTACGCCGCAAAGGTCAGGCGGCTCCCACTGAG
---GTACCTCCTCGCCACCGGAACGAACACAGCGCCACGTTCCCCAAAATAAAATCTAAG
GGGATGCGCATTGCCCGGGCACTGTTC
>Cyn_pyr_RGL2
NNGCTGCATCGAACAATGCGCCACATGCTGGATGGCGTGAAGACTGAGCTGTCCGGAGAG
CACGGAGTGGTCTTGAGCGGGTTCCGAGTGCGCCATCCCACTAGCCCTGAACCCGAGCAG
GCACCGGTTCTCCAAGTGGAAGAGGTGGTGGAAGGCGCTATATACAGTGTGGCAGTGAGG
CACGCCTTTGGGCAAGTGGGACCTTCTCCTGGGCACACTGGCCTCTCGGTGGAGAGTGAG
GTGCTGAAGGAAACTCCTGAGACTCCCAAGGTGCGCATCCTAAAGGGCGGCACACTGCCG
AAGCTTGTTCATCATCTCCTCGAGGCCTTCACCATGGGGGACACGTCCTATGTCCCGGCT
TTCCTGGCCACCTTCAGGGTCTTCACCAGTGTGGAGACTGTCCTGAGGCTTCTCTTGGAC
AAGTTGGAAGCCTTCGAAGCGACCAGGAGCATGAAGTCCAAAGGGCGAGAGAGT------
---CCCCTGGAACTGCATACGGCTGCNNNNNNNNNNNNNNNNNNNNNGATGGACTGGTAC
CCTGAGGACTTTCGTGGCTCCTTGGACCCTGCTCTTCTGGAACGTTTCTCTGCCTACCTT
ACGAGGGAGTTTGGCGAAGGCTCTGGCCCTGGCCGGCGTCGGGACTCCCTCTTACAGATG
TTGGAGAAGCTACGGAGCACACATGGT------GCAACTGAAGACCAACTGAGTCCTACG
TCTCCTGAGGCGAGCGACGCTGCCCCCGGGGAGGTCCTGGATATCCTGATCTTCCTGGCA
GACCACGTGGCGGATCAGCTGACCATGTTAGATGCAGATCTTTTTCGAAAAGTTGTGCCA
TACCACTGTTTAGGCTCCGTCTGGTCTGCGCGTGACAAGAAGGGACGCGAGCCCCGCTGC
CCCAGCGTCCGCGCCACCGTGTCCCAGTTTAATAAGTTGGCCAATGTGGTCATGAGCTCC
TGCCTCAGCAACACCCAGCTGCGGCCCCAGCAGAGGGCGCGGATCCTGGAGAAGTGGATA
AAGGTGGCGGAGGAGTGCCGTGCCTTGAAGAATTTTTCATCCCTGTATGCCATCATATCT
GCGCTTCAATCCAATGCAGTGCACCGCCTGAAGAAGACTTGGGAGGAGACGTCCAGGGAA
GCGCTGAAGAGTTACCAGGAGCTGTCTGAAGTCTTCTCAGAAAAGGACAATTATCATCAG
AGCCGGGAGCTGCTCTTCAAGTCTCAAGAGGAGACATCAAAGCCGGCCCACCCGGAGCTG
AACACAAGAAAGCAAGCGAGGCGCCCCAGGGAGCACAAAACAGTGGGTGTGGTCCCCTAC
CTGGGGACATTCCTGAAGGATCTAGTCATGTTGGATACTGCGGCCAAGGACCAGCTCGAG
AATGGCTACCTCAACTTCGACAAGCGCCGGAAGGAGTTTGAGATCTTGGCCCAGATCCGT
CTGCTTCAGTCCATCTGTAAAAACTACGACTTGGAGCCGGACCCAACCTTCGTGCGATGG
TTCCACAGCATCCAGGCGCTGAGCGAGGCAGACAGCTACCGCCTCTCGTGCGAGATCGAA
CCTCCCCTGGACCTGGCCCCGGCCCCTCCTCGACCCATCAAACCCACCCTGGTGATCACG
CACTGCATGGATCTTCTTACCTCAGTCGCGGCTCCATTTGGACCCGGCACCTGC---ACC
TGGGATCGGCCGAGCTCCCCCAAGCGACCCTCCGACTGCTCTTTTGAGTTCTTGGGGGTG
AACACA---CACGAGAATCAGCTGAGTCCAGACACATCACTTCTGACCCGCATGACAAAG
CACATGAAGTCCACATCGGTATCGTCCCTGGATACAGTGGGGCTGCCATCTCCAGGCCCG
GTGGTCCCTGCACCTCTCCCAGCCATGCTGAGCCCACCTGCATCAACCTTCATGAAGGGC
CACAGACGTTCAGCTTCCTGCGGCTCAGCTTTCACCTCACCCTCC------ACGTCTGAG
GTCACCCCGAAGGATGAAAACTCGGAGTGTCGTATCATCCGAGTACAGATGGCTCTGGAG
AATGGGAACATGTACAAGAGCATCCTGATCACCAGTCAGGATAAGACACCGGCAGTGATC
ACCAAGGTGTTGGAGAAGCACAACCATGACCGCCTAGGAGCCGCCAACTACCAACTGGTG
CAACTGCTGCCAGAGGAGAAGGAGCTGTCCTTCCCCAGCACGGCCAACATCTTCTATGCC
ATGAACTCTACCAGCAGAGACTTCCTACTACGCCGCAAAGGTCAGACGGCTCCCACTGAG
---GTCCCTCCTCGGCACCGGCCTGAACTCAGCGCCACGTTCCCCAAAATCAAATCTAAG
GGGATGCGTATCGCCCGGGCACTGTTC
>Cyn_cya_RGL2
ATGCTGCATCGAACAATGCGCCACATGCTGGATGGTGTGAAGACTGAGCTGTCCGGAGAG
CACGGAGTGGTCTTGAGTGGGTTCCGAGTGCGCCATCCCACTAGCCCTGAACCTGAGCAG
GCACCGGTTCTCCAAGTGGAAGAGGTGGTGGAAGGCGCTATATACAGTGTGGCAGTGAGG
CACGCCTTTGGGCACGTTGGACCTTCTCCTGGGCACACTGGCCTCTCGGTGGAGAGTGAG
GTGCTGAAGGACACTCCTGAGACTCCCAAGGTGCGCATCCTAAAGGGCGGCACTCTGCCG
AAACTTGTTCATCATCTCCTCGAGGCCTTCACCATGGGGGACACGTCCTATGTCCCGGCT
TTCCTGGCCACCTTCAGGGTCTTCACCAGTGTGGAGACTGTCCTGAGGCTTCTCTTGGAC
AAGTTGGAAGCCTTCGAAGCGACCAGGAGCATGAAGTCCAAAGGGCGAGAGAGT------
---CCCCTGGAACTGCATACGGCTGCATCCTCCGTCTTCTGCTCTTGGATGGACTGGTAC
CCTGAGGACTTTCGTGGCTCCTTGGACCCTGCTCTTCTGGAACGTTTCTCTGCCTACCTT
ACGAGGGAGTTTGGCGAAGGCTCTGGCCCTGGCCGGCGTCGGGACTCCCTCTTACAGATG
TTGGAGAAGCTACGGAGCACACATGGG---GCAGCAACTGAAGACCAACTGAGTCCTACG
TCTCCTGAGGCGAGCGACGCTGCTCCCGGGGAGGTCACGGATATCCTGATCTTCCTGGCA
GACCACGTGGCGGATCAGCTGACCATGTTAGATGCAGATCTTTTTCGAAAAGTTGTGCCA
TACCACTGTTTAGGCTCCGTCTGGTCTGCGCGTGACAAGAAGGGAAGCGAGCCCCGCTGC
CCCAGCGTCCGCGCCACCGTGTCCCAGTTTAATAAGTTGGCCAATGTGGTCATGAGCTCC
TGCCTCAGCAACACCCAGCTGCGGCCCCAGCAGAGGGCGCGGATCCTGGAGAAGTGGATA
AAGGTGGCGGAGGAGTGCCGTGCCTTGAAGAATTTTTCATCCCTGTATGCCATCATATCT
GCGCTTCAGTCCAATGCAGTGCACCGCCTGAAGAAGACTTGGGAGGAAACGTCCAGGGAA
GCGCTGAAGAGTTACCAGGAGCTATCTGAAGTCTTCTCAGAAAAGGACAATTATCATCAG
AGCCGGGAGCTGCTCTTCAAGTCTCAAGAGGAGACATCAAAGCCGGCCCACCTGGAGCTG
AACACAAGAAAGCAAGCGAGGCGCCCCAGGGAGCACAAAACATTGGGTGTGGTCCCCTAC
CTGGGGACATTCCTGAAGGATCTAGTCATGTTGGATACTGCGGCCAAGGACCATCTCGAG
AATGGCTACCTCAACTTCGACAAGCGCCGGAAGGAGTTTGAGATCTTGGCCCAGATCCGT
CTGCTTCAGTCCATCTGTAAAAACTACGACTTGGAGCCGGACCCGGCCTTCGTGCGATGG
TTCCACAGCATTCAGGCGCTGAGCGAGGCAGACAGCTACCGCCTCTCGTGCGAGATCGAA
CCTCCCCTGGACTTGGCCCCGGCCCCTCCTCGACCCATCAAACCCACCCTGGTGATCACG
CACTGCATGGATCTTCTTACCTCAGTCGCGGCTCCATTTGGACCCGGCACCTGC---ACC
TGGGATCGGCCGAGCTCCCCCAAGCGACCCTCCGACTGCTCTTTTGAGTTCTTGGGGGTG
AACACA---CATGAGAATCAGCCGAGTCCAGACACATCACTTCTGACCCGCATGACAAAG
CACATGAAGTCCACATCGGTATCGTCCCTGGATACAGTGGGGCTGCCATCTCCAGGCCCG
GTGGTCCCTGCACCTCTCCCAGCCATGCTGAGCCCACCTGCATCAACCTTCATGAAGGGC
CACAGACGTTCAGCTTCCTGCGGCTCTGCTTTCATCTCACCCTCC------ACGTCTGAG
GTCACCCCGAAGGATAAAAACTCGGAGTGTCGTATCATCCGAGTACAGATGGCTCTGGAG
AATGGGAACATGTACAAGAGCATCCTGATCACCAGTCAGGATAAGACACCGGCAGTGATC
ACCAAGGTGTTGGAGAAGCATAACCATGACCGTCTAGGAGCCGCAAACTACCAACTCGTG
CAACTGCTGCCAGAGGAGAAGGAGCTGTCCTTCCCCAGCACGGCCAACGTCTTCTATGCC
ATGAACTCTACCAGCAGAGACTTCCTACTACGCCGCAAAGGTCAGACGGCTCCCACTGAG
---GTCCCTCCTCGCCACCGGACCGAACTCAGCGCCACGTTCCCCAAAATCAAATCTAAG
GGGATGCGCATCGCCCGGGCACTGTTC
>Not_vir_RGL2
ATGCTGCCTCGAACAATGCGCCACATGCTAGATGGCGTGAAGACCGAGCTGTCCGGAGAG
CATGGAGTGGTCTTGAGTGGGTACCGAGCGCGTCATCCCACTAGCCCTGAACCCGAGCAG
GCACCGGTTGTCCAAGTGGAAGAGGTGGTGGAAGGCGCTATATACAGTGTGGCAGTGAGG
CAGGCCTTCGGCCACTTGGGACCTTCTCCTGGGCACACTGGCCTCTCGGTGGAGAGTGAA
CTTCTGAAGGACACTCCTGAGACTCCCAAGGTGCGCATCCTAAAGGGCGGCACGCTGACG
AAACTTGTTCATCATCTCCTCGAGGCCTTCACTATGGGGGACACGTCCTATGTCCCGGCC
TTTCTGGCCACCTTCCGGGTCTTCACCAGTGTGGAGACTGTCCTCAAGCTGCTCTTGGAC
AAGTTGGAAGTCTTCGAGGCCACCAGGAGCATGAAGGCCAAAGGGCGAGAGAGT------
---CCCCTGGAACTGCATACGGCTGCTTCCTCCGTCTTCTGTTCTTGGATGGACTGGTAC
CCTGAGGACTTTCGTGGCTCCTTGGACCCTGCTCTTCTGGAACGCTTCTCTGCCTACCTT
ACAAGGGAGTTTGGGGAGGGCTCCGGCCCTGGCCGGCGACGAGACTCCCTGTTGCAGATG
CTGGAGAAGCTACGAAGCACAAATGGT---GCAGCAACTGAACACCAAATGAGTCCTGTG
TCTCCTGAGGCGAGTGACACTGCCCACGGGGAGGTCCTTGATATCCTGATCTTCCTGGCA
GACCACGTGGCGGCTCAGCTGACCATTTTAGATGCAGATCTTTTTCGAAAGGTTGTGCCG
TACCACTGTTTAGGCTCGGTCTGGTCTGCGCGTGACAAGAAGGGAAGCGAGCCCCGCTGC
CCCAGCGTCCGCGCCACCGTATCCCAGTTTAATAAGCTGGCCAATGTGGTCATGAGCTCC
TGCCTCAGCAACACCCATCTGCGGCCCCAGCAAAGGGCGCGGATCCTGGAGAAGTGGATA
AAGGTGGCGGAGGAGTGCCGTGCCTTGAAGAATTTTTCATCCCTTTACGCCATCATATCC
GCGCTTCAGTCCAACGCAGTGCACCGCCTGAAGAAGACTTGGGAGGAGACGTCCAGGGAA
GCTTTGAAGAGTTACCAGGAACTATCTGAAGTCTTCTCTGAAAAGGACAATTATCATCAG
AGCCGGGAGCTGCTGTTCAAGTCTCAGGAGGAGACTTCAAAGCCTGTCCACCCGGAGCTG
AACACAAGAAAACAAGCGAGGCGCCCCAGAGAGCAGAAAACAGTGGGTGTGGTCCCCTAC
CTGGGAACATTCCTAAAGGATCTGGTCATGTTGGATACTGCAGCCAAGGACCACCTTGAG
AATGGCTACCTCAACTTTGACAAGCGCCGGAAGGAGTTTGAAATCTTGGCCCAGATTCGC
CTGCTTCAATCCATCTGCAAAAATTATGACTTGGAGCAGGATCCGGCTTTCGTGCAATGG
TTTCACAGCATCCAGCCACTGAGCGAGGCAGACAGCTACCGCCTCTCGTGCGAGATTGAC
CCTCCCATGGATCTGGCC------CCTCCTCGACCCATCAAACCCACTCTGGTGATCACG
CAATGCATGGATCTTCTATCCTCAGTCGCAGCGCCTTTTGGACCTGGGACCTGC---ACC
TGGGACCGGCCAAGCTCTCCCAAGCGACCCTCTGACTGCTCTTTTGAGTATTTAGGGGTG
AACCCA---CATGAGAATCAGCTGAGTCCAGACACTTCACTTCTGACCCGCATGACAAAG
CACATGAAGTCCACATCAGTATCGTCCCTGGATACAGTGGGGGTGGCCTCTCCAAGCCCG
GTGCTCCCTGCACCCCTCCCTGCCATGCTGAGCCCACCTACATCAACTTTCATGAAGGGC
CACAGACGCTCAGCTTCCTGCGGCTCCAGTATCACCTCACTCCCC------ACGTCTGAG
GTAATCCCGAAGGAAGAAAACTCTGAGTGTCGCATCATCCGGGTACAGATGGCCCTGGAG
AATGGGAACATGTACAAGAGCATCCTGATCACCAGTCAGGATAAGACACCGGCAGTGATC
ACCAAGGTGTTGGAGAAGCACAACCATGACCGCCTTGGAGCCGCCAACTACCAGCTGGTG
CAACTGCTGCCAGAGGAGAAGGAGCTGTCCTTCCCCAGCACGGCCAACGTCTTCTATGCC
ATGAACTCTACCAGTCGAGACTTCCTGCTACGCCGCAAAGGTCAGGCGGCTCCCACTGAG
---GCACCTCCTCGCCACCGGACCGAACTCAGCGCCACGTTCCCCAAAATAAAATCAAAG
GGGATGCGCATTGCCCGGGCGCTGTTC
>Tyl_wen_RGL2
ATGCTGCCTCGAACAATGCGTCACATGTTGGATGGCATGAAGACCGAGCTGTCCGGAGAG
CATGGGGTGGTCTTGAGTGGTTACCGAATGCGCCATCCCACTAGCCCTGAACCTGAGCAG
GCACCAGTTCTCCAAGTGGAAGAGGTGGTGGAGGGCGCTATATACAGTGTGGCAGTGAGG
CAGGCCTTTGGGCACGCGGGACCATCGCCTGGGCACACTGGCCTCTCGGCAGAGAGTGAG
GCGCTGAAAGACACTCCTGAGACTCCCAGGGTGCGCATCCTAAAGGCCGGCACGCTGCCG
AAACTTGTTCATCATCTCCTCGAGGCCTTCACCATGGGGGACACGTCCTATGTCCCAGCA
TTTCTGGCCACCTTCAGGGTCTTCACCAGTGTGGAGACTGTCCTGAAGCTCCTCCTGGAC
AAGTTGGAAGCCTTCGAGGCCACCAGGAGCATGAAGTCCAGAGGGCGAGAGAGT------
---CCCCTGGAGCTGCATACGGCTGCATCCTCCGTCTTCTGCTCTTGGATGGACTGGTAC
CCTGAAGACTTTCGTGTCTCCTTGGACCCCGCTCTTCTGGAACGCTTCTCTGCCTACCTT
ACAAGGGAGTTCGGGGAGGGCTCACGGCCTGGCCGGCGTCGAGACTCCCTCCTGCAGATG
TTGGAGAAGCTGCTGAGCACGGATGGT---GCAGCACCTGAAGACCGGTTGAGCCCTGCG
ACTCCAGAGGCGAGCGATGCTGCCCCTGGGGAGGTCCTGGATATCCTGATCTTCCTGGCA
GACCACGTGGCGGCTCAGCTGACCATGCTAGATGCAGATCTTTTTCGAAAAGTTGTGCCA
TACCACTGTTTAGGCTCGGTCTGGTCTGCGCGTGACAAGAAGGGATGTGAGCCCCGCTGC
ACCAGCGTCCGCGCCACCGTGTCCCAGTTTAATAAGCTGGCGAATGTGGTCATCAGCTCC
TGCCTCAGCAACACCCACCTGCGGCCCCAGCAGAGGGCGCGGATCCTGGAGAAGTGGATA
AAGGTGGCGGAGGAGTGCCGTGCCTTGAAGAACTTTTCATCACTTTACGCCATTGTATCC
GCGCTCCAGTCCAACGCAGTGCACCGCCTGAAGAAGACTTGGGAGGAGACGTCCAGGGAA
GCGCTGAAGAGTTACCAGGAATTATCCGAAGTCTTTTCAGAAAAGGACAATTATCATCAG
AGCCGGGAGCTGCTGTTCAAGTCTCAGGAGGAGACATCAAAGCCTGTCCACCTGGAGCTG
AACACAAGAAAACAAGCAAGGCGCCCCAAAGAGCAAAAATCTGTGGGTGTGGTCCCCTAC
CTAGGGACATTCCTGAAGGACCTAGTCATGTTGGACACTGCAGCCAAGGACCAGCTTGAG
AATGGCTACCTCAACTTTGACAAGCGCCGGAAGGAGTTTGAAATCTTGGCCCAGATTCGT
CTGCTCCAGTCCATCTGTAAAAATTACGACTTGGAGCAGGACCCATCCTTCGTGCGATGG
TTCAACAGCATCCATCCCTTGAGCGAGGCAGACAGCTACCATCTCTCTTGTGAGATTGAG
CCTCTCCTGGATTCGGCC------CCTCCTCGACCCATCAAACCCACTCTGGTGATCACA
CACTGCACGGATCTTCTTAGCTCAGTCGCGGCTCCATTTGGACCTGGCACCTGC---ACC
TGGGATCGGCAGAGCTCCCCCAAGCGATCCTCTGACTGCTCTTTTGAGTTTGTAGGGCTA
AGCACA---CACGAGAACCAGCTGAGTCCAGACACTTCACTCCTGACCCGCATGACAAAG
CACATGAAGTCCACATCAGTATCATCCTTGGATACAGTGGGGGTGGCCTCTCCAGGCCCG
GTGCGCCCTGCACCCCTCCCTGCCATGCTGAGCCCGCCTACATCAACCTTCATGAAGGGC
CACAGACGTTCAGCTTCCTGCGGCTCCACTTTCACTTCACCCTCC------ACGTCTGAG
GTAGCCTCGAAGGATGAAAATACAGAGTGTCGCATCATCCGGGTACAGATGGCCCTGGAG
AATGGGAACATGTACAAGAGCATCCTGATTACCAGTCAGGATAAGACACCGGCAGTGATC
ACCAAAGTGTTGGAGAAGCACAACCAGGACCGCCTGGGAGCCGCCAACTACCAGCTGGTG
CAACTGCTGCCAGAGGAGAAGGAGCTGTCCATCCCCAGCACGGCCAATGTCTTCTATGCT
ATGAACTCTACCAGCCGAGACTTCCTGCTACGCCGCAAAGGTCAGATGGCTCCCACTGAG
---GCACCTCCTCGCCACCGGACCGAACTCAGTGCCACGTTCCCCAAAATAAAATCTAAG
GGGATGCGCATTGCCCGGGCACTGTTC
>Pleu_wal_RGL2
ATGCTACCTCGAACGATGCGCCACATGCTGGATGGCGTGAAGACCGAGCTGTCCGGAGAG
CATGGGGTGGTCCTGAGTGGTTACCGAATGCGCCATCCCACTAGCCCTGAACCTGAGCGG
GCACCAGTTCTCCAAGTGGAAGAGGTGGTGGAGGGCGCTATATACAGTGTGGCAGTGAGG
CAGGCCTTTGGGCACGTGGGACCATCGCCTGGGCACACTGGCCTCTCGGCGGAGAGTGAG
GCGCTGAAAGACACTCCGGAGACTCCCAGGGTGCGCATCCTAAAGGCCGGCACGCTGCCG
AAACTTGTTCATCATCTCCTTGAGGCCTTCACCATGGGGGACACTTCCTATGTCCCAGCC
TTTCTGGCCACCTTCAGGGTCTTCACCAGTGTGGAGACTGTCTTGAAGCTCCTCCTGGAC
AAGTTGGAAGCCTTCGAGGCCACCAGGAGCATGAAGTCCAGAGGGCGAGAGAGT------
---CCCTTGGAGCTGCATACGGCTGCATCCTCCGTCTTCTGCTCTTGGATGGACTGGTAC
CCTGAAGACTTTTGTGGCTCCTTGGACCCCGCTCTTCTGGAACGCTTCTCTGCCTACCTT
ACAAGGGAGTTCGGAGAGGGCTCTGGGCCTGGCCGGCGAAGGGACTCCCTCCTGCAGATG
TTGGAGAAGCTGCGGAGCATGGATGGTGTA------CCTGAAGACCTGTTGAGCCCTGCG
ACTCCAGAGGCAAGTGACGCTGCCCCTGGGGAGGTCCTGGACATCCTGATCTTCCTGGCA
GACCACGTGGCGGCTCAGCTGACCATGCTCGATGCAGATCTTTTTCGAAAAGTTGTGCCA
TACCACTGCTTAGGCTCGGTCTGGTCTGCGCGTGACAAGAAGGGATGCGAGCCCCGCTGC
ACCAGCGTCCGCGCCACCGTGTCCCAGTTTAATAAGCTGGCGAATGTGGTCATCAGCTCC
TGCCTCAGCAACACCAAGCTGCGGCCCCAGCAGAGGGCGCGCATCCTGGAGAAGTGGATC
AAGGTGGCGGAGGAGTGCCGTGCCTTGAAGAACTTTTCATCCCTTTACGCCATTGTATCC
GCGCTCCAGTCCAACGCAGTGCACCGCCTGAAGAAGACTTGGGAGGAGACGTCCAGGGAA
GCGCTGAAGAGTTACCAGGAATTATCGGAAGTCTTCTCAGAAAAGGACAATTATCATCAG
AGCCGGGAGCTGCTGTTCAAGTCTCAGGAGGAGACATCAAAGCCTGTCCACCTGGAGCTG
AACACAAGGAAACAAGCAAGGCGCCCCAAAGAGCAAAAATCTGTGGGTGTGGTACCCTAC
CTGGGAACATTCCTGAAGGACCTAGTCATGCTGGACACAGCATCCAAGGACCAGCTTGAG
AACGGCTACCTCAACTTTGACAAGCGCCGGAAGGAGTTTGAAATCTTGACTCAGATTCGT
CTGCTCCAGTCCATCTGTAAAAATTATGACTTGGAGCAGGACCCGTCCTTCGTGCGATGG
TTCAACAGCATCCATCCCCTGAGCGAGGCAGACAGCTACCGTCTCTCCTGTGAGATTGAG
CCTCTCCTGGATTCTGCC------CCTCCTCGACCCATGAAGCCCACTCTGGTGATCACG
CACTGCACCGATCTTCTTAGCTCAGTCGCCGCTCCCTTTGGACCTGGCACCTGC---ACC
TGGGATCGGCCGAGCTCCCCCAAGCGACCCTCTGACGGCTCTTTTGAGTTTTTAGGGCTT
AACACA---CACGAGAACCAGCTGAGTCCAGACACTTCACTCCTGACCCGCATGACAAAG
CACATGAAGTCCACATCAGTATCATCCTTGGATACAGTGGGGCTAGCCTCTCCAGGCCCG
GTGCTCCCTGCACCCCTCCCTGCCATGCTGAGCCCGCCTACATCAACCTTCATGAAGGGC
CACAGACGTTCAGCTTCCTGTGGCTCCACTTTCACTTCATCCTCC------ACATCTGAG
GTTGCCTCGAAGGATGAAAACACGGAGTGTCGCATCATCCGGGTGCAGATGGCCCTGGAA
AATGGGAACATGTACAAGAGCATCCTGATCACCAGTCAGGATAAGACACCGGCAGTGATC
ACCAAAGTGTTGGAGAAGCACAACCAGGACCGCCTGGGAGCTGCCAACTACCAGCTAGTG
CAACTGCTGCCAGAGGAGAAGGAGCTGTCAATCCCCAGCACAGCCAATGTCTTCTATGCA
ATGAACTCTACCAGCCGAGACTTCCTGCTATGCCGCAAAGGTGAGAAAGTTCCCACTGAA
---GCACCTCCTCGCCACCGGACCGAGCTCAGCGCCACATTCCCCAAAATAAAATCTAAG
GGGATGCGCATCGCCCGGGCGCTGTTC
>Sal_sal_RGL2
ATGCTGCCTCGAACAATGCGCCACATGCTGGATGGCATGAAGACAGAGCTGTCCGGAGAG
CATGGAGTGGTCTTGAGCGGGTACCGAGTGCGCCACCCCACCAGCCCTGAGGCCGCGCAG
GCACCGGTTCTCCAAGTGGAGGAGGTGGTGGAGGGCGCTGTATACAGTGTGGCAGTGCGG
CAGGCCCCTTGGCACTTGGCACAATCTCCTGGGCAAGCCGGCCTCTTGGCGGAGAGTGAG
GTGCTCAAGGATACTCCTGAGACTCCCAAAGTGCGCATCCTAAAGGCCGGTACGCTGCCG
AAACTTGTTCGTCATCTCCTCGAGGCCTTCACCATGGGGGACACGTCCTATGTTCCGGCC
TTCCTGGCCACCTTCAGGGTCTTCACCAGTGTGGAGCTGGTCCTCAGGCTCCTTCTGGAC
AGGTTGGAAGCCTTCGAGGCCACCAGGAGCATGAAGTCCCGAGGGCAGGAGAGC------
---CCACTGGAACTGCATACGGCTGCATCCTCCGTCTTCTGCTCTTGGATGGACTGGTAC
CCCGAGGACTTCCACGGCTCCTTAGACCCTATTCTTCTGGAGCGCTTCTCTGCCTACCTA
ACAAGAGAGTTTGGGGAGGGCTCCGGTCCTGGGCGGCGGCGGGACTCCCTCCTGCAGATG
TTGGAGAAGCTACGGAGCACGAATGAT---GCAGCT---GAAGAACAGTCAAGTCCAGAG
ACTCCTGAGGAGAGCGACGCTGCCCCCGGGGAGGTCCTGGATATCCTGATCTTCCTGGCA
GACCATGTGGCGGCTCAGCTGACCATGCTGGATGCAGATCTTTTTCGAAAGGTTGTCCCA
TATCACTGTTTGGGCTCCGTCTGGTCTGCGCGCGACAAGAAGGGACGAGCGCCCTGCTGC
CCCAGCGTCCGTGCCACCGTGTCCCAGTTTAATAAGCTGGCTAATGTGGTCATCAGCTCG
TGCCTCAGCAACACTCAGCTGCGGCCCCAACAGAGGGCGCGGATCCTGGAGAAATGGATA
AAGGTGGCGGAGGAGTGCCGCGCCTTGAAGAATTTTTCATCCCTTTACGCCATCATATCC
GCGCTTCAGTCCAACGCAGTACACCGCCTGAAGAAGACTTGGGAGGAGACGTCCAGGGAA
GCTCTGAAGAGCTACCAAGAACTGTCCGAGGTCTTCTCAGAAAAGGACAATTATCATCAG
AGTCGGGAGCTGCTGTTTAAGTCTCAGGAGGAGACATCGAAGCCTGTTCACCTGGAGCTG
AACACAAGAAAACAAGCAAGGCGCCCCAAAGAACAAAAAACAGTGGGTGTGGTCCCCTAC
CTGGGGACATTCCTGAAGGATCTAGTCATGTTGGATACTGCAGCCAAGGACCAGCTCGAG
AATGGCTACCTCAACTTCGACAAGCGCCGGAAGGAGTTTGAAATCTTGGCCCAGATTCGT
CTGCTCCAGTCCATCTGCAAAAACTACGACTTGGAGCAGGACCCGGCCTTCGTGCGATGG
TTCCACAGCATCCAGCCGCTGAGCGAGGCAGACAGCTACCGCCTCTCATGTGAGATCGAG
CCTCCCCTGGATCTG------GTCCCTCCTCGACCCATCAAACCCACTCTGGTGATCACA
CAATGCATGGATCTTCTTAGCTCAGTCGCGGCTCCATTTGGACCAGGCACCTGC---AGC
TGGGATCGGCCGAGCTCCCCCAAACGACCCTCTGACTGCTCTTTTGAGTATCTAGGGGTG
AACATA---CCTGAGCATCAGCTGAGTCCAGACACTTCACCCCTGACCCGCATGACAAAG
CACATGAAGTCCACTTCAGTATCGTCGCTAGATACAGTGGGGCTGGCCCCTCCAGGCCCG
GCGCTTCCTGCTCCCCTCCCTACCATGCTGAGCCCACCTACATCAACCTTCATGAAGGGC
CACAGACGTTCAGTTTCCTGTGGCTCCGCTTTCACCTCAAACTCC------TCGTCTGAA
TTACCCCCGAAGGATGAAAACTCCGAATGTCGCATCATCCGTGTACAGATGGCCCTGGAG
AATGGGAACATGTATAAGAGCATCCTGATCACCAGTCAGGATAAGACACCGGCAGTGATC
ACCAAGGTGTTGGAGAAGCACAGTCAGGACCGCCTGGGAACCACCAACTACCAGCTGGTG
CAACTGCTGCCAGAGGAGAAGGAGCTGTCCATTCCCAGCACGGCCAACGTCTTCTATGCC
ATGAACTCTGCCAGCCGAGACTTTCTGCTACGCCGCAAAGGTCAAGCGGACGCCACTCAG
---GCACCCCCTCGCCACCGGACTGAACTCAGCGCCACATTCCCCAAAATAAAGTCAAAG
GGGATGCGCATCGCCCGGGCGCTGTTC
>Chio_lus_RGL2
ATGCTGCCTCGAACAATGCGCCACATGCTGGATGGCATGAAGACGGAGCTGTGCGGAGAG
CATGGCGTGGTCTTGAGCGGGTACCGAGTGCGCCACTCCACCAGCCCTGAGGCCGAGCAG
GCACCGGTNNNNNNNNNNNNNNNNNNNNNNNNNNNNNNNNNNNNCAGTGTGGCAGTGAGG
CAGGCCCCTTGGCACGTGGCGCCATCTCCCGGGCAAGCCGCCCTCTTGGCAGGGAGTGAG
GTGCCCAAGGACACTCCGGAGACTCCCAAGGTGCGCATCCTAAAGGCCGGCACGCTGCCG
AAACTTGTTCATCATNNNNNNNNNNNNNNNNNNNNNNNNNNNNNNNNNNNNNNNNNNNNN
NNNNNNNNNNNNNNNNNNNNNNNNNCCAGTGTGGAGATTGTCCTGAGGCTCCTGCTGGAC
AGGTTGGAAGCCTTCGAGGCCACCAGGAGCATGAAGTCCAGAGGGCAAGAGAGC------
---CCCCTGGAACTGCATACGGCTGCATCCTCCGTCTTCCTCTCTTGGATGGACTGGTAC
CCTGAGGACTTCCGTGGCTCCTTAGACCCTGTTCTTCAGCAGCGCTTCTCTGCCTACCTA
ACAAGGGAGTATGGTGAAGACTCCGGCCCTGGGCGGCGGCGCGACTCCCTCCTGCAGATG
CTGGAGAAGCTGCGGAGCACGAATGGT---GCAGCT---GAAGACCAATCGAGTCCAGAG
ACTCCTGAGGCGAGCAACACTGCCCCCGGGGAAATCCTGGATATCCTGATCTTCCTGGCA
GACCACGTGGCGGCTCAGCTGACCCTGCTAGATGCAGATCTTTTTCGAAAGGTTGCCCCA
TACCACTGCTTGGGCTGTGTCTGGTCTGCGCGCGACAAGAAGGGCAGTGCGCCGCGTTGC
CCCAGCGTCCGTGCCACCGTGTCCCAGTTTAATAAGCTGGCTAATGTGGTCATCAGCTCC
TGCCTCAGCAACACCCAGCTGCGGCCGCAGCAGAGGGCACGAATCCTGGAGAAATGGATA
AAGGTGGCGGAGGAGTGCCGCGCCTTGAAGAATTTTTCATCCCTTTACGCCATCATATCC
GCGCTTCAGTCCAATGCAGTGCACCGCCTGAAGAAGACATGGGAGGAGACGTGCAGGGAA
GCGCTGAAGAGTTACCAGGAACTGTCCGAGGTCTTCTCAGAAAAGGACAATTATCATCAG
AGTCGCGAGCTGCTGTTCAAGTCTCAGGAGGAGACATCCAAGCCGGCCCACCTAGAGCTG
AACACAAGAAAACCAGCAAGGCGCCCCAAAGAGCAGAAAACAGTGGGTGTGGTCCCCTAC
CTGGGGACATTCCTGAAGGATCTGGTCATGTTGGATACTGCGGCCAAGGACCAGCTTGAG
AATGGCTACCTCAACTTCGACAAGCGTCGGAAGGAGTTTGAAATCTTGGCCCAGATTCGT
CTGCTCCAATCCATCTGTAAAAACTACGACTTGGAACAGGACCCGGCCTTCGTGCAATGG
TTCCACAGCATTCAGCCACTGAGTGAGGCAGACAGCTACCGCCTCTCGTGTGAGATCGAG
CCTCCCCTGGATCTG------GTCCCTCCTCGACCCATCAAACCCACTCTGGTGATCACA
CAATGCATGGATCTTCTTAGCTCAGTCGCGGCTCCATTTGGACCTGGCACCTGC---AGC
TGGGATCGGCCGAGCTCCCCCAAACGACCCTCCGACGGCTCTTTTGAGTATTTAGGGGTG
AACATA---ACTGAGCATCAGCTGAGTCCAGACACTTCACCCCTGACCCGCTTGACAAAG
CACATGAAGTCCACTTCGGTGTCGTCACTGGATACAGTGGGGGTGGCCCCTCCAGGTCCG
GTGCTCCCTGCACCTCTCCCTGCCATGCTGAGCCCACCTACATCCACCTTCATGAAGGGC
CACAGACGATCAGCTTCCTGTGGCTCCGCTTTCAGCTCAAACTCC------TCGTCTGAA
TTACCCCCGAAGGATGAAAACTCGGAATGTCACATCATCCGTGTACAGATGGCCCTGGAG
AATGGGAACATGTATAAGAGCATCCTGATCACCAGTCAGGATAAGACCCCGGCAGTGATC
ACAAAGGTCTTGGAGAAGCACAACCAGGACCGCCTGGGATCCGCCAACTACCAGCTGGTG
CAACTGCTGCCCGAGGAGAAGGAGCTGTCTATCCCCAGCACGGCCAATGTCTTCTATGCC
ATGAACTCTGCCAGTCGAGATTTTCTGTTACGCCGGAAAGGTCAAGCAGATGCCACTCAG
---GCACCCCCTCGCCACCGGACTGAACTCAGCGCCACGTTCCCCAAAATAAAATCAAAA
GGGATGCGCATCGCCCGGGCGCTGTTC
>Amb_mex_RGL2
NNNNNNNNNNNNNNNNNNNNNNNNNNNNNNNNNNNNNNNNNNNNNNNNNNNNNNNNNNNN
NNNNNNNNNNNNNNNNNNNNNNNNNNNNNNNNNNNNNNNNNNNNNNCTGAGCCCGAGCAG
GCTCCGGTCTATCAAGTGGAGGAGGCAGCCGAAGGTGCTATATACAGCGTGGCGGTGAGG
CATGCCCACGGCCACTCTGGAACAGCTCCGGTGCAGGCTGGCCAGACGGTGGAGAGCGAG
GCGATTGGCGACTCTCCCGAGACCCCCAAGGTGCGTGTCCTGAAGGCGGGCACTCTGCAG
AGGCTGGTGCACCACCTGCTGGAGGCCTTCACCATGGGCGACACAACCTATGTTCCCGCC
TTCCTGGCCACCTTCCGCGCCTTCACCACGGTGGAGACCGTCCTGACACTGCTGCTGGAC
AGGTTGCAAACTCTTGAGGCCACTAGGAGTGTGAAATCCAGAGGAAGAGAGAGTGCAGAG
AGCACCCTGGAGCTGCACACGGCTGCGTCCACAGTCTTCTGCTCCTGGATGGAATGCTAC
CCTGAGGACTTCCGAGACGCCTTGGACCCTGCTCTGCTGGATCGCTTCTCGGCATACATA
ACCCGGGAGTTTGGGGAGGGCTCTGGGCCTGGCCGGCGGCGGGACTCCCTTCTGCAGATG
TTGGAGAAGCTCCGTACTGCAAATCGAGAA---GCT---GAAGAGCCTTCCATATCTGAG
ATGCCGGAGTCGGGCAACACTTCACCGGGGGAGGTCCTGGACATTCTCATCTTACTTGCG
GACCACGTTGCTGCACAGCTGACCATTTTGGATGCGGACCTGTTTCAGAGGGTTGTTCCT
TACCACTGCCTGGGCTCCATCTGGTCTGCGCGGGATAAGAAGGGGAAGGAGCCGCGCTGC
CCCAGTGTCCGCGCAACTGTTTGCCAATTCAACAAGCTGACCAATGCGGTCATCAGCTCC
TGCCTCAGCAACACACAATTGCGGCCTCAGCAACGTGCAAGGGTCCTGGAGAAGTGGATC
AAGGTGGCCGAGGAGTGTCGCGCGCTGAAGAATTTCTCTTCCCTTTATGCCATCATCTCA
GCTCTTCAGTCGAACCCGGTGCACCGCTTGAAGAGAACGTGGGACGAGACATCCAGAGAA
GCTGTGAGAAGTTACCAAGAACTTTCAGAAGTATTCTCTGAAAAAGACAATTATTCTCAC
AGCCGCGAGCTGCTGTTTAAGTCTCAGGAAGAAACATCAAGGCCTGCGCACCTGGAGCTG
CACCCACGTAAACAGCAGAAGCGCCCCAAGGAGCAGCGGTCGGTGGGTGTGGTGCCATAT
CTGGGCACCTTCCTGAAGGACCTGGTGATGCTGGACACCGCAGTCAAGGACCTGCTGGAG
AATGGCTACCTGAACTTTGACAAGCGAAGGAAGGAGTTTGAGATCTTGGCCCAGATCCGT
CTGCTCCAGTCCATCAGTAAGAACTACCTCTTGGAGAAGGACCCGGCATTTGTGCGATGG
TTCGATAGTGTCCAACCGCTGAGCGAAGCAGACAGCTACCGGCTCTCGTGCGAGATTGAA
CCCCTGCAGGAG------CCGTCCAATCCTCGACCCCTGAAACCCACCCTGGTGATCACA
CACTGCACGGATCTCCTTAGCTCGGTCGCAACTCCTTTTGGCCCTGGAACCTGC---TCC
TGGGAACGGCCAAGCACTCCCAAGGGGCATTCGGATTGTCCTTTTGAATATTCG---ATG
CAGGTT------GAGCATCAGCTGCGACCCGACACCTTGACCCTGACCCGCCTGACCAAG
CACATGAAGTCGACCTCTGTGTCGTCTCTGGATACAGTTGGGGTGGCTCCCCCTGGCCCA
GTGCTCCCCACTCCGCTGCCAGCCACACTGAGCCTACCTGCATCGGCCTTCGTGAAGAGC
CACCGGCGGTCCGCTTCCTGCGGTTCCGCCTTCCTCTCGCCCTCC------GCGTCCAGT
ACGCAGTCGAATGATGAGAATTCAGAGTGTCGCATCATCCGAGTGCAGATGGCCCTGGAA
AATGGAAACCTGTACAAGAGTATCCTGGTAACCAGTCAGGATAAGACCCCGGCTGTGATC
GACAAGGTGTTGGAGAAGCACAACCAGGACCGCTTGGGAGCCGCCAACTACCAGCTGGTG
CAGCTGCTGCCTGACGAGAAGGAGCTGTCCATCCCCAACACGGCCAATGTCTTCTACGCC
ATGAACGCCTCCAGCCGTGACTTCCTTCTGCGACGCAAGGGCCAATTAGCCCCTTCACAG
---GCACCGCCGCGCCACAGGACTGAGCTCAGTGCCACCTTCCCGAAAATCAAATCCAAA
GGAATGCGCATCGCCCGGGCACTGTTC
>Amb_mac_RGL2
NNNNNNNNNNNNNNNNNNNNNNNNNNNNNNNNNNNNNNNNNNNNNNNNNNNNNNNNNNNN
NNNNNNNNNNNNNNNNNNNNNNNNNNNNNNNNNNNNNNNNNNNNNNNNNNNNNNNNNNNN
NNNNNNNNNNNNNNNNNNNNNNNNNNNNNNNNNNNNNNNNNNNNNNNNNNNNNNNNNNNN
NNNNNNNNNNNNNNNNNNNNNNNNNNNNNNNNNNNNNNNNNNNNNNNNNNNNNNNNNNNN
NNNNNNNNNNNNNNNNNNNNNNNNNNNNNNNNNNNNNNNNNNNNNNNNNNNNNNNNNNNN
NNNNNNNNNNNNNNNNNNNNNNNNNNNNNNNNNNNNNNNNNNNNNNNNNNNNNNNNNNNN
NNNNNNNNNNNNNNNNNNNNNNNNNNNNNNNNNNNNNNNNNNNNNNNNNNNNNNNNNNNN
NNNNNNNNNNNNNNNNNNNNNNNNNNNNNNNNNNNNNNNNNNNNNNNNNNNNNNNNNNNN
NNNNNNNNNNNNNNNNNNNNNNNNNNNNNNNNNNNNNNNNNNNNNNNNNNNNNNNNNNNN
NNNNNNNNNNNNNNNNNNNNNNNNNNNNNNNNNNNNNNNNNNNNNNNNNNNNNNNNNNNN
NNNNNNNNNNNNNNNNNNNNNNNNNNNNNNNNNNNNNNNNNNNNNNNNNNNNNNNNNNNN
NNNNNNNNNNNNNNNNNNNNNNNNNNNNNN---NNN---NNNNNNNNNNNNNNNNNNNNN
NNNNNNNNNNNNNNNNNNNNNNNNNNNNNNNNNNNNNNNNNNNNNNNNNNNNNNNNNNNN
NNNNNNNNNNNNNNNNNNNNNNNNNNNNNNNNNNNNNNNNNNNNNNNNNNNNNNNNNNNN
NNNNNNNNNNNNNNNNNNNNNNNNNNNNNNNNGGATAAGAAGGGGAAGGAGCCGCGCTGC
CCCAGTGTCCGTGCAACTGTTTGCCAATTCAACAAACTGACCAATGCGGTCATCAGCTCC
TGCCTCAGCAACACACAGTTGCGGCCTCAGCAGCGTGCGAGGGTCCTGGAGAAGTGGATC
AAGGTGGCTGAGGAGTGTCGCGCGCTGAAGAATTTCTCTTCCCTTTATGCCATCATCTCA
GCTCTTCAGTCGAATCCGGTGCACCGCTTGAAGAGAACGTGGGACGAGACATCCAGAGAA
GCTGTGAGAAGTTACCAAGAACTTTCAGAAGTATTCTCTGAAAAAGACAATTATTCTCAC
AGCCGCGAGCTGCTGTTTAAGTCTCAGGAAGAAACATCAAGGCCTGCGCACCTGGAGCTA
CACCCACGCAAACAGCAGAAGCGCCCCAAGGAGCAACGGTCGGTGGGTGTGGTGCCATAT
CTGGGCACCTTCCTGAAGGACCTGGTGATGCTGGACACCGCAGTCAAGGACCTGCTGGAG
AATGGCTACCTGAACTTTGACAAGCGAAGGAAGGAGTTTGAGATCTTGGCCCAGATCCGT
CTGCTCCAGTCCATCAGTAAGAACTACCTCTTGGAGAAGGACCCGGCATTTGTGCGATGG
TTCGATAGTGTCCAACCGCTGAGCGAAGCAGACAGCTACCATCTCTCGTGTGAGATTGAA
CCCCTGCAGGAG------CCATCCAATCCTCGACCCATGAAACCCACCCTGGTGATCACA
CACTGCACAGATCTCCTTAGCTCGGTCGCAACTCCTTTTGGTCCTGGAACCTGC---ACC
TGGGAACGGCCAAGCACTCCCAAGGGGCACTCGGATTGTCCTTTTGACTATTCG---ATG
CAGGTT------GAGCATCAGCTGCGACCCGACACCTTGACCCTGACCCGCCTGACCAAG
CACATGAAGTCGACCTCAGTGTCGTCTCTGGATACAGTTGGGGTGGCCCCCCCTGGCCCA
GTGCTCCCCACTCCGCTGCCAGCCACACTGAGCCTACCTGCACCGACCTTCGTGAAGAGC
CACCGGCGGTCCGCTTCCTGCGGTTCCGCCTTCCTCTCGCCCTCC------GCATCCAGT
TCGCAGTCGAATGATGAGAATTCAGAGTGTCGCATCATCCGAGTGCAGATGGCCCTGGAA
AATGGAAACCTGTACAAGAGTATCCTGGTAACCAGTCAGGATAAGACCCCGGCTGTGATC
GATAAGGTGTTGGAGAAGCACAACCAGGACCGCTTGGGAGCCACCAACTACCAGCTGGTG
CAACTGCTGCCTGACGAGAAGGAGCTGTCCATCCCCAACACGGCCAATGTCTTCTACGCC
ATGAACGCCTCCAGCCGTGACTTCCTTCTGCGACGCAAGGGTCAGTTGGCCCCTTCACAG
---GCACCCCCGCGCCACCGGACTGAGCTCAGTGCCACCTTCCCTAAAATCAAATCCAAA
GGAATGCGCATCGCCCGGGCACTGTTC
>Amb_lat_RGL2
NNNNNNNNNNNNNNNNNNNNNNNNNNNNNNNNNNNNNNNNNNNNNNNNNNNNNNNNNNNN
NNNNNNNNNNNNNNNNNNNNNNNNNNNNNNNNNNNNNNNNNNNNNNNNNNNNNNNNNNNN
NNTCCAGTCTATCAAGTGGAGGAGGCAGCCGAGGGTGCTATATACAGCGTGGCGGTGAGG
CATGCCCACGGCCACTCTGGAACANCTCCGNTGCAGGCTGGCCAGACGGTGGAGAGCGNN
NNNATTGGCGACTCCCCCGAGACCCCCAAGGTGCGTGTCCTGAAGGCGGGCACTCTGCAG
AGGCTGGTGCACCACCTGCTGGAGGCCTTCACCATGGGCGACACGACCTATGTCCCCGCC
TTCCTGGCCACCTTCCGCGCCTTCACCACGGTGGAGGCCGTCCTGACCCTGCTGCTGGAC
AGGTTGCAAGCTCTTGAGGCCACTAGGAGTGTGAAATCCAGAGGAAGAGAGAGTGCAGAG
AGCACCCTGGAGCTGCACACGGCTGCGTCCACAGTCTTCTGCTCCTGGATGGAATGCTAC
CCTGAGGACTTCCGAGACGCCTTGGACCCTGCTCTGCTGGATCGCTTCTCGGCATACATA
ACCCGGGAGTTTGGGGAGGGCTCTGGGCCTGGCCGGCGGCGGGACTCCCTTCTGCAGATG
TTGGAGAAGCTCCGTACTGCAAATCGAGAA---GCT---GAAGAGCCTTCGATATCTGAG
ATGCCGGAGTCGGGCAACACTTCACCGGGGGAGGTCCTGGACATTCTCATCTTTCTTGCG
GACCACGTCGCTGCACAGCTGACCATTTTGGATGCGGACCTGTTTCAGAGGGTTGTTCCA
TACCACTGTCTGGGCTCCATCTGGTCTGCGCGGGATAAGAAGGGGAAGGAGCCGCGCTGC
CCTAGTGTCCGCGCAACTGTTTGCCAATTCAACAAGCTGACCAATGCGGTCATCAGCTCC
TGCCTGAGCAACACACAGTTGCGGCCTCAGCAGCGTGCAAGGGTCCTGGAGAAGTGGATC
AAGGTGGCCGAGGAGTGTCGCGCGCTGAAGAATTTCTCTTCCCTTTATGCCATCATCTCA
GCTCTTCAGTCGAACCCGGTGCACCGCTTGAAGAGAACGTGGGACGAGACATCCAGAGAA
GCTGTGAGAAGTTACCAAGAACTTTCAGAAGTATTCTCTGAAAAAGACAATTATTCTCAC
AGCCGCGAGCTGCTGTTTAAGTCTCAGGAAGAAACATCAAGGCCTGCGCACCTGGAGCTA
CACCCACGTAAACAGCAGAAGCGCCCCAAGGAGCAGCGGTCGGTGGGTGTGGTACCATAT
CTGGGCACCTTCCTGAAGGACCTGGTGATGCTGGACACTGCAGTCAAGGACCTGTTGGAG
AATGGCTACCCGAAANNNNNNNNNNNNNNNNNNNNNNNNNNNNNNNNNNCTCAGATTCGT
CTGCTCCAGTCCATCAGTAAGAACTACCTCTTGGAGAAGGACCCGGCATTTGTGCGATGG
TTCGATAGTGTCCAACCGCTGAGCGAAGCAGACAGCTACCGTCTCTCGTGTGAGATTGAA
CCCCTGCAGGAG------CCATCCAATCCTCGACCCATGAAACCCACCCTGGTGATCACA
CACTGCACGGATCTCCTTAGCTCGGTCGCAACTCCTTTTGGCCCTGGAACCTGC---TCC
TGGGAACGGCCAAGCACTCCCAAAGGGCACTCGGATTGTCCTTTTGAATATTCG---ATG
CAGGTT------GAGCATCAGCTGCGACCAGACACCTTGNNNNNNNNNNNNNNNNNNNNN
NNNNNNNNNNNNNNNNNAGTGTCGGCTCTGGATACAATTGGGGTGGCCCCCCCTGGCCCA
GTGCTCCCCACTCCGCTGCCAGCCACACTGAGCCTACCTGCATCGGCCTTCGTGAAGAGC
CACCGGCGGTCCGCTTCCTGCGGTTCCGCCTTCCTCTCGCCCTCC------GCGTCCAGT
TCGCAGTCGAATGATGAGAATTCAGAGTGTCGCATCATCCGAGTGCAGATGGCTCTGGAA
AATGGAAACCTGTACAAGAGTATCCTGGTAACCAGTCAGGATAAGACCCCGGCTGTGATC
GATAAGGTGTTGGAGAAGCACAACCAGGACCGCTTGGGAGCCGCCAACTACCAGCTGGTG
CAGCTGCTGCCTGACGAGAAGGAGCTGTCCATCCCCAACACGGCCAATGTCTTCTATGCC
ATGAACCCCCCCAGCCGTGACTTCCTTCTGCGACGCAAGGGTCAGTTAGCCGCTTCACAG
---GCACCCCCGCGCCACCGGACTGAGCTCAGTGCCACCTTCCCTAAAATCAAATCCAAA
GGAATGCGCATCGCCCGGGCACTGTTC
>Amb_tig_RGL2
NNNNNNNNNNNNNNNNNNNNNNNNNNNNNNNNNNNNNNNNNNNNNNNNNNNNNNNNNNNN
NNNNNNNNNNNNNNNNNNNNNNNNNNNNNNNNNNNNNNNNNNNNNNNNNNNNNNNNNNNN
NNNNNNNNNNNNNNNNNNGAGGAGGCAGCCGAGGGTGCTATATACAGCGTGGCGGTGAGG
CATGCCCACGGCCACTCTGGAACATCTCCGGTGCAGGCTGGCCAGACGGTGGAGAGCGAG
GCGATTGGCGACTCTCCCGAGAGCCCCAAGGTGCGTGTCCTGAAGGCGGGCACTCTGCAG
AGGCTGGTGCACCACCTGCTGGAGGCCTTCACCATGGGCGACACGACCTATGTTCCCGCC
TTCCTGGCCACCTTCCGCGCCTTCACCACGGTAGAGACCGTCCTGACACTGCAGCTGGAC
AGGTTGCAAGCTCTTGAGGCCACTAGGAGTGTGAAATCCAGAGGAAGAGAGTGTGCAGAG
AGCACCCTGGAGCTGCACACGGCTGCGTCCACAGTCTTCTGCTCCTGGATGGAATGCTAC
CCTGAGGACTTCCGNNNNNNNNNNNNNNNNNNNNNNNNNNNNNNNNNNNNNNNNNNNNNN
NNNNNNNNNNNNNNNNNNNNNNNNNNNNNNNNNNNNNNNNNNNNNNNNNNNNNNNNNNNN
NNNNNNNNNCTCCGTACTGCAAATCGAGAA---GCT---GAAGAGCCTTCCATATCTGAG
ATGCCGGAGTCGGGCAACACTTCACCGGGGGAAGTCCTGGACATTCTCATCTTACTTGCG
GACCACGTTGCTGCACAGCTGACCATTTTGGATGCGGACCTGTTTCAGAGGGTTGTTCCT
TACCACTGCCTGGGCTCCATCTGGTCTGCGCGGGATAAGAAGGGGAAAGAGCCGCGCTGC
CCCAGTGTCCGCGCAACTGTTTGCCAATTCAACAAGCTGACCAATGCGGTCATCAGCTCC
TGCCTCAGCAACACACAATTGCGGCCTCAGCAACGTGCGAGGGTCCTGGAGAAGTGGATC
AAGGTGGCCGAGGAGTGTCGCGCGCTGAAGAATTTCTCTTCACTTTATGCCATCATCTCA
GCTCTTCAGTCGAACCCGGTGCACCGCTTGAGGAGAACGTGGGACGAGACATCCAGAGAA
GCTGTGAGAAGTTACCAAGAACTTTCAGAAGTATTCTCTGAAAAAGACAATTATTCTCAC
AGCCGCGAGCTGCTGTTTAAGTCTCAGGAAGAAACATCAAGGCCTGCGCACCTGGAGCTA
CACCCACGTAAACAGCAGAAGCGCCCCAAGGAGCAGCGGTCGGTGGGTGTGGTGCCATAT
CTGGGCACCTTCCTGAAGGACCTGGTGATGCTGGACACCGCAGTCAAGGACCTGCTGGAG
AATGGCTACCTGAACTTTGACAAGCGAAGGAAGGAGTTTGAGATCTTGGCCCAGATCCGT
CTGCTCCAGTCCATCAGTAAGAACTACCTCTTGGAGAAGGACCCGGCATTTGTGCGATGG
TTCGATAGTGTCCAACCGCTGAGCGAAGCAGACAGCTACCGGCTCTCGTGCGAGATTGAA
CCCCTGCAGGAG------CCGTCCAATCCTCGACCCATGAAACCCACCCTGGTGATCACA
CACTGCACGGATCTCCTTAGCTCGGTCGCAACTCCTTTTGGCCCTGGAACCTGC---TCC
TGGGAACGGCCAAGCACTCCCAAGGGGCACTCGGATTGTCCTTTTGAATATTCG---ATG
CAGGTT------GAGCATCAGCTGCGACCCGACACCTTGACCCTGACCCGCCTGACCAAG
CACATGAAGTCGACCTCTGTGTCGTCTCTGGATACAGTTGGGGTGGCTCCCCCTGGCCCA
GTGCTCCCCACTCCGCTGCCAGCCACACTGAGCCTACCTGCATCGGCCTTCGTGAAGAGC
CACCGGCGGTCCGCTTCCTGCGGTTCCGCCTTCCTCTCGCCCTCC------GCGTCCAGT
ACGCAGTCGAATGATGAGAATTCAGAGTGTCGCATCATCCGAGTGCAGATGGCCCTGGAA
AATGGAAACCTGTACAAGAGTATCCTGGTAACCAGTCAGGATAAGACCCCGGCTGTGATC
GACAAGGTGTTGGAGAAGCACAACCAGGACCGCTTGGGAGCCGCCAACTACCAGCTGGTG
CAGCTGCTGCCTGACGAGAAGGAGCTGTCCATCCCCAACACGGCCAATGTCTTCTACGCC
ATGAACGCCTCCAGCCGTGACTTCCTTCTGCGACGCAAGGGCCAATTGGCCCCTTCACAG
---GCACCCCCGCGCCACAGGACTGAGCTCAGTGCCACCTTCCCGAAAATCAAATCCAAA
GGAATGCGCATCGCCCGGGCACTGTTC
>Hyd_stri_RGL2
ATGCTGCCTCGCACAATGCGCCACATTCTGGATGGCGTGAAGATGGAGCTTTCTGGGGAG
CATGGCGTGGTCCTGAATGCCTACCGCCACCGCCACCCTGCCAATGCTGAACCCGAGCAG
GCTCCAGTAAGTCATGTGGAGGAAGCTGTGGAGGGCGCCATATACAGCGTAGTAGTGAAG
TCCAACTACATACAGTCAGGACCATCCCCCGGGCAGGCAAGCAAGGCAGCGGAGAGCGAA
ACGGTCCCTGAGACTCCCGAGACCCCCAAAGCGCGCATCCTGAAGGCTGGCACATTACAG
AAGCTGGTCCAGCACCTCTTGGAGGCATTCACCATGGGGGACACATCCTACGTCCCAGCC
TTCCTGGCCACCTTTCGGGCATTTACCAGCGTGGATACAGTTTTAGGACTGCTGCTGGAC
AGATTGGAGGTGATCGTGGGCACTAGAAGTATGAAGACCAGAGGAAGAGAAAGTACAGAG
AGCACACTGGAACTGCACACGGCCGCGTCCTCAGTATTTTGCTCCTGGATGGAATGGTAC
CCAGAGGACTTCCGTGGCTCCCTGGACCCTGCTCTCCAGGATCGCTTTGCTGCCTACCTA
ACCAGGGAGTTCGGGGAAGGCTCTGGGCCAGGCAGGCGGCGAGATTCCCTACTACAGATG
TTGGAGGAGCTGAGGAGGACCCCAAATAACGCCGCT---GATCACTCAACAAGCTCAGAG
GCCACCGAGACTAGCAATGCTGACCCTGTGGATGTCCAAGAAATCTTGGTCTTTCAGGCA
GATCAAGTAGCTGCTCAGCTCACAATGTTGGATGCGGATCTCTTTCGAAGAGTGGTGCCA
TATCACTGCCTTGGCTCAGTCTGGTCAGCCCGGGACAAGAAGGGTATAGAGATCCGCTGC
CCCAGCGTACGTGCCACTGTTCACCAGTTCAACAAGCTGGCCAATGCCGTCATCAGCTCC
TGCCTCAGCTACTCTTACCTGCGGCCTCAGCAGCGAGCACGCATCCTGGAAAAGTGGATC
AAGGTGGCAGAGGAATGCAGAGCACTGAAGAACTTCTCGTCCCTCTATGCCATTGTCTCT
GCTCTTCAGTCCAACCCAGTCCACCGTCTGAAGAGAACCTGGGAGGAGACATCCAGAGAA
GCTCTGAAGTGTTACCAGGAGTTGGCTGAAGTATTCTCAGAAAAAGACAATTATTCTCAC
AGCCGTGAGCTGCTTTTTAAGTCTCAGGAAGGAACAGCAAAGCCA---------GAATTG
AACCCAAAAAAACAACAGAGACGTCCCAAGGAGCAGAGGGCAATGGGTGTGGTACCCTAT
CTAGGGACATTCTTAAAGGACTTGGTGATGCTGGACACCGCTTCCAAGGACCTACTGGAG
AATGGCTACCTGAACTTCGACAAGCGGCGGAAGGAATTTGAAATATTGGCTCAGATTCGC
TTGCTCCAGTCCATTTGCAAGAATTATACTCTGGAGAAGGACCCATCCTTCGTGCGATGG
TTCGATGGTGTACAGCCACTGAGCGAGGCGGACAGCTACCGTCTATCATGTGAGATTGAA
CCTCTGATGGAG------CCGGTGATACCTCGCCCTGTCAAACCCACTGTGGTGATTACA
CACTGCATGGATCTCCTTAGCTCAGTGGCAATCCCATTTGGCCCTTGCAGCTCC---TCC
TGGGAGCAACCAAACTCCCCCAAACCCCAAATGGATTGTTCAGTTGATGATACAGCAACA
AAGACA---ACAGACCATCAGTTGATTCCAGACTTCTCACTCCTGACCTGCATGACCAAG
CACATGAAGTCTACGTCCGTATCAAATCTGGACGCAGTCGGGGTGGCGCATCCGGGTCCA
ACAGCCCCAACCCCACTGCCCACCATGCTGAACCCC------CCAGGTTTTGTAAAAAGC
CACCGACGCTCTGCTTCCTGTGGCTCTGCCTTCATCTCGTCCCCA------GCATCTGGC
TCGCCTCCCAAGGATGACAACTCCGAGTGTCGTATCATCCGTGTACAAATGGCCCTGGAG
AACGGGAACATGTACAAGAGCATTCTGGTGACCAGTCAGGATAAGACGCCAGCTGTGATT
GTCAAGGTCCTGGAGAAGCACAACCAGGACAGGCTGGGGGCTGCAAATTACCAGCTGGTG
CAACTACTGGCAGATGAGAAAGAGCTGCCAATTCCCAGCACAGCCAATGTCTTCTATGCC
ATGAACTCCACTAGCCGGGACTTCCTGCTGTGCCACAAGGGACAGCCAGCCTCCTCTCAA
---GCACCCCCTCGCCACCGGACTGAACTCAGTGCCACTTTCCCCAAAATCAAATCGAAA
GGCATGCGCATTGCCCGAGCACTGTTC
>Hyd_ital_RGL2
ATGCTGCCTCGCACAATGCGCCACATTCTGGATGGCGTGAAGATGGAGCTTTCTGGGGAG
CATGGCGTGGTCCTGAATGCCTACCGCCACCGGCACCCTGCCAATGCTGAACCCGAGCAG
GCTCCAGTAAGTCATGTGGAGGAAGCTGTGGAGAGCGCCATATACAGCGTAGTAGTGAAG
TCCAACTACATACAGTCAGGACCATCCCCCGGGCAGGCAAGCAAGGCAGCGGAGAGCGAA
ACGGTCCCTGAGACTCCCGAGACCCCCAAAGCGCGCATCCTGAAGGCTGGCACATTACAG
AAGCTGGTCCAGCACCTCTTGGAGGCATTCACCATGGGGGACACATCCTACGTCCCAGCC
TTCCTGGCCACCTTTCGGGCATTTACCAGCGTGGATACAGTTTTAGGACTGCTGCTGGAC
AGATTGGAGGTGATCATGGGCACTAGAAGCATGAAGACCAGAGGAAGAGAAAGTACAGAG
AGCACACTGGAACTGCACACGGCCGCGTCCTCCGTATTTTGCTCCTGGATGGAATGGTAC
CCAGAGGACTTCCGTGGCTCACTGGACCCTGCTCTCCAGGATCGCTTTGCTGCCTACCTA
ACCAGGGAGTTCGGGGAAGGCTCTGGGCCAGGCAGGCGGCGAGATTCCCTACTACAGATG
TTGGAGGAGCTGAGGAGGACCCCAAATAACGCCGCT---GATCACTCAACAAGCTCAGAG
GCCACCGAGACTAGCAATGCTGACCCTGTGGATGTCCAAGAAATCTTGGTCTTTCAGGCA
GATCAAGTAGCTGCTCAGCTCACAATGTTGGATGCGGATCTCTTTCGAAGAGTGGTGCCA
TATCACTGCCTTGGCTCAGTCTGGTCAGCCCGGGACAAGAAGGGTATAGAGATCCGCTGC
CCCAGCGTACGTGCCACTGTTCACCAGTTCAACAAGCTGGCCAATGCCGTCATCAGCTCC
TGCCTCAGCTACTCTTACCTGCGGCCTCAGCAGCGAGCACGCATCCTGGAAAAGTGGATC
AAGGTGGCAGAGGAATGCAGAGCACTGAAGAACTTCTCGTCCCTCTACGCCATTGTCTCT
GCTCTTCAGTCCAACCCAGTCCACCGTCTGAAGAGAACCTGGGAGGAGACATCCAGAGAA
GCTCTGAAGTGTTACCAGGAGTTGGCTGAAGTATTCTCAGAAAAAGACAATTATTCTCAC
AGCCGTGAGCTGCTTTTTAAGTCTCAGGAAGGAACGTCAAAGCCA---------GAATTT
AACCCAAAAAAACAACAGAGACGTCCCAAGGAGCAGAGGGCAATGGGTGTGGTACCCTAT
CTAGGGACATTCTTAAAGGACTTGGTGATGCTGGACACCGCTTCCAAGGACCTACTGGAG
AATGGCTACCTGAACTTCGACAAGCGGCGGAAGGAATTTGAAATATTGGCTCAGATTCGC
TTGCTCCAGTCCATTTGCAAGAATTATACTCTGGAGAAGGACCCATCCTTCGTGCGATGG
TTCGATGGTGTACAGCCACTGAGCGAGGCGGACAGCTACCGTCTATCATGTGAGATTGAA
CCTCTGATGGAG------CCGGTGATACCTCGCCCTGTCAAACCCACTGTGGTGATTACA
CACTGCATGGATCTCCTTAGCTCAGTGGCAATCCCATTTGGCCCTTGCAGCTCC---TCC
TGGGAGCAACCAAACTCCCCCAAACCCCAAATGGATTGTTCAGTTGATGATATAGCAACA
AAGACA---ACAGACCATCAGTTGATTCCAGACTTCTCACTCCTGACCTGCATGACCAAG
CACATGAAGTCTACGTCCGTATCAAATCTGGACGCAGTCGGGGTGGCCCATTCGGGTCCA
ACAGCCCTAACCCCACTGCCCACCATGCTGAACCCC------CCAGGTTTTGTAAAAAGC
CACCGACGCTCTGCTTCCTGTGGCTCTGCCTTCATCTCGTCCCCA------GCATCTGGC
TCGCCTCCCAAGGATGACAACTCCGAGTGTCGTATCATCCGTGTACAAATGGCCCTGGAG
AACGGGAACATGTACAAGAGCATTCTGGTGACCAGTCAGGATAAGACGCCAGCTGTGATT
GTCAAGGTCCTGGAGAAGCACAACCAGGACAGGCTGGGGGCTGCAAATTACCAGCTGGTG
CAACTACTGGCAGATGAGAAAGAGCTGCCAATTCCCAGCACAGCCAATGTCTTCTATGCC
ATGAACTCCACTAGCCGGGACTTCCTGCTGTGCCACAAGGGACAGCCAGCCTCCTCTCAA
---GCACCCCCTCGCCACCGGACTGAACTCAGTGCCACTTTCCCCAAAATCAAATCGAAA
GGCATGCGCATTGCCCGAGCACTGTTC
>Bat_greg_RGL2
ATGCTACCTCGCACAATGCGCCACATTCTAGACGGCGTGAAGATGGAGCTTTCTGGAGAG
CATGGCGTGGTCCTGAGTGCGTACCGCCACCGCCACCCTGCCAACGCGGAACCAGATCAG
GCTCCAGTAAGTCATGTGGAGGAGGCCGTGGAGGGGGCCATTTACAGCGTGGCAGTGAAG
TCTACGTACACACACTCTGTACCGTCCCCAATCCAGTCTAGAAAGTCACTGGAGAGCGAG
ACAGTCGCGGAGACTCCCGAGACACCCAAAGTGCGTATTTTGAAGGCTGGCACACTACAG
AAGCTGGTTCAGCACCTCCTGGAGGCATTCACCATGGGGGACACATCCTACGTCCCAGCC
TTCCTGGCCACCTTCCGGGCTTTTACCAGCGTGGGTACGGTTTTAGGAATGCTGCTGGAC
AGGTTGGAGGTTATCGAGGCCACTAGGAGCATGAAGCTCAGAGGAAGAGAGAGTGCAGAG
AGCACCCTGGAACTGCACACGGCCGCTTCCTCAGTCTTCTGCTCCTGGATGGAATGGTAC
CCTGAGGACTTCCGCGGTTCAATGGCTCCTGCTCTGCTGGACCGCTTCGCTGCCTACCTA
ACCAAGGAGTTCGGGGAGGGCTCTGGGCCAGGCAGGCGGCGAGATTCCCTTCTGCAGATG
TTGGAGGAGCTGAGGAGAACCCCAACTAGTGTAGCT---GATCATATATCGAGCNCNGGG
ACCACTGATGCTAGCGATGCTGATCCTGTGGATGTCCAGGAAATCTTGGTCTTTCAGGCA
GATCAAGTGGCTGCTCAGCTCACAATATTGGATGCGGATCTCTTTCGAAGAGTGGTGCCA
TATCACTGCCTGGGTTCAGTCTGGTCAGCCCGGGATAAGAAGAGTGGCGAGATCCGCTGC
CCCAGCGTACGTGCCACTGTTCACCAGTTCAACAAGCTGGCCAATGCCGTTATCAGCTCC
TGCCTAAGCTACACGTACCTGCGGCCTCAGCAAAGAGCACGCATCCTGGAAAAGTGGATC
AAGGTGGCAGAGGAGTGCAGAGCACTGAAGAACTTCTCTTCCCTCTACGCCATTGTCTCA
GCTCTTCAGTCCAACCCGGTGCACCGTTTGAAGAGAACATGGGAGGAAACTTCCAGAGAA
TCTCTCAAGAGTTACCAAGAGTTGGCTGAAGTATTCTCAGAAAAAGACAATTATTCTCAC
AGCCGTGAGCTACTATTTAAGTCTCAGGAAGAAACTTCAAAATCT---------GAACTG
AACACAAAAAAACAACCAAGACGCCCCAAGGAGCAGAGATCAGTGGGTGTGGTACCCTAT
CTAGGGACATTTTTAAAGGACCTGGTGATGCTGGACACCGCTGCCAAGGATCTGCTAGAG
AATGGCTACTTGAACTTCGACAAGAGGCGGAAGGAATTTGAAATATTGGCTCAGATTCGC
TTGCTCCAGTCCATTTGCAAGAATTACGCTCTGGAGCAGGACCCGTCCTTTGTGCGATGG
TTCAATGGTGTACAGCCACTGAGTGAGGCAGAGAGCTACCGCCACTCATGTGAGATTGAA
CCTCTGATGGAG------CCCGTCACACCACGCCCCGTCAAACCCACTGTGGTGATTACA
CACTGCCTGGATGTCCTTAGTTCAGTGGCTATTCCATTTGGCCCTGGCACCTGC---GTC
TGGGAGAGACCGATCTCA---------------GACATTTCATTTGATGATTCAGCACTA
AACGCA---ACAGATTATCAGCTGAGCCCAGACTCCTCGCTGCTAACCCGCATGACCAAG
CACATGAAGTCTACATCGGTATCAAACCTGGACACAATCGGGGTGATCCATCCGAGCTCA
ACAGCCCCCACCCCACTGCCCACCATGCTGAACCCC------CCAGGCTTTGTGAAAAGC
CACCGACGCTCTGCTTCCTGCGGTTCTGCCTTCATCTCATCCTCC------ACATCTGGC
ACACCTCCAAAGGATGACAACTCGGAGTGTCGTATCATCCGTGTCCAAATGGCCCTGGAG
AATGGGAACATGTACAAGAGCATTCTGGTGACCAGTCAGGATAAGACTCCAGCTGTGATT
GTCAAGGTCTTGGAGAAGCACAACCAGGACAGACTGGGAGCTGCCAATTACCAGCTGGTG
CAACTACTCTCAGATGAGAAGGAGTTGCCCATTCCCAGCACAGCCAATGTATNNNNNNNN
NTGAACTCTACCAGCAGGGACTTTCTGCTGCGCCGCAAGGGACAGCCAGCCTCTGCTCAT
---GCACCCCCACGCCACCGGACAGAACTCAGTGCCACCTTTCCCAAAATCAAATCCAAA
GGAATGCGTATTGCCAGAGCACTGTTC
>Bat_nig_RGL2
NNNNNNNNNNNNNNNNNNNNNNNNNNNNNNNNNNNNNNNNNNNNNNNNNNNNNNNNNNNN
NNNNNNNNNNNNNNNNNNNNNNNNNNNNNNNNNNNNNNNNNNNNNNNNNNNNNNNNNNNN
NNNNNNNNNNNNNNNNNNNNNNNNNNNNNNNNNNNNNNNNNNNNNNNNNNNNNNNNNNNN
NNNNNNNNNNNNNNNNNNNNNNNNNNNNNNNNNNNNNNNNNNNNNNNNCTGGAGAGCGAG
ACAGTCGCGGAGACTCCCGAGACACCCAAAGTGCGTATTTTGAAGGCTGGCACACTACAG
AAGCTGGTTCAGCACCTCCTGGAGGCTTTCACCATGGGGGACACATCCTACGTCCCAGCC
TTCCTGGCCACCTTCCGGGCTTTTACCAGCGTGGGTACGGTTTTAGGAATGCTGCTGGAC
AGGTTGGAGGTTATCGAGGCCACTAGGAGCATGAAGCTCCGAGGAAGAGAGAGTGCAGAG
AGCACCCTGGAGCTGCACACGGCCGCTTCCTCAGTCTTCTGCTCCTGGATGGAATGGTAC
CCGGAGGACTTCCGCGGTTCAATGGCTCCTGCTCTGCTGGACCGCTTCGCTGCCTACCTA
ACCAAGGAGTTCGGGGAGGGCTCTGGGCCAGGCAGGCGGCGAGATTCCCTTCTGCAGATG
TTGGAGGAGCTGAGGAGGACCCCAAATAGTGCAGCT---GATCATTTATCGAGCACAGGG
ACCACTGATGCTAGCGATGCTGATCCTGTGGATGTCCAGGAAATCTTGGTCTTTCAGGCA
GATCAAGTGGCTGCTCAGCTCACAATATTGGATGCGGATCTCTTTCGAAGAGTGGTGCCA
TATCACTGCCTGGGCTCAGTCTGGTCAGCCCGGGATAAGAAGAGTGGCGAGATCCGCTGC
CCCAGCGTACGTGCCACTGTTCACCAGTTCAACAAGCTGGCCAATGCCGTTATCAGCTCC
TGCCTAAGCTACACGTACCTGCGGCCCCAGCAAAGAGCACGCATCCTGGAAAAGTGGATC
AAGGTGGCAGAGGAGTGCAGAGCACTGAAGAACTTCTCTTCCCTCTACGCCATTGTCTCA
GCTCTTCAGTCCAACCCGGTGCACCGTTTGAAGAGAACATGGGAGGAAACTTCCAGAGAA
TCTCTCAAGAGTTACCAAGAGTTGGCTGAAGTATTCTCAGAAAAAGACAATTATTCTCAC
AGCCGTGAGCTACTATTTAAGTCTCAGGAAGAAACTTCAAAATCT---------GAACTG
AACACAAAAAAACAACCAAGACGCCCCAAGGAGCAGAGATCAGTGGGTGTGGTACCCTAT
CTAGGGACATTTTTAAAGGACCTGGTGATGCTGGACACCGCTGCCAAGGATCTGCTAGAG
AATGGCTACTTGAACTTCNNNNNNNNNNNNNNNNNNNNNNNNNNNNNNGCTCAGATTCGC
TTGCTCCAGTCCATTTGCAAGAATTACGCTCTGGAGCAGGACCCGTCCTTTGTGCGATGG
TTCAATGGTGTACAGCCACTGAGTGAGGCAGAGAGCTACCGCCACTCATGTGAGATTGAA
CCTCTGATGGAG------CCCGTCACACCACGCCCCGTCAAACCCACTGTGGTGATTACA
CACTGCCTGGATGTCCTTAGTTCAGTGGCTATTCCATTTGGCCCTGGCACCTGC---GTC
TGGGAGAGACCGATCTCA---------------GACATTTCATTTGATGATACAGCACTA
AACGCA---ACAGATTATCAGCTGAGCCCAGACTCCTCGCTGCTAACCCGCATGACCAAC
AACATGAAGTCAACATCGGTATCAAACCTGGACACAATCGGGGTGATCCATCCGAGCCCA
ACAGCCCCCACCCCACTGCCCACCATGCTGAACCCC------CCAGGCTTTGTGAAAAGC
CACCGACGCTCTGCTTCCTGCGGTTCTGCCTTCATCTCATCCTCC------ACATCTGGC
ACACCTCCAAAGGAGGACAACTCCGAGTGTCGTATCATCCGTGTCCAAATGGCCCTGGAG
AATGGGAACATGTACAAGAGCATTCTGGTGACCAGTCAGGATAAGACTCCAGCTGTGATT
GTCAAGGTCTTGGAGAAGCACAACCAGGACAGACTGGGAGCTGCCAATTACCAGTTGGTG
CAACTACTCTCCGATGAGAAGGAGTTGCCCATTCCCAGCACAGCCAATGTGTTCTATGCC
ATGAACTCTACCAGCAGGGACTTTCTGCTGCGCCGCAAGGGACAGCCAGCCTCTGCTCAT
---GCACCCCCACGCCACCGGACAGAACTCAGTGCCACCTTTCCCAAAATCAAATCCAAA
GGAATGCGTATTGCCAGAGCACTGTTC
>Crypt_alleg_RGL2
NNNNNNNNNNNNNNNNNNNNNNNNNNNNNNNNNNNNNNNNNNNTGGAGCTGTCCGGGGAG
CCAGGCGTGACTCTGAGTGGTTACTGGGCACGCCACCCGGCTAGGGCAGAGCTGGAGCCG
GCCCCGGTATGCCAAGTGGAGGAGGCAGCAGACGGCGTGGTCTACAGTGTGGCCGTGAGG
CAGAGCCACGTCCACCCGGGACCGTCTCTGGGGCACTCCGGTCTGAGGGTAGAGAGTGAG
ACACTCGCAAACACTTCTGAGACCCCCAAGGTGCGCATCCTGAAGGCTGGCACGCTGCCG
AAACTGGTCCACCACCTCTTAGAAGCCTTCACACTGGGGGACACCTCCTATGTCCCGGCC
TTCCTGGCCACGTTCCGGGCCTTCACCAGCGTGGAGACGGTCCTAGGGCTCCTGCTGGAC
AGGTTGGAAGCTGTAGAGACCACAAGGAGCATGAAATCCAGGGGAGGAGAGAGTGCAGCG
ATCACTATGGAACGGCACACGGCTGCCTCCTCCGTCTTCTGCTCCTGGATGGACTGGTAT
CCAGAGGACTTCCGGGGGCCCCTGGACTCTGCTCTGCTGGACCGCTTCTCTGCCTACCTG
ACCAGGGAGTTCGGGGAGGGCTCGGGGCCCGGAAGGCGTCGAGATTCCCTTCTGCACATG
TTGGAGGAGCTCCGGACCACGAAT------GCA---GGTGATGACTCTTTGAACGCGGAG
ACCCCTGAAGCGAGCGATACATCCCCAGGCGAGGTCCTGGATATCCTGATCTTCCTGGCG
GATCACGTTGCTGCTCAACTGACCATGCTGGATGCCGAGCTCTTTCGCCGGGTGGTCCCC
TACCACTGCCTGGGCTCTGTCTGGTCGGCCCGGGACAAGAAGGGGAGGGAGCCCCGCTGC
CCCAGCGTCCGTGCCACCGTGCAGCATTTCAACAAGCTGGCCAATGCCGTCATCAGCTCC
TGTCTCTGTAACACCCAGCTGCGGCCCCAGCAGCGGGCGCGTGTCCTGGAGAAGTGGATC
AAGGTGGCAGAGGAGTGCAGAGCATGGAAGAACTTCTCCTCCCTCTACGCCATCATCTCC
GCTCTGCAGTCCAACGCCGTGCATCGCTTGAAGAAGACGTGGGAGGAGACTTCCAGGGAA
GCTGTGCGCAGTTACCAGGAGCTGTCCGAAGTGTTCTCTGAAAAGGATAACTATTCTCAG
AGCCGGGAGCTGCTGTTTAAGTCCCAGGAAGGAACCTCGAAGCCTGCCCATGTGGATCAG
CACCCAAGAAAACAACAGAGACGCCCCAAGGAGCAGAGGGCAGTGGGCGTAGTCCCATAC
CTGGGGACGTTCCTGAAGGACCTGGTCATGCTGGACACGGCCTCCAAGGACCTGCTGGAG
AATGGCTACATCAACTTTGACAAGCGCCGGAAGGAGTTTGAGATCTTGGCCCAGATTCGC
CTACTTCAGTCCATCTGCAAGAATTACGTCTTTGAGAAGGACCCGGCCTTCGTGCGCTGG
TTCAACAGTGTCCAGCCGCTGAGTGAAGCGGACAGCTACCGTCTCTCATGTGAGATTGAA
CCTCTTCTGGAG------CCGGCAGTTCCACGGCCCATCAAGCCCACCGTGGTGATCACA
CCCTGCACAGACCTCCTCAGTTCGGTTACTGCCCCTTTCGGCTCCGGGGCCTTCATATCT
TGGGACCGACCCCACTCCCCGAAGCGACACTCAGACTGTGTCTTCGACTACACTTCACAG
AACGCT---TCAGAGCAGCAGTGGAGCCCCGACACCCCACTGCTGACCCGCATGACAAAG
CACATGAAGTCCACCTCGGTGTCATCCCTGGATACGATCGTCGTGGCCCCTCCAGGTCCC
GTGCTCCCTGCCCCTCTGCCTGCCACACTGAGCCCG------ACGACCTTCGTGAAGACC
CACCGACGTTCTGCTTCCTGCGGCTCCGCCTTCACCTCGCCCTCC------ACGCCCGGC
TCCACCCCG---AGTGAGAACTCAGAGTGTCGCATTATCCGGGTGCAGATGGCTCTGGAG
AATGGGAACATGTACAAGAGCATCCTGGTGACAAGTCAGGATAAGACGCCCGCTGTGATC
GCCAAGGTGCTGCAGAAGCACAACCAGGACGGGCTGGGGGCAGCCAGCTACGAGCTGGTG
CAGCTGGTTTCTGAGGAGAAGGAGCTGACCATTCCAAGCACAGCCAACGTCTTCTACGCC
ATGAACTCTGCCAGCCGCGACTTCCTGCTCCGCTGCAAGGGTCACCCAGCCCCTGCGCAG
---GTGCCCCCACGCCACCGGACCGAGCTCAGCTCCACCTTCCCCAAAATGAAATCGAAA
GGACTCAGGATTGCCAAGGCGCTGTTC
>And_dav_RGL2
NNNNNNNNNNNNNNNNNNNNNNNNNNNNNNNNNNNNNNNNNNNNNNNNNNGTCCGGGGAG
CCAGGCGTGACTCTGAGTGGTTACTGGGCACGCCACCTGGCTAGGGCAGAGCTGGAGCCG
GCCCCGGTATGCCAAGTGGAGGAGGCAGCAGACGGCGTGGTCTACAGTGTTGCCGTGAGG
CAGAGCCACGTCCACCCGGGACCGTCTCTGGGGCACGCCGGTCTGAGGGTAGAGAGTGAG
ACACTTGCAAACACTTCTGAGACCCCCAAGGTGCGCATCCTGAAGGCTGGCACGCTGCCG
AAACTGGTCCACCACCTCTTAGAAGCCTTCACACTGGGGGACACCTCCTATGTCCCGGCC
TTCCTGGCCACGTTCCGGGCCTTCACCAGTGTGGAGACGGTCCTAGGGCTCCTGCTGGAC
AGGTTGGAAGCTGTAGAGACCACAAGGAGCATGAAATCCAGGGGAGGAGAGAGTGCAGCG
ATCACTATGGAACGGCACACGGCTGCCTCCTCCGTCTTCTGCTCCTGGATGGACTGGTAT
CCAGAGGNNNNNNNNNNNNNNNNNNNNNNNNNNNNNNNNNNNNNNNNNTCTGCCTACCTG
ACCAGGGAGTTCGGGGAGGGCTCGGGGCCTGGAAGGCGTCGAGATTCCCTTCTGCACATG
TTGGAGGAGCTCCGGACCACGAAT------GCA---GGAGATGACTCTTTGAACGCGGAG
ACCCCTGAAGCGAGCGATACATCCCCAGGCGAGGTCCTGGATATCCTGATCTTCCTGGCG
GATCACGTAGCTGCTCAACTGACCATGCTGGATGCCGAGCTCTTTCGCCGGGTGGTCCCC
NNNNNNNNCCTGGGCTCTGTCTGGTCGGCCCGGGACAAGAAGGGGAGGGAGCCCCGCTGC
CCCAGCGTCCGTGCCACCGTGCGGCATTTCAACAAGCTGGCCAATGCCGTCATCAGCTCC
TGTCTCTGTAACACCCAGCTGCGGCCCCAGCAGCGGGCGCGTGTCCTGGAGAAGTGGATC
AAGGTGGCAGAGGAGTGCAGAGCATGGAAGAACTTCTCCTCCCTCTACGCCATCATCTCC
GCTCTGCAGTCCAACGCCGTGCATCGCTTGAAGAAGACGTGGGAGGAGACTTCCAGGGAA
GCTGTGCGCAGTTACCAGGAGCTGTCCGAAGTGTTCTCTGAAAAGGATAACTATTCTCAG
AGCCGGGAGCTGCTGTTTAAGTCCCAGGAAGGAACCTCGAAGCCTGCCCATGTGGATCAG
CACCCAAGAAAACAACAGAGACGCCCNNNNNNNNNNNNNNNNNNNNNNNNNNNNNNNNNN
NNNNNNNNNNNNNNNNNNNNNNNNNNNNNNNNNNNNNNNNNNNNNNNNNNNNNNNNNNNN
NNNNNNNNNNNNNNNNNNNNNNNNNNNNNNNNNNNNNNNNNNNNNNNNNNNNNNNNTCNC
CTACTTCAGTCCATCTGCAAGAATTACGTCTTTGAGAAGGACCCGGCCTTCGTGCGCTGG
TTCAACAGTGTCCAGCCGCTGAGTGAAGCGGACAGCTACCGTCTCTCATGTGAGATTGAA
CCTCTTCTGGAA------CCGGCAGTTCTACGGCCCATCAAGCCCACCGTGGNNNNNNNN
NNNNNNNNNNNNNNNNNNNNNNNNNNNNNNNNNNNNNNNNNCTCCGGGGCCTTCATATCT
TGGGACCGACCCCACTCCCCGAAGCGACACTCAGACTGTGTCTTCGACTACACTTCACAG
AACGCT---TCAGAGCAGCAGTGGAGCCCCGACACCCCACTGCTGACCCGCATGACAAAG
CACATGAAGTCCACCTCGGTGTCATCCCTGGATACGATCGTCGTGGCCCCTCCAGGTCCC
ATGCTCCCTGCCCCTCTGCCTGCCACACTGAGCCCG------ACGACCTTCGTGAAGACC
CACCGACGTTCTGCTTCCTGCGGCTCCGCCTTCACCTCGCCCTCC------ACGCCCGGC
TCCACCCCG---AGTGAGAACTCAGAGTGTCGCATTATCCGGGTGCAGATGGCTCTGGAA
NNNNNNNNNNNNNNNNNNNNNNNNNNNNNNNNNNNNNNNNNNNNNNNNNNNNNNNNNNNN
NNNNNNNNNNNNNNNNNNNNNNNNNNNNNNNNNNNNNNNNNNNNNNNNNNNNNNNNNNNN
NNNNNNNNNNNNNNGGAGAAGGAGCTGACCATTCCAAGCACAGCCAACGTCTTCTACGCC
ATGAACTCTGCCAGCCGCGATTTCCTGCTCCGCTGCAAGGGTCACCCAGCCCCTGCGCAG
---GTGCCCCCACGCCACCGGACGGAGCTCAGCTCCACCTTCCCCAAAATGAAATCGAAA
GGACTCAGGATTGCCAAGGCCCTGTTC
>Hyn_ret_RGL2
ATGCTACCCCGCACGATGCGCCACATACTGGATGGCGTCAAATTGGAGCTCTCCGGGGAG
CCAGGCGTGATGCTGAGCGGATACCGGTTACGCCACACCGCCAGGGAGGAGCCGGAGCAG
GCCCCGGTGTGCCATGTGGAGGAGTCGGCGGAGGGCGTCATCTACAGCGTGGCGGTGAGG
CAGAGTCCCCTCCACCAGGGGCTGACGCCAGGGCATGCCGGTCTGGGGGCGGAAGGCGTG
CCGCTGGCGGACACCCCTGAGTCGCCCAAGGTGCGCATACTGAAGGCCGGCACGCTGCCG
AAGCTGGTCCACCACCTCCTGGAGGCCTTCACCCAGGGGGACACCTCGTACGTCCCGGCC
TTCCTGGCCACCTTCCGGGCCTTCACCAGCGTGGAGACCGTCCTGGGGCTCCTGCTGGAC
AGGTTGGAAGCTGTAGAGACCCCCAGGAATGTGAAGCCCAGGGGCGGAGAGAGTGCAGCG
ATCACCATGGAACGGCACACGGCCGCCTCCTCTGTCTTCTGCTCCTGGATGGACTGGTAC
CCCGAGGACTTCCGGGGCCCCCTGGAGCCCGCTCTGCTGGACCGCTTCTCCGCCTACCTG
ACCAGGGAGTTTGGAAAGGACTCGGGGCCCGGCCGGCAACGGGACTCCCTTCTGAAGATG
TTGGAGGAGCTCCGCAGCGCTAAC---GAAGCA---GTACAGCGCCCAACAAACACAGAC
ACCCCCGAGGCGAGCGAGATGGCCCCGGGCGACGGCCTGGATATCCTGACCTTCCTGGCG
GATCACGTGGCCGCCCAGCTGACGATGCTGGATGCTGACCTCTTTCGCAGGGTGGTCCCC
TACCACTGCCTGGGCTCGGTCTGGTCGGCCCGGGACAAGAAGGGGCGGGTGACCGGCTGC
CCCAGCGTCCGCGCCACCGTGCGCCAGTTTAACCAGCTGGCCAACGCCGTCATCACCTCC
TGCCTCAGCAACACCCAGCTGCGGCCGCAGCAGCGGGCACGCGTCCTGGAGAAGTGGATC
AAGGTGGCCGAGGAGTGCCGGGCGTTGAAGAACTTCTCCTCTCTCTACGCCATCATCTCG
GCCCTGCAGTCCAACGCGGTCCATCGCTTGAAGAAAACTTGGGACGAGACTTCCAGGGAA
GCCGTCCGCAGTTACCAGGAGCTGTCCGAGGTCTTCTCCGAAAAGGACAACTATTCCCAG
AGCCGGGAGCTGCTGTTTAAGTCTCAGGAAGGAACCTCCAAGCCGGCCCATGTGGACCTG
CACCCCAGGAGACAACAGAGACGTGTCAAGGAGCAGAGGGCAGTGGGCGTGGTCCCGTAC
CTGGGGACGTTCCTCAAGGACCTCGTCATGCTGGACACGGCCTCCAAGGACCTGCTGGAG
AACGGCTACCTCAACTTTGACAAGCGCCGGAAGGAGTTTGAGATCTTGGCCCAGATCCGT
CTGCTTCAGTCCATCTGCAAGAACTACGTCTTTGAGAAGGACCCGGCCTTCGTGCGCTGG
TTCGACAGCATCCCGCCGCTGAGCGAAATGGACAGCTACCGTCTGTCGTGTGAGATTGAA
CCTCTCCTGGAA------CCGGCGACCCCCCGGCCCGTCAAACCGACCGTGGTGATCACA
CACTGCACAGAT---------TCGGTTGTGGCCCCTTCTGGCTCCTGGACATTCATCCCC
TGGGAACAACCCCACTCCCCGAAGCGGCACTCGGACTGCGCCTTCGACTTCACGTCGCTG
AACACTTCGGGGGAGCAGCAGCAGAGCCTCGACACCCCACTGCTGACCCGCATGACAAAG
CACATGAAGTCCACCTCGGTGTCGTCTCTGGATACGATCGGCCTGGCCCCTCCGGGCCCG
GTGCCCCTCGCCCCGCTGCCCGCCACGCTGAGCCCG------CCGACCTTCGTGAAGTCC
CACCGACGCTCGGCCTCATGCGGCTCCGCCTTCATCCCGTCCCTC------TCGCCCGGT
GCCTCCCCGAGCGACGAGAGCTCGGAGTGCCGCATTATCCGGGTGCAGATGGCTCTGGAG
AACGGGAACATGTACAAGAGCATCCTGGTCACCAGTCAGGATAAAACGCCGGCCGTGATC
GCCAAGGTCCTGGAGAAGCACAACCAGGACCGGCTTGGGGCCGCCAACTACGAGCTGGTG
CAGCTGGTCTCTTCGGAGAAGGAGTTGACCATTCCAAGCACGGCCAACGTCTTCTACGCC
ATGAACTCCGCCAGCCGGGACTTCCTGCTCCGCCGCAAGGGTCACCCGGCCCCCTCCCCG
---GCGCCCCCGCGCCACCGGGCCGTGGTCAGCGCCACCTTCCCCAAAATCAAATCCAAA
GGACTCCAGATGGCCCGGGCGCTGTTC
>Hyn_chi_RGL2
ATGCTACCCCGCACGATGCGCCACTTACTGGAAGGCGTCAAACTGGAGCTCTCCGGGGAG
CCAGGCGTGATGCTGAGCGGATACCGGTTACGCCACCCCGCCAGGGAGGAGCCAGAGCAG
GCCCCGGTGTGCCATGTGGAGGAGTCGGCGGAGGGCGTCATCTACAGCGTGGCAGTGAGG
CAGAGTCCCCTCCACCAGGGGCTGACGCCAGGGCACGCTGGTCTGGGGGCGGAAGGCGTG
CCGCTGGCGGACACCCCTGAGTCGCCTAAGGTGCGCATACTGAAGGCCGGCACGCTGCCG
AAGCTGGTCTACCACCTCCTGGAGGCCTTCACCCAGGGGGACACCTCGTACGTCCCGGCC
TTCCTGGCCACCTTCCGGGCCTTCACCAGCGTGGAGACCGTCCTGGGGCTCCTGCTGGAC
AGGTTGGAAGCTGTAGAGACCACCAGGAATGTGAAGCCCAGGGGCGGAGAGAGTGCGGCG
ATCACCATGGAACGGCACACGGCCGCCTCCTCTGTCTTCTGCTCCTGGATGGACTGGTAC
CCCGAGGACTTCCGGGGCCCCCTGGAGCCCGCTCTGCTGGACCGCTTCTCCGCCTACCTG
ACCAGGGAGTTTGGAAAGGACTCGGGGCCCGGCCGGCAACGGGACTCCCTTCTGAAGATG
TTGGAGGAGCTCCGCAGCACTAAC---GAAGCA---GTACAGAGCCCTACAAACACAGAC
ACCCCCGAGGCAAGCGAGGTGGCCCCGGGCGACGGCCTGGATATCCTGACCTTCCTGGCG
GATCACGTGGCCGCCCAGCTGACGATGCTGGATGCTGACCTCTTTCGCAGGGTGGTCCCC
TACCACTGCCTGGGCTCGGTCTGGTCGGCCCGGGACAAGAAGGGGCGGGTGACCGGCTGC
CCCAGCGTCCGCGCCACCGTGCGCCAGTTTAACCAGCTGGCCAACGCAGTCATCACCTCC
TGCCTCAGCAACACCCAGCTGCGGCCGCAGCAGCGGGCCCGCGTCCTGGAGAAGTGGATC
AAGGTGGCTGAGGAGTGCCGGGCGTTGAAGAACTTCTCCTCTCTCTACGCCATCATCTCG
GCCCTGCAGTCCAACGCGGTCCATCGCTTGAGGAAAACTTGGGACGAGACTTCCAGGGAT
GCCGTGCGCAGTTACCAGGAGCTGTCCGAGGTCTTCTCCGAAAAGGACAACTATTCCCAG
AGCCGGGAGCTGCTGTTTAAGTCTCAGGAAGGAACCTCCAAGCCGGCCCATGTGGACCTG
CACCCCAGGAGGCAACAGAGACGTGTCAAGGAGCAGAGGGCAGTGGGCGTGGTCCCATAC
CTGGGGACGTTCCTCAAGGACCTCGTCATGCTGGACACGGCCTCCAAGGACCTGCTGGAG
AACGGCTACCTCAACTTTGACAAGCGCCGGAAGGAGTTTGAGATCTTGGCCCAGATCCGT
CTGCTTCAGTCCATCTGCAAGAACTACGTCTTTGAGAAGGACCCGGCCTTCGTGCGCTGG
TTCGACAGCATCCCGCCGCTCAGCGAAATGGACAGCTACCGTCTGTCGTGCGAGATTGAA
CCTCTCCTGGAA------CCGGCGACCCCCCGGCCCGTCAAACCGACCGTGGTCATCACG
CACTGCACAGAT---------TCGGTTGTGGCCCCTGCTGGCTCCTGGACGTTCATCCCC
TGGGAACAACCCCACTCCCCGAAGCGGCACTCGGACTGCGCCTTCGACTTCACGTCGCTG
AACACTTCGGGGGAGCAGCAGCAGAGCCTCGACACCCCACTGCTGACCCGCATGACAAAG
CACATGAAGTCCACCTCGGTGTCGTCTCTGGATACGATCGGCCTGGCCCCTCCGGGCCCG
GTGCCCTTCGCCCCGCTGCCCACCACGCTGAGCCCT------CCGACCTTCGTGAAGTCC
CACCGACGCTCGGCCTCATGCGGATCCGCCTTCATCCCGTCCCTC------TCGCCCGGT
GCCTCCCCGAGCGACGAGAGCTCGGAGTGCCGCATTATCCGGGTGCAGATGGCTCTGGAG
AACGGGAACGTGTACAAGAGCATCCTGGTCACCAGTCAGGATAAAACGCCAGCCGTGATC
ACCAAGGTCCTGGTGAAGCACAACCAGGACCGGCTTGGGGCCGCCAACTACGAGCTGGTG
CAGCTGGTCTCGTCGGAGAAGGAGCTGACCATTCCAAGCACGGCCAACGTCTTCTACGCC
ATGAACTCCGCCAGCCGGGACTTCCTGCTCCGCCGCAAGGGTCACCCGGCCCCCTCCCCG
---GCACCC---CGCCACCGGACCGTGGTCAGCGCCACCTTCCCCAAAATCAAATCCAAA
GGACTCCAGATGGCCCGGGCACTGTTC
>Hyn_leec_RGL2
NNNNNNNNNNNNNNNNNNNNNNNNNNNNNNNNNNNNNNNNNNNNNNNNNNNNNNNNNNNN
NNNNNNNNNNNNNNNNNNNNNNNNNNNNNNNNNNNNNNNNNNNNNNNNNNNNNNNNNNAG
GCCCCGGTGTGCCATGTGGAGGAGTCGGCGGAGGGCGTCATCTACAGCGTGGCGGTGAGG
CAGAGTCCCGTCCACCAGGGGCTGACGCCAGGGCACGCCGGTCTGGGGGCGGAAGGCGTG
CCGCTGGCGGACACCCCTGAGTCGCCCAAGGTGCGCATACTGAAGGCCGGCACGCTGCCG
AAGCTGGTCCACCACCTCCTGGAGGCCTTCACCCAGGGGGACACCTCGTATGTCCCGGCC
TTCCTGGCCACCTTCCGGGCCTTCACCAGTGTGGAGACCGTCCTAGGGCTCCTGCTGGAT
AGGTTGGAAGCTGTAGAGACCACCAGGAATGTGAAGCCCAGGGGTGGAGAGAGTGCGGCG
ATCACCATGGAACGGCACACGGCCGCCTCCTCTGTCTTCTGCTCCTGGATGGACTGGTAC
CCCGAGGACTTCCGGGGCCCCCTGGAGACCGCTCTGCTGGACCGCTTCTCCGCCTACCTG
ACCAGGGAGTTTGGAAAGGACTCGGGGCCCGGCCGGCAACGGGACTCCCTTCTGAAGATG
TTGGAGGAGCTCCGCAGCACTAAC---GAAGCA---GTACAGCGCCCTACAAACACAGAC
ACCCCCGAGGTGAGCGAGGTGGCCCCGGGCGACGGCCTGGATATCCTGACCTTCTTGGCG
GATCACGTGGCCGCTCAGCTGACGATGCTGGATGCTGACCTCTTTCGCAGGGTGGTCCCC
TACCACTGCCTGGGCTCGGTCTGGTCGGCCCGGGACAAGAAGGGGCGGGTGACCGGCTGC
CCCAGCGTCCGCGCCACCGTGCGCCAGTTTAACCAGCTGGCCAACGCAGTCATCACCTCC
TGCCTCAGCAACACCCAGCTGCGGCCGCAGCAGCGGGCCCGCGTCCTGGAGAAGTGGATC
AAGGTGGCCGAGGAGTGCCGGGCGTTAAAGAACTTCTCCTCTCTCTACGCCATCATCTCG
GCCCTGCAGTCCAACGCGGTCCATCGCTTGAAGAAAACTTGGGACGAGACTTCCAGGGAA
GCCGTGCGCAGTTACCAGGAGCTGTCCGAGGTCTTCTCCGAAAAGGACAACTATTCGCAG
AGCCGGGAGCTGCTGTTTAAGTCTCAGGAAGGAACCTCCAAGCCGGCCCATGTGGACCTG
CACCCCAGGAGGCAACAGAGACGTGTCAAGGAGCAGAGGGCAGTGGGCGTGGTCCCGTAC
CTGGGGACGTTCCTCAAGGACCTCGTCATGCTGGACACGGCCTCCAAGGACCTGCTGGAG
AACGGCTACCTCAACTTTGACAAGCGCCGGAAGGAGTTTGAGATCTTGGCCCAGATCCGT
CTGCTTCAGTCCATCTGCAAGAACTACGTCTTTGAGAAGGACCCGGCCTTCGTGCGCTGG
TTCGACAGCATCCCGCCGCTGAGCGAAATGGACAGCTACCGTCTGTCGTGCGAGATTGAA
CCTCTCCTGGAA------CCGGCGACCCCCCGGCCCGTCAAACCGACCGTGGTGATCACA
CACTGCACAGAT---------TCGGTTGTGGCCCCTTCTGCCTCCTGGACGTTCATCCCC
TGGGAACAACCCCACTCCCCGAAGCGGCACTCGGACTGCGCCTTCGACTTCACGTCGCTG
AACACTTCGGGGGAGCAGCAGCAGAGCCTCGACACCCCACTGCTGACCCGCATGACAAAG
CACATGAAGTCCACCTCGGTGTCGTCTCTGGATACGATCGGCCTGGCCCCTCCGGGCCCG
GTGCCCCTCGCCCCGCTGCCCGCCACGCTGAGCCCG------CCGACCTTCGTGAAGTCC
CACCGACGCTCGGCCTCATGCGGATCCGCCTTCATCCCGTCCCTC------TCGCCCGGT
GCCTCCCCGAGCGACGAGAGCTCGGAGTGCCGCATTATCCGGGTGCAGATGGCTCTGGAG
AACGGGAACGTGTACAAGAGCATCCTGGTCACCAGTCAGGATAAAACGCCGGCCGTGATC
ACCAAGGTCCTGGAGAAGCACAACCAGGACCGGCTTGGGGCCGCCAACTACGAGCTGGTG
CAGCTGGTCTCTTCGGAGAAGGAGCTGACCATTCCAAGCACGGCCAACGTCTTCTACGCC
ATGAACTCCGCCAGCCGGGACTTCCTGCTCCGCCGCAAGGGTCACCCGGCCCCCTCCCCG
---GTGCCCCCGCGCCACCGGACCGTGGTCAGCGCCACCTTCCCCAAAATCAAATCCAAA
GGACTCCAGATGGCCCGGGCGCTGTTC
>Sir_int_RGL2
ATG---------------TACACCACCTGGTACTACATACAGCCT---------------
---------------------------------------------------------GCG
GCCCCAGTTCATCATGTGGAAGAGGCTGAAGATGGAGTCATATACACTGTGTCTGTGAGA
CTGGCCCACGCCCACACTGGAGCG---------TCGACTGGCCTGGGGGTGGAGAGTGAG
GCGATCGCAGACACGCCTGAGGCCCCCAAGGTGCGTATTCTGAAGGGGGGCACCCTGCCC
AAGCTGGTTCAGCACCTACTGGCGGCCTTCACCCTGGGGGACACCTCCTATGTCCCAGCC
TTCCTGGCCACGTTCAGAGCCTTCACCAGCGTTGAGACGGTTCTGGGACTCCTGTTGGAC
AGGTTGGAAGCAGTCGAGGCAAAGAGGAGCGGGAAGTCCAGTGGGCGACACCCTACGGAG
AGCACCCTGGAGCTGCATACCGCCGCCTCCTCTGTCTTCTGCTCCTGGATGGAGTGCTAC
CCTGAGGACTTCCAGGGATCGTTGGACCCAGCTCTGCTGGACCGCTTTGCCGCCTACCTC
ACCAGGGAGTTTGGGGAGGGCTCGGGGCCTGGCCGACGAAGGGACTCCCTTCTGCAGATG
TTGGAGACGCTCCGGACCACG------GAGGCTGCGGTTGAGGACCCATGCACCCCGGAG
TCCCCTGAATTGAGCGGAACTGCCCCAGGCGACGTCCTGGACATCCTGATCTTCCTGGCT
GATCACATAGCAGCTCAACTGACCATGCTGGATGCGGATCTCTTTCGGCGGGTTGTCCCC
TACCACTGCTTGGGCTCCATATGGTCAGCGCGGGACAAGAAAGGACGGGAGCCCCGCTGC
CCCAGCGTCCGGGCCACTGTGTGTCAGTTCAACAAGCTGGCCAACGTGGTCATCAGCTCC
TGCCTCAGCGGCACTCATCTGCGCCCTCAGCAGCGGGCCCGCGTCCTGGAGAAGTGGATC
AAGGTGGCTGAGGAGTGCCGTGGCCTGAAGAACTTCTCCTCCCTCTATGCCATCATCTCG
GCCCTGCAGTCCAACCCAGTGCACCGCCTGAAGAAGACCTGGGAGGAGGTATCCAGAGAA
GCCCTGAGGAGTTACCAGGAGATTTCAGATGTCTTCTCTGAAAAAGACAACTACTCCCAG
AGTCGAGAGCTGCTCTTTAAGTCTCAGGAAGGAACCTCAAAGCCGGCCTACGCAGATCTG
CACCCCAAAAGACAACAGAAGCGCCCCAAGGAGCAGAGGGTTGTGGGTGTGGTCCCATAT
CTAGGGACGTTCCTGAAGGATCTGGTCATGCTGGACACGGCTGCCAAAGACCTGCTGGAG
AATGGCTACATCAACTTTGACAAGCGTCGGAAGGAGTTTGAAATCTTGGCCCAGATCCGC
CTGCTTCAGTCCATCTGCAAGAACTACATCCTCGAGAAGGACCATGCCTTTGTGCGGTGG
TTCAACAGCATCCCACCGCTGAGTGAGGCGGACAGTTACCGTCTCTCATGCGAGATCGAA
CCCCTGCTGGAG------CCGGCCACTCCGCGTCCCACCAAGCCCACTGTGGTGATCACA
CATTGCTCAGATCTCCTCAGCACCATCGCTGCCCCTTTTGGACCGGGCTCCTCAAACATA
TGGGACCAATCCAAGTCTCCGAAGCGACTCTCCAACTGCGTCTTTGAGTTTTCTTCACCC
AGCGCT---GCAGAGGGACATTTGAGTCCAGAGCCCTCTTTGCTGACCCCCATGACCAAG
CACATGAAGTCCACGTCCTTCTCCTCGCTGGACACCGTCGGCTTGGCCCCCCCAGGACCG
GCGCCCCCTGCCCCACTGCCCGCCACACTGAGCCCACCCGCACCGGCCTTCTTCAAGTCT
CACCGGCGGTCGGCTTCCTGCGGCTCCGTCTTCACCTCAGTTTCTGCACCCGAAACCCAG
TTGCCATTGACGGACGTGAACTCAGAGTGTCGCATTATCCGTGCACGGATGGCATTGGAG
GACGGGAACCTGTACAAGAGCATCCTGGTGACGAGTCAGGATAAGACACCAGCCGTGATT
ACCAAAGTGTTACAAAAGCACAACCAGGACCGACTGGTTGCCGCCGACTACGAACTGGTG
CAGCTGATCTCTGAGGACAAGGAGCTGACCATCCCCAACACAGCCAATGTCTTCTACGCC
ATGAACTCTGCCAGCAAGGATTTCCTGCTCCGCCGCAAAGGTCACCCAAACCCTGCACAG
GGCCACCCCCCACATCACCGGACTGAGCTCAGTGCCACTTTCCCCAAAATCAAATCCAAA
GGCATCCGCATTGCCAAAGCGCTCTTT
>Sir_lac_RGL2
NNNNNNNNNNNNNNNNNNNNNNNNNNNNNNNNNNNNNNNNNNNNNNNNNNNNNNNNNNNN
NNNNNNNNNNNNNNNNNNNNNNNNNNNNNNNNNNNNNNNNNNNNNNNNNNNNNNNNNNNN
NNNNNNNNNNNNNNNNNNNNNNNNNNNNNNNNNNNNNNNNNNNNNNNNNNNNNNNNNNNN
NNNNNNNNNNNNNNNNNNNNNNNN---------NNNNNNNNNNNNNNNNNNNNNNNNNNN
NNNNNNNNNNNNNNNNNNNNNNNNNNNNNNNNNNNNNNNNNNNNNNNNNNNNNNNNNNNN
NNNNNNNNNNNNNNNNNNNNNNNNNNNNNNNNNNNNNNNNNNNNNNNNNNNNNNNNNNNN
NNNNNNNNNNNNNNNNNNNNNNNNNNNNNNNNNNNNNNNNNNNNNNNNNNNNNNNNNNNN
NNNNNNNNNNNNNNNNNNNNNNNNNNNNNNNNNNNNNNNNNNNNNNNNNNNNNNNNNNNN
NNNNNNNNNNNNNNNNNNNNNNNNNNNNNNNNNNNNNNNNNNNNNNNNNNNNNNNNNNNN
NNNNNNNNNNNNNNNNNNNNNNNNNNNNNNNNNNNNNNNNNNNNNNNNNNNNNNNNNNNN
NNNNNNNNNNNNNNNNNNNNNNNNNNNNNNNNNNNNNNNNNNNNNNNNNNNNNNNNNNNN
NNNNNNNNNNNNNNNNNNNNNNNNNNNNNN------NNNNNNNNNNNNNNNNNNNNNNNN
NNNNNNNNNNNNNNNNNNNNNNNNNNNNNNNNNNNNNNNNNNNNNNNNNNNNNNNNNNNN
NNNNNNNNNNNNNNNNNNNNNNNNNNNNNNNNNNNNNNNNNNNNNNNNNNNNNNNNNNNN
NNNNNNNNNNNNNNNNNNNNNNNNNNNNNNNNNNNNNNNNNNNNNNNNNNNNNNNNNNNN
NNNNNNNNNNNNNNNNNNNNNNNNNNNNNNNNNNNNNNNNNNNNNNNNNNNNNNNNNNNN
NNNNNNNNNNNNNNNNNNNNNNNNNNNNNNNNNNNNNNNNNNNNNNNNNNNNNNNNNNNN
NNNNNNNNNNNNNNNNNNNNNNNNNNNNNNNNNNNNNNNNNNNNNNNNNNNNNNNNNNNN
GCCCTGCAGTCCAACCCGGTGCACCGCCTGAAGAAAACCTGGGAGGAGGTATCCAGAGAA
GCCCTGAGGAGTTACCAGGAGATTTCAGATGTCTTCTCTGAAAAAGACAACTACTCCCAG
AGTCGAGAGCTGCTTTTTAAGTCTCAGGAAGGAACCTCAAAGCCGGCCTACGCAGATCTG
CACCCCAAAAGACAACAGAAGCGCCCCAAGGAGCAGAGGGTTGTGGGTGTGGTCCCATAT
CTAGGGACGTTCCTGAAGGATCTGGTCATGCTGGACACGGCTGCCAAAGACCTGCTGGAG
AATGGCTACATCAACTTTGACAAGCGNNNNNNNNNNNNNNNNNNNNNNNNNNNNNNNNNN
NNNNNNNNNNNNNNNNNNNNNNNNNNNNNNNNNNNNNNNNNNNNNNNNNNNNNNNNNNNN
NNNNNNNNNNNNNNNNNNNNNNNNNNNNNNNNNNNNNNNNNNNNNNNNNNNNNNNNNNNN
NNNNNNNNNNNN------NNNNNNNNNNNNNNNNNNNNNNNNNNNNNNNNNNNNNNNNNN
NNNNNNNNNNNNNNNNNNNNNNNNNNNNNNNNNNNNNNNNNNNNNNNNNNNNNNNNNNNN
NNNNNNNNNNNNNNNNNNNNNNNNNNNNNNNNNNNNNNNNNNNNNNNNNNNNNNNNNNNN
NNNNNN---NNNNNNNNNNNNNNNNNNNNNNNNNNNNNNNNNNNNNNNNNNNNNNNNNNN
NNNNNNNNNNNNNNNNNNNNNNNNNNNNNNNNNNNNNNNNNNNNNNNNNNNNNNNNNNNN
NNNNNNNNNNNNNNNNNNNNNNNNNNNNNNNNNNNNNNNNNNNNNNNNNNNNNNNNNNNN
NNNNNNNNNNNNNNNNNNNNNNNNNNNNNNNNNNNNNNNNNNNNNNNNNNNNNNNNNNNN
NNNNNNNNNNNNNNNNNNNNNNNNNNNNNNNNNNNNNNNNNNNNNNNNNNNNNNNNNNNN
NNNNNNNNNNNNNNNNNNNNNNNNNNNNNNNNNNNNNNNNNNNNNNNNNNNNNNNNNNNN
NNNNNNNNNNNNNNNNNNNNNNNNNNNNNNNNNNNNNNNNNNNNNNNNNNNNNNNNNNNN
NNNNNNNNNNNNNNNNNNNNNNNNNNNNNNNNNNNNNNNACAGCCAATGTCTTCTACGCC
ATGAACTCTGCCAGCAAGGATTTCCTGCTCCGCCGCAAAGGTCACTCAAACCCTGCACAA
GGCCACCCCCCACATCACCGGACTGAGCTCAGTGCCACTTTCCCCAAAATCAAATCCAAA
GGCATCCGCATTGCCAAAGCACTCTTT
>Prot_ang_RGL2
NNNNNNNNNNNNNNNNNNNNNNNNNNNNNNNNNNNNNNNNNNNNNNNNNNNNNNNNNNNN
NNNNNNNNNNNNNNNNNNNNNNNNNNNNNNNNNNNNNNNNNNNNNNNNNNNNNNNNNNNN
NNNNNNNNNNNNNNNNNNNNNNNNNNNNNNNNNNNNNNNNNNNNNNNNNNNNNNNNNNNN
NNNNNNNNNNNNNNNNNNNNNNNNNNNNNNNNNNNNNNNNNNNNNNNNNNNNNNNNNNNN
NNNNNNNNNNNNNNNNNNNNNNNNNNNNNNNNNNNNNNNNNNNNNNNNNNNNNNNNNNNN
NNNNNNNNNNNNNNNNNNNNNNNNNNNNNNNNNNNNNNNNNNNNNNNNNNNNNNNNNNNN
NNNNNNNNNNNNNNNNNNNNNNNNNNNNNNNNNNNNNNNNNNNNNNNNNNNNNNNNNNNN
NNNNNNNNNNNNNNNNNNNNNNNNNNNNNNNNNNNNNNNNNNNNNNNNNNNNNNNNNNNN
NNNNNNNNNNNNNNNNNNNNNNNNNNNNNNNNNNNNNNNNNNNNNNNNNNNNNNNNNNNN
NNNNNNNNNNNNNNNNNNNNNNNNNNNNNNNNNNNNNNNNNNNNNNNNNNNNNNNNNNNN
NNNNNNNNNNNNNNNNNNNNNNNNNNNNNNNNNNNNNNNNNNNNNNNNNNNNNNNNNNNN
NNNNNNNNNNNNNNNNNNNNNNNNNNNNNN------NNNNNNNNNNNNNNNNNNNNNNNN
NNNNNNNNNNNNNNNNNNNNNNNNNNNNNNNNNNNNNNNNNNNNNNNNNNNNNNNNNNNN
NNNNNNNNNNNNNNNNNNNNNNNNNNNNNNNNNNNNNNNNNNNNNNNNNNNNNNNNNNNN
NNNNNNNNNNNNNNNNNNNNNNNNNNNNNNNNNNNNNNNNNNNNNNNNNNNNNNNNNNNN
NNNNNNNNNNNNNNNNNNNNNNNNNNNNNNNNNNNNNNNNNNNNNNNNNNNNNNNNNNNN
NNNNNNNNNNNNNNNNNNNNNNNNNNNNNNNNNNNNNNNNNNNNNNNNNNNNNNNNNNNN
NNNNNNNNNNNNNNNNNNNNNNNNNNNNNNNNNNNNNNNNNNNNNNNNNNNNNNNNNNNN
NNNNNNNNNNNNNNNNNNNNNNNNNNNNNNNNNNNNNNNNNNNNNNNNNNNNNNNNNNNN
NNNNNNNNNNNNNNNNNNNNNNNNNNNNNNNNNNNNNNNNNNNNNNNNNNNNNNNNNNNN
NNNNNNNNNCTGCTGTTTAAGTCTCAGGAGGAAACGTCGAAGCCGGCTCACCTGGACCTG
AACCCAAGAAAACCACAGAGGCGGCCCAAGGAGCAGAGAGTGGTGGGCTTGATCCCCTAC
CTGGGGACGTTCCTAAAGGACCTGGTCATGCTGGACACCGCTGCCAAGGACCTGCTGGAG
AATGGCTACCTGAACTTCGATAAGCGCCGGAAGGAGTTTGAAATTTTGACTCAGATTCGC
CAGCTNNNNNNNNNNNNNNNNNNNNNNNNNNNNNNNNNNNNNNNNNNNNNNNNNNNNNNN
NNNNNNNNNNNNNNNNNNNNNNNNNNNNNNNNNNNNNNNNNNNNNNNNNNNNNNNNNNNN
NNNNNNNNNNNN------NNNNNNNNNNNNNNNNNNNNNNNNNNNNNNNNNNNNNNNNNN
NNNNNNNNNNNNNNNNNNNNNNNNNNNGCGATTCTTTTTGGCTCTGTTGGCTGG---GCC
TGGGACCCCCCAAACTCCTCCAAGCGGCACTTGGATGGATCCTTTGAGATACTTGGGCTC
GAGTCG---GTGGATGATGAGCTGAGCCCCAATCCCTCGCTGCTGACCTGCCTGACCAAG
CACATGAAGTCTACCTCAGTCTCATCTCTGGATACAATCGGGTTGGCCAGCACGGTGCCG
GCGCGCCACGCACCCCTGCCCGCCATGCTGAGCCCA------CCGAACTTCGTGAAGAGC
CACCGGCGCGCTGCTTCCTGTGGCTCTGCCTTCGCCGCACCCTCC------CCGTCCAAC
TCCCCTCCAACGGATGAGAACTCCGACTGTCGTATCATCCGCGTACAGATGGCCCTGGAG
AACGGGAACATGTACAAGAGTATCCTGGTCACCAGCCAGGATAAGACGCCAGCCGTGATA
GTTAAGGTGTTGGAGAAACACAACCAGGACAAACAAGGAGCCGCCAACTACCAGCTGGTA
CAGCTGCTGCCAGAGGAGAAGGAGCTGACCATTCCCAACACAGCCAACGTTTTCTACGCC
ATGAACTCCACCAGCCAGAACTTCGTGCTGCGCCGCAAGGGACAGCCCGCCACCGCTCAT
---GCGCGCACCCACCATCGGCACGAGCACAGCGCTACCTTCCCCGAGATCGGANNNNNN
NNNNNNNNNNNNNNNNNNNNNNNNNNN
>Kar_kor_RGL2
ATGCTGCCTCGCACAATGCGCCACATTCTGGATGGCATGAAGATGGAGCTTTCTGAGGAG
CATGGTGTGGTCCTGAATGCGTACCGCCACCGGCACCCAGCCAACGCGGAACCCGAGCAG
GCTCCAGTAAGTCATGTGGAGGAAGCTGTGGAGGGCGCTATATACAGCGTAGTAGTGAAG
TCCACCTACACACAGTCAGGACCGTCCCCCGGGCAGGCTAGCAAGGCACCAGAGAGCGAG
ATAGTCACCGAGACTCCCGAGACCCCCAAAGTTCGCATCCTGAAGGCTGGCACATTACAG
AAGCTGGTCCAGCACCTCTTGAAGGCGTTCACCATGGGGGACACATCCTACGTCCCAGCC
TTCCTGGCCACCTTCCGGGCATTTACCAGCGTGGATAGAGTTTTATTAATGCTGCTGGAC
AGGTTGGAGGTTATTGAGGCCACTAGGAGCATGAAATCCAGAGGAAGAGAGAGTGCAGAG
AGCACACTGGAACTGCACACGGCCGCTTCCTCAGTCTTCTGCTCCTGGATGGAATGGTAC
CCAGAGGACTTCCGTGGTTCCCTGGACCCTGCTCTGCTGGACCGCTTCGCTGCCTACCTA
ACCAGGGAGTTCGGGGAGGGCTCTGGGCCAGGCAGGCGGCGAGATTCCCTTCTACAGATG
TTGGAGGAGCTGAGGAGGACCCCAAATAGTGCTGAT------CACTCATCAAGCTCAGAG
ACCACTGAGGCTAGCGATGCTGACCCTGTGGATGTCCAAGAAATCTTGGTCTTTCAGGCA
GATCAAGTAGCCGCTCAGCTCACCATGTTGGACGCGGCTCTCTTTCGAAGAGTGGTGCCA
TATCACTGCCTTGGCTCAGTCTGGTCAGCCCGGGACAAGAAGGGTGGAGAGGTCCGCTGC
CCCAGCGTACGGGCCACTGTTCACCAGTTCAACAAGCTGGCCAATGCCGTTATCAGCTCC
TGCCTCAGCAACACTTACCTGCGGCCGCAGCAGCGAGCGCGCATCCTGGAAAAGTGGATC
AAGGTGGCAGAGGAGTGCAGAGCACTGAAAAACTTCTCTTCCCTCTATGCCATTGTCTCC
GCTCTTCAGTCCAACCCTGTGCACCGTCTGAAGAGAACCTGGGAGGAGACATCCAGAGAA
ACTCTGAAGTGTTACCAGGAGTTGGCCGAAGTATTCTCAGAAAAAGACAATTATTCTCAC
AGCCGTGAGCTGCTGTTTAAGTCTCAGGAAGAAACGTCAAAGCCA---------GAACAG
AACCCAAAAAAA---CAGAGACGTCCCAAGGAGCAGAGGGCTATGGGTGTGGTACCCTAC
CTAGGGACATTCTTAAAGGACCTGGTGATGCTGGACACCGCTGCTAAAGACCTGCTGGAG
AATGGCTACCTGAACTTCGACAAGCGACGGAAGGAATTCGAAATATTGGCTCAGATTCGC
TTGCTCCAGTCCATTTGCAAGAATTACACTCTGGAGAAGGACCCATCCTTTGTGCGATGG
TTCGATGGTATGCAGCCACTGAGCGAGGCAGACAGCTACCGTCTATCATGTGAGATTGAA
CCTCTGATGGAG------CCGATCACACCTCGCCCTGTCAAACCCACTGTGGTGATTACA
CACTGCACGGATCTCCTTAGCTCAGTGGCAATCCCATTTGTCCTTGGAACCTGC---TCC
TGGGAGCTCCCAATCTCCCCCAAACCCCAATCGGACTGTTCATTTGATGATACAGCACCA
AACACG---ACAGATCATCAGTTGATCCCAGACTCCTCGCTGCTGACAAGCATGACCAAG
CACATGAAGTCAACGTCCGTATCAAATCTGGACACAGTCGGGGTGGTCCATCCAGGTCCA
ACAGCCCCCACTCCACTGCCCACCATGCTGAACCCC------CCGGGCTTTGTAAAAAGC
CACCGACGCTCTGCTTCCTGCGGCTCTGCCTTCCTCTCGTCCCCA------GCAGCTGGC
TCGCCTCCCAAGGATCATAACTCAGAGTGTCGCATCATACGTGTACAAATGGCCCTGGAG
AATGGAAACATGTACAAGAGCATTCTGGTGACCAGTCAGGATAAGACGCCAGCTGTGATT
GTCAAGGTCTTGGAGAAGCACAACCAGGACGGGCTGGGAGCCGCCAATTACCAACTAGTG
CAACTACTGTCAGATGAGAAGGAGCTGCCCATTCCCAGCACAGCCAATGTCTTCTATGCC
ATGAACTCCACTAGCCGGGACTTTCTGCTGCGCCTCAAGGGACCACCAGCCTCCTCCCAA
---GCACCCCCTCGCCACCGGACTGAACTCAGTGCGACTTTCCCCAAAATCAAATCCAAA
GGAATGCGCATTGCCCGAGCACTGTTC
>Lis_monvul_RXRBA
ATGGGAGACAGCCGGGACTGCAGGAGTCCAGACAGTTCGTCCCTCAGTTCTTCTCCACAC
CCTCGTCCATTCTGCCATTCTCCCCCTTCTCCGACTCCTCTACATCCCTCCATGATCGGC
TCAGCGATGACCTCCTCTGTTAACTCGCCCATGGGGAGCCTGGGGTCCCCATTTTCAGTT
ATCAGCTCCTCTCTGGGCTCCCCTGGCATGCCCTCCACCCCCTCCATAGGATATGGACCT
GTGAGTAGCCCTCAGATTAATTCCACTGTAAACCTTTCGGGCCACCATACAGTGAGTAGC
TCTGATGATGTGAAGCCGCCACTTGGAATGAGGGGGCTGCCTTCCCACCCTCATGGAGGC
ATGCTTTCTAGCAAGAGGCTCTGTGCGATCTGTGGTGACCGGTCTTCAGGCAAACATTAT
GGCGTGTACAGTTGTGAGGGCTGCAAGGGGTTCTTCAAGCGAACCATTCGAAAGGACCTT
ACTTACACATGCCGGGATAACAAAGACTGTATCGTGGACAAGCGCCAAAGGAATCGCTGC
CAGTACTGCCGGTACCAGAAATGTCTTGCCACAGGCATGAAGAGAGAAGCTGTACAGGAG
GAGCGGCAGCGGGGCCGAGAACGGGATGGGGACATGGAGTACAGCAGTGGTGTGAACGAG
GAAATGCCCGTGGACAAGATACTGGAAGCTGAGTTGGCGGTGGAGCAGAAATCTGATCAG
GGCGTTGATGGGTCCGGGACTGGTGGCAGTTCTCCCAATGACCCAGTGACTAACATCTGC
CAGGCAGCCGACAAGCAGCTCTTCACCCTGGTGGAGTGGGCCAAACGCATCCCTCATTTC
TCTGAGCTTCCCCTAGACGACCAGGTCATCTTGTTGCGAGCTGGTTGGAATGAGCTCCTC
ATTGCCTCTTTCTCACATCGTTCCATCTCTGTGAAGGACGGGATCCTGCTGGCGACTGGC
CTCCATGTCCACCGCAACAGTGCACACAGCGCAGGGGTGGGGGCCATCTTCGACAGGGTT
TTGACTGAGCTAGTCTCAAAAATGAGGGACATGCGGATGGACAAGACGGAGCTCGGCTGC
CTACGAGCCATCATACTCTTCAACCCAGATGCGAAGGGGCTCTCGAATCCTGGGGAAGTG
GAGCTGTTACGAGAAAAAGTATATGCATCACTGGAGTCTTACTGCAAGCAGAAGTACCCG
GATCAACAGGGCAGGTTTGCGAAGCTACTGCTCCGTCTTCCGGCTCTCCGCTCCATTGGG
TTGAAGTGCCTGGAGCATCTGTTCTTCTTCAAGCTAATCGGAGACACCCCAATTGACACC
TTCTTGATGGAAATGCTTGAGGCACCTCACCAGCTCTCC
>Lis_helv_RXRBA
ATGGGAGACAGCCGGGACTGCAGGAGTCCAGACAGTTCGTCCCTCAGTTCTTCCCCACAC
CCTCGTCCATTCTGCCATTCTCCCCCTTCTCCGACTCCTCTACATCCCTCCATGATCGGC
TCAGCGATGACCTCCTCTGTTAATTCGCCCATGGGGAGCCTGGGGTCCCCATTTTCAGTC
ATCAGCTCATCTCTGGGCTCCCCTGGCATGCCCTCCACCCCCTCCATAGGATATGGACCT
GTGAGTAGCCCTCAGATTAATTCCACTGTAAACCTTTCGGGCCATCATACAGTGAGTAGC
TCTGATGATGTGAAACCGCCACTTGGAATGAGGGGGCTGCCTTCCCACCCTCATGGAGGC
ATGCTTTCTAGCAAGAGGCTCTGTGCGATCTGTGGTGACCGGTCTTCAGGCAAACATTAT
GGCGTGTACAGCTGTGAGGGCTGCAAGGGGTTCTTCAAGCGAACCATTCGAAAGGACCTT
ACTTACACATGCCGGGATAACAAAGACTGTATCGTGGACAAGCGCCAAAGGAATCGCTGC
CAGTACTGCCGGTACCAGAAATGTCTTGCCACAGGCATGAAGAGAGAAGCTGTGCAGGAG
GAGCGGCAGCGGGGCCGAGAACGGGATGGGGACATGGAGTACAGCAGTGGTGTGAACGAG
GAAATGCCCGTGGACAAGATACTGGAAGCTGAGTTGGCGGTGGAGCAGAAATCTGATCAG
GGCGTTGATGGGTCCGGGACTGGTGGCAGTTCTCCCAATGACCCAGTGACTAACATCTGC
CAGGCAGCCGACAAGCAGCTCTTCACCCTGGTGGAGTGGGCCAAACGCATCCCTCATTTC
TCTGAGCTTCCCCTAGACGACCAGGTCATCTTGTTGCGAGCTGGTTGGAATGAGCTCCTC
ATTGCCTCTTTCTCACATCGTTCCATCTCTGTGAAGGACGGGATCCTGCTGGCGACTGGC
CTCCACGTCCACCGCAACAGTGCGCACAGCGCAGGGGTGGGGGCCATCTTCGACAGGGTT
TTGACTGAGCTAGTCTCAAAAATGAGGGACATGCGGATGGACAAGACGGAGCTCGGCTGC
CTACGAGCCATCATACTCTTCAACCCAGATGCCAAGGGGCTCTCGAATCCTGGGGAAGTG
GAGCTGTTACGAGAAAAAGTATATGCATCACTGGAGTCTTACTGCAAGCAAAAGTACCCG
GATCAACAGGGCAGGTTTGCGAAGCTACTGCTCCGTCTTCCGGCTCTCCGTTCCATTGGG
TTGAAGTGCCTGGAGCATCTGTTCTTCTTCAAGCTAATCGGAGACACCCCAATTGACACC
TTCTTGATGGAAATGCTTGAGGCACCTCACCAGCTCTCC
>Lis_boscPo_RXRBA
ATGGGAGACAGCCGGGACTGCAGGAGTCCAGACAGTTCGTCCCTCAGTTCTTCTCCACAC
CCTCGTCCGTTCTGCCATTCTCCCCCTTCTCCGACTCCTCTACATCCCTCCATGATCGGC
TCAGCGATGACCTCCTCTGTTAACTCGCCCATGGGGAGCCTGGGGTCCCCATTTTCAGTC
ATCAGCTCATCTCTGGGCTCCCCTGGCATGCCCTCCACCCCCTCCATAGGATATGGACCT
GTGAGTAGCCCTCAGATTAATTCCACGGTAAACCTTTCGGGCCACCATACAGTGAGTAGC
TCTGATGATGTGAAGCCGCCACTTGGAATGAGGGGGCTGCCTTCCCACCCCCATGGAGGC
ATGCTTTCTAGCAAGAGGCTCTGTGCGATCTGTGGTGACCGGTCTTCAGGCAAACATTAT
GGCGTGTACAGCTGTGAGGGCTGCAAGGGGTTCTTCAAGCGAACCATTCGAAAGGACCTT
ACTTACACATGCCGGGATAACAAAGACTGTATCGTGGACAAGCGCCAAAGGAATCGCTGC
CAGTACTGCCGGTACCAGAAATGTCTTGCCACAGGCATGAAGAGAGAAGCTGTACAGGAG
GAGCGGCAGCGGGGCCGAGAACGGGATGGGGACATGGAGTACAGCAGTGGTGTGAACGAG
GAAATGCCCGTGGACAAGATACTGGAAGCTGAGTTGGCGGTGGAGCAGAAATCTGATCAG
GGCGTTGATGGGTCCGGGACTGGTGGCAGTTCTCCCAATGATCCAGTGACTAACATCTGC
CAGGCAGCCGACAAGCAGCTCTTCACCTTGGTGGAGTGGGCCAAGCGCATCCCTCATTTC
TCTGAGCTTCCCCTAGACGACCAGGTCATCTTGTTGCGAGCTGGTTGGAATGAGCTACTC
ATTGCCTCTTTCTCACATCGCTCCATCTCTGTGAAGGACGGGATCCTGCTGGCGACTGGC
CTCCATGTCCACCGGAACAGTGCACACAGCGCAGGGGTGGGGGCCATCTTCGACAGGGTT
TTGACTGAGCTAGTCTCAAAAATGAGGGACATGCGGATGGACAAGACGGAACTTGGCTGC
CTACGAGCCATCATCCTCTTCAACCCAGATGCCAAGGGGCTCTCGAATCCTGGAGAAGTG
GAGCTGTTACGAGAAAAAGTATATGCATCACTGGAGTCTTACTGCAAACAGAAGTACCCG
GATCAACAGGGCAGGTTTGCGAAGCTACTGCTCCGTCTTCCGGCTCTCCGCTCCATTGGG
TTGAAGTGCCTGGAGCATCTGTTCTTCTTCAAGCTAATCGGAGACACCCCAATTGACACC
TTCTTGATGGAAATGCTTGAGGCACCTCACCAGCTCTCC
>Lis_boscSp_RXRBA
ATGGGAGACAGCCGGGACTGCAGGAGTCCAGACAGTTCGTCCCTCAGTTCTTCTCCACAC
CCTCGTCCGTTCTGCCATTCTCCCCCTTCTCCGACTCCTCTACATCCCTCCATGATCGGC
TCAGCGATGACCTCCTCTGTTAACTCGCCCATGGGGAGCCTGGGGTCCCCATTTTCAGTC
ATCAGCTCCTCTCTGGGCTCCCCTGGCATGCCCTCCACCCCCTCCATAGGATATGGACCT
GTGAGTAGCCCTCAGATTAATTCCACGGTAAACCTTTCGGGCCACCATACAGTGAGTAGC
TCTGATGATGTGAAGCCGCCACTTGGAATGAGGGGGCTGCCTTCCCACCCCCATGGAGGC
ATGCTTTCTAGCAAGAGGCTCTGTGCGATCTGTGGTGACCGGTCTTCAGGCAAACATTAT
GGCGTGTACAGCTGTGAGGGCTGCAAGGGGTTCTTCAAGCGAACCATTCGAAAGGACCTT
ACTTACACATGCCGGGATAACAAAGACTGTATCGTGGACAAGCGCCAAAGGAATCGCTGC
CAGTACTGCCGGTACCAGAAATGTCTTGCCACAGGCATGAAGAGAGAAGCTGTACAGGAG
GAGCGGCAGCGGGGCCGAGAACGGGATGGGGACATGGAGTACAGCAGTGGTGTGAACGAG
GAAATGCCCGTGGACAAGATACTGGAAGCTGAGTTGGCGGTGGAGCAGAAATCTGATCAG
GGTGTTGATGGGTCCGGGACTGGTGGCAGTTCTCCCAATGATCCAGTGACTAACATCTGC
CAGGCAGCCGACAAGCAGCTCTTCACCTTGGTGGAGTGGGCCAAGCGCATCCCTCATTTC
TCTGAGCTTCCCCTAGACGACCAGGTCATCTTGTTGCGAGCTGGTTGGAATGAGCTACTC
ATTGCCTCTTTCTCACATCGCTCCATCTCTGTGAAGGACGGGATCCTGCTGGCGACTGGC
CTCCATGTCCACCGGAACAGTGCACACAGCGCTGGGGTGGGGGCCATCTTCGACAGGGTT
TTGACTGAGCTAGTCTCAAAAATGAGGGACATGCGGATGGACAAGACGGAGCTTGGCTGC
CTACGAGCCATCATCCTCTTCAACCCAGATGCCAAGGGGCTCTCGAATCCTGGAGAAGTG
GAGCTGTTACGAGAAAAAGTATATGCATCACTGGAGTCTTACTGCAAACAGAAGTACCCG
GATCAACAGGGCAGGTTTGCGAAGCTACTGCTCCGTCTTCCGGCTCTCCGCTCCATTGGG
TTGAAGTGCCTGGAGCATCTGTTCTTCTTCAAGCTAATCGGAGACACCCCAATTGACACC
TTCTTGATGGAAATGCTTGAGGCACCTCACCAGCTCTCC
>Trit_carn_RXRBA
ATGGGAGACAGCCGGGACTGCAGGAGTCCAGACAGTTCGTCCCTCAGTTCTTCTCCGCAC
CCTCGTCCATTCTGCCATTCTCCCCCTTCTCCGACTCCTCTACATCCCTCCATGATCGGC
TCAGCGATGACCTCCTCTGTTAACTCGCCCATGGGGAGCCTGGGATCCCCATTTTCAGTC
ATCAGCTCATCTCTGGGCTCCCCTGGCATGCCCTCCACCCCCTCCATAGGATATGGACCT
GTGAGTAGCCCTCAGATTAATTCCACGGTAAACCTTTCGGGCCACCATACAGTGAGTAGC
TCTGATGATGTGAAGCCACCACTTGGAATGAGGGGGCTTCCTTCCCACCCTCATGGAGGC
ATGCTGTCTAGCAAGAGGCTTTGTGCGATCTGTGGTGACCGGTCTTCAGGCAAACATTAT
GGCGTGTACAGCTGTGAGGGCTGCAAGGGGTTCTTCAAGCGAACCATTCGAAAGGACCTT
ACTTACACCTGCCGGGATAACAAAGACTGCATCGTGGACAAGCGCCAAAGGAATCGCTGC
CAGTACTGTCGGTACCAGAAATGTCTTGCCACAGGCATGAAGAGAGAAGCTGTACAGGAG
GAGCGGCAGCGGGGCCGAGAACGGGATGGGGACATGGAGTACAGCAGTGGTGTGAACGAG
GAAATGCCCGTGGACAAGATACTGGAAGCTGAGTTGGCGGTGGAGCAGAAATCTGATCAG
GGCGTTGATGGGTCTGGGACCGGTGGCAATTCTCCCAATGACCCGGTGACTAACATCTGC
CAGGCAGCCGACAAGCAGCTCTTCACCCTGGTGGAGTGGGCCAAGCGCATCCCTCATTTC
TCTGAACTTCCCCTAGACGACCAGGTCATCTTGTTGCGAGCTGGTTGGAATGAGCTACTC
ATTGCCTCTTTCTCACATCGTTCCATCGCTGTGAAGGACGGGATCCTGCTGGCGACTGGC
CTCCATGTCCACCGCAACAGTGCACACAGCGCAGGGGTGGGTGCCATCTTCGACAGGGTT
TTGACTGAGCTAGTCTCAAAAATGAGGGACATGCGAATGGACAAGACCGAGCTTGGCTGC
CTACGAGCCATCATCCTCTTCAACCCAGATGCCAAGGGGCTCTCGAATCCTGGAGAAGTG
GAGCTGTTACGAGAAAAAGTATATGCATCACTGGAGTCTTACTGCAAGCAGAAGTACCCG
GATCAACAGGGCAGGTTTGCAAAGCTACTGCTCCGCCTTCCGGCTCTCCGCTCAATTGGC
CTGAAGTGCCTGGAGCACCTGTTCTTCTTCAAGCTAATTGGAGACACCCCAATTGACACC
TTCTTGATGGAAATGCTTGAGGCACCTCACCAGCTTTCC
>Trit_dob_RXRBA
ATGGGAGACAGCCGGGACTGCAGGAGTCCAGACAGTTCGTCCCTCAGTTCTTCTCCGCAC
CCTCGTCCATTCTGCCATTCTCCCCCTTCTCCGACTCCTCTACATCCCTCCATGATCGGC
TCAGCGATGACCTCCTCTGTTAACTCGCCCATGGGGAGCCTGGGATCCCCATTTTCAGTC
ATCAGCTCATCTCTCGGCTCCCCTGGCATGCCCTCCACCCCCTCCATAGGATATGGACCT
GTGAGTAGCCCTCAGATTAATTCCACGGTAAACCTTTCCGGTCACCATACAGTGAGTAGC
TCTGATGATGTGAAGCCACCACTTGGAATGAGGGGGCTTCCTTCCCACCCTCATGGAGGC
ATGCTGTCTAGCAAGAGGCTCTGTGCGATCTGTGGTGACCGGTCTTCAGGCAAACATTAT
GGCGTGTACAGCTGTGAGGGCTGCAAGGGGTTCTTCAAGCGAACTATTCGAAAGGACCTT
ACTTACACCTGCCGGGATAACAAAGACTGCATCGTGGACAAGCGCCAAAGGAATCGCTGC
CAGTACTGTCGGTACCAGAAATGTCTTGCCACAGGCATGAAGAGAGAAGCTGTACAGGAG
GAGCGGCAGCGGGGCCGAGAACGGGATGGGGACATGGAGTACAGCAGTGGTGTGAACGAG
GAAATGCCCGTGGACAAGATACTGGAAGCTGAGTTGGCAGTGGAGCAGAAATCTGATCAG
GGCGTTGATGGGTCTGGGACCGGTGGCAATTCTCCCAATGACCCGGTGACGAACATCTGC
CAGGCAGCCGACAAGCAGCTCTTCACCCTGGTGGAGTGGGCCAAGCGCATCCCTCATTTC
TCTGAGCTTCCCCTAGACGACCAGGTCATCTTGTTGCGAGCTGGTTGGAATGAGCTACTC
ATTGCCTCTTTCTCACATCGTTCCATCGCTGTGAAGGACGGGATCCTGCTGGCGACTGGC
CTCCATGTCCACCGCAACAGTGCACACAGTGCAGGGGTGGGTGCCATCTTCGACAGGGTT
TTGACTGAGCTAGTCTCAAAAATGAGGGACATGCGAATGGACAAGACCGAGCTTGGCTGC
CTACGAGCCATCATCCTCTTCAACCCAGATGCCAAGGGGCTCTCGAATCCTGGAGAAGTG
GAGCTGTTACGAGAAAAAGTATATGCATCACTGGAGTCTTACTGCAAGCAGAAGTACCCG
GATCAACAGGGCAGGTTTGCAAAGCTACTGCTCCGCCTTCCGGCTCTCCGCTCAATTGGC
CTGAAGTGCCTGGAGCACCTGTTCTTCTTCAAGCTAATCGGAGACACCCCAATTGACACC
TTCTTGATGGAAATGCTTGAGGCACCTCACCAGCTCTCC
>Trit_kar_RXRBA
ATGGGAGACAGCCGGGACTGCAGGAGTCCAGACAGTTCGTCCCTCAGTTCTTCTCCGCAC
CCTCGTCCATTCTGCCATTCTCCCCCTTCTCCGACTCCTCTACATCCCTCCATGATCGGC
TCAGCGATGACCTCCTCTGTTAACTCGCCCATGGGGAGCCTGGGATCCCCATTTTCAGTC
ATCAGCTCATCTCTGGGCTCCCCTGGCATGCCCTCCACCCCCTCCATAGGATATGGACCT
GTGAGTAGCCCTCAGATTAATTCCACGGTAAACCTTTCGGGCCACCATACAGTGAGTAGC
TCTGATGATGTGAAGCCACCACTTGGAATGAGGGGGCTTCCTTCCCACCCTCATGGAGGC
ATGCTGTCTAGCAAGAGGCTCTGTGCGATCTGTGGTGACCGGTCTTCAGGCAAACATTAT
GGCGTGTACAGCTGTGAGGGCTGCAAGGGGTTCTTCAAGCGAACCATTCGAAAGGACCTT
ACTTACACCTGCCGGGATAACAAAGACTGCATCGTGGACAAGCGCCAAAGGAATCGCTGC
CAGTACTGTCGGTACCAGAAATGTCTTGCCACAGGCATGAAGAGAGAAGCTGTACAGGAG
GAGCGGCAGCGGGGCCGAGAACGGGATGGGGACATGGAGTACAGCAGTGGTGTGAACGAG
GAAATGCCCGTGGACAAGATACTGGAAGCTGAGTTGGCGGTGGAGCAGAAATCTGATCAA
GGCGTTGATGGGTCTGGGACCGGTGGCAATTCTCCCAATGACCCGGTGACTAACATCTGC
CAGGCAGCCGACAAGCAGCTCTTCACCCTGGTGGAGTGGGCCAAGCGCATCCCTCATTTC
TCTGAGCTTCCCCTAGACGACCAGGTCATCTTGTTGCGAGCTGGTTGGAATGAGCTACTC
ATTGCCTCTTTCTCACATCGTTCCATCGCTGTGAAGGACGGGATCCTGCTGGCGACTGGC
CTCCATGTCCACCGCAACAGTGCACACAGCGCAGGGGTGGGTGCCATCTTCGACAGGGTT
TTGACTGAGCTAGTCTCAAAAATGAGGGACATGCGAATGGACAAGACCGAGCTTGGCTGC
CTACGAGCCATCATCCTCTTCAACCCAGATGCCAAGGGGCTCTCGAATCCTGGAGAAGTG
GAGCTGTTACGAGAAAAAGTATATGCATCACTGGAGTCTTACTGCAAGCAGAAGTACCCG
GATCAACAGGGCAGGTTTGCAAAGCTACTGCTCCGCCTTCCGGCTCTCCGCTCAATTGGC
CTGAAGTGCCTGGAGCACCTGTTCTTCTTCAAGCTAATTGGAGACACCNNNNNNNNNNNN
NNNNNNNNNNNNNNNNNNNNNNNNNNNNNNNNNNNNNNN
>Trit_anat_RXRBA
ATGGGAGACAGCCGGGACTGCAGGAGTCCAGACAGTTCGTCCCTCAGTTCTTCTCCGCAC
CCTCGTCCATTCTGCCATTCTCCCCCTTCTCCGACTCCTCTACATCCCTCCATGATCGGC
TCAGCGATGACCTCCTCTGTTAACTCGCCCATGGGGAGCCTGGGATCCCCATTTTCAGTC
ATCAGCTCATCTCTGGGCTCCCCTGGCATGCCCTCCACCCCCTCCATAGGATATGGACCT
GTGAGTAGCCCTCAGATTAATTCCACGGTAAACCTTTCGGGCCACCATACAGTGAGTAGC
TCTGATGATGTGAAGCCACCACTTGGAATGAGGGGGCTTCCTTCCCACCCTCATGGAGGC
ATGCTGTCTAGCAAGAGGCTCTGTGCGATCTGTGGTGACCGGTCTTCAGGCAAACATTAT
GGCGTGTACAGCTGTGAGGGCTGCAAGGGGTTCTTCAAGCGAACCATTCGAAAGGACCTT
ACTTACACCTGCCGGGATAACAAAGACTGCATCGTGGACAAGCGCCAAAGGAATCGCTGC
CAGTACTGTCGGTACCAGAAATGTCTTGCCACAGGCATGAAGAGAGAAGCTGTACAGGAG
GAGCGGCAGCGGGGCCGAGAACGGGATGGGGACATGGAGTACAGCAGTGGTGTGAACGAG
GAAATGCCCGTGGACAAGATACTGGAAGCTGAGTTGGCGGTGGAGCAGAAATCTGATCAG
GGCGTTGATGGGTCTGGGACCGGTGGCAATTCTCCCAATGACCCGGTGACTAACATCTGC
CAGGCAGCCGACAAGCAGCTCTTCACCCTGGTGGAGTGGGCCAAGCGCATCCCTCATTTC
TCTGAGCTTCCCCTAGACGACCAGGTCATCTTGTTGCGAGCTGGTTGGAATGAGCTACTC
ATTGCCTCTTTCTCACATCGTTCCATCGCTGTGAAGGACGGGATCCTGCTGGCGACTGGC
CTCCATGTCCACCGCAACAGTGCACACAGCGCAGGGGTGGGTGCCATCTTCGACAGGGTC
TTGACTGAGCTAGTCTCAAAAATGAGGGACATGCGAATGGACAAGACCGAGCTTGGCTGC
CTACGAGCCATCATCCTCTTCAACCCAGATGCCAAGGGGCTCTCGAATCCTGGAGAAGTG
GAGCTGTTACGAGAAAAAGTATATGCATCACTGGAGTCTTACTGCAAGCAGAAGTACCCG
GATCAACAGGGCAGGTTTGCAAAGCTACTGCTCCGCCTTCCGGCTCTCCGCTCAATTGGC
CTGAAGTGCCTGGAGCACCTGTTCTTCTTCAAGCTAATTGGAGACACCCCAATTGACACC
TTCTTGATGGAAATGCTTGAGGCACCTCACCAGCTCTCC
>Trit_pyg_RXRBA
ATGGGAGACAGCCGGGACTGCAGGAGTCCAGACAGTTCGTCCCTCAGTTCTTCTCCACAC
CCTCGTCCATTCTGCCATTCTCCCCCTTCTCCGACTCCTCTACATCCCTCCATGATCGGC
TCAGCGATGACCTCCTCTGTTAACTCGCCCATGGGGAGCCTGGGATCCCCATTTTCAGTC
ATCAGCTCATCTCTGGGCTCCCCTGGCATGCCCTCCACCCCCTCCATAGGATATGGACCT
GTGAGTAGCCCTCAGATTAATTCCACAGTAAACCTTTCGGGACACCATACAGTGAGTAGC
TCTGATGATGTGAAGCCGCCACTTGGAATGAGGGGGCTTCCTTCCCACCCTCATGGAGGC
ATGCTGTCTAGCAAGAGGCTCTGTGCGATCTGTGGTGACCGGTCTTCAGGCAAACATTAT
GGCGTGTACAGCTGTGAGGGCTGCAAGGGGTTCTTCAAGCGAACCATTCGAAAGGACCTT
ACTTACACCTGCCGGGATAACAAAGACTGCATTGTGGACAAGCGCCAAAGGAATCGCTGC
CAGTACTGTCGGTACCAGAAATGTCTTGCCACAGGCATGAAGAGAGAAGCTGTACAGGAG
GAGCGGCAGCGGGGCCGAGAACGGGATGGGGACATGGAGTACAGCAGTGGTGTGAACGAG
GAAATGCCCGTGGACAAGATTCTGGAAGCTGAGTTGGCGGTGGAGCAGAAATCTGATCAA
GGCGTTGATGGGTCTGGGACCGGGGGCAGTTCTCCCAATGACCCGGTGACTAACATCTGC
CAGGCAGCCGACAAGCAGCTCTTCACCCTGGTGGAGTGGGCCAAGCGCATCCCTCATTTC
TCTGAGCTTCCCCTAGACGACCAGGTCATCTTGTTGCGAGCTGGTTGGAATGAGCTACTC
ATTGCCTCTTTCTCTCATCGCTCCATCGCTGTGAAGGACGGGATCCTGCTGGCAACTGGC
CTCCATGTCCACCGCAACAGTGCACACAGCGCAGGGGTGGGTGCCATCTTCGACAGGGTT
TTGACTGAGCTAGTCTCAAAAATGAGGGACATGCGAATGGACAAGACCGAGCTTGGCTGC
CTACGAGCCATCATCCTCTTCAACCCAGATGCCAAGGGGCTCTCGAATCCTGGAGAAGTG
GAGCTGTTACGAGAAAAAGTATATGCATCACTGGAGTCTTACTGCAAACAGAAGTACCCG
GATCAACAGGGCAGGTTTGCGAAGCTACTGCTCCGCCTTCCGGCTCTCCGCTCAATTGGC
CTGAAGTGCCTGGAGCACCTGTTCTTCTTCAAGCTAATCGGAGACACCCCAATTGACACC
TTCTTGATGGAAATGCTTGAGGCACCTCACCAGCTCTCC
>Trit_mac_RXRBA
ATGGGAGACAGCCGGGACTGCAGGAGTCCAGACAGTTCGTCCCTCAGTTCTTCTCCGCAC
CCTCGTCCATTCTGCCATTCTCCCCCTTCTCCGACTCCTCTACATCCCTCCATGATCGGC
TCAGCGATGACCTCCTCTGTTAACTCGCCCATGGGGAGCCTGGGATCCCCATTTTCAGTC
ATCAGCTCATCTCTGGGCTCCCCTGGCATGCCCTCCACCCCCTCCATAGGATATGGACCT
GTGAGTAGCCCTCAGATTAATTCCACGGTAAACCTTTCGGGCCACCATACAGTGAGTAGC
TCTGATGATGTGAAGCCACCACTTGGAATGAGGGGGCTTCCTTCCCACCCTCATGGAGGC
ATGCTGTCTAGCAAGAGGCTCTGTGCGATCTGTGGTGACCGGTCTTCAGGCAAACATTAT
GGCGTGTACAGCTGTGAGGGCTGCAAGGGGTTCTTCAAGCGAACCATTCGAAAGGACCTT
ACTTACACCTGCCGGGATAACAAAGACTGCATCGTGGACAAGCGCCAAAGGAATCGCTGC
CAGTACTGTCGGTACCAGAAATGTCTTGCCACAGGCATGAAGAGAGAAGCTGTACAGGAG
GAGCGGCAGCGGGGCCGAGAACGGGATGGGGACATGGAGTACAGCAGTGGTGTGAACGAG
GAAATGCCCGTGGACAAGATACTGGAAGCTGAGTTGGCGGTGGAGCAGAAATCTGATCAG
GGCGTTGATGGGTCTGGGACCGGTGGCAATTCTCCCAATGACCCGGTGACTAACATCTGC
CAGGCAGCCGACAAGCAGCTCTTCACCCTGGTGGAGTGGGCCAAGCGCATCCCTCATTTC
TCTGAGCTTCTCCTAGACGACCAGGTCATCTTGTTGCGAGCTGGTTGGAATGAGCTACTC
ATTGCCTCTTTCTCACATCGTTCCATCGCTGTGAAGGACGGGATCCTGCTGGCGACTGGC
CTCCATGTCCACCGCAACAGTGCACACAGCGCAGGGGTGGGTGCCATCTTCGACAGGGTT
TTGACTGAGCTAGTCTCAAAAATGAGGGACATGCGAATGGACAAGACCGAGCTTGGCTGC
CTACGAGCCATCATCCTCTTCAACCCAGATGCCAAGGGGCTCTCGAATCCTGGAGAAGTG
GAGCTGTTACGAGAAAAAGTATATGCATCACTGGAGTCTTACTGCAAGCAGAAGTACCCG
GATCAACAGGGCAGGTTTGCAAAGCTACTGCTCCGCCTTCCGGCTCTCCGCTCAATTGGC
CTGAAGTGCCTGGAGCACCTGTTCTTCTTCAAGCTAATTGGAGACACCCCAATTGACACC
TTCTTGATGGAAATGCTTGAGGCACCTCACCAGCTTTCC
>Trit_mar_RXRBA
ATGGGAGACAGCCGGGACTGCAGGAGTCCAGACAGTTCGTCCCTCAGTTCTTCTCCACAC
CCTCGTCCATTCTGCCATTCTCCCCCTTCTCCGACTCCTCTACATCCCTCCATGATCGGC
TCAGCGATGACCTCCTCTGTTAACTCGCCCATGGGGAGCCTGGGATCCCCATTTTCAGTC
ATCAGCTCATCTCTGGGCTCCCCTGGCATGCCCTCCACCCCCTCCATAGGATATGGACCT
GTGAGTAGCCCTCAGATTAATTCCACAGTAAACCTTTCGGGACACCATACAGTGAGTAGC
TCTGATGATGTGAAGCCGCCACTTGGAATGAGGGGGCTTCCTTCCCACCCTCATGGAGGC
ATGCTGTCTAGCAAGAGGCTCTGTGCGATCTGTGGTGACCGGTCTTCAGGCAAACATTAT
GGCGTGTACAGCTGTGAGGGCTGCAAGGGGTTCTTCAAGCGAACCATTCGAAAGGACCTT
ACTTACACCTGCCGGGATAACAAAGACTGCATTGTGGACAAGCGCCAAAGGAATCGCTGC
CAGTACTGTCGGTACCAGAAATGTCTTGCCACAGGCATGAAGAGAGAAGCTGTACAGGAG
GAGCGGCAGCGGGGCCGAGAACGAGATGGGGACATGGAGTACAGCAGTGGTGTGAACGAG
GAAATGCCCGTGGACAAGATTCTGGAAGCTGAGTTGGCGGTGGAGCAGAAATCTGATCAA
GGCGTTGATGGGTCTGGGACCGGTGGCAGTTCTCCCAATGACCCGGTGACTAACATCTGC
CAGGCAGCCGACAAGCAGCTCTTCACCCTGGTGGAGTGGGCCAAGCGCATCCCTCATTTC
TCTGAGCTTCCCCTAGACGACCAGGTCATCTTGTTGCGAGCTGGTTGGAATGAGCTACTC
ATTGCCTCTTTCTCTCATCGCTCCATCGCTGTGAAGGACGGGATCCTGCTGGCAACTGGC
CTCCATGTCCACCGCAACAGTGCACACAGCGCAGGGGTGGGTGCCATCTTCGACAGGGTT
TTGACTGAGCTAGTCTCAAAAATGAGGGACATGCGAATGGACAAGACCGAGCTTGGCTGC
CTACGAGCCATCATCCTCTTCAACCCAGATGCCAAGGGGCTCTCGAATCCTGGAGAAGTG
GAGCTGTTACGAGAAAAAGTATATGCATCACTGGAGTCTTACTGCAAGCAGAAGTACCCG
GATCAACAGGGCAGGTTTGCGAAGCTACTGCTCCGCCTTCCGGCTCTCCGCTCAATTGGC
CTGAAGTGCCTGGAGCACCTGTTCTTCTTCAAGCTAATCGGAGACACCCCAATTGACACC
TTCTTGATGGAAATGCTTGAGGCACCTCACCAGCTCTCC
>Ich_alp_RXRBA
ATGGGAGACAGCCGGGACTGCAGGAGTCCAGACAGTTCGTCCCTCAGTTCTTCTCCACAC
CCTCGTCCATTCTGCCATTCCCCCCCTTCTCCGACTCCTCTACATCCCTCCATGATTGGC
TCAGCGATGACCTCCTCTGTTAACTCGCCCATGGGGAGCCTGGGGTCCCCATTTTCAGTC
ATCAGCTCATCTCTGGGCTCCCCTGGCATGCCCTCCACCCCCTCCATAGGATATGGACCT
GTGAGTAGTCCTCAGATTAATTCCACGGTAAACCTTTCGGGCCACCATACAGTGAGTAGC
TCTGATGATGTGAAGCCGCCACTTGGAATGAGGGGGCTGCCTTCCCACCCTCATGGAGGC
ATGCTGTCTAGCAAGAGGCTCTGTGCGATCTGTGGTGACCGGTCTTCAGGGAAACATTAT
GGCGTGTACAGCTGTGAGGGCTGCAAGGGGTTCTTCAAGCGAACCATTCGAAAGGACCTT
ACTTACACATGCCGGGATAACAAAGACTGCATCGTGGATAAGCGCCAAAGGAATCGCTGC
CAGTACTGTCGGTACCAGAAATGTCTTGCCACCGGCATGAAGAGAGAAGCTGTACAGGAG
GAGCGGCAGCGGGGCCGAGAACGGGATGGGGACATGGAGTACAGCAGTGGTGTGAATGAG
GAAATGCCCGTGGACAAGATTCTGGAAGCGGAGTTGGCGGTGGAGCAGAAATCTGATCAG
GGCGTTGATGGGTCCGGGACCGGTGGCAGTTCTCCCAATGACCCGGTGACTAACATCTGC
CAGGCAGCCGACAAGCAGCTCTTCACCCTGGTGGAGTGGGCCAAGCGCATCCCTCATTTC
TCTGAGCTTCCCTTAGACGACCAGGTCATCTTGTTGCGTGCTGGTTGGAATGAGCTACTC
ATTGCCTCTTTCTCACATCGCTCCATCTCTGTGAAGGACGGGATCCTACTGGCTACTGGC
CTCCATGTCCACCGCAACAGTGCACACAGCGCAGGGGTGGGTGCCATCTTCGACAGGGTT
TTGACTGAGCTAGTCTCAAAAATGAGGGACATGCGGATGGACAAGACCGAACTTGGCTGC
CTACGAGCCATCATCCTCTTCAACCCAGATGCCAAGGGGCTCTCGAATCCTGGAGAAGTG
GAGTTATTAAGAGAAAAAGTATATGCATCACTGGAGTCTTACTGCAAGCAGAAGTACCCG
GATCAACAGGGCAGGTTTGCAAAGCTACTGCTCCGCCTTCCGGCTCTCCGCTCAATTGGG
CTGAAGTGCCTGGAGCACCTGTTCTTCTTCAAGCTAATCGGAGACACCCCAATTGACACC
TTCTTGATGGAAATGCTTGAGGCACCTCACCAGCTCTCC
>Not_vir_RXRBA
ATGGGAGACAGCCGGGACTGCAGGAGCCCAGACAGTTCATCCCTCAGTTCTTCTCCACAC
CCTCGTCCGTTCTGCCATTCTCCCCCTTCTCCGACTCCTCTACATCCCTCCATGATCGGC
TCAGCGATGACCTCCTCTGTTAACTCACCCATGGGGAGCCTGGGGTCCCCATTTTCAGTC
ATCAGCTCATCTCTGGGCTCCCCTGGCATGCCCTCCACCCCCTCCATAGGATATGGACCT
GTGAGTAGCCCGCAGATCAATTCCACAGTAAACCTTTCAGGCCACCATACAGTGAGCAGC
TCTGATGATGTGAAGCCACCACTTGGCATGAGGGGGCTACCTTCCCACCCTCATGTAGGC
ATGCTCTCTAGCAAGAGGCTCTGTGCTATCTGTGGTGACCGGTCTTCAGGCAAACATTAT
GGCGTGTACAGCTGTGAGGGTTGCAAGGGGTTCTTCAAGCGAACAATTCGAAAGGACCTT
ACTTACACATGCCGGGATAACAAAGACTGCATTGTGGACAAACGCCAAAGGAATCGCTGC
CAGTACTGCCGGTACCAGAAATGTCTTGCCACAGGCATGAAGAGAGAAGCTGTACAGGAG
GAGCGGCAGCGGGGCCGAGAACGGGATGGGGACATGGAGTACAGCAGTGGTGTGAACGAG
GAAATGCCTGTGGACAAGATTCTGGAAGCAGAGTTGGCAGTGGAGCAGAAATCTGACCAG
AGCGTTGATGGGTCTGGGACAGGAGGCAGTTCTCCCAATGACCCGGTGACAAACATCTGC
CAAGCAGCTGACAAGCAGCTCTTCACCCTGGTGGAGTGGGCCAAGCGTATCCCTCACTTC
TCTGAGCTTCCCCTAGACGACCAGGTCATCTTATTGCGAGCTGGTTGGAATGAGCTGCTC
ATTGCCTCTTTCTCGCATCGTTCCATCTCTGTGAAGGACGGAATCCTGCTGGCGACTGGT
CTCCATGTACACCGGAACAGTGCACACAGCGCAGGAGTGGGTGCCATCTTCGACAGGGTT
TTGACTGAGCTAGTCTCAAAAATGAGAGACATGCGGATGGACAAGACTGAACTCGGCTGC
CTACGAGCCATCATCCTCTTCAACCCAGATGCCAAGGGGCTCTCGAACCCTGGGGAAGTG
GAGCTGTTACGAGAAAAAGTATATGCATCACTGGAGTCTTACTGCAAGCAGAAGTACCCG
GATCAACAGGGCAGGTTTGCGAAGCTACTGCTCCGCCTTCCGGCTCTCCGCTCCATTGGG
TTGAAGTGCCTGGAGCACCTGTTCTTCTTCAAGCTAATCGGAGACACCCCAATTGACACC
TTCTTGATGGAAATGCTTGAGGCACCTCACCAGCTATCC
>Ommat_ophr_RXRBA
ATGGGAGACAGCCGGGACTGCAGGAGTCCAGACAGTTCGTCCCTCAGCTCTTCTCCACAC
CCTCGTCCATTCTGCCATTCTCCCCCTTCTCCGACTCCTCTACATCCCTCCATGATCGGC
TCAGCGATGACCTCCTCTGTTAACTCGCCCATGGGGAGCCTGGGGTCCCCATTTTCAGTC
ATCAGCTCATCTCTGGGCTCCCCTGGCATGCCCTCCACCCCCTCCATAGGATATGGACCT
GTGAGTAGTCCTCAGATTAATTCCACTGTAAACCTTTCGGGCCACCATACAGTGAGTAGC
TCTGATGATGTGAAGCCGCCACTTGGAATGAGGGGGCTGCCTTCCCACCCTCATGGAGTC
ATGCTGTCTAGCAAGAGGCTCTGTGCGATCTGTGGTGACCGGTCTTCAGGCAAACATTAT
GGCGTGTACAGCTGTGAGGGCTGCAAGGGGTTCTTCAAGCGAACCATTCGAAAGGACCTT
ACTTACACATGCCGAGATAACAAAGACTGCATCGTGGACAAGCGCCAAAGGAATCGCTGC
CAGTACTGTCGGTACCAGAAATGTCTTGCCACCGGCATGAAGAGAGAAGCTGTACAGGAG
GAGCGGCAGCGGGGCCGAGAACGGGATGGGGACATGGAGTACAGCAGTGGTGTGAACGAG
GAAATGCCCGTGGACAAGATTCTGGAAGCTGAGTTGGCGGTGGAGCAGAAATCTGATCAG
GGCGTTGATGGGTCTGGGACCGGTGGCAGTTCTCCCAATGACCCAGTGACTAACATCTGC
CAGGCAGCCGACAAGCAGCTCTTCACCCTGGTGGAGTGGGCCAAGCGCATCCCTCATTTC
TCTGAGCTTCCCCTAGACGACCAGGTCATCTTGTTACGAGCTGGTTGGAATGAGCTACTC
ATTGCCTCTTTCTCACATCGCTCCATCTCTGTGAAGGACGGGATACTGCTGGCTACTGGC
CTCCATGTCCACCGCAACAGTGCACATAGCGCAGGGGTGGGTGCCATCTTCGACAGGGTT
TTAACTGAGCTAGTCTCAAAAATGAGGGACATGCGGATGGACAAGACCGAACTTGGCTGC
CTACGAGCCATCATCCTCTTCAACCCAGATGCCAAGGGGCTCTCGAATCCTGGAGAAGTG
GAGCTGTTAAGAGAAAAAGTATATGCATCACTGGAGTCTTACTGCAAGCAGAAGTACCCG
GATCAACAGGGCAGGTTTGCGAAGCTGCTGCTCCGCCTCCCGGCTCTCCGCTCCATCGGG
CTGAAGTGCCTGGAGCACCTGTTCTTCTTCAAGCTAATCGGAGACACCCCAATTGACACC
TTCTTGATGGAAATGCTTGAGGCACCTCACCAGCTCTCC
>Cyn_cya_RXRBA
ATGGGAGACAGCCGGGACTGCAGGAGTCCAGACAGTTCGTCCCTCAGTTCTTCTCCACAC
CCTCGTCCATTCTGCCATTCTCCCCCTTCTCCGACTCCTCTACATCCCTCCATGATCGGC
TCAGCGATGACCTCCTCTGTTAACTCACCCATGGGGAGCCTGGGGTCCCCATTTTCAGTC
ATCAGCTCATCTCTGGGCTCCCCTGGAATGCCCTCCACCCCATCCATAGGATATGGACCT
GTGAGTAGCCCGCAGATTAATTCCACAGTTAACCTTTCGGGCCACCATACAGTGAGTAGC
TCTGATGATGTGAAGCCGCCACTTGGAATGAGGGGGCTGCCTTCCCACCCTCATGGAGGC
ATGCTGTCTAGCAAGAGGCTCTGTGCGATCTGTGGTGACCGGTCTTCAGGCAAACATTAT
GGCGTGTACAGCTGTGAGGGCTGCAAGGGGTTCTTCAAGCGAACCATTCGAAAGGACCTT
ACTTACACATGCCGGGATAACAAAGACTGCATCGTGGACAAGCGCCAAAGGAATCGCTGC
CAGTACTGTCGGTACCAGAAATGTCTTGCCACAGGCATGAAGAGAGAAGCTGTACAGGAG
GAGCGGCAGCGGGGCAGAGAACGGGATGGGGACATGGAGTACAGCAGTGGTGTGAACGAG
GAAATGCCTGTGGACAAGATTCTGGACGCTGAGTTGGCAGTGGAGCAGAAATCTGATCAG
AGCGTTGATGGGTCTGGGACCGGTGGCAGTTCTCCCAATGACCCGGTGACTAACATCTGC
CAGGCAGCCGACAAGCAGCTCTTCACCCTGGTGGAGTGGGCCAAGCGCATCCCTCACTTC
TCTGAGCTTCCCCTAGACGACCAGGTCATCTTGTTGAGAGCTGGTTGGAATGAGCTACTC
ATTGCCTCTTTCTCACATCGTTCCATCTCTGTGAAGGACGGGATCCTGCTGGCGACTGGC
CTCCATGTCCACCGCAACAGTGCACACAGCGCAGGGGTGGGTGCCATCTTTGACAGGGTT
TTGACTGAGCTAGTCTCAAAAATGAGGGACATGCGGATGGACAAGACTGAGCTCGGCTGC
CTACGAGCCATCATCCTCTTCAACCCAGATGCCAAGGGGCTCTCGAATCCTGGGGAAGTG
GAGCTGTTACGAGAAAAAGTATATGCATCACTGGAGTCTTACTGCAAGCAGAAGTACCCG
GATCAACAGGGCAGGTTTGCGAAGCTACTGCTCCGCCTTCCGGCTCTCCGCTCCATTGGG
CTGAAGTGCCTGGAGCATCTGTTCTTCTTCAAGCTAATCGGAGACACCCCAATTGACACC
TTCTTGATGGAAATGCTTGAGGCACCTCACCAGCTCTCC
>Cyn_pyr_RXRBA
ATGGGAGACAGCCGGGACTGCAGGAGTCCAGACAGTTCGTCCCTCAGTTCTTCTCCACAC
CCTCGTCCATTCTGCCATTCTCCCCCTTCTCCGACTCCTCTACATCCCTCCATGATCGGC
TCAGCGATGACCTCCTCTGTTAACTCACCCATGGGGAGCCTGGGGTCCCCATTTTCAGTC
ATCAGCTCATCTCTGGGCTCCCCTGGCATGCCCTCCACCCCATCCATAGGATATGGACCT
GTGAGTAGCCCGCAGATTAATTCCACAGTAAACCTTTCGGGCCACCATACAGTGAGTAGC
TCTGATGATGTGAAGCCGCCACTTGGAATGAGGGGGCTGCCTTCCCACCCTCATGGAGGC
ATGCTGTCTAGCAAGAGGCTCTGTGCGATCTGTGGTGACCGGTCTTCAGGCAAACATTAT
GGTGTGTACAGCTGTGAGGGCTGCAAGGGGTTCTTCAAGCGAACCATTCGAAAGGACCTT
ACTTACACATGCCGGGATAACAAAGACTGCATCGTGGACAAGCGCCAAAGGAATCGCTGC
CAGTACTGTCGGTACCAGAAATGTCTTGCCACAGGCATGAAGAGAGAAGCTGTACAGGAG
GAGCGGCAGCGGGGCAGAGAACGGGATGGGGACATGGAGTACAGCAGTGGTGTGAACGAG
GAAATGCCTGTGGACAAGATTCTGGACGCTGAGTTGGCAGTGGAGCAGAAATCTGATCAG
AGCGTTGATGGGTCTGGGACCGGCGGCAGTTCTCCCAATGACCCGGTGACTAACATCTGC
CAGGCAGCCGACAAGCAGCTCTTCACCCTGGTGGAGTGGGCCAAGCGCATCCCTCACTTC
TCTGAGCTTCCCCTAGACGACCAGGTCATCTTGTTGAGAGCTGGTTGGAATGAGCTACTC
ATTGCCTCTTTCTCACATCGTTCCATCTCTGTGAAGGACGGGATCCTGCTGGCGACTGGC
CTCCATGTCCACCGCAACAGTGCACACAGCGCAGGGGTGGGTGCCATCTTCGACAGGGTT
TTGACTGAGCTAGTCTCAAAAATGAGGGACATGCGGATGGACAAGACTGAGCTCGGCTGC
CTACGAGCCATCATCCTCTTCAACCCAGATGCCAAGGGGCTCTCGAATCCTGGGGAAGTG
GAGCTGTTACGAGAAAAAGTATATGCATCACTGGAGTCTTACTGCAAGCAGAAGTACCCG
GATCAACAGGGCAGGTTTGCGAAGCTACTGCTCCGCCTTCCGGCTCTCCGCTCCATTGGG
CTGAAGTGCCTGGAGCATCTGTTCTTCTTCAAGCTAATCGGAGACACCCCAATTGACACC
TTCTTGATGGAAATGCTTGAGGCACCTCACCAGCTCTCC
>Cal_asp_RXRBA
NNNNNNNNNNNNNNNGACTGCAGGAGTCCAGACAGTTCGTCCCTCAGTTCTTCTCCACAC
CCTCGTCCATTCTGCCATTCTCCCCCTTCTCCGACTCCTCTACATCCCTCCATGATCGGC
TCAGCGATGACCTCCTCTGTTAACTCGCCCATGGGGAGCCTGGGGTCCCCGTTTTCAGTC
ATCAGCTCCTCTCTGGGCTCCCCTGGCATGCCCTCCACCCCCTCCATAGGATATGGACCT
GTGAGTAGCCCTCAGATTAATTCCACGGTAAACCTTTCGGGCCACCATACAGTGAGTAGC
TCTGATGATGTGAAGCCGCCACTTGGAATGAGGGGGCTGCCTTCCCACCCTCATGGAGGC
ATGCTGTCTAGCAAGAGGCTCTGTGCGATCTGTGGTGACCGGTCTTCAGGCAAACATTAT
GGCGTGTACAGCTGTGAAGGCTGCAAGGGATTCTTCAAGCGAACCATTCGAAAGGACCTT
ACTTACACATGCCGGGATAACAAAGACTGCATTGTGGACAAGCGCCAAAGGAATCGCTGC
CAGTACTGTCGGTACCAGAAATGTCTTGCCACAGGCATGAAGAGAGAAGCTGTACAGGAG
GAGCGGCAGCGAGGCCGAGAACGGGATGGGGACATGGAGTACAGCAGTGGTGTGAACGAG
GAAATGCCCGTGGACAAGATTCTGGAAGCTGAGTTGGCGGTGGAGCAGAAATCTGATCAG
GGANNNNNNNNNNNNNNNNNNNNNNNNNNNNNNNNNNNNNNNNNNNNNNNNNNNNNNNNN
NNNNNNNNNNNNNNNNNNNNNNNNNNNNNNNNNNNNNNNNNNNNNNNNNNNNNNNNNNNN
NNNNNNNNNNNNNNNNNNNNNNNNNNNNNNNNNNNNNNNNNNNNNNNNNNNNNNNNNNNN
NNNNNNNNNNNNNNNNNNNNNNNNNNNNNNNNNNNNNNNNNNNNNNNNNNNNNNNNNNNN
NNNNNNNNNNNNNNNNNNNNNNNNNNNNNNNNNNNNNNNNNNNCCATCTTCGACAGGGTT
TTGACTGAGCTAGTCTCAAAAATGAGGGACATGCGGATGGACAAGACCGAGCTTGGCTGC
CTACGAGCCATCATCCTCTTCAACCCAGATGCCAAGGGGCTCTCGAATCCTGGAGAAGTG
GAGCTGTTACGAGAAAAAGTATATGCATCACTGGAGTCTTACTGCAAACAAAAGTACCCG
GATCAACAGGGCAGGTTTGCGAAGCTACTGCTCCGCCTTCCGGCTCTCCGCTCAATTGGG
CTGAAGTGCCTGGAGCACCTGTTCTTCTTCAAGCTAATCGGAGACACCCCAATTGACACC
TTCTTGATGGAAATGCTTGAGGCACCTCACCAGCTCTCC
>Sal_sal_RXRBA
ATGGGAGACAGCCGGGACTGCAGGAGTCCAGACAGTTCGTCCCTCAGTTCTTCTCCCCAT
CCTCGTCCGTACTGCCATTCCCCCCCTTCTCCTTCTCCTCTACATCCATCCATGATTGGC
TCAGCGATGACCTCCTCCATCAACTCGCCCATGGGGAGCCTGGGGTCCCCATTTTCCGTC
ATCAGCTCATCACTGGGCTCCCCTGGCATGCCCTCCACCCCCTCCATAGGCTATGGACCT
GTGAGCAGCCCGCAGATTAATTCCACGGTGAACCTTTCGGGCCACCACACAGTGAGCAGC
TCGGATGATGTGAAACCTCCACTTGGAATGAGGGGGCTGCCTTCCCACCCTCATGGAGGC
ATGCTGTCAAGCAAGCGGCTATGTGCGATCTGTGGTGACCGGTCTTCAGGCAAACATTAT
GGTGTGTATAGCTGTGAGGGCTGCAAAGGGTTCTTCAAGCGAACCATTCGAAAGGACCTT
ACTTACACATGCCGGGATAACAAAGACTGCATTGTGGACAAGCGCCAAAGGAATCGCTGC
CAGTACTGTCGGTACCAGAAGTGTCTTGCCACAGGCATGAAGAGAGAAGCTGTACAGGAG
GAGCGACAGCGGGGCCGAGAACGGGATGGGGATATGGAGTACAGCTGTGGTGTGAATGAG
GAAATGCCCGTGGACAAGATTCTGGAAGCGGAGCTGGCGGTGGAGCAGAAATCCGATCAG
AGCGTTGATGGGTCTGGGACCGGTGGCAGCTCTCCCAATGACCCGGTGACTAACATCTGC
CAGGCAGCCGACAAACAGCTCTTCACCCTAGTGGAGTGGGCCAAGCGCATCCCACACTTC
TCTGAGCTTCCTCTAGACGACCAGGTCATCTTGCTACGAGCTGGTTGGAATGAGCTGCTC
ATCGCCTCTTTCTCACATCGCTCCATCTCTGTAAAGGATGGGATCCTGCTGGCGACTGGT
CTCCATGTACACCGGAACAGTGCACACAGCGCAGGGGTAGGCGCCATCTTCGACAGAGTT
TTGACTGAGCTAGTCTCAAAAATGAGGGACATGCGGATGGACAAGACCGAGCTTGGCTGC
CTACGAGCCATCATACTTTTCAACCCAGATGCCAAAGGCCTCTCGAACCCTGGGGAAGTG
GAGCTGCTACGAGAAAAAGTATACGCATCACTGGAGTCTTACTGCAAGCAGAAGTACCCG
GATCAGCAGGGCAGGTTTGCAAAGCTACTGCTCCGCCTTCCGGCTCTCCGCTCCATTGGG
CTGAAGTGCCTGGAGCATCTGTTCTTCTTCAAGCTAATCGGAGACACCCCAATTGACACC
TTCTTGATGGAAATGCTTGAGGCACCACACCAGCTCTCC
>Chio_lus_RXRBA
ATGGGAGACAGCCGGGACTGCAGGAGCCCAGACAGTTCGTCCCTCAGTTCTTCTCCCCAC
CCTCGTCCGTATTGCCATTCTCCGCCTTCTCCGACTCCTCTACATCCCTCCATGATTGGC
TCAGCGATGACATCCTCGGTCAACTCGCCTATGGGGAGCCTGGGATCCCCATTTTCAGTC
ATCAGCTCTTCGCTGGGCTCCCCTGGCATGCCCTCCACTCCCTCCATAGGCTATGGACCC
GTGAGCAGCCCACAGATTAATTCCACGGTGAATCTTTCGGGCCACCACACAGTGAGCAGC
TCGGATGATGTGAAACCCCCACTTGGAATGAGGGGGCTGCCTTCCCACCCTCATGGAGGC
ATGCTGTCAAGCAAGCGACTATGTGCTATCTGTGGTGACAGGTCTTCAGGCAAACATTAT
GGTGTGTACAGCTGTGAGGGCTGCAAAGGGTTCTTCAAGCGAACCATTCGAAAGGACCTT
ACCTACACATGCCGGGATAACAAAGACTGCATTGTGGACAAGCGCCAAAGGAATCGTTGC
CAGTACTGTCGGTACCAGAAGTGTCTTGCCACAGGCATGAAGAGAGAAGCTGTACAGGAG
GAGCGGCAGCGGGGCCGAGAACGGGATGGGGATATGGAGTACAGCTGTGGTGTGAACGAG
GAAATGCCCGTGGACAAGATTCTGGAAGCGGAGTTGGCAGTGGAGCAGAAATCTGATCAG
AGCGTTGATGGGTCTGGCACCGGTGGCAGCTCGCCCAATGACCCGGTGACTAACATCTGC
CAGGCAGCCGACAAGCAGCTCTTCACCCTAGTGGAGTGGGCCAAGCGCATCCCGCACTTC
TCGGAGCTTCCTCTAGATGACCAGGTCATCTTGCTGCGAGCTGGTTGGAATGAGCTGCTC
ATCGCCTCTTTCTCACATCGTTCCATCTCTGTAAAGGATGGGATCTTGCTGGCGACTGGT
CTCCATGTACACCGGAACAGTGCACACAGCGCAGGGGTAGGCGCCATCTTCGACAGAGTT
TTGACTGAGCTAGTCTCAAAAATGAGGGACATGCGGATGGACAAGACGGAGCTTGGCTGC
CTACGTGCCATCATACTTTTCAACCCAGATGCCAAGGGGCTCTCGAACCCTGGGGAAGTG
GAGCTGCTACGAGAAAAAGTATACGCATCACTGGAGTCTTACTGCAAGCAGAAGTACCCG
GATCAACAGGGCAGGTTTGCGAAGCTGCTGCTCCGCCTTCCGGCTCTTCGCTCCATTGGG
CTGAAGTGCCTGGAGCACCTGTTCTTCTTCAAACTAATCGGAGACACCCCCATTGACACC
TTCTTGATGGAGATGCTTGAGGCCCCACACCAGCTCTCC
>Pleu_wal_RXRBA
ATGGGAGACAGCCGGGACTGCAGGAGCCCAGACAGTTCGTCCCTCAGTTCTTCTCCGCAC
CCTCGTCCGTACTGCCATTCTCCCCCTTCTCCAACTCCTCTACATCCCTCCATGATCGGC
TCAGCGATGACCTCCTCTGTTAACTCACCCATGGGGAGCCTGGGGTCCCCATTTTCAGTC
ATCAGCTCATCTCTGGGCTCCCCTGGAATGCCCTCCACTCCGTCCATAGGATATGGACCT
GTGAGCAGCCCGCAGATTAATTCCACGGTTAACCTTTCGGGCCACCACACAGTGAGTAGC
TCTGATGATGTGAAGCCGCCACTTGGAATGAGGGGGCTGCCTTCCCACCCTCATGGAGGC
ATGCTGTCTAGCAAGAGGCTCTGTGCTATCTGTGGTGATCGATCCTCAGGCAAACATTAT
GGCGTGTACAGCTGTGAGGGCTGCAAGGGGTTCTTCAAGCGAACCATTCGAAAGGACCTT
ACGTACACATGCCGGGACAACAAAGACTGTATTGTGGACAAGCGTCAAAGGAATCGCTGC
CAGTACTGTCGGTACCAGAAGTGTCTTGCCACAGGCATGAAGAGAGAAGCTGTACAGGAG
GAGCGGCAGCGAGGCCGAGACCGGGATGGAGATATGGAGTACAGCAGTGGTGTGAACGAG
GAAATGCCTGTAGACAAGATTCTGGAAGCGGAGTTGGCGGTGGAGCAGAAATCTGATCAG
AGCGTTGATGGGTCTGGGACCGGTGGCAGTTCTCCCAATGACCCAGTGACTAACATCTGC
CAGGCAGCCGACAAGCAGCTTTTCACCCTCGTGGAGTGGGCCAAGCGCATCCCGCACTTC
TCTGAGCTTCCCCTAGACGACCAGGTCATCTTGTTGCGAGCTGGTTGGAATGAGCTGCTC
ATTGCCTCTTTTTCACATCGGTCCATCTCTGTAAAGGATGGCATCCTGCTGGCGACTGGT
CTCCATGTACACCGGAACAGTGCACACAGTGCAGGGGTCGGTGCCATCTTTGACAGAGTT
TTGACTGAACTAGTCTCAAAAATGAGGGACATGCGGATGGACAAGACTGAACTGGGCTGC
CTACGAGCCATCATCCTCTTTAACCCAGATGCCAAGGGGCTCTCAAACCCTGGGGAAGTG
GAGCTGTTACGAGAAAAAGTATATGCATCACTGGAGTCTTACTGCAAGCAAAAGTACCCG
GATCAACAGGGCAGGTTTGCGAAGCTACTGCTCCGCCTTCCAGCTCTCCGCTCCATTGGG
CTGAAGTGCCTGGAGCACCTATTCTTCTTCAAGCTAATCGGAGACACCCCAATCGACACC
TTCTTGATGGAAATGCTCGAGGCTCCTCACCAGCTCTCC
>Tyl_wen_RXRBA
[truncated: 26,538 more chars]
