# Supplementary material for: Molecular Evolution of Antigen-Processing Genes in Salamanders: Do They Coevolve with MHC Class I Genes?
Source: Genome Biol Evol. 2021 Jan 27;13(2):evaa259. doi: 10.1093/gbe/evaa259 (PMC7883663; doi:10.1093/gbe/evaa259)
Supplement: evaa259_Supplementary_Data [file evaa259_supplementary_data.zip › Tables_sup_WB.xlsx]

## Sheet: Table_S1
Table S1. Molecular Inversion Probes used in this study
mip_id	extension_target_ligation	mip_extension_arm	mip_ligation_arm	mip_probe_sequence	gene	species
3110	GGTGCGTGGCGTGACAGATGGCTCGCTGGCCCAGGTCGTAGGCCTCCTCCACTGTAAGGTCATATCGGTAGCCACTGTCCAGAACCCCGTAGGCGTAGCTGTTCCCAGAGCCAGTGGAGAAC	GGTGCGTGGCGTGACA	AGCTGTTCCCAGAGCCAGTGGAGAAC	AGCTGTTCCCAGAGCCAGTGGAGAACCTTCAGCTTCCCGATATCCGACGGTAGTGTGGTGCGTGGCGTGACA	PSMB8	Triturus sp.
4456	ACCYTTTTGTCCCAGCCGCAGATCATGCTACCCATGGACAGCCCCATGCCGCGGTATTCACACATCATGTTGGACAGCAACTTGGAGGCGGCGGACACTGAGATCCTCTCCCTGTTGCGCAG	ACCYTTTTGTCCCAGCCGCA	AGATCCTCTCCCTGTTGCGCAG	AGATCCTCTCCCTGTTGCGCAGCTTCAGCTTCCCGATATCCGACGGTAGTGTACCYTTTTGTCCCAGCCGCA	PSMB8	Triturus sp.
4457	CCCTGGCTCCTGTCGTTCTCGGTACTGTCCAGGGGCAGGGTCCAGTCCCGGGGCCCCCGGAAGATGTCTAGCAGCGCCATGAAGAGTGCGTGCAGCCGACTGTGYCCTCTCTGACTGCCCTC	CCCTGGCTCCTGTCGTTCTCG	GTGYCCTCTCTGACTGCCCTC	GTGYCCTCTCTGACTGCCCTCCTTCAGCTTCCCGATATCCGACGGTAGTGTCCCTGGCTCCTGTCGTTCTCG	PSMB8	Triturus sp.
4458	CGGGCTGTACTATGTGGATGACAATGGGACGCGTCTGTCTGGACCTCTGTTCTCCACTGGCTGTGGGAACAGCTACGCCTACGGGGTTGTGGACAGTGGCTACCGATATGACCTTACAGTGGAGGAGGCCTATGACCTGGGC	CGGGCTGTACTATGTGG	GTGGAGGAGGCCTATGACCTGGGC	GTGGAGGAGGCCTATGACCTGGGCCTTCAGCTTCCCGATATCCGACGGTAGTGTCGGGCTGTACTATGTGG	PSMB8	Triturus sp.
4459	TGCTAGACATCTTCCGGGGGCCCCGGGACTGGACCCTGCCCCTGGACAGTACCGAGAACGACAGGAGCCAGGGGCCCTGCAGGGAGCTGCTCGGGGGCCACATGGCCCTGCCTCGGGGGCAGGAGGT	TGCTAGACATCTTCCGGGGG	CTGCCTCGGGGGCAGGAGGT	CTGCCTCGGGGGCAGGAGGTCTTCAGCTTCCCGATATCCGACGGTAGTGTTGCTAGACATCTTCCGGGGG	PSMB8	Triturus sp.
4460	CTATTGACGTAGCCGCCAGAGTAGGCGTCACGGTGCGTGGCATGACAGATGGCTCGCTGGCCCAGGTCATAGGCCTCCTCCACTGTAAGGTCATATCGGTAGCCACTGTCCACAACCCCGTA	CTATTGACGTAGCCGCCAG	AGCCACTGTCCACAACCCCGTA	AGCCACTGTCCACAACCCCGTACTTCAGCTTCCCGATATCCGACGGTAGTGTCTATTGACGTAGCCGCCAG	PSMB8	Triturus sp.
4461	CTATGTAACTCCCAGCGGAGGCTCGAGAGTCCACAGCTACCACCACTCCGTGCTGGAACTTGAAGGCCAGGGTCGTCGTCCCGTGCCAGAGCTCGATCTTGGCACCGTTGTGGCCCTCGGTG	CTATGTAACTCCCAGCGGAG	GGCACCGTTGTGGCCCTCGGTG	GGCACCGTTGTGGCCCTCGGTGCTTCAGCTTCCCGATATCCGACGGTAGTGTCTATGTAACTCCCAGCGGAG	PSMB8	Triturus sp.
4462	AGGGCTGTACCARCTGCGCAACAGGGAGAGGATCTCAGTGTCCGCCGCCTCCAAGTTGCTGTCCAACATGATGTGTGAATACCGCGGCATGGGGCTGTCCATGGGTAGCATGATCTGCGGCT	AGGGCTGTACCARCTG	GTCCATGGGTAGCATGATCTGCGGCT	GTCCATGGGTAGCATGATCTGCGGCTCTTCAGCTTCCCGATATCCGACGGTAGTGTAGGGCTGTACCARCTG	PSMB8	Triturus sp.
4463	RTAGATGGGCGAAGAGGCCACATTCTTCTAATCTAGAGTTTCTCGGATTGGTACTGGTACAAAAGGTCACTGACATCTTTGCTGCAGACTTTAATCCATCCATCTTCCTTCATGTGGTACAC	RTAGATGGGCGAAGAGGC	TCCATCTTCCTTCATGTGGTACAC	TCCATCTTCCTTCATGTGGTACACCTTCAGCTTCCCGATATCCGACGGTAGTGTRTAGATGGGCGAAGAGGC	PSMB8	Triturus sp.
4464	TGGATGGATTAAAGTCTGCAGCAAAGATGTCAGTGACCTTTTGTACCAGTACCAATCCGAGAAACTCTAGATTAGAAGAATGTGGCCTCTTCGCCCATCTAYAGAGCCTGGATCCTGATAGA	TGGATGGATTAAAGTCTGCAG	YAGAGCCTGGATCCTGATAGA	YAGAGCCTGGATCCTGATAGACTTCAGCTTCCCGATATCCGACGGTAGTGTTGGATGGATTAAAGTCTGCAG	PSMB8	Triturus sp.
4465	TATGGAGTTCTGGACAGTGGCTACCGATATGACCTTACAGTGGAGGAGGCCTACGACCTGGGCCAGCGAGCCATCTGTCACGCCACGCACCGGGACGCGTACTCYGGTGGYTACGTTAATAG	TATGGAGTTCTGGACAGTGGC	CTCYGGTGGYTACGTTAATAG	CTCYGGTGGYTACGTTAATAGCTTCAGCTTCCCGATATCCGACGGTAGTGTTATGGAGTTCTGGACAGTGGC	PSMB8	Triturus sp.
4466	GCTTTGAAGACGGCTGCAGCTGGAGACTCCTTCCCATCTATTGCTTCTCCGATTGGTAGTGGTGAAGAAGGTCGCTGACGTCTTCCCTGCAGACTTTAATCCAGCCATCTTCCTTCATGTGG	GCTTTGAAGACGGCTGCAGCTG	AGCCATCTTCCTTCATGTGG	AGCCATCTTCCTTCATGTGGCTTCAGCTTCCCGATATCCGACGGTAGTGTGCTTTGAAGACGGCTGCAGCTG	PSMB8	Triturus sp.
4467	ACCCAKGGCCACAATGGTGTAAATATCGAGCTCTGGCATGGGACGACGACCCTGGCCTTCAAGTTCCAGCACGGAGTGATCGTAGCTGTGGACTCCCGCGCRTCCGCTGGGAGTTACATAAG	ACCCAKGGCCACAATGG	GCGCRTCCGCTGGGAGTTACATAAG	GCGCRTCCGCTGGGAGTTACATAAGCTTCAGCTTCCCGATATCCGACGGTAGTGTACCCAKGGCCACAATGG	PSMB8	Triturus sp.
4468	AGGGMCCCGGRCTGTACTATGTCGATGACAATGGGACGCGTCTGACTGGACCTCTGTTCTCCACTGGCTCTGGGAACAGCTACGCCTATGGAGTTCTGGACAGTGGCTACCGATATGACCTT	AGGGMCCCGGRCTGTAC	GGACAGTGGCTACCGATATGACCTT	GGACAGTGGCTACCGATATGACCTTCTTCAGCTTCCCGATATCCGACGGTAGTGTAGGGMCCCGGRCTGTAC	PSMB8	Triturus sp.
4469	TGGATCCGGGCTTTGAAGACGGATGAAGCTGGAGTCTCCTTCCCATCTATTGCTTCTCCGATTGGTAGTGGTGAAGAAGTTCGCTGACGTCTTCCCTGCAGACTTTAATCCAGCCATCTTCC	TGGATCCGGGCTTTGAAG	AGACTTTAATCCAGCCATCTTCC	AGACTTTAATCCAGCCATCTTCCCTTCAGCTTCCCGATATCCGACGGTAGTGTTGGATCCGGGCTTTGAAG	PSMB8	Triturus sp.
4470	TCAGTTCCTGCRGTCRTGCACCGAGGGCCACAACGGTGCCAAGGTCGAGCTGTGGCATGGGACGACGACCCTAGCCTTCAAGTTCCAGCACGGAGTGGTGGTAGCTGTGGACTCTCGAGCCT	TCAGTTCCTGCRGTCRTGCA	GTAGCTGTGGACTCTCGAGCCT	GTAGCTGTGGACTCTCGAGCCTCTTCAGCTTCCCGATATCCGACGGTAGTGTTCAGTTCCTGCRGTCRTGCA	PSMB8	Triturus sp.
4471	AGGCTCTACCGACTGMGGAACAAGGAGAGGATCTCGGTCTCCGCCGCGTCCAAGCTGCTCTCCAACATGATGTGTGAATACCGGGGCATGGGACTGTCTATAGGCAGCATGATCTGCGGCTG	AGGCTCTACCGACTGMGGA	AGGCAGCATGATCTGCGGCTG	AGGCAGCATGATCTGCGGCTGCTTCAGCTTCCCGATATCCGACGGTAGTGTAGGCTCTACCGACTGMGGA	PSMB8	Triturus sp.
4472	AGSCTGCCCGCTTCCTTCAGTCGTGCACCCATGGCCACAATGGTGCAAAGATCGAGCTCTGGCATGGGACGACGACCCTGGCCTTCAAGTTCCAGCACGGAGTGATYGTAGCTGTGGACTCC	AGSCTGCCCGCTTCCTTC	GGAGTGATYGTAGCTGTGGACTCC	GGAGTGATYGTAGCTGTGGACTCCCTTCAGCTTCCCGATATCCGACGGTAGTGTAGSCTGCCCGCTTCCTTC	PSMB8	Triturus sp.
4473	TGCTAGATCTCTTCCGGGGGCCCCGGGACTGGACCCTGCCCCTGGACTGTACCGAGGACGATAGGAGCCAGGGGCCCTGCAGGGAGCTGCTCGGGGGCCACATGGCCCTGCCTAGGGGCCTGGAGGT	TGCTAGATCTCTTCCGGGGGCC	GCCTAGGGGCCTGGAGGT	GCCTAGGGGCCTGGAGGTCTTCAGCTTCCCGATATCCGACGGTAGTGTTGCTAGATCTCTTCCGGGGGCC	PSMB8	Triturus sp.
4474	AGGCYAGTCACAGAGGACACAGTTGGCTGCACGCACTCTTCATGGCGCTGCTAGATCTCTTCCGGGGGCCCCGGGACTGGACCCTGCCCCTGGACAGTACTGAGGACGAYAGGAGCCAGGGG	AGGCYAGTCACAGAGGACACAG	GGACGAYAGGAGCCAGGGG	GGACGAYAGGAGCCAGGGGCTTCAGCTTCCCGATATCCGACGGTAGTGTAGGCYAGTCACAGAGGACACAG	PSMB8	Triturus sp.
4475	TATGGGGTTCTGGACAGTGGCTACCGATATGACCTTACAGTGGAGGAGGCCTACGACCTGGGCCAGCGAGCCATCTGTCACGCCACGCACCGGGACGCGTATTCCGGCGGCTACGTTAATAG	TATGGGGTTCTGGACAGTGGC	CCGGCGGCTACGTTAATAG	CCGGCGGCTACGTTAATAGCTTCAGCTTCCCGATATCCGACGGTAGTGTTATGGGGTTCTGGACAGTGGC	PSMB8	Triturus sp.
4476	GTGTACCACATGAAGGAAGATGGCTGGATTAAAGTCTGCAGGGAAGACGTCAGCGACCTTCTTCACCACTACCAATCGGAGAAGCAATAGATGGGAAGGAGWCTCCAGCTTCATCCGTCTTC	GTGTACCACATGAAGGAAG	AGWCTCCAGCTTCATCCGTCTTC	AGWCTCCAGCTTCATCCGTCTTCCTTCAGCTTCCCGATATCCGACGGTAGTGTGTGTACCACATGAAGGAAG	PSMB8	Triturus sp.
4619	TTTTGGTCCCAGCCGCAGATCATGCTGCCTATAGACAGTCCCATGCCCCGGTATTCACACATCATGTTGGAGAGCAGCTTGGACGCGGCGGAGACCGAGATCCTCTCCTTGTTCCKCAGTCG	TTTTGGTCCCAGCCGC	AGATCCTCTCCTTGTTCCKCAGTCG	AGATCCTCTCCTTGTTCCKCAGTCGCTTCAGCTTCCCGATATCCGACGGTAGTGTTTTTGGTCCCAGCCGC	PSMB8	Triturus sp.
4477	CATCACGTGCCATCGCCAACGCTACAGCGTTAGTTGCAAACTGAACACACTCCTCTCTGGACATCCCCGGCTTGAAGGCGGAGTCTACATAGCCATAAATGTACGAGCTCCCGGATCCTCCA	CATCACGTGCCATCGCCAAC	TACGAGCTCCCGGATCCTCCA	TACGAGCTCCCGGATCCTCCACTTCAGCTTCCCGATATCCGACGGTAGTGTCATCACGTGCCATCGCCAAC	PSMB9	Triturus sp.
4478	NNGGTAAACTGCATCTACTTCCGGGATGAATATCACTCATCATAGAACTGTGGCAGGTCAGCACCAGCAATGACCTTGTGTTCACTTCCTGCCTTGGTAATAGTCACCATGTAGATCACGCC	NNGGTAAACTGCATCT	TAATAGTCACCATGTAGATCACGCC	TAATAGTCACCATGTAGATCACGCCCTTCAGCTTCCCGATATCCGACGGTAGTGTNNGGTAAACTGCATCT	PSMB9	Triturus sp.
4480	AGCCAGCGGAGGCGTGATCTACATGGTGACTATTACCAAGGCAGGAAGTGAACACAAGGTCATTGCTGGTGCTGACCTGCCACAGTTCTATGATGAGTGATATTCATCCYGGAAGTAGATGC	AGCCAGCGGAGGCGTG	GTGATATTCATCCYGGAAGTAGATGC	GTGATATTCATCCYGGAAGTAGATGCCTTCAGCTTCCCGATATCCGACGGTAGTGTAGCCAGCGGAGGCGTG	PSMB9	Triturus sp.
4482	TGGGACCGGCGACGTGGAGGACAGGTGTACGGGACGCTGGGTGGAATGCTCATCCGCCAGCCCTTCTCCATTGGAGGATCTGGGAGCTCGTACATTTATGGCTATGTAGACTCCACGTTCAA	TGGGACCGGCGACGTGGAG	GGCTATGTAGACTCCACGTTCAA	GGCTATGTAGACTCCACGTTCAACTTCAGCTTCCCGATATCCGACGGTAGTGTTGGGACCGGCGACGTGGAG	PSMB9	Triturus sp.
4483	CTGGACATCCCTGGCTTGAACGTGGAGTCTACATAGCCATAAATGTACGAGCTCCCAGATCCTCCAATGGAGAAGGGCTGGCGGATGAGCATTCCACCCAGCGTCCCGTACACCTGTCCTCC	CTGGACATCCCTGGCTTG	AGCGTCCCGTACACCTGTCCTCC	AGCGTCCCGTACACCTGTCCTCCCTTCAGCTTCCCGATATCCGACGGTAGTGTCTGGACATCCCTGGCTTG	PSMB9	Triturus sp.
4484	GAGGAGTCTATTCAGTTTGCAACTAACGCTGTAGCGTTGGCGATGGCACGTGATGGCTCCAGTGGAGGCGTGATCTACATGGTTATTATCACCAAGGCAGGAAGTGAACATAAGATCATTGCTGGTG	GAGGAGTCTATTCAGTT	GTGAACATAAGATCATTGCTGGTG	GTGAACATAAGATCATTGCTGGTGCTTCAGCTTCCCGATATCCGACGGTAGTGTGAGGAGTCTATTCAGTT	PSMB9	Triturus sp.
4485	CACTCATCATAGAAGTGTGGCACGTCAGCACCAGCAATGATCTTATGTTCACTTCCTGCCTTGGTGATAATAACCATGTAGATCACGCCTCCACTGGAGCCATCACGTGCCATCGCCAACGC	CACTCATCATAGAAGTG	AGCCATCACGTGCCATCGCCAACGC	AGCCATCACGTGCCATCGCCAACGCCTTCAGCTTCCCGATATCCGACGGTAGTGTCACTCATCATAGAAGTG	PSMB9	Triturus sp.
4488	NNGGTAAACTGCATCTACTTCCGGGATGAATATCACTCATCATAGAACTGTGGCAGGTCAGCACCAGCAATGACCTTGTGTTCACTTCCTGCCTTGGTTATAGTCACCATGTAGATCACGCC	NNGGTAAACTGCATCT	TTATAGTCACCATGTAGATCACGCC	TTATAGTCACCATGTAGATCACGCCCTTCAGCTTCCCGATATCCGACGGTAGTGTNNGGTAAACTGCATCT	PSMB9	Triturus sp.
4490	GCCAGCCCTTCTCCATTGGAGGATCCGGGAGCTCGTACATTTATGGCTATGTAGACTCCGCCTTCAAGCCTGGGATGTCCAGAGAGGAGTGTGTTCAGTTTGCAACTAACGCTGTAGCGTTG	GCCAGCCCTTCTCCAT	GTTTGCAACTAACGCTGTAGCGTTG	GTTTGCAACTAACGCTGTAGCGTTGCTTCAGCTTCCCGATATCCGACGGTAGTGTGCCAGCCCTTCTCCAT	PSMB9	Triturus sp.
2997	AGTACTGGGGCTCCTCGGCAGCCATCTTCTCCATCCACAGGGCCCGGGGCCCTGCCTTGTGGGTCTCACTGGTGTAACTGGTGATGGGGACATCGTCCACGTACCCAACTGAAGAGAACTGGGGAATCCCGGGGAGAGGCTCAGAGA	AGTACTGGGGCTCCTCGGCAG	CCGGGGAGAGGCTCAGAGA	CCGGGGAGAGGCTCAGAGACTTCAGCTTCCCGATATCCGACGGTAGTGTAGTACTGGGGCTCCTCGGCAG	MHCI	L. montandoni/L. vulgaris
2998	TGGGGGTCCTCAGTGGTGATCTTCTCCATCCAGGGGGCCCTAGGCTCGAACCTGCAGCTCTCACTGGTGTAACTGGTGATAGGGACGTCATCCAAGTACCCGACTAGAGAGAACTGCGGAAGCCCAAGGAGGGGCTCAGAGAAGGAG	TGGGGGTCCTCAGTGGTG	CCAAGGAGGGGCTCAGAGAAGGAG	CCAAGGAGGGGCTCAGAGAAGGAGCTTCAGCTTCCCGATATCCGACGGTAGTGTTGGGGGTCCTCAGTGGTG	MHCI	L. montandoni/L. vulgaris
2999	TTGGCCTTGTGCACCTGCTCCGTTCCACGGCTAATCTCAGTGCTCCTCTCCCAGTACTTGGGGTCCTCGGCGGTGATCTTCTCCATCCAGGGGACCTGAGGCTCCATTCTGCGGCTCTCACT	TTGGCCTTGTGCACCTGC	AGGCTCCATTCTGCGGCTCTCACT	AGGCTCCATTCTGCGGCTCTCACTCTTCAGCTTCCCGATATCCGACGGTAGTGTTTGGCCTTGTGCACCTGC	MHCI	L. montandoni/L. vulgaris
3000	ACATTCCTCACACTGGCCTTCTGCTCCTGCTCCACTTCTCGGAGGTTCTCCGTCTGCCAGTCCCAGTAATAGGGCTCCTCGGCGGTGATCCTCTCCACCCAGAGGGCCCGGGGCCCCACCCT	ACATTCCTCACACTGGCCTTCT	AGGGCCCGGGGCCCCACCCT	AGGGCCCGGGGCCCCACCCTCTTCAGCTTCCCGATATCCGACGGTAGTGTACATTCCTCACACTGGCCTTCT	MHCI	L. montandoni/L. vulgaris
3001	GTAGTGGGGGTCCTCGGCGGTGATCCTCTCCATCCAGGGGGCCCGGGGCCCCACCCTGCGGCTCTCACTGGTGTAAATGGAGATGAGGATATCATCCACGTACCCAACCGAGGAGAAATGGG	GTAGTGGGGGTCCTCGGCGGTG	CCCAACCGAGGAGAAATGGG	CCCAACCGAGGAGAAATGGGCTTCAGCTTCCCGATATCCGACGGTAGTGTGTAGTGGGGGTCCTCGGCGGTG	MHCI	L. montandoni/L. vulgaris
3002	AGTACTTGGGGTCCTCGGCCGTGATCCTCTCCATCCAGGGGGCCCGGGGCTCCACTCTGCGGCTCACACTGGTGTAACTGGAGATGGGGACGTCATCCACGTACCCCACATAGGAGAACTGGGGGACCCCGGGGAGGGGCCCCGACA	AGTACTTGGGGTCCTCGGCCGTG	CCGGGGAGGGGCCCCGACA	CCGGGGAGGGGCCCCGACACTTCAGCTTCCCGATATCCGACGGTAGTGTAGTACTTGGGGTCCTCGGCCGTG	MHCI	L. montandoni/L. vulgaris
3003	ACGGTCCTCACATCGGCCTTGGACACCTGCTCATTCACTCGGTTGATCTCCGTCTCCCTCTCCCAGTAGCGGGGGTCCTCGGCTGTGATCCGCTCCATCCAGGGGGCCCGGGCCTCCCTCCT	ACGGTCCTCACATCGGCCTTGGAC	GGCCCGGGCCTCCCTCCT	GGCCCGGGCCTCCCTCCTCTTCAGCTTCCCGATATCCGACGGTAGTGTACGGTCCTCACATCGGCCTTGGAC	MHCI	L. montandoni/L. vulgaris
3004	TGGGGGTCATCGGCGGTGATCCTCTCCATCCAGGGGGCCCGGGGCCCCGCCCTGCGGCTCTCACTGGTATAAACGGCGATGGGGACGTCATCTACATACCCGACTGTGGAGTACCTGGGGACCCCGGGGAGGGGCCCCGAGAGGGAG	TGGGGGTCATCGGCGGTG	CCGGGGAGGGGCCCCGAGAGGGAG	CCGGGGAGGGGCCCCGAGAGGGAGCTTCAGCTTCCCGATATCCGACGGTAGTGTTGGGGGTCATCGGCGGTG	MHCI	L. montandoni/L. vulgaris
3005	AGTACTGGGGCTCCTCGGCGGTGATCCCCTCCATCCAGGGGGCCCGGGGCTCCTCTCTGCGACTCTCACTGGTATAACTCTCAATGGGGACGTCATCCACATACCCCACCGCGGAGAACTGGGGGACCCCGTGGAGGGGACCCGAGA	AGTACTGGGGCTCCTCGGCGGTG	CCGTGGAGGGGACCCGAGA	CCGTGGAGGGGACCCGAGACTTCAGCTTCCCGATATCCGACGGTAGTGTAGTACTGGGGCTCCTCGGCGGTG	MHCI	L. montandoni/L. vulgaris
3006	CATTGGCCTTGTGCACCTGCTCCGCTCCTCGGGCTCTCTCCGTGTTCCTCTCCCAGTACTGGGGGTCCTCGGCGGTGATCCCCTCCATCCAGGGGGTCAGCGGCTCCCTCCTGCGGCTCTCA	CATTGGCCTTGTGCACCTGCT	GGCTCCCTCCTGCGGCTCTCA	GGCTCCCTCCTGCGGCTCTCACTTCAGCTTCCCGATATCCGACGGTAGTGTCATTGGCCTTGTGCACCTGCT	MHCI	L. montandoni/L. vulgaris
3007	ACGGTCCTCACATCGGCCTTCTTCACCTGCTCGTTCCCTCGGCTGATCTCCGTCTGCACCTCCCAGTACTGGGGGTCCTCGGCGGTGATCCGCTCCATCCAAGGGGCCCGGGGCCCCACTCT	ACGGTCCTCACATCGGCCTTCTTC	GGCCCGGGGCCCCACTCT	GGCCCGGGGCCCCACTCTCTTCAGCTTCCCGATATCCGACGGTAGTGTACGGTCCTCACATCGGCCTTCTTC	MHCI	L. montandoni/L. vulgaris
3008	ACGATCCTCACATCGGCCTTGTGCACCTGCTCCGTTCCTCGGAGGATCTCCGTCTGCACCTCCCAGTACTGGGGGTCCTCGGCGGTGATCCCCTCCATCCAGGGGGCCCGGGGCTCCCTCCT	ACGATCCTCACATCGGCCTTGTGC	GGCCCGGGGCTCCCTCCT	GGCCCGGGGCTCCCTCCTCTTCAGCTTCCCGATATCCGACGGTAGTGTACGATCCTCACATCGGCCTTGTGC	MHCI	L. montandoni/L. vulgaris
3009	GCGGTCCTCACACTGGACTTGAGCACCTGCTCGTTTGCTCGGCTGATCTCCGTCTCGCTCTCCCAGTACTTGGGGTCCTCGGAGGTGATCCTCTCCATCCAGGGGGCCCGGGGCCCCATCCT	GCGGTCCTCACACTGGACTTGA	GGGCCCGGGGCCCCATCCT	GGGCCCGGGGCCCCATCCTCTTCAGCTTCCCGATATCCGACGGTAGTGTGCGGTCCTCACACTGGACTTGA	MHCI	L. montandoni/L. vulgaris
3010	AGTACTGGGGGTCCTCGGCCGTGATCCGCTCCATCCAGGGGGCCCGGGGCTCCACTCTGCGGCTCGCACTGGTGTAATGGGAGATGGGGACGTCATCCACGTACCCCACATAGGAGAACTGGGGGACCCCGGGGAGGGGCCTCGAGA	AGTACTGGGGGTCCTCGGCCGTG	CCGGGGAGGGGCCTCGAGA	CCGGGGAGGGGCCTCGAGACTTCAGCTTCCCGATATCCGACGGTAGTGTAGTACTGGGGGTCCTCGGCCGTG	MHCI	L. montandoni/L. vulgaris
3011	TGAGAGTCGCAGAGAGGAGCCCCGGGCCCCCTGGATGGAGAGGATCACCGCCGAGGACCCCCAGTACTGGGAGAGGGAGACGCAGATCCTCCGAGGATGGGAGCACGGGCTCAAGGCCGATTTGAGG	TGAGAGTCGCAGAGAGG	GCACGGGCTCAAGGCCGATTTGAGG	GCACGGGCTCAAGGCCGATTTGAGGCTTCAGCTTCCCGATATCCGACGGTAGTGTTGAGAGTCGCAGAGAGG	MHCI	L. montandoni/L. vulgaris
3012	GGATCCTCACACCGGCCTTGTACCCCTGCTCCTTCCCTCTGAGCATCTCTGTCTCCGTCTCCCAGTACTTGGGGTCCTCGGCAGTCACGTTCTCCATCCAGGGGGCCCGGGGCTCCACCCTG	GGATCCTCACACCGGCCTTGTACC	GCCCGGGGCTCCACCCTG	GCCCGGGGCTCCACCCTGCTTCAGCTTCCCGATATCCGACGGTAGTGTGGATCCTCACACCGGCCTTGTACC	MHCI	L. montandoni/L. vulgaris
3013	CTTGTGTAGCTGCTCGTTCCCTCGGCTGATCTCCGTCTGCACCTCCCAGTACTTGGGGTCCTCTGCGGTGATCCTCTCCATCCAGGGGGCCCGGGGCTGGTGTCTGCGGCTCTCACTGGTGT	CTTGTGTAGCTGCTCGTTCCC	GTCTGCGGCTCTCACTGGTGT	GTCTGCGGCTCTCACTGGTGTCTTCAGCTTCCCGATATCCGACGGTAGTGTCTTGTGTAGCTGCTCGTTCCC	MHCI	L. montandoni/L. vulgaris
3014	GCAGTCCTCACATCGGCCTTGCCCACCTGCTCCGATCCTCGGAGGATCTCCGTCTCCCTCTCCCAGTACTGGGGGTCCTCGGCGGTGATCCCCTCCATCCAGGGGGCCCGGGGCCCCATCCT	GCAGTCCTCACATCGGCCTTGCC	GGGCCCGGGGCCCCATCCT	GGGCCCGGGGCCCCATCCTCTTCAGCTTCCCGATATCCGACGGTAGTGTGCAGTCCTCACATCGGCCTTGCC	MHCI	L. montandoni/L. vulgaris
3015	GTCCTCACATCGGCCTTGAGCACCTGCTCCGTCCCTCGGGCTCTCTCCGTCTCCCTCTCCCAGTACTTGGGGTCCTCGGCAGTGATCCCCTCCATCCAGGGGGTCAGCGGCTCCTCTCTGAGGCTCT	GTCCTCACATCGGCCTT	GTCAGCGGCTCCTCTCTGAGGCTCT	GTCAGCGGCTCCTCTCTGAGGCTCTCTTCAGCTTCCCGATATCCGACGGTAGTGTGTCCTCACATCGGCCTT	MHCI	L. montandoni/L. vulgaris
3016	CGATCCTCACATTGGCCTTGTACACCTGCTCCATTCCTCGGCTCATCTCCGTCTCCGTCTCCCAGTACCGGGGGTCCTCGGCGGTGATCCTCTCCATCCAGGGGGCTCGGGGCCCCACCCTG	CGATCCTCACATTGGCCTTGTAC	GGCTCGGGGCCCCACCCTG	GGCTCGGGGCCCCACCCTGCTTCAGCTTCCCGATATCCGACGGTAGTGTCGATCCTCACATTGGCCTTGTAC	MHCI	L. montandoni/L. vulgaris
3017	CGGTCCTTACATCGGCCTTAGACCCCTGCTCCGTTCCTCGGAGGTTCTCCGTGCCACTGTCCCAGTACTGGGGGTCCTCGGCGGTGATCCTCTCCATCCAGGGGGCCCGGGGCCCCACCTTG	CGGTCCTTACATCGGCCTTAGACC	GCCCGGGGCCCCACCTTG	GCCCGGGGCCCCACCTTGCTTCAGCTTCCCGATATCCGACGGTAGTGTCGGTCCTTACATCGGCCTTAGACC	MHCI	L. montandoni/L. vulgaris
3018	AGGGTCCTCATATCAGCCTTATCCCTCTGCTCTGCTGCTCTGCTGATCTCCGTGCTGTCCTCCCAGTACTGGGGGTCTTCACCTGTGATCTTCTCCATCCAGGGTGCCCAGGGCTCCTCTCT	AGGGTCCTCATATCAGCCTTATC	GTGCCCAGGGCTCCTCTCT	GTGCCCAGGGCTCCTCTCTCTTCAGCTTCCCGATATCCGACGGTAGTGTAGGGTCCTCATATCAGCCTTATC	MHCI	L. montandoni/L. vulgaris
3019	TGGGGGTTGTCTGTGGTGATCCTCTCCATCCAGGGGACCCGGGGCCCCATTCTGCCGCTCTCACTGGTGTAACCGATGATGGGGACGTCATCCACGTACCCCACTATGGAGCACTGGGGGACACCGGGGAGGGGCTCCGAGAGGGAG	TGGGGGTTGTCTGTGGTG	CCGGGGAGGGGCTCCGAGAGGGAG	CCGGGGAGGGGCTCCGAGAGGGAGCTTCAGCTTCCCGATATCCGACGGTAGTGTTGGGGGTTGTCTGTGGTG	MHCI	L. montandoni/L. vulgaris
3020	CGTTCCTCACACTGGCCTTGTTCACCTGCTCGGCTCCTCGGCTGATCTCCGTCTCCCTCTCCCAGTGCTGGGGGTCCTCGGCGGTGATCCTCTCCATCCAGGGGGCCCGGGGCTCCTCCCTG	CGTTCCTCACACTGGCCTTGTTC	GCCCGGGGCTCCTCCCTG	GCCCGGGGCTCCTCCCTGCTTCAGCTTCCCGATATCCGACGGTAGTGTCGTTCCTCACACTGGCCTTGTTC	MHCI	L. montandoni/L. vulgaris
3021	ACGGTCCTCACATCGGCCTTGTGCACCTGCTCCCAACCTTGGAGGATCTCCGTGTTCCTCTCCCAGTACTGGGGGTCCTCGGCGGTGATCCCCTCCATCCAGGGGGCCCGGGGCTCCATCCT	ACGGTCCTCACATCGGCCTTGT	GGGCCCGGGGCTCCATCCT	GGGCCCGGGGCTCCATCCTCTTCAGCTTCCCGATATCCGACGGTAGTGTACGGTCCTCACATCGGCCTTGT	MHCI	L. montandoni/L. vulgaris
3022	ACGGTCCTCACATCGGCCTTGTGCACCTGCTCCGATCCTCGGCTGATCTCCGTGCCCCTCTCCCAGTACTGGGGGTCCTCGGCGGTGATTCTCTCCATCCAGGGGGCCCGGGGCTCCTCTCT	ACGGTCCTCACATCGGCCTTG	GGGCCCGGGGCTCCTCTCT	GGGCCCGGGGCTCCTCTCTCTTCAGCTTCCCGATATCCGACGGTAGTGTACGGTCCTCACATCGGCCTTG	MHCI	L. montandoni/L. vulgaris
3023	AGTACTGGGGGTCCTCGGCGGTGATCCGCTCCATCCAGGGGGCCCGGGGCTGGTATCTGGGGCTCTCACTTATGTAACTGGCGATGGGGACGTCATCCACGTACCCGACAGCGGAGAACTGG	AGTACTGGGGGTCCTCGGCG	GTACCCGACAGCGGAGAACTGG	GTACCCGACAGCGGAGAACTGGCTTCAGCTTCCCGATATCCGACGGTAGTGTAGTACTGGGGGTCCTCGGCG	MHCI	L. montandoni/L. vulgaris
3024	TGGGGGTCTTCGGTGGTGATCCTCCCCATCCAGGGGGCCCGGGGCCCTGCCCTGCGGCTCTCACTGGTGTAACACATTATGGGGACGTCATCCACGTACCCAACCGCAGAGAACTGGGGGACCCCAGGGTGGGGCTTCGAGAGGGAG	TGGGGGTCTTCGGTGG	CCCAGGGTGGGGCTTCGAGAGGGAG	CCCAGGGTGGGGCTTCGAGAGGGAGCTTCAGCTTCCCGATATCCGACGGTAGTGTTGGGGGTCTTCGGTGG	MHCI	L. montandoni/L. vulgaris
3025	TGTCGGCCACGTAGTACCCGTGGTCGCTGTCGAAGTGCAGGAACTGCTGCTGGTTGTAAGAGTAGCGTTCCAGGTACCGAACCCGCTGAGAGCCGTTCAGGAAGTGACACTCGCCCTTCCTC	TGTCGGCCACGTAGTACCCGTG	AGTGACACTCGCCCTTCCTC	AGTGACACTCGCCCTTCCTCCTTCAGCTTCCCGATATCCGACGGTAGTGTTGTCGGCCACGTAGTACCCGTG	MHCII	L. montandoni/L. vulgaris
3026	TGTCGGCCTCGTAGTACCCGCGGTCGCTGTCGAAGTGCACGAACTGCTGCTGGTTGTAGGACCAGCGCACCAGGTACCGGACCCGCTGAGAGCCGTTCACGAAGTGACACTCACCCTTCACC	TGTCGGCCTCGTAGTACCCGCG	AGTGACACTCACCCTTCACC	AGTGACACTCACCCTTCACCCTTCAGCTTCCCGATATCCGACGGTAGTGTTGTCGGCCTCGTAGTACCCGCG	MHCII	L. montandoni/L. vulgaris
3027	CTCCATGTCCGCCTCGTAGTACCCGCGGTCGCTGTCGAAGTGCAGGACCTGCTGCCGGTTGTAGGACCAGCGCACCAGGTACCGGACCCGCTGAGAGCCGTTCACGAACTGACACTCGGCCT	CTCCATGTCCGCCTCGTAG	GTTCACGAACTGACACTCGGCCT	GTTCACGAACTGACACTCGGCCTCTTCAGCTTCCCGATATCCGACGGTAGTGTCTCCATGTCCGCCTCGTAG	MHCII	L. montandoni/L. vulgaris
3028	GGGTGAGTGTCACTTGGTGAACGGCTCTCAGCGGGTTCGGTACCTGGACCGCTACATCTACAACCGGCAGCAGGTTGTGCACTTCGACAGCGACGTGGGGTACTTCGTGGCGGACATGGAGG	GGGTGAGTGTCACTTGGTG	GTACTTCGTGGCGGACATGGAGG	GTACTTCGTGGCGGACATGGAGGCTTCAGCTTCCCGATATCCGACGGTAGTGTGGGTGAGTGTCACTTGGTG	MHCII	L. montandoni/L. vulgaris
3029	TGAGTGTCACTTCGTGAACGGCTCTCAGCGGGTCCGGCTCCTGGAGCGCTGGGTCTACAACCGGCAGCAGTTCCTGCACTTCGACAGCGACCGCGGGTACTTTGTGGCCGACATGGAGGCCG	TGAGTGTCACTTCGTG	GTACTTTGTGGCCGACATGGAGGCCG	GTACTTTGTGGCCGACATGGAGGCCGCTTCAGCTTCCCGATATCCGACGGTAGTGTTGAGTGTCACTTCGTG	MHCII	L. montandoni/L. vulgaris
3030	TCTCAGCGGGTCCGGCTCCTGGAGCGCTGGGTCTACAACCGGCAGCAGTTCCTGCACTTCGACAGCGACCGCGGGTACTTTGTGGCCGACATGGAGGCCGGAGAGGCGACCGCCAAGCAGTG	TCTCAGCGGGTCCGGCTCCTGG	AGGCGACCGCCAAGCAGTG	AGGCGACCGCCAAGCAGTGCTTCAGCTTCCCGATATCCGACGGTAGTGTTCTCAGCGGGTCCGGCTCCTGG	MHCII	L. montandoni/L. vulgaris
3031	CCCTCGGTGATCTTGTAGTTGTATCTGCAGAATCTGTCCACGTTGGCCCGCGTCTGCGCCAGGATGGCCGGGTCGCTGTTCCACTGCTTCGCACTCGCCTCTCCGGCCTCCATGTCCGCCAC	CCCTCGGTGATCTTGTAGTTGT	GGCCTCCATGTCCGCCAC	GGCCTCCATGTCCGCCACCTTCAGCTTCCCGATATCCGACGGTAGTGTCCCTCGGTGATCTTGTAGTTGT	MHCII	L. montandoni/L. vulgaris
3032	CGGTTTCTGCAGCGCTACATCTACAACCGGCAGCAGGTCCTGCACTTCGACAGCGACGTGGGGTACTACGTGGGGGACACGGAGCTCGGGAGGCCGAGTGCAAAGCAGTTCAACAGCGACCC	CGGTTTCTGCAGCGCTACATCT	AGCAGTTCAACAGCGACCC	AGCAGTTCAACAGCGACCCCTTCAGCTTCCCGATATCCGACGGTAGTGTCGGTTTCTGCAGCGCTACATCT	MHCII	L. montandoni/L. vulgaris
3033	ACATCTACAACCAGCAGCAGTTCGTGCACTTCGACAGCGACGTGGGGTACTTCGTGGCCGACACGGAGCTCGGAGGGCCGAGTGCGAAGGGCTGGAACAGCGACCCGGACGTCCTTGCGCAG	ACATCTACAACCAGCAG	AGCGACCCGGACGTCCTTGCGCAG	AGCGACCCGGACGTCCTTGCGCAGCTTCAGCTTCCCGATATCCGACGGTAGTGTACATCTACAACCAGCAG	MHCII	L. montandoni/L. vulgaris
3034	TGTCGGCCACGTAGAACCCGTGGTCGCTGTCGAAGTGCAGGAACTGCTGCCGGTTGTAGGAGTAGCGCCGCAGGTACCGGACCCGCTGAGAGCCGTTCAGGAAGTGACACTCGGACTTGCAC	TGTCGGCCACGTAGAACCCGTG	AGTGACACTCGGACTTGCAC	AGTGACACTCGGACTTGCACCTTCAGCTTCCCGATATCCGACGGTAGTGTTGTCGGCCACGTAGAACCCGTG	MHCII	L. montandoni/L. vulgaris
3035	TGTCCGCCACGTAGTACCCGAGGTCGCTGTCGAAGTGCAGGAACTGCTGCTGGTTGTAGGAGAAGCGCTCCAGGAACCGAACCCGCTGAGAGCCGTTCAGGAAGTGACACTCAGACCTCCTC	TGTCCGCCACGTAGTACCCGAG	AGTGACACTCAGACCTCCTC	AGTGACACTCAGACCTCCTCCTTCAGCTTCCCGATATCCGACGGTAGTGTTGTCCGCCACGTAGTACCCGAG	MHCII	L. montandoni/L. vulgaris
3044	TTACCCTCCGAGCCCAGCAATGGGCTGATCGCCGTCAGCGGAGACAGCAGCGCCCCTGGAAAGCGCATCCGGAAGCCGTCGCTGCTCTACGAGGACTTCGAGAGCCCCACCATGACCTCCGC	TTACCCTCCGAGCCCAGCAATG	AGCCCCACCATGACCTCCGC	AGCCCCACCATGACCTCCGCCTTCAGCTTCCCGATATCCGACGGTAGTGTTTACCCTCCGAGCCCAGCAATG	BRD2	L. montandoni/L. vulgaris
3045	GCTGGTTGGTGGAGCGGCCCGGCTTCTTGGGGTTGGCCACCTCCGGGGGCGGCGGGTTGACCTGCGGGGTGGGGTGCAGGGCGGCGGAGGTCATGGTGGGGCTCTCGAAGTCCTCGTAGAGCAGCGACGGCT	GCTGGTTGGTGGAGCGG	GTCCTCGTAGAGCAGCGACGGCT	GTCCTCGTAGAGCAGCGACGGCTCTTCAGCTTCCCGATATCCGACGGTAGTGTGCTGGTTGGTGGAGCGG	BRD2	L. montandoni/L. vulgaris
3046	CCGGAGGTGGCCAACCCCAAGAAGCCGGGCCGCTCCACCAACCAGCTGCAGTACATCCACAAGGTGGTCATCAAGGCGCTGTGGAAGCACCAGTTCTCCTGGCCCTTCAGGGCGCCCGTGGA	CCGGAGGTGGCCAACC	TCCTGGCCCTTCAGGGCGCCCGTGGA	TCCTGGCCCTTCAGGGCGCCCGTGGACTTCAGCTTCCCGATATCCGACGGTAGTGTCCGGAGGTGGCCAACC	BRD2	L. montandoni/L. vulgaris
3047	AGAAGCCGGGCCGCTCCACCAACCAGCTGCAGTACATCCACAAGGTGGTCATCAAGGCGCTGTGGAAGCACCAGTTCTCCTGGCCCTTCAGGGCGCCCGTGGACGCCGTCAAGCTGGGCCTG	AGAAGCCGGGCCGCTCCACCAACC	GCCGTCAAGCTGGGCCTG	GCCGTCAAGCTGGGCCTGCTTCAGCTTCCCGATATCCGACGGTAGTGTAGAAGCCGGGCCGCTCCACCAACC	BRD2	L. montandoni/L. vulgaris
3048	CATGGGCATGATGGAGGGGTGGGAGACGCTGAGGACGGTGGTGGGGATCTCCGGCGGGGCGCTGGGGTAGAAGGTGGTCTGGGAGACGGACGAGACGGCGGGCACCTGGTGAGCCAAGGTCACTCCTCCGACAGGGACGGCT	CATGGGCATGATGGAGGGGTGGG	CCTCCGACAGGGACGGCT	CCTCCGACAGGGACGGCTCTTCAGCTTCCCGATATCCGACGGTAGTGTCATGGGCATGATGGAGGGGTGGG	BRD2	L. montandoni/L. vulgaris
3049	ACCTTACTGGCAGCCGGCGGGGCCATCGGCAGCACCTTCTGGGCAGCAGGCAGCGTCTTCAGCAGGGGGATCGGCATGGGCATGATGGAGGGGTGGGAGACGCTGAGGACGGTGGTGGGGAT	ACCTTACTGGCAGCCGG	AGACGCTGAGGACGGTGGTGGGGAT	AGACGCTGAGGACGGTGGTGGGGATCTTCAGCTTCCCGATATCCGACGGTAGTGTACCTTACTGGCAGCCGG	BRD2	L. montandoni/L. vulgaris
3050	AGAAGAAAGGTGTGAAAAGAAAGGCTGACACCACGACTCCTACTACTGTCTCGATCATCACGACAAGCCGAGACTCCTCCCCCGTCATGACTATCGCAGCCAAGCCGGCCAAGATCCCCACGCGTCGTGAGAGTGGG	AGAAGAAAGGTGTGAA	GATCCCCACGCGTCGTGAGAGTGGG	GATCCCCACGCGTCGTGAGAGTGGGCTTCAGCTTCCCGATATCCGACGGTAGTGTAGAAGAAAGGTGTGAA	BRD2	L. montandoni/L. vulgaris
3051	TCTTGGAGGTCTGGTGCTGCTGCGAGTCGGGCAGGTCCTTCTTCGGGGGCTTGATGGGCCGCCCACTCTCACGACGCGTGGGGATCTTGGCCGGCTTGGCTGCGATAGTCATGACGGGGGAG	TCTTGGAGGTCTGGTG	GGCTGCGATAGTCATGACGGGGGAG	GGCTGCGATAGTCATGACGGGGGAGCTTCAGCTTCCCGATATCCGACGGTAGTGTTCTTGGAGGTCTGGTG	BRD2	L. montandoni/L. vulgaris
3052	GTAGGCAGCGTGCTTCTTGGACAGCAGCTCCTTCAGGATGCCGTTGCAGTACTTCAGCTGTTCCGTCAGCTTCACCTTCTTGGAGGTCTGGTGCTGCTGCGAGTCGGGCAGGTCCTTCTTCG	GTAGGCAGCGTGCTTCTTGG	AGTCGGGCAGGTCCTTCTTCG	AGTCGGGCAGGTCCTTCTTCGCTTCAGCTTCCCGATATCCGACGGTAGTGTGTAGGCAGCGTGCTTCTTGG	BRD2	L. montandoni/L. vulgaris
3053	ACAGCTGAAGTACTGCAACGGCATCCTGAAGGAGCTGCTGTCCAAGAAGCACGCTGCCTACGCCTGGCCCTTCTACAAGCCGGTGGACGTCACTGCCCTGGGGCTGCACGACTACCACGACATCATCAAGTTCCCCATGGACCTCAGCACGA	ACAGCTGAAGTACTGCAACGGC	CCCCATGGACCTCAGCACGA	CCCCATGGACCTCAGCACGACTTCAGCTTCCCGATATCCGACGGTAGTGTACAGCTGAAGTACTGCAACGGC	BRD2	L. montandoni/L. vulgaris
3054	TCTGAGCTGCTCTCACTAGAGGACTCTGATGAAGACTCTATAGCAACTACAGGAGGCTGTGAGGAGACAGCCGGCGGATTCAAGTCTATTGGCTCATCTGGCATCTTGGCATAGCGAAACTCAAACACATCC	TCTGAGCTGCTCTCACT	GGCATAGCGAAACTCAAACACATCC	GGCATAGCGAAACTCAAACACATCCCTTCAGCTTCCCGATATCCGACGGTAGTGTTCTGAGCTGCTCTCACT	BRD2	L. montandoni/L. vulgaris
3055	ACCTGCTCTTGAAGCTCGGCCAGGCGGTTGGCACGCTCCTCCTCGGAGTCATCCGAGCTCTCGCTCTCCGACGAACTCTCTGAGCTGCTCTCACTAGAGGACTCTGATGAAGACTCTATAGC	ACCTGCTCTTGAAGCTC	AGGACTCTGATGAAGACTCTATAGC	AGGACTCTGATGAAGACTCTATAGCCTTCAGCTTCCCGATATCCGACGGTAGTGTACCTGCTCTTGAAGCTC	BRD2	L. montandoni/L. vulgaris
3056	CAGGCTTGCTGGGCTTATCATCCTCATCTGCGCCTCCTTTGCTTTTCCGTTTGTCAGATTTCTTCTTTTTCTTTTTCTCCTTTCGGTCTTTTTTCTTCTTTGGTTTAGCGATGGGGCCTTGTGAGAGAGCAGCCAACTGCTCGTGGACAGCC	CAGGCTTGCTGGGCTTATCATC	CCAACTGCTCGTGGACAGCC	CCAACTGCTCGTGGACAGCCCTTCAGCTTCCCGATATCCGACGGTAGTGTCAGGCTTGCTGGGCTTATCATC	BRD2	L. montandoni/L. vulgaris
3057	TGCTGCTAGGGGCACTGCCTCCACCAGAAGATTTCTTGGAAGACTTCTTTGACTGAGACTGCTTGGACTTTACAGGCTTGCTGGGCTTATCATCCTCATCTGCGCCTCCTTTGCTTTTCCGT	TGCTGCTAGGGGCACTGC	TCTGCGCCTCCTTTGCTTTTCCGT	TCTGCGCCTCCTTTGCTTTTCCGTCTTCAGCTTCCCGATATCCGACGGTAGTGTTGCTGCTAGGGGCACTGC	BRD2	L. montandoni/L. vulgaris
3058	AGCCCAGCAAGCCTGTAAAGTCCAAGCAGTCTCAGTCAAAGAAGTCTTCCAAGAAATCTTCTGGTGGAGGCAGTGCCCCTAGCAGCAGTGGTACCGCCGCCACCGCTTCCAGCAGCAGCAAG	AGCCCAGCAAGCCTGTAAAGTCCA	GCTTCCAGCAGCAGCAAG	GCTTCCAGCAGCAGCAAGCTTCAGCTTCCCGATATCCGACGGTAGTGTAGCCCAGCAAGCCTGTAAAGTCCA	BRD2	L. montandoni/L. vulgaris
3059	AAGAAGGCTCCCAAGGCTCTGCCACCTCTGCCGCCCCCTCCAATGTATGACTCTGAGGAAGAGGAGGAATGTAAGCCGATGACCTATGATGAGAAGCGGCAGCTGAGTCTGGACATCAACAAGCTGCCGGGCGAGAAGCTGGGGCGTGTGGT	AAGAAGGCTCCCAAGG	CGGGCGAGAAGCTGGGGCGTGTGGT	CGGGCGAGAAGCTGGGGCGTGTGGTCTTCAGCTTCCCGATATCCGACGGTAGTGTAAGAAGGCTCCCAAGG	BRD2	L. montandoni/L. vulgaris
3060	CTGAGTCTGGACATCAACAAGCTGCCGGGCGAGAAGCTGGGGCGTGTGGTGCACATCATCCAGTCCAGAGAGCCCTCTCTGCGAGACTCCAACCCAGAGGAGATTGAGATTGATTTTGAGACCTTAAAGCCATCCACACTGCGGGAGCTGGA	CTGAGTCTGGACATCAACA	CCATCCACACTGCGGGAGCTGGA	CCATCCACACTGCGGGAGCTGGACTTCAGCTTCCCGATATCCGACGGTAGTGTCTGAGTCTGGACATCAACA	BRD2	L. montandoni/L. vulgaris
3061	GGAGATGTCGCTGTAGGGTTTGCGCGGCTTCTTGCGCAGGCAGGACATGACATATCGCTCCAGCTCCCGCAGTGTGGATGGCTTTAAGGTCTCAAAATCAATCTCAATCTCCTCTGGGTTGG	GGAGATGTCGCTGTAGG	TCAATCTCAATCTCCTCTGGGTTGG	TCAATCTCAATCTCCTCTGGGTTGGCTTCAGCTTCCCGATATCCGACGGTAGTGTGGAGATGTCGCTGTAGG	BRD2	L. montandoni/L. vulgaris
3062	AACCAGATGCAAACGTCCGGGGTTGAACATTTAAAGAGGAGGGGAGTTTCCATGGTCGAGCAACCCAAGAATGGCCAGTCTTCAGCTCATCATCGTCATCATCATCGTCCAGGACAATGATGCCCCCGTCCTGCTTTGCCAT	AACCAGATGCAAACGTCCGGGGTT	CCCGTCCTGCTTTGCCAT	CCCGTCCTGCTTTGCCATCTTCAGCTTCCCGATATCCGACGGTAGTGTAACCAGATGCAAACGTCCGGGGTT	DAXX	L. montandoni/L. vulgaris
3063	GTAGACGGGTGGGTTTGCAACAGAACGTTGGAAGCTGAGGGAGGGTTCTGGGTTTGAGCCACAGAACCAGATGCAAACGTCCGGGGTTGAACATTTAAAGAGGAGGGGAGTTTCCATGGTCG	GTAGACGGGTGGGTTTG	AGAGGAGGGGAGTTTCCATGGTCG	AGAGGAGGGGAGTTTCCATGGTCGCTTCAGCTTCCCGATATCCGACGGTAGTGTGTAGACGGGTGGGTTTG	DAXX	L. montandoni/L. vulgaris
3064	CAAGATGGAAGGTGGGGTCAGGGACGGAGTACAAGGAAGAGACCGCAAATGAGCTTTTGAAGTAGACGGGTGGGTTTGCAACAGAACGTTGGAAGCTGAGGGAGGGTTCTGGGTTTGAGCCA	CAAGATGGAAGGTGGGG	AGGGAGGGTTCTGGGTTTGAGCCA	AGGGAGGGTTCTGGGTTTGAGCCACTTCAGCTTCCCGATATCCGACGGTAGTGTCAAGATGGAAGGTGGGG	DAXX	L. montandoni/L. vulgaris
3065	AAAATCTGTGCTGACTCTTTATTTGACACAGACTTCACTTCTGACCCATTGGTTTGTGGCGCTGGCAAACTTGCGCTGCTTGTAAGATGCGCTGTGGGTTGGGATTTCAAGATGGAAGGTGGGGTCAGGGACGGAGTACAAGGAAGAGACCG	AAAATCTGTGCTGACTC	GGACGGAGTACAAGGAAGAGACCG	GGACGGAGTACAAGGAAGAGACCGCTTCAGCTTCCCGATATCCGACGGTAGTGTAAAATCTGTGCTGACTC	DAXX	L. montandoni/L. vulgaris
3066	ACCTCTTTGAAAAGTTTCTCATTTGTGGCCTTGAGTAAAATCTGTGCTGACTCTTTATTTGACACAGACTTCACTTCTGACCCATTGGTTTGTGGCGCTGGCAAACTTGCGCTGCTTGTAAG	ACCTCTTTGAAAAGTTTCT	GGCAAACTTGCGCTGCTTGTAAG	GGCAAACTTGCGCTGCTTGTAAGCTTCAGCTTCCCGATATCCGACGGTAGTGTACCTCTTTGAAAAGTTTCT	DAXX	L. montandoni/L. vulgaris
3067	GTTTATGGACATTTGTGGAAATGAGACAACTGAACATCCAGAGGTCATGTCTTTCTTACTGGGACGTTATCAAAAGGCCAGCCCAGCCTTCCTGGCCTCAACTGAGTTCCGTAACGTGATTGCCCGT	GTTTATGGACATTTGTGG	GAGTTCCGTAACGTGATTGCCCGT	GAGTTCCGTAACGTGATTGCCCGTCTTCAGCTTCCCGATATCCGACGGTAGTGTGTTTATGGACATTTGTGG	DAXX	L. montandoni/L. vulgaris
3068	GGACTTCAGAACAGTGCAGAGCTCATTGATGTAAACATATACCTTACTTTTCTTGTTCTGGACTCGAGTAATGCAACGGGCAATCACGTTACGGAACTCAGTTGAGGCCAGGAAGGCTGGGC	GGACTTCAGAACAGTGCAG	AGTTGAGGCCAGGAAGGCTGGGC	AGTTGAGGCCAGGAAGGCTGGGCCTTCAGCTTCCCGATATCCGACGGTAGTGTGGACTTCAGAACAGTGCAG	DAXX	L. montandoni/L. vulgaris
3069	GTTTACATCAATGAGCTCTGCACTGTTCTGAAGTCCAATTCGGAGAAGAAGAAGGTAGCACTCAGTAGTGCTCCTGCCCCTGCAGCAAAGCAAAAGCAGTCCCAGCAGCGTCAAAGTCATGC	GTTTACATCAATGAGCT	AGTCCCAGCAGCGTCAAAGTCATGC	AGTCCCAGCAGCGTCAAAGTCATGCCTTCAGCTTCCCGATATCCGACGGTAGTGTGTTTACATCAATGAGCT	DAXX	L. montandoni/L. vulgaris
3070	GGTTCTCCTCTTGCTCAAGGCCATAAATGGTTTCTGTGGCTGAGCTATCAGACGCGGCATGACTTTGACGCTGCTGGGACTGCTTTTGCTTTGCTGCAGGGGCAGGAGCACTACTGAGTGCT	GGTTCTCCTCTTGCTCAAGG	GGCAGGAGCACTACTGAGTGCT	GGCAGGAGCACTACTGAGTGCTCTTCAGCTTCCCGATATCCGACGGTAGTGTGGTTCTCCTCTTGCTCAAGG	DAXX	L. montandoni/L. vulgaris
3071	TCAGCCACAGAAACCATTTATGGCCTTGAGCAAGAGGAGAACCAGGAGGCTAAAGAGAATGCTGGTGCAGAAGCCATGGAAGATGGGGAGCATCACAAGGCCTCCAAAAGGCAGATTCGCTACCTGGAGAACCTTCTGTCTG	TCAGCCACAGAAACCA	TCGCTACCTGGAGAACCTTCTGTCTG	TCGCTACCTGGAGAACCTTCTGTCTGCTTCAGCTTCCCGATATCCGACGGTAGTGTTCAGCCACAGAAACCA	DAXX	L. montandoni/L. vulgaris
3072	GTCCTCATCGTCTAGCTGGGTAAGATCCAGCTCCTTCTCCTGGAGCCTACGAATCTCTAAGGTGTAAACAGACAGAAGGTTCTCCAGGTAGCGAATCTGCCTTTTGGAGGCCTTGTGATGCTCCCCATCTTCCATGG	GTCCTCATCGTCTAGCTGG	GTGATGCTCCCCATCTTCCATGG	GTGATGCTCCCCATCTTCCATGGCTTCAGCTTCCCGATATCCGACGGTAGTGTGTCCTCATCGTCTAGCTGG	DAXX	L. montandoni/L. vulgaris
3073	GGCTGCAGCAGCTTTTTAAATCACACAGCTTTTCAAAAATGCGGATCATTTTCCGCTTCAGACGGTTCTCCTGGATATAAATGGAGTCCTCATCGTCTAGCTGGGTAAGATCCAGCTCCTTCTCCTGGAGCCTACGAATCTC	GGCTGCAGCAGCTTTTT	CCTTCTCCTGGAGCCTACGAATCTC	CCTTCTCCTGGAGCCTACGAATCTCCTTCAGCTTCCCGATATCCGACGGTAGTGTGGCTGCAGCAGCTTTTT	DAXX	L. montandoni/L. vulgaris
3074	GGCGGTTGACCTCAGGGTAGCGTGTTCCACGGTATGGTATGCGCTGTTCAATGACCCGGCCAGTAAGGCTGCAGCAGCTTTTTAAATCACACAGCTTTTCAAAAATGCGGATCATTTTCCGC	GGCGGTTGACCTCAGGGT	TCAAAAATGCGGATCATTTTCCGC	TCAAAAATGCGGATCATTTTCCGCCTTCAGCTTCCCGATATCCGACGGTAGTGTGGCGGTTGACCTCAGGGT	DAXX	L. montandoni/L. vulgaris
3075	AAGCTGTGACGAAGGTTTGCCTTTTCGATGACCTTGAGGATATCACCATAGTCAGGGAAGTTGTCTGGTTTGTTGATGAACTTCTGGATACGGCGGTTGACCTCAGGGTAGCGTGTTCCACGGTATGGTATGCGCTG	AAGCTGTGACGAAGGT	GTGTTCCACGGTATGGTATGCGCTG	GTGTTCCACGGTATGGTATGCGCTGCTTCAGCTTCCCGATATCCGACGGTAGTGTAAGCTGTGACGAAGGT	DAXX	L. montandoni/L. vulgaris
3076	GGTGATATCCTCAAGGTCATCGAAAAGGCAAACCTTCGTCACAGCTTGGATTTGACTAAACGGCAGATGCAGAGTATGGCTGCCGATGCCTTCCGTGAAGTGGGCAACCGACTGCAGGAACG	GGTGATATCCTCAAGGTCATCG	GGCAACCGACTGCAGGAACG	GGCAACCGACTGCAGGAACGCTTCAGCTTCCCGATATCCGACGGTAGTGTGGTGATATCCTCAAGGTCATCG	DAXX	L. montandoni/L. vulgaris
3077	GGCAGATGCAGAGTATGGCTGCCGATGCCTTCCGTGAAGTGGGCAACCGACTGCAGGAACGGCGACACCTGGACATGGTGTACAACTTTGGAAGTCACCTAACAGACCAGTACAAGGCTGGT	GGCAGATGCAGAGTATGGCTG	CAGACCAGTACAAGGCTGGT	CAGACCAGTACAAGGCTGGTCTTCAGCTTCCCGATATCCGACGGTAGTGTGGCAGATGCAGAGTATGGCTG	DAXX	L. montandoni/L. vulgaris
3078	CTTCTCCCCCGCCACGGCTTGTAGTTTACTCTTGTAGTTTGCTACTTGGTCTCGCAAGTCATCCATCTTTCCCTTCATATCCCAGGCAGCACGCTGCTTTTTCGCTCCGCCAGCGGCAGGNN	CTTCTCCCCCGCCACGGCTTGT	CTCCGCCAGCGGCAGGNN	CTCCGCCAGCGGCAGGNNCTTCAGCTTCCCGATATCCGACGGTAGTGTCTTCTCCCCCGCCACGGCTTGT	KIFC1	L. montandoni/L. vulgaris
3079	CTCCTTGTTCACTGCCTCCTGATGGTTCAACTGGTGCTGCATCTGCTCCACATTCTGGCACAGGCGCATCTTCTCCCCCGCCACGGCTTGTAGTTTACTCTTGTAGTTTGCTACTTGGTCTC	CTCCTTGTTCACTGCC	ACTCTTGTAGTTTGCTACTTGGTCTC	ACTCTTGTAGTTTGCTACTTGGTCTCCTTCAGCTTCCCGATATCCGACGGTAGTGTCTCCTTGTTCACTGCC	KIFC1	L. montandoni/L. vulgaris
3080	ACTACAAGAGTAAACTACAAGCCGTGGCGGGGGAGAAGATGCGCCTGTGCCAGAATGTGGAGCAGATGCAGCACCAGTTGAACCATCAGGAGGCAGTGAACAAGGAGTTGACTGCCCGCTGC	ACTACAAGAGTAAACTACAAGC	GGAGTTGACTGCCCGCTGC	GGAGTTGACTGCCCGCTGCCTTCAGCTTCCCGATATCCGACGGTAGTGTACTACAAGAGTAAACTACAAGC	KIFC1	L. montandoni/L. vulgaris
3081	GCTTACGACGCAGCAGAAGCTCACGCAGGCGTCGCAAGAGGCAGCAGCACTGAGGACGGTGGTGAGCGCTCAGGAGAGTCAGCTGTCTACTCAGTCGTGCACCATCTCAGAACTTCAGGAGG	GCTTACGACGCAGCAG	GTGCACCATCTCAGAACTTCAGGAGG	GTGCACCATCTCAGAACTTCAGGAGGCTTCAGCTTCCCGATATCCGACGGTAGTGTGCTTACGACGCAGCAG	KIFC1	L. montandoni/L. vulgaris
3082	CTCCCTAGAGTTTAAAAGCTCTGAAAGGTTCCTCCTGTCCTCCTGAAGTTCTGAGATGGTGCACGACTGAGTAGACAGCTGACTCTCCTGAGCGCTCACCACCGTCCTCAGTGCTGCTGCCT	CTCCCTAGAGTTTAAAAGCTCTG	GTCCTCAGTGCTGCTGCCT	GTCCTCAGTGCTGCTGCCTCTTCAGCTTCCCGATATCCGACGGTAGTGTCTCCCTAGAGTTTAAAAGCTCTG	KIFC1	L. montandoni/L. vulgaris
3083	AAACTTAAAGGTCACAGAGGATGAACTTTCCGGCAAGCGTGAGCTGGTCCGTAGCCTGCAGGCAGAGGTAGCTGTGCTGAAGGAAGAGGGGACCAACAAGGAGGAGCGCCTGCACTGTTTGG	AAACTTAAAGGTCACAGAG	GGAGGAGCGCCTGCACTGTTTGG	GGAGGAGCGCCTGCACWGTTTGGCTTCAGCTTCCCGATATCCGACGGTAGTGTAAACTTAAAGGTCACAGAG	KIFC1	L. montandoni/L. vulgaris
3084	CTTCAACTCCTGGATGATGTTATGGAGTCGCCTGCGCTCCATTTCCAAACAGTGCAGGCGCTCCTCCTTGTTGGTCCCCTCTTCCTTCAGCACAGCTACCTCTGCCTGCAGGCTACGGACCA	CTTCAACTCCTGGATG	ACCTCTGCCTGCAGGCTACGGACCA	ACCTCTGCCTGCAGGCTACGGACCACTTCAGCTTCCCGATATCCGACGGTAGTGTCTTCAACTCCTGGATG	KIFC1	L. montandoni/L. vulgaris
3085	AGTCTGCACTGGATGGGTACCACGTGTGCATATTTGCTTACGGACAGACTGGCAGTGGGAAGACTTACACTATGGAGGGGCCAGAAGATGTGAACTATGAAACCATGGGAATGATCCCTCGAGCTGTGAGGCAGATA	AGTCTGCACTGGATGG	GATCCCTCGAGCTGTGAGGCAGATA	GATCCCTCGAGCTGTRAGGCAGATACTTCAGCTTCCCGATATCCGACGGTAGTGTAGTCTGCACTGGATGG	KIFC1	L. montandoni/L. vulgaris
3086	TTTAATTTCAGCTCTTCCGCACTCTGGAATATCTGCCTCACAGCTCGAGGGATCATTCCCATGGTTTCATAGTTCACATCTTCTGGCCCCTCCATAGTGTAAGTCTTCCCACTGCCAGTCTGTCCGT	TTTAATTTCAGCTCTTCCGCACTC	CACTGCCAGTCTGTCCGT	CACTGCCAGTCTGTCCGTCTTCAGCTTCCCGATATCCGACGGTAGTGTTTTAATTTCAGCTCTTCCGCACTC	KIFC1	L. montandoni/L. vulgaris
3087	CAGTGGGAAGACTTACACTATGGAGGGGCCAGAAGATGTGAACTATGAAACCATGGGAATGATCCCTCGAGCTGTGAGGCAGATATTCCAGAGTGCGGAAGAGCTGAAATTAAAGGGCTGGC	CAGTGGGAAGACTTACAC	GAGCTGAAATTAAAGGGCTGGC	GAGCTGAAATTAAAGGGCTGGCCTTCAGCTTCCCGATATCCGACGGTAGTGTCAGTGGGAAGACTTACAC	KIFC1	L. montandoni/L. vulgaris
3088	GCTCATCACTGTTTGGGCTCACACGCTTAATGTCATACTCCTGGTTCTTCTCTGGCTTGTTCACAAGTAGGTCTCGTATGGTCTCATTATATATCTCCAGGAAGTTTGCCGTAAAGGTGTAC	GCTCATCACTGTTTGGGC	AGGAAGTTTGCCGTAAAGGTGTAC	AGGAAGTTTGCCGTAAAGGTGTACCTTCAGCTTCCCGATATCCGACGGTAGTGTGCTCATCACTGTTTGGGC	KIFC1	L. montandoni/L. vulgaris
3089	CCTCTTCAGATGAGACGCCGACGTATCGAAGGTTCGTAACATGTAGCTCATCACTGTTTGGGCTCACACGCTTAATGTCATACTCCTGGTTCTTCTCTGGCTTGTTCACAAGTAGGTCTCGT	CCTCTTCAGATGAGACG	GGCTTGTTCACAAGTAGGTCTCGT	GGCTTGTTCACAAGTAGGTCTCGTCTTCAGCTTCCCGATATCCGACGGTAGTGTCCTCTTCAGATGAGACG	KIFC1	L. montandoni/L. vulgaris
3090	GCCATTTTGAGTTTAATTGACTTGGCTGGCAGCGAGCGTCTTGACAAGTCTCTGTCGAAGGGAGACCGACTGCGCGAAACCCAGTCTATAAACACCAGCCTGTCCAACCTAGGACTGGTCAT	GCCATTTTGAGTTTAA	AGCCTGTCCAACCTAGGACTGGTCAT	AGCCTGTCCAACCTAGGMCTGGTCATCTTCAGCTTCCCGATATCCGACGGTAGTGTGCCATTTTGAGTTTAA	KIFC1	L. montandoni/L. vulgaris
3091	ATTGGAGAGGGAGGTGATGACCAGTCCTAGGTTGGACAGGCTGGTGTTTATAGACTGGGTTTCGCGCAGTCGGTCTCCCTTCGACAGAGACTTGTCAAGACGCTCGCTGCCAGCCAAGTCAA	ATTGGAGAGGGAGGTG	AGACGCTCGCTGCCAGCCAAGTCAA	AGACGCTCGCTGCCAGCCAAGTCAACTTCAGCTTCCCGATATCCGACGGTAGTGTATTGGAGAGGGAGGTG	KIFC1	L. montandoni/L. vulgaris
3103	GGCCCCTGTCGTCCTCGGTACTGTCCAGGGGCAGGGTCCAGTCCCGGGGCCCCCGGAAGAGATCGAGCAGCGCCATGAAGAGTGTCTGCAGCCGGCTGGGTGCTCTCTGTCACTGGCCTCAC	GGCCCCTGTCGTCCTCGGTACTGT	CTCTGTCACTGGCCTCAC	CTCTGTCACTGGCCTCACCTTCAGCTTCCCGATATCCGACGGTAGTGTGGCCCCTGTCGTCCTCGGTACTGT	PSMB8a	L. montandoni/L. vulgaris
3104	TGCTCGATCTCTTCCGGGGGCCCCGGGACTGGACCCTGCCCCTGGACAGTACCGAGGACGACAGGGGCCAGGGGCCCTGCAGGGAGCTGCTCGGGGGCCACATGGCCCTGCCTCGGGGGCTGGAGGT	TGCTCGATCTCTTCCGGGGG	CTGCCTCGGGGGCTGGAGGT	CTGCCTCGGGGGCTGGAGGTCTTCAGCTTCCCGATATCCGACGGTAGTGTTGCTCGATCTCTTCCGGGGG	PSMB8a	L. montandoni/L. vulgaris
3105	AGCCTGCCCGCTTCCTTCAGTCGTGCACCGAGGGCCACAATGGTGCCAAGATCGAGCTCTGGCACGGGACGACCACCCTGGCCTTCAAGTTCCAGCACGGAGTGATCGTAGCTGTGGACTCC	AGCCTGCCCGCTTCCTTCAG	GTGATCGTAGCTGTGGACTCC	GTGATCGTAGCTGTGGACTCCCTTCAGCTTCCCGATATCCGACGGTAGTGTAGCCTGCCCGCTTCCTTCAG	PSMB8a	L. montandoni/L. vulgaris
3106	TTATGTAACTCCCCGCGGAGGCGCGGGAGTCCACAGCTACGATCACTCCGTGCTGGAACTTGAAGGCCAGGGTGGTCGTCCCGTGCCAGAGCTCGATCTTGGCACCATTGTGGCCCTCGGTG	TTATGTAACTCCCCGCGGAG	GGCACCATTGTGGCCCTCGGTG	GGCACCATTGTGGCCCTCGGTGCTTCAGCTTCCCGATATCCGACGGTAGTGTTTATGTAACTCCCCGCGGAG	PSMB8a	L. montandoni/L. vulgaris
3107	GGCTGTACCGACTGCGGAACAAGGAGAGGATCTCGGTCTCCGCCGCGTCCAAACTGCTGTCCAACATGATGGTTGAATACCGCGGCATGGGGCTGTCTATAGGCAGCATGATCTGCGGCTGG	GGCTGTACCGACTGCGGA	AGGCAGCATGATCTGCGGCTGG	AGGCAGCATGATCTGCGGCTGGCTTCAGCTTCCCGATATCCGACGGTAGTGTGGCTGTACCGACTGCGGA	PSMB8a	L. montandoni/L. vulgaris
3108	TTTTGGTCCCAGCCGCAGATCATGCTGCCTATAGACAGCCCCATGCCGCGGTATTCAACCATCATGTTGGACAGCAGTTTGGACGCGGCGGAGACCGAGATCCTCTCCTTGTTCCGCAGTCG	TTTTGGTCCCAGCCGC	AGATCCTCTCCTTGTTCCGCAGTCG	AGATCCTCTCCTTGTTCCGCAGTCGCTTCAGCTTCCCGATATCCGACGGTAGTGTTTTTGGTCCCAGCCGC	PSMB8a	L. montandoni/L. vulgaris
3109	AAGGTCATATCGGTAGCCACTGTCCAGAACCCCGTAGGCGTAGCTGTTCCCAGAGCCAGTGGAGAACAGAGGTCCAGTCAGACGCGTCCCATTGTCATCCACATAGTACAGCCCGGGGCCCT	AAGGTCATATCGGTAGCCACTGTC	AGTACAGCCCGGGGCCCT	AGTACAGCCCGGGGCCCTCTTCAGCTTCCCGATATCCGACGGTAGTGTAAGGTCATATCGGTAGCCACTGTC	PSMB8a	L. montandoni/L. vulgaris
3110	GGTGCGTGGCGTGACAGATGGCTCGCTGGCCCAGGTCGTAGGCCTCCTCCACTGTAAGGTCATATCGGTAGCCACTGTCCAGAACCCCGTAGGCGTAGCTGTTCCCAGAGCCAGTGGAGAAC	GGTGCGTGGCGTGACA	AGCTGTTCCCAGAGCCAGTGGAGAAC	AGCTGTTCCCAGAGCCAGTGGAGAACCTTCAGCTTCCCGATATCCGACGGTAGTGTGGTGCGTGGCGTGACA	PSMB8a	L. montandoni/L. vulgaris
3111	TACGGGGTTCTGGACAGTGGCTACCGATATGACCTTACAGTGGAGGAGGCCTACGACCTGGGCCAGCGAGCCATCTGTCACGCCACGCACCGGGACGCGTACTCCGGTGGCTACGTTAATAG	TACGGGGTTCTGGACAGTGGC	CTCCGGTGGCTACGTTAATAG	CTCCGGTGGCTACGTTAATAGCTTCAGCTTCCCGATATCCGACGGTAGTGTTACGGGGTTCTGGACAGTGGC	PSMB8a	L. montandoni/L. vulgaris
3112	AGTGTACCACATGAAGGAAGATGGCTGGATTAAAGTCTGCAGGGAAGACGTCAGCGAGCTTCTTCACCACTACCAATCGGAGAAGCAGTAGATGAGACGGAGTCGCTGCTTCATCCATCTTC	AGTGTACCACATGAAGGA	GGAGTCGCTGCTTCATCCATCTTC	GGAGTCGCTGCTTCATCCATCTTCCTTCAGCTTCCCGATATCCGACGGTAGTGTAGTGTACCACATGAAGGA	PSMB8a	L. montandoni/L. vulgaris
3113	TGGATCCGGGCTTTGAAGATGGATGAAGCAGCGACTCCGTCTCATCTACTGCTTCTCCGATTGGTAGTGGTGAAGAAGCTCGCTGACGTCTTCCCTGCAGACTTTAATCCAGCCATCTTCCT	TGGATCCGGGCTTTGAAG	AGACTTTAATCCAGCCATCTTCCT	AGACTTTAATCCAGCCATCTTCCTCTTCAGCTTCCCGATATCCGACGGTAGTGTTGGATCCGGGCTTTGAAG	PSMB8a	L. montandoni/L. vulgaris
3114	AGGCTGTAGTTCACCATGTCCGCCACGGCCTGTGCATCGGCCGCAGACCCCGAGAGGGCACAATAAATACGCTCATGAAGGGGGGCCAGCTTGTCAAACACTCGGTTCACCACTGAGTCGCT	AGGCTGTAGTTCACCATGTCCGC	GGTTCACCACTGAGTCGCT	GGTTCACCACTGAGTCGCTCTTCAGCTTCCCGATATCCGACGGTAGTGTAGGCTGTAGTTCACCATGTCCGC	PSMB9a	L. montandoni/L. vulgaris
3115	GAACCGAGTGTTTGACAAGCTGGCCCCCCTTCATGAGCGTATTTATTGTGCCCTCTCGGGGTCTGCGGCCGATGCACAGGCCGTGGCGGACATGGTGAACTACAGCCTGGAGCTGCACAGGT	GAACCGAGTGTTTGACAAGCTGGC	GCCTGGAGCTGCACAGGT	GCCTGGAGCTGCACAGGTCTTCAGCTTCCCGATATCCGACGGTAGTGTGAACCGAGTGTTTGACAAGCTGGC	PSMB9a	L. montandoni/L. vulgaris
3116	AGCCGCCGGTCCCAGCCCGCCACTATCAGGTGTGCCAGCAGCTCCTCCTTGTACTTGTAGCAGACGCCCCTCACAAGACTGGCGGCGGCCACCACCAAGGGGGCTTCATCCATGTCCAGGCT	AGCCGCCGGTCCCAGCCCGCCACT	TTCATCCATGTCCAGGCT	TTCATCCATGTCCAGGCTCTTCAGCTTCCCGATATCCGACGGTAGTGTAGCCGCCGGTCCCAGCCCGCCACT	PSMB9a	L. montandoni/L. vulgaris
3117	ATGGATGAAGCCCCCTTGGTGGTGGCCGCCGCCAGTCTTGTGAGGGGCGTCTGCTACAAGTACAAGGAGGAGCTGCTGGCACACCTGATAGTGGCGGGCTGGGACCGGCGGCTTGGAGGGCA	ATGGATGAAGCCCCCTTGGT	GGGACCGGCGGCTTGGAGGGCA	GGGACCGGCGGCTTGGAGGGCACTTCAGCTTCCCGATATCCGACGGTAGTGTATGGATGAAGCCCCCTTGGT	PSMB9a	L. montandoni/L. vulgaris
3118	GGACGCTGGGGGGAATGCTCGTCCGCCAGCCCTTCTCCATTGGTGGATCCGGGAGCTCGTACATTTATGGCTACGTAGACTCCGCCTTCAAGCCGGGGATGTCCAGAGAGGACTGTGTTCAG	GGACGCTGGGGGGAATGC	GTCCAGAGAGGACTGTGTTCAG	GTCCAGAGAGGACTGTGTTCAGCTTCAGCTTCCCGATATCCGACGGTAGTGTGGACGCTGGGGGGAATGC	PSMB9a	L. montandoni/L. vulgaris
3119	AGTTGCAAACTGAACACAGTCCTCTCTGGACATCCCCGGCTTGAAGGCGGAGTCTACGTAGCCATAAATGTACGAGCTCCCGGATCCACCAATGGAGAAGGGCTGGCGGACGAGCATTCCCC	AGTTGCAAACTGAACACA	AGGGCTGGCGGACGAGCATTCCCC	AGGGCTGGCGGACGAGCATTCCCCCTTCAGCTTCCCGATATCCGACGGTAGTGTAGTTGCAAACTGAACACA	PSMB9a	L. montandoni/L. vulgaris
3120	AGCTGTAGCGCTGGCGATGGCACGTGATGGCTCCAGCGGAGGCGTGATCTACATGGTTACTATCACCAAGGCAGGAAGTGAACACAAGATCATTGCTGGTGCTGACCTGCCACAGTTCTATG	AGCTGTAGCGCTGGCGAT	GTGCTGACCTGCCACAGTTCTATG	GTGCTGACCTGCCACAGTTCTATGCTTCAGCTTCCCGATATCCGACGGTAGTGTAGCTGTAGCGCTGGCGAT	PSMB9a	L. montandoni/L. vulgaris
3121	CTCCTCATGTGCTCCATTCAATGGAATGTTTATTAAAAATGCTTGTGAAATGTTTCTGGGTAAACTGCATCTACTTCCGGGTTGAATATCACTCGTCATAGAACTGTGGCAGGTCAGCACCAGCAATGATCTTGTGTTCACTTCCTG	CTCCTCATGTGCTCCA	AGCAATGATCTTGTGTTCACTTCCTG	AGCAATGATCTTGTGTTCACTTCCTGCTTCAGCTTCCCGATATCCGACGGTAGTGTCTCCTCATGTGCTCCA	PSMB9a	L. montandoni/L. vulgaris
3122	CATTTCACAAGCATTTTTAATAAACATTCCATTGAATGGAGCACATGAGGAGTCCTTGTATTAGTTGTTCCTTTTTTAGTTTCATAAATTGTTATCGTATTAAGAATTAACAGTACAGTACA	CATTTCACAAGCATTT	GTATTAAGAATTAACAGTACAGTACA	GTATTAAGAATTAACAGTACAGTACACTTCAGCTTCCCGATATCCGACGGTAGTGTCATTTCACAAGCATTT	PSMB9a	L. montandoni/L. vulgaris
3123	GAGGAGTCCTTGTATTAGTTGTTCCTTTTTTAGTTTCATAAATTGTTATCGTATTAAGAATTAACAGTACAGTACATAAAACATAACTATAATGGCAATCAAATAAAAGACAAGCATCATAG	GAGGAGTCCTTGTATTAGT	CAAATAAAAGACAAGCATCATAG	CAAATAAAAGACAAGCATCATAGCTTCAGCTTCCCGATATCCGACGGTAGTGTGAGGAGTCCTTGTATTAGT	PSMB9a	L. montandoni/L. vulgaris
3124	GACGTAGGACGTGTCCCCCATGGTGAAGGCCTCGAGGAGATGATGAACAAGTTTCGGCAGCGTGCCGCCCTTCAGGATGCGCACCTTGGGGGACTCGGGAGTGTCCTTCAGCGCCTCGCTGT	GACGTAGGACGTGTCCCCCATG	GTCCTTCAGCGCCTCGCTGT	GTCCTTCAGCGCCTCGCTGTCTTCAGCTTCCCGATATCCGACGGTAGTGTGACGTAGGACGTGTCCCCCATG	RGL2	L. montandoni/L. vulgaris
3125	ACTTGTTCATCATCTCCTCGAGGCCTTCACCATGGGGGACACGTCCTACGTCCCGGCTTTCCTGGCCACCTTCAGGGTCTTCACCAGTGTGGAGACTGTCCTGAAGCTCCTCTTGGACAAGT	ACTTGTTCATCATCTCCTCGAGG	AGCTCCTCTTGGACAAGT	AGCTCCTCTTGGACAAGTCTTCAGCTTCCCGATATCCGACGGTAGTGTACTTGTTCATCATCTCCTCGAGG	RGL2	L. montandoni/L. vulgaris
3126	AGCCCTCTCCAAACTCCCTGGTAAGGTAGGCAGAGAAGCGTTCCAGAAGAGCAGGGTCCAGGGAGCCACGGAAGTCCTCAGGGTACCAGTCCATCCAAGAGCAGAACACGGAGGATGCAGCC	AGCCCTCTCCAAACTCC	AGAGCAGAACACGGAGGATGCAGCC	AGAGCAGAACACGGAGGATGCAGCCCTTCAGCTTCCCGATATCCGACGGTAGTGTAGCCCTCTCCAAACTCC	RGL2	L. montandoni/L. vulgaris
3127	GCACCATTTGTGCTCCGTATCTTCTCCAACATCTGCAAGAGGGAGTCGCGTCGCCGGCCAGGGCCGGAGCCCTCTCCAAACTCCCTGGTAAGGTAGGCAGAGAAGCGTTCCAGAAGAGCAGG	GCACCATTTGTGCTCCGT	AGAGAAGCGTTCCAGAAGAGCAGG	AGAGAAGCGTTCCAGAAGAGCAGGCTTCAGCTTCCCGATATCCGACGGTAGTGTGCACCATTTGTGCTCCGT	RGL2	L. montandoni/L. vulgaris
3128	CTTTTTCGAAAGGTTGTGCCGTACCACTGCTTAGGCTCCGTCTGGTCTGCGCGTGACAAGAAGGGACGCGAGCCCCGCTGCCCCAGCGTCCGCGCCACCGTGTCCCAGTTCAATAAGCTGGCCAATGTGGTCATCAG	CTTTTTCGAAAGGTTGTGCCG	GCTGGCCAATGTGGTCATCAG	GCTGGCCAATGTGGTCATCAGCTTCAGCTTCCCGATATCCGACGGTAGTGTCTTTTTCGAAAGGTTGTGCCG	RGL2	L. montandoni/L. vulgaris
3129	AGCGTCCGCGCCACCGTGTCCCAGTTCAATAAGCTGGCCAATGTGGTCATCAGCTCCTGCCTCAGCCACACCCATCTGCGGCCCCAGCAGAGGGCGCGGATCCTGGAGAAGTGGATAAAGGT	AGCGTCCGCGCCACCG	CGGATCCTGGAGAAGTGGATAAAGGT	CGGATCCTGGAGAAGTGGATAAAGGTCTTCAGCTTCCCGATATCCGACGGTAGTGTAGCGTCCGCGCCACCG	RGL2	L. montandoni/L. vulgaris
3130	ACCTCCGCCACCTTTATCCACTTCTCCAGGATCCGCGCCCTCTGCTGGGGCCGCAGATGGGTGTGGCTGAGGCAGGAGCTGATGACCACATTGGCCAGCTTATTGAACTGGGACACGGTGGC	ACCTCCGCCACCTTTAT	GCTTATTGAACTGGGACACGGTGGC	GCTTATTGAACTGGGACACGGTGGCCTTCAGCTTCCCGATATCCGACGGTAGTGTACCTCCGCCACCTTTAT	RGL2	L. montandoni/L. vulgaris
3131	TGTCTGCCTCACTCAGCGCCTTGATGCTGTGGAACCATCGCACGAAGGCCGGGTCTGGCTCCAAGTCGTAGTTTTTACAGATGGACTGAAGCAGACGAATCTGGGCCAAGATCTCAAACTCC	TGTCTGCCTCACTCAGCGC	TCTGGGCCAAGATCTCAAACTCC	TCTGGGCCAAGATCTCAAACTCCCTTCAGCTTCCCGATATCCGACGGTAGTGTTGTCTGCCTCACTCAGCGC	RGL2	L. montandoni/L. vulgaris
3132	TTCTCGTGTGTGTTCCCCCCCAAAAACTCAAAAGAGCAGTCAGAGGGTCGCTTGGGGGAGCTCGGCCGATCCCAGGTGCAGGTACCAGGTCCAAAGGGAACCGCAACTGAGGTAAGAAGACT	TTCTCGTGTGTGTTCCCCCC	CCGCAACTGAGGTAAGAAGACT	CCGCAACTGAGGTAAGAAGACTCTTCAGCTTCCCGATATCCGACGGTAGTGTTTCTCGTGTGTGTTCCCCCC	RGL2	L. montandoni/L. vulgaris
3133	TTTGTCATGCGGGTCAGAAGTGATGTATCTGGACTCAGTTGATTCTCGTGTGTGTTCCCCCCCAAAAACTCAAAAGAGCAGTCAGAGGGTCGCTTGGGGGAGCTCGGCCGATCCCAGGTGCA	TTTGTCATGCGGGTCAGAAG	AGCTCGGCCGATCCCAGGTGCA	AGCTCGGCCGATCCCAGGTGCACTTCAGCTTCCCGATATCCGACGGTAGTGTTTTGTCATGCGGGTCAGAAG	RGL2	L. montandoni/L. vulgaris
3134	AGCACATGAAGTCCACATCGGTATCGTCCCTGGATACAGTGGGACTGCCATCTCCAGGCCCGGTGCCCCCTGCACCTCTCCCCACCATGCTGAGCCCACCTGCATCAACCTTCATGAAGGGCCACAGACGGTCAGCTTCCTG	AGCACATGAAGTCCACA	GGGCCACAGACGGTCAGCTTCCTG	GGGCCACAGACGGTCAGCTTCCTGCTTCAGCTTCCCGATATCCGACGGTAGTGTAGCACATGAAGTCCACA	RGL2	L. montandoni/L. vulgaris
3135	GATGAGACACTCCGAGTTTTCATCCTTCGGGGTGACCTCAGACGTGGAGGGAGAGATGAAAGCAGAGCCGCAGGAAGCTGACCGTCTGTGGCCCTTCATGAAGGTTGATGCAGGTGGGCTCAGCATGGTGGGGAGAG	GATGAGACACTCCGAG	GTGGGCTCAGCATGGTGGGGAGAG	GTGGGCTCAGCATGGTGGGGAGAGCTTCAGCTTCCCGATATCCGACGGTAGTGTGATGAGACACTCCGAG	RGL2	L. montandoni/L. vulgaris
3136	ACCAGGATGCTCTTGTACATGTTGCCATTCTCCAGGGCCATCTGTACCCGTATGATGAGACACTCCGAGTTTTCATCCTTCGGGGTGACCTCAGACGTGGAGGGAGAGATGAAAGCAGAGCC	ACCAGGATGCTCTTGT	GTGGAGGGAGAGATGAAAGCAGAGCC	GTGGAGGGAGAGATGAAAGCAGAGCCCTTCAGCTTCCCGATATCCGACGGTAGTGTACCAGGATGCTCTTGT	RGL2	L. montandoni/L. vulgaris
3137	TGATTTTGGGGAAGGTGGCGCTGAGTTCATTCCGGTGGCGATGAGGTGCCTCAGTGGGAGCTGTCTGACCCTTGCGGCGTAGTAGGAAGTCTCTGCTGGTAGAGTTCATGGCGTAGAAGACGTTCGCCGTGCTGGGGAAGGACAGCT	TGATTTTGGGGAAGGTGGCG	CCGTGCTGGGGAAGGACAGCT	CCGTGCTGGGGAAGGACAGCTCTTCAGCTTCCCGATATCCGACGGTAGTGTTGATTTTGGGGAAGGTGGCG	RGL2	L. montandoni/L. vulgaris
3138	TCAGAACAGTCCCCGAGCAATGCGCATCCCCTTAGATTTGATTTTGGGGAAGGTGGCGCTGAGTTCATTCCGGTGGCGATGAGGTGCCTCAGTGGGAGCTGTCTGACCCTTGCGGCGTAGTA	TCAGAACAGTCCCCGA	AGCTGTCTGACCCTTGCGGCGTAGTA	AGCTGTCTGACCCTTGCGGCGTAGTACTTCAGCTTCCCGATATCCGACGGTAGTGTTCAGAACAGTCCCCGA	RGL2	L. montandoni/L. vulgaris
3141	TGGGCGAGTTAACAGAGGAGGTCATCGCTGAGCCGATCATGGAGGGATGTAGAGGAGTCGGAGAAGGGGGAGAATGGCAGAATGGACGAGGGTGTGGAGAAGAACTGAGGGACGAACTGTCTGGACTCCTGCAGTCT	TGGGCGAGTTAACAGAGGAG	ACTGTCTGGACTCCTGCAGTCT	ACTGTCTGGACTCCTGCAGTCTCTTCAGCTTCCCGATATCCGACGGTAGTGTTGGGCGAGTTAACAGAGGAG	RXRBA	L. montandoni/L. vulgaris
3142	TGGAGGGGGTGGAGGGCATGCCAGGGGAGCCCAGAGAGGAGCTGATAACTGAAAATGGGGACCCCAGGCTCCCCATGGGCGAGTTAACAGAGGAGGTCATCGCTGAGCCGATCATGGAGGGATGTAGAGGAGTCGGA	TGGAGGGGGTGGAGGG	TCATGGAGGGATGTAGAGGAGTCGGA	TCATGGAGGGATGTAGAGGAGTCGGACTTCAGCTTCCCGATATCCGACGGTAGTGTTGGAGGGGGTGGAGGG	RXRBA	L. montandoni/L. vulgaris
3143	CTCCTCTGTTAACTCGCCCATGGGGAGCCTGGGGTCCCCATTTTCAGTTATCAGCTCCTCTCTGGGCTCCCCTGGCATGCCCTCCACCCCCTCCATAGGATATGGACCTGTGAGTAGCCCTC	CTCCTCTGTTAACTCGCCCATGG	GGACCTGTGAGTAGCCCTC	GGACCTGTGAGTAGCCCTCCTTCAGCTTCCCGATATCCGACGGTAGTGTCTCCTCTGTTAACTCGCCCATGG	RXRBA	L. montandoni/L. vulgaris
3144	TTCCACTGTAAACCTTTCGGGCCACCATACAGTGAGTAGCTCTGATGATGTGAAGCCGCCACTTGGAATGAGGGGGCTGCCTTCCCACCCTCATGGAGGCATGCTTTCTAGCAAGAGGCTCT	TTCCACTGTAAACCTT	GGCATGCTTTCTAGCAAGAGGCTCT	GGCATGCTTTCTAGCAAGAGGCTCTCTTCAGCTTCCCGATATCCGACGGTAGTGTTTCCACTGTAAACCTT	RXRBA	L. montandoni/L. vulgaris
3145	ACCTGAAGACCGGTCACCACAGATCGCACAGAGCCTCTTGCTAGAAAGCATGCCTCCATGAGGGTGGGAAGGCAGCCCCCTCATTCCAAGTGGCGGCTTCACATCATCAGAGCTACTCACTG	ACCTGAAGACCGGTCACC	TCACATCATCAGAGCTACTCACTG	TCACATCATCAGAGCTACTCACTGCTTCAGCTTCCCGATATCCGACGGTAGTGTACCTGAAGACCGGTCACC	RXRBA	L. montandoni/L. vulgaris
3146	AGGCAAACATTATGGCGTGTACAGTTGTGAGGGCTGCAAGGGGTTCTTCAAGCGAACCATTCGAAAGGACCTTACTTACACATGCCGGGATAACAAAGACTGTATCGTGGACAAGCGCCAAAGGAATCGCTG	AGGCAAACATTATGGC	GTGGACAAGCGCCAAAGGAATCGCTG	GTGGACAAGCGCCAAAGGAATCGCTGCTTCAGCTTCCCGATATCCGACGGTAGTGTAGGCAAACATTATGGC	RXRBA	L. montandoni/L. vulgaris
3147	TCTCTTCATGCCTGTGGCAAGACATTTCTGGTACCGGCAGTACTGGCAGCGATTCCTTTGGCGCTTGTCCACGATACAGTCTTTGTTATCCCGGCATGTGTAAGTAAGGTCCTTTCGAATGG	TCTCTTCATGCCTGTGG	GTGTAAGTAAGGTCCTTTCGAATGG	GTGTAAGTAAGGTCCTTTCGAATGGCTTCAGCTTCCCGATATCCGACGGTAGTGTTCTCTTCATGCCTGTGG	RXRBA	L. montandoni/L. vulgaris
3148	AGGAGGAGCGGCAGCGGGGCCGAGAACGGGATGGGGACATGGAGTACAGCAGTGGTGTGAACGAGGAAATGCCCGTGGACAAGATACTGGAAGCTGAGTTGGCGGTGGAGCAGAAATCTGAT	AGGAGGAGCGGCAGCG	GTTGGCGGTGGAGCAGAAATCTGAT	GTTGGCGGTGGAGCAGAAATCTGATCTTCAGCTTCCCGATATCCGACGGTAGTGTAGGAGGAGCGGCAGCG	RXRBA	L. montandoni/L. vulgaris
3149	CAGAACTGCCACCAGTCCCGGACCCATCAACGCCCTGATCAGATTTCTGCTCCACCGCCAACTCAGCTTCCAGTATCTTGTCCACGGGCATTTCCTCGTTCACACCACTGCTGTACTCCATG	CAGAACTGCCACCAGTC	GTTCACACCACTGCTGTACTCCATG	GTTCACACCACTGCTGTACTCCATGCTTCAGCTTCCCGATATCCGACGGTAGTGTCAGAACTGCCACCAGTC	RXRBA	L. montandoni/L. vulgaris
3150	CAAGATGACCTGGTCGTCTAGGGGAAGCTCAGAGAAATGAGGGATGCGTTTGGCCCACTCCACCAGGGTGAAGAGCTGCTTGTCGGCTGCCTGGCAGATGTTAGTCACTGGGTCATTGGGCT	CAAGATGACCTGGTCGTCTAGG	AGTCACTGGGTCATTGGGCT	AGTCACTGGGTCATTGGGCTCTTCAGCTTCCCGATATCCGACGGTAGTGTCAAGATGACCTGGTCGTCTAGG	RXRBA	L. montandoni/L. vulgaris
3151	CAGTGACTAACATCTGCCAGGCAGCCGACAAGCAGCTCTTCACCCTGGTGGAGTGGGCCAAACGCATCCCTCATTTCTCTGAGCTTCCCCTAGACGACCAGGTCATCTTGTTGCGAGCTGGT	CAGTGACTAACATCTGCCAGG	GTCATCTTGTTGCGAGCTGGT	GTCATCTTGTTGCGAGCTGGTCTTCAGCTTCCCGATATCCGACGGTAGTGTCAGTGACTAACATCTGCCAGG	RXRBA	L. montandoni/L. vulgaris
3152	AGGTTGGAATGAGCTCCTCATTGCCTCTTTCTCACATCGTTCCATCTCTGTGAAGGACGGGATCCTGCTGGCGACTGGCCTCCATGTCCACCGCAACAGTGCACACAGCGCAGGGGTGGGGG	AGGTTGGAATGAGCTC	GTGCACACAGCGCAGGGGTGGGGG	GTGCACACAGCGCAGGGGTGGGGGCTTCAGCTTCCCGATATCCGACGGTAGTGTAGGTTGGAATGAGCTC	RXRBA	L. montandoni/L. vulgaris
3153	ACCTGTCGAAGATGGCCCCCACCCCTGCGCTGTGTGCACTGTTGCGGTGGACATGGAGGCCAGTCGCCAGCAGGATCCCGTCCTTCACAGAGATGGAACGATGTGAGAAAGAGGCAATGAGG	ACCTGTCGAAGATGGC	ACGATGTGAGAAAGAGGCAATGAGG	ACGATGTGAGAAAGAGGCAATGAGGCTTCAGCTTCCCGATATCCGACGGTAGTGTACCTGTCGAAGATGGC	RXRBA	L. montandoni/L. vulgaris
3154	GCATTTCCATCAAGAAGGTGTCAATTGGGGTGTCTCCGATTAGCTTGAAGAAGAACAGATGCTCCAGGCACTTCAACCCAATGGAGCGGAGAGCCGGAAGACGGAGCAGTAGCTTCGCAAAC	GCATTTCCATCAAGAAGG	AGACGGAGCAGTAGCTTCGCAAAC	AGACGGAGCAGTAGCTTCGCAAACCTTCAGCTTCCCGATATCCGACGGTAGTGTGCATTTCCATCAAGAAGG	RXRBA	L. montandoni/L. vulgaris
3155	TCTTCCGGCTCTCCGCTCCATTGGGTTGAAGTGCCTGGAGCATCTGTTCTTCTTCAAGCTAATCGGAGACACCCCAATTGACACCTTCTTGATGGAAATGCTTGAGGCACCTCACCAGCTCT	TCTTCCGGCTCTCCGCTCCATTGG	AGGCACCTCACCAGCTCT	AGGCACCTCACCAGCTCTCTTCAGCTTCCCGATATCCGACGGTAGTGTTCTTCCGGCTCTCCGCTCCATTGG	RXRBA	L. montandoni/L. vulgaris
3156	AGCAAGGAGTGGCTCCTGAAGGCCAATGAGAGGGCAGAGCTTCTGAAGTAGGTGCAAGAGTAGGACATCCGAGGCTGGAAGGAACCACAACAAGAAAAGGAAGTCCATCGTCTACGTGAGCT	AGCAAGGAGTGGCTCCTGAAG	AGTCCATCGTCTACGTGAGCT	AGTCCATCGTCTACGTGAGCTCTTCAGCTTCCCGATATCCGACGGTAGTGTAGCAAGGAGTGGCTCCTGAAG	TAP1	L. montandoni/L. vulgaris
3157	CACTCAGCACATGGACTACGCACGTCAGGAGCCCACAGCGGACCAGGGAGGCAACCCAGACAGCAAGGAGTGGCTCCTGAAGGCCAATGAGAGGGCAGAGCTTCTGAAGTAGGTGCAAGAGT	CACTCAGCACATGGAC	AGAGCTTCTGAAGTAGGTGCAAGAGT	AGAGCTTCTGAAGTAGGTGCAAGAGTCTTCAGCTTCCCGATATCCGACGGTAGTGTCACTCAGCACATGGAC	TAP1	L. montandoni/L. vulgaris
3158	ACATAGCACGGCACGAGGAGGCTGAGGGTGGCTGCGGACACAAGGAGCTCCCGCCCCAGCCATGAGGGTACGTGCCCACTCAGCACATGGACTACGCACGTCAGGAGCCCACAGCGGACCAG	ACATAGCACGGCACGAGG	GTCAGGAGCCCACAGCGGACCAG	GTCAGGAGCCCACAGCGGACCAGCTTCAGCTTCCCGATATCCGACGGTAGTGTACATAGCACGGCACGAGG	TAP1	L. montandoni/L. vulgaris
3159	TTGTGTCCGCAGCCACCCTCAGCCTCCTCGTGCCGTGCTATGTGACTGCAACTGCGATGGCGGGGTCCCCCATCGGACCAGAATGTCTCCACGGCTGGGGGCGGTGGGATGTCATTGTCTTATCCTACATCATCGCTGGGCTGGTGGCCCTC	TTGTGTCCGCAGCCACCCTCAGCC	GCTGGGCTGGTGGCCCTC	GCTGGGCTGGTGGCCCTCCTTCAGCTTCCCGATATCCGACGGTAGTGTTTGTGTCCGCAGCCACCCTCAGCC	TAP1	L. montandoni/L. vulgaris
3160	GGTGGGATGTCATTGTCTTATCCTACATCATCGCTGGGCTGGTGGCCCTCCTGTGGCATCACTTCTCCCCCTTCGGACTGGAGGAAGAGGAGGAGAACTCTTCAGCCTCACTGAGCAGGCTC	GGTGGGATGTCATTGTCTTATCC	AGCCTCACTGAGCAGGCTC	AGCCTCACTGAGCAGGCTCCTTCAGCTTCCCGATATCCGACGGTAGTGTGGTGGGATGTCATTGTCTTATCC	TAP1	L. montandoni/L. vulgaris
3161	ACTCCAACAGGACACCACCACGAACACGCCAACAATGAGGAAGCGGCAAAGCTGCGGCTTCATGCAGGAGAAGAGCCTGCTCAGTGAGGCTGAAGAGTTCTCCTCCTCTTCCTCCAGTCCGA	ACTCCAACAGGACACCAC	TCTCCTCCTCTTCCTCCAGTCCGA	TCTCCTCCTCTTCCTCCAGTCCGACTTCAGCTTCCCGATATCCGACGGTAGTGTACTCCAACAGGACACCAC	TAP1	L. montandoni/L. vulgaris
3162	CAGTGACAGAGTGCGTCTGTGACAACCTCTACTTCTTCACCATGAATCTCGTCCACATGGGAATCCAGGGGCAGGTCTTTGAGGCTGTTCTGAAGCAGGAGATCGCCTTCTTTGACACACTG	CAGTGACAGAGTGCGT	GGAGATCGCCTTCTTTGACACACTG	GGAGATCGCCTTCTTTGACACACTGCTTCAGCTTCCCGATATCCGACGGTAGTGTCAGTGACAGAGTGCGT	TAP1	L. montandoni/L. vulgaris
3163	CCTGTTGACAGTGTGTCAAAGAAGGCGATCTCCTGCTTCAGAACAGCCTCAAAGACCTGCCCCTGGATTCCCATGTGGACGAGATTCATGGTGAAGAAGTAGAGGTTGTCACAGACGCACTC	CCTGTTGACAGTGTGTCA	AGAGGTTGTCACAGACGCACTC	AGAGGTTGTCACAGACGCACTCCTTCAGCTTCCCGATATCCGACGGTAGTGTCCTGTTGACAGTGTGTCA	TAP1	L. montandoni/L. vulgaris
3164	CGCGATCACTTCACGGATCACGACGGACACCAACACGATGAGCGAGTCTCTGAGCGAGAAGCTGAGCCTGCTGATGTGGTACTCCATGAGGGCCATCTTCCTCTACGCCTTCATGCTCTGGGTGTCCTGGAAGCTGG	CGCGATCACTTCACGGA	GCTCTGGGTGTCCTGGAAGCTGG	GCTCTGGGTGTCCTGGAAGCTGGCTTCAGCTTCCCGATATCCGACGGTAGTGTCGCGATCACTTCACGGA	TAP1	L. montandoni/L. vulgaris
3165	GGTAGAAGGTTCCGGAGAGCTTTGGAATGACCAAGAGGATGGGCAGCCCGATGAGTGTGACCAGCGCCAGCTTCCAGGACACCCAGAGCATGAAGGCGTAGAGGAAGATGGCCCTCATGGAG	GGTAGAAGGTTCCGGAGAG	AGAGGAAGATGGCCCTCATGGAG	AGAGGAAGATGGCCCTCATGGAGCTTCAGCTTCCCGATATCCGACGGTAGTGTGGTAGAAGGTTCCGGAGAG	TAP1	L. montandoni/L. vulgaris
3166	TTCTCGGCATATCGCGCGGCCTCTCCATCCTCATTGGCGAAGCTTCGCACGGTCTTCATGTTGGAGAAGGTCTCCAGAGCCACATGATTGGCCTTTGACAGAGACTCTTGCACCTGCACAGC	TTCTCGGCATATCGCGCGGCCTC	ACTCTTGCACCTGCACAGC	ACTCTTGCACCTGCACAGCCTTCAGCTTCCCGATATCCGACGGTAGTGTTTCTCGGCATATCGCGCGGCCTC	TAP1	L. montandoni/L. vulgaris
3167	TGAAGACCGTGCGAAGCTTCGCCAATGAGGATGGAGAGGCCGCGCGATATGCCGAGAAGCTGCAGGAGACGTATCAGCTCAACAAGAAGGAGGCAGCGGCGTACGCGGGCTTCATGTGGACC	TGAAGACCGTGCGAAGCTTCG	TACGCGGGCTTCATGTGGACC	TACGCGGGCTTCATGTGGACCCTTCAGCTTCCCGATATCCGACGGTAGTGTTGAAGACCGTGCGAAGCTTCG	TAP1	L. montandoni/L. vulgaris
3168	GGTTTCTCAGGTTTGGCCCTCAAGGTTTGCATCTTGTACTACGGGGGGCGCCTGGTGACGTCTGGAGCCGTCAGTGGGGGAGACCTGGTGGCCTTCGTCCTCTACGAGCTGCAGTTCACCAC	GGTTTCTCAGGTTTGG	GTCCTCTACGAGCTGCAGTTCACCAC	GTCCTCTACGAGCTGCAGTTCACCACCTTCAGCTTCCCGATATCCGACGGTAGTGTGGTTTCTCAGGTTTGG	TAP1	L. montandoni/L. vulgaris
3169	TCCACCGCTGTGGTGAACTGCAGCTCGTAGAGGACGAAGGCCACCAGGTCTCCCCCACTGACGGCTCCAGACGTCACCAGGCGCCCCCCGTAGTACAAGATGCAAACCTTGAGGGCCAAACC	TCCACCGCTGTGGTGA	AGATGCAAACCTTGAGGGCCAAACC	AGATGCAAACCTTGAGGGCCAAACCCTTCAGCTTCCCGATATCCGACGGTAGTGTTCCACCGCTGTGGTGA	TAP1	L. montandoni/L. vulgaris
3170	GGATGGTCTGTGGAGCATGAGTGCCTGGCGATGGCATCTGCGGCGTGCGGTCCATGTACTCGAAGATCTTCTCAGAGGCTCCAACGGCTCCTTTCACGTCAGGATACATCCTGAGCAGCACC	GGATGGTCTGTGGAGC	GTCAGGATACATCCTGAGCAGCACC	GTCAGGATACATCCTGAGCAGCACCCTTCAGCTTCCCGATATCCGACGGTAGTGTGGATGGTCTGTGGAGC	TAP1	L. montandoni/L. vulgaris
3171	TTGAGTACCGGTGTGCCCGGCTGGCTGGGGTAGGAGAAGGTCACGTTGTCGAAGGTCACATGACCCCGGATGGTCTGTGGAGCATGAGTGCCTGGCGATGGCATCTGCGGCGTGCGGTCCATGTACT	TTGAGTACCGGTGTGCCCGG	GCGGCGTGCGGTCCATGTACT	GCGGCGTGCGGTCCATGTACTCTTCAGCTTCCCGATATCCGACGGTAGTGTTTGAGTACCGGTGTGCCCGG	TAP1	L. montandoni/L. vulgaris
3172	GGGTGTATCATTTGAGCTGAAGCCTGGGGAGGTCACAGCCCTGGTTGGACCCTCGTCGGCCGGGAAGTCTTCGTGTGTGGCTCTGCTGGAGGCATTCTACGAACCACAAGCGGGCCGGATACTGATAGACGG	GGGTGTATCATTTGAGCTG	GCGGGCCGGATACTGATAGACGG	GCGGGCCGGATACTGATAGACGGCTTCAGCTTCCCGATATCCGACGGTAGTGTGGGTGTATCATTTGAGCTG	TAP1	L. montandoni/L. vulgaris
3173	TGTGCAGGTAACGGCGATCGTAGTCCTGAAGCGGCCTCCCGTCTATCAGTATCCGGCCCGCTTGTGGTTCGTAGAATGCCTCCAGCAGAGCCACACACGAAGACTTCCCGGCCGACGAGGGT	TGTGCAGGTAACGGCGATCG	GACTTCCCGGCCGACGAGGGT	GACTTCCCGGCCGACGAGGGTCTTCAGCTTCCCGATATCCGACGGTAGTGTTGTGCAGGTAACGGCGATCG	TAP1	L. montandoni/L. vulgaris
3174	CTCATGAGCGTTGGCGTCTCTGGCCACCTTCTCGACAGCATCCATGGGCTGCAGCCCTAACCCGTAACAGATGTTCTCCTGCAGAGAGCGGGCGAACAGCACCGGCTCCTGGCTCACCAGCG	CTCATGAGCGTTGGCGTCTCTGGC	GCTCCTGGCTCACCAGCG	GCTCCTGGCTCACCAGCGCTTCAGCTTCCCGATATCCGACGGTAGTGTCTCATGAGCGTTGGCGTCTCTGGC	TAP1	L. montandoni/L. vulgaris
3175	CTGTCTTATACTGGTCCTTGAAAGTCGTGATGAACTCATGAGCGTTGGCGTCTCTGGCCACCTTCTCGACAGCATCCATGGGCTGCAGCCCTAACCCGTAACAGATGTTCTCCTGCAGAGAG	CTGTCTTATACTGGTCC	GTAACAGATGTTCTCCTGCAGAGAG	GTAACAGATGTTCTCCTGCAGAGAGCTTCAGCTTCCCGATATCCGACGGTAGTGTCTGTCTTATACTGGTCC	TAP1	L. montandoni/L. vulgaris
3176	TCTCCGGGTCCAACGAGCTGGTGGCGTCATCCAGGATGAGAATCTGAGGGTCTCGCATCAGGGCCCTGGCGATGGCTACTCGCTGCCTCTGGCCCCCCGACAGCTTCCCTCCCCTCTCGCCA	TCTCCGGGTCCAACGAGCTGG	AGCTTCCCTCCCCTCTCGCCA	AGCTTCCCTCCCCTCTCGCCACTTCAGCTTCCCGATATCCGACGGTAGTGTTCTCCGGGTCCAACGAGCTGG	TAP1	L. montandoni/L. vulgaris
3177	GGAGGGAAGCTGTCGGGGGGCCAGAGGCAGCGAGTAGCCATCGCCAGGGCCCTGATGCGAGACCCTCAGATTCTCATCCTGGATGACGCCACCAGCTCGTTGGACCCGGAGACCGAGAACCA	GGAGGGAAGCTGTCGGGGGGC	GGACCCGGAGACCGAGAACCA	GGACCCGGAGACCGAGAACCACTTCAGCTTCCCGATATCCGACGGTAGTGTGGAGGGAAGCTGTCGGGGGGC	TAP1	L. montandoni/L. vulgaris
3178	CTCCCTGATCTCACCTCCCGCCATCACCAGGATGTTGTCGGCTCGCTCCACCGTGCTGAGCCGGTGCGTGATGACCAGCACCGTCCTCTTCCGCTCACGGCTGTAGATGGTGTTCTGCACCT	CTCCCTGATCTCACCTCC	GGCTGTAGATGGTGTTCTGCACCT	GGCTGTAGATGGTGTTCTGCACCTCTTCAGCTTCCCGATATCCGACGGTAGTGTCTCCCTGATCTCACCTCC	TAP1	L. montandoni/L. vulgaris
3179	GAGCGAGCCGACAACATCCTGGTGATGGCGGGAGGTGAGATCAGGGAGCAGGGGACACACGAGGAGCTGCTGGCCACGAAGGGCTTGTACGAAGACCTGCTCCGGAAACAGCTTCACGGCTCCAACCAGGGCTCAGCGGATGGACAAGACGC	GAGCGAGCCGACAACA	GGGCTCAGCGGATGGACAAGACGC	GGGCTCAGCGGATGGACAAGACGCCTTCAGCTTCCCGATATCCGACGGTAGTGTGAGCGAGCCGACAACA	TAP1	L. montandoni/L. vulgaris
3180	AAACCTCACCACAGTCATTTTCACCAGTATTTGTGCAGTGATCGCAGTGCCTGGAGTCAGTTTCCAAGGCGCAGTTGTGCACTAGGTGCTCGCGTCTTGTCCATCCGCTGAGCCCTGGTTGGAGCCGTGAAGCTGTTTCCGG	AAACCTCACCACAGTCA	GTTGGAGCCGTGAAGCTGTTTCCGG	GTTGGAGCCGTGAAGCTGTTTCCGGCTTCAGCTTCCCGATATCCGACGGTAGTGTAAACCTCACCACAGTCA	TAP1	L. montandoni/L. vulgaris
3181	NNACTGCTCTGTAGTGAAACCTCACCACAGTCATTTTCACCAGTATTTGTGCAGTGATCGCAGTGCCTGGAGTCAGTTTCCAAGGCGCAGTTGTGCACTAGGTGCTCGCGTCTTGTCCATCC	NNACTGCTCTGTAGTG	CTAGGTGCTCGCGTCTTGTCCATCC	CTAGGTGCTCGCGTCTTGTCCATCCCTTCAGCTTCCCGATATCCGACGGTAGTGTNNACTGCTCTGTAGTG	TAP1	L. montandoni/L. vulgaris
3182	GGACTTTGTTCTGCAAGTGATTTGAAGACATTAGCAGCTCCTCGCCATGGGTGGACTCGTCTTCCTCCTGGCCTTCATCCTTGGTGAAGTCCTCTTCAGTGCCTCAGTCTCTCGCCTCCTCC	GGACTTTGTTCTGCAAGT	GTGCCTCAGTCTCTCGCCTCCTCC	GTGCCTCAGTCTCTCGCCTCCTCCCTTCAGCTTCCCGATATCCGACGGTAGTGTGGACTTTGTTCTGCAAGT	TAP2	L. montandoni/L. vulgaris
3183	GGAGCAGCAGGAGTTTGAGGAAAGCCAAGAGCCAGAGGTAGCTGAGGATTTCAAAGGGGTAAAGGGGCAGGAGGAGGCGAGAGACTGAGGCACTGAAGAGGACTTCACCAAGGATGAAGGCCAGGAGGAAGACGAGT	GGAGCAGCAGGAGTTTG	GATGAAGGCCAGGAGGAAGACGAGT	GATGAAGGCCAGGAGGAAGASGAGTCTTCAGCTTCCCGATATCCGACGGTAGTGTGGAGCAGCAGGAGTTTG	TAP2	L. montandoni/L. vulgaris
3184	GGAGATGGCTTTAGCGCCAGGACCATCTCACTGTGGCCGGTGGTGGCCTCCCTCACACCTCCTGTCTATGAAACCGCCAAGCTCTTCGCCTTCCGGGGGCCGGTGGAGATGCACTCCGGGGTGTATCTGTCTCTGTTGATGG	GGAGATGGCTTTAGCGC	GGGGTGTATCTGTCTCTGTTGATGG	GGGGTGTATCTGTCTCTGTTGATGGCTTCAGCTTCCCGATATCCGACGGTAGTGTGGAGATGGCTTTAGCGC	TAP2	L. montandoni/L. vulgaris
3185	GAAACCGCCAAGCTCTTCGCCTTCCGGGGGCCGGTGGAGATGCACTCCGGGGTGTATCTGTCTCTGTTGATGGTGCTCGCCTCAGGGGTGGCCGGCTGGATCTGGGGGCTCCTGTGGCCCTG	GAAACCGCCAAGCTCTTCGCCTTC	GGGGCTCCTGTGGCCCTG	GGGGCTCCTGTGGCCCTGCTTCAGCTTCCCGATATCCGACGGTAGTGTGAAACCGCCAAGCTCTTCGCCTTC	TAP2	L. montandoni/L. vulgaris
3186	AAAAGGAGACCCTTCTGAGGAGAAGGGGCGTCTCAAGGCCTGGGCGGCCTTCAGCAAGCTCTGGCACTACTCCAAGGAGGACAAGGCCTACCTGTCTGGGGCATTCCTCTTCCTGATGCTTG	AAAAGGAGACCCTTCTGAG	GGCATTCCTCTTCCTGATGCTTG	GGCATTCCTCTTCCTGATGCTTGCTTCAGCTTCCCGATATCCGACGGTAGTGTAAAAGGAGACCCTTCTGAG	TAP2	L. montandoni/L. vulgaris
3187	CAACAACAGCAAGCATCAGGAAGAGGAATGCCCCAGACAGGTAGGCCTTGTCCTCCTTGGAGTAGTGCCAGAGCTTGCTGAAGGCCGCCCAGGCCTTGAGACGCCCCTTCTCCTCAGAAGGG	CAACAACAGCAAGCATCA	AGACGCCCCTTCTCCTCAGAAGGG	AGACGCCCCTTCTCCTCAGAAGGGCTTCAGCTTCCCGATATCCGACGGTAGTGTCAACAACAGCAAGCATCA	TAP2	L. montandoni/L. vulgaris
3188	TCTCTCTCCGCCGGGTGCAGAGGAGGACTCTTCATGTTCACCATGGCCAGCCTCACCCGCCGCCTCCGTGTCCTGCTCTTCAAGGCTATCGTGAGGCAGGAAATTGATTTCTTCGAGTCCAC	TCTCTCTCCGCCGGGTG	GGAAATTGATTTCTTCGAGTCCAC	GGAAATTGATTTCTTCGAGTCCACCTTCAGCTTCCCGATATCCGACGGTAGTGTTCTCTCTCCGCCGGGTG	TAP2	L. montandoni/L. vulgaris
3189	CCCGTTTTGGTGGACTCGAAGAAATCAATTTCCTGCCTCACGATAGCCTTGAAGAGCAGGACACGGAGGCGGCGGGTGAGGCTGGCCATGGTGAACATGAAGAGTCCTCCTCTGCACCCGGC	CCCGTTTTGGTGGACTCGAAG	AGTCCTCCTCTGCACCCGGC	AGTCCTCCTCKGCACCCGGCCTTCAGCTTCCCGATATCCGACGGTAGTGTCCCGTTTTGGTGGACTCGAAG	TAP2	L. montandoni/L. vulgaris
3190	GCAAGGAGATGTTGAGCATGAAGACGTATGTGGCAACCACCTTCACCAGGCTTCGCAGGAAGATGTTGACGTTGGCAGCAATGGAGCGGCTCATGCGGGCGGTGTCTGCAGAGAGGCGCGAGGTGATCTCTC	GCAAGGAGATGTTGAGC	AGAGAGGCGCGAGGTGATCTCTC	AGAGAGGCGCGAGGTGATCTCTCCTTCAGCTTCCCGATATCCGACGGTAGTGTGCAAGGAGATGTTGAGC	TAP2	L. montandoni/L. vulgaris
3191	TAGTAGCGGTTGTAGACGGTCTGCAATCCCGCTATGACCAGTGTGTCCACGAATGTAAGAAGCGTCAGCTGCAAGGAGATGTTGAGCATGAAGACGTATGTGGCAACCACCTTCACCAGGCT	TAGTAGCGGTTGTAGACGG	GTGGCAACCACCTTCACCAGGCT	GTGGCAACCACCTTCACCAGGCTCTTCAGCTTCCCGATATCCGACGGTAGTGTTAGTAGCGGTTGTAGACGG	TAP2	L. montandoni/L. vulgaris
3192	AGGACCTGGTGAAGAGGGTCCAGGACTCCATTGCTCGATCCAATGACCTGGCGGGTGAGGTGGTGTCTTCCATCAGGACCGTGCGCAGTTTCACCGCAGAGCGTGAGGAGCTTGATAGGTACCGCGC	AGGACCTGGTGAAGAGG	GTGAGGAGCTTGATAGGTACCGCGC	GTGAGGAGCTTGATAGGTACCGCGCCTTCAGCTTCCCGATATCCGACGGTAGTGTAGGACCTGGTGAAGAGG	TAP2	L. montandoni/L. vulgaris
3193	CGCCAGAAGATACACAGTTTGCACCATTTCCTGCTTGGTCTTCAGGCGATGAGTCACCAGCAGGGCAGCGCGGTACCTATCAAGCTCCTCACGCTCTGCGGTGAAACTGCGCACGGTCCTGATGGAAGACACCACCT	CGCCAGAAGATACACAG	ACGGTCCTGATGGAAGACACCACCT	ACGGTCCTGATGGAAGACACCACCTCTTCAGCTTCCCGATATCCGACGGTAGTGTCGCCAGAAGATACAYAG	TAP2	L. montandoni/L. vulgaris
3194	TGGCCGTGCTCGCGGTGCATGTGGCGATGCTGTACTTTGGGCAGCACCTGGTCCAGAGCGGTAGAATAAGCAGTGGGCGTCTCGTCTCGTTCATCCTATTCCAGATGGAGGCTGGAGATCAC	TGGCCGTGCTCGCGGTG	TCCAGATGGAGGCTGGAGATCAC	TCCAGATGGAGGCTGGAGATCACCTTCAGCTTCCCGATATCCGACGGTAGTGTTGGCCGTGCTCGCGGTG	TAP2	L. montandoni/L. vulgaris
3195	ACCCTTATGTGATCTCCAGCCTCCATCTGGAATAGGATGAACGAGACGAGACGCCCACTGCTTATTCTACCGCTCTGGACCAGGTGCTGCCCAAAGTACAGCATCGCCACATGCACCGCGAG	ACCCTTATGTGATCTCCAG	AGCATCGCCACATGCACCGCGAG	AGCATCGCCACATGCACCGCGAGCTTCAGCTTCCCGATATCCGACGGTAGTGTACCCTTATGTGATCTCCAG	TAP2	L. montandoni/L. vulgaris
3196	AGACCATGGTGCACATGTACAGCCAGATGATCCTGTCCGTAGGGGCAGCGGAGAAGGTGTTCCAGTACATGGACCGAACTCCTGGGGTGACCACTGGGGGTCACCAGAAGCCCGACACCCTA	AGACCATGGTGCACATGT	GGTCACCAGAAGCCCGACACCCTA	GGTCACCAGAAGCCCGACACCCTACTTCAGCTTCCCGATATCCGACGGTAGTGTAGACCATGGTGCACATGT	TAP2	L. montandoni/L. vulgaris
3197	ACCTTGAGCACGTCCTTCCGGGTGGGGTAGGAAAACGTCACGTTGTTGAACCGGATGTGGCCCTGTAGGGTGTCGGGCTTCTGGTGACCCCCAGTGGTCACCCCAGGAGTTCGGTCCATGTA	ACCTTGAGCACGTCCT	GTCACCCCAGGAGTTCGGTCCATGTA	GWCACCCCAGGAGTTCGGTCCATGTACTTCAGCTTCCCGATATCCGACGGTAGTGTACCTTGAGCACGTCCT	TAP2	L. montandoni/L. vulgaris
3198	GGACGTCTCTTTTGATCTGAAGCCTGGTAAAATGACAGCCCTGGTGGGACCTTCAGGCGGAGGAAAGACCACATGTGTGTCTCTACTGCAGCGATTCTACGAGCCACAGGCTGGGGAGATCC	GGACGTCTCTTTTGATCTG	CGAGCCACAGGCTGGGGAGATCC	CGAGCCACAGGCTGGGGAGATCCCTTCAGCTTCCCGATATCCGACGGTAGTGTGRACGTCTCTTTTGATCTG	TAP2	L. montandoni/L. vulgaris
3199	GAATGGAGATACTTGTGGTCGTACTGCTCAATCGGTCGTCCGTCCAGCAGGATCTCCCCAGCCTGTGGCTCGTAGAATCGCTGCAGTAGAGACACACATGTGGTCTTTCCTCCGCCTGAAGG	GAATGGAGATACTTGTGG	GTGGTCTTTCCTCCGCCTGAAGG	GTGGTCTTTCCTCCRCCTGAAGGCTTCAGCTTCCCGATATCCGACGGTAGTGTGAATGGAGATACTTGTGG	TAP2	L. montandoni/L. vulgaris
3200	GATCTCGCTGGTGGGGCAGGAGCCCATCCTCTTCACTGGGTCAATCAAAGACAACATCACCTACGGCCTTCAGAATGCCTCAATGTCAGAGGTCACGCAAGCTGCAGACATAGCCGACGCCAAACAG	GATCTCGCTGGTGGGG	CTGCAGACATAGCCGACGCCAAACAG	CTGCAGACATAGCCGACGCCAAACAGCTTCAGCTTCCCGATATCCGACGGTAGTGTGATCTCGCTGGTGGGG	TAP2	L. montandoni/L. vulgaris
3201	ACCCATCTCATATGTCCTCTGCATCTTCTGGATGAACTGTTTGGCGTCGGCTATGTCTGCAGCTTGCGTGACCTCTGACATTGAGGCATTCTGAAGGCCGTAGGTGATGTTGTCTTTGATTG	ACCCATCTCATATGTCCTC	GTAGGTGATGTTGTCTTTGATTG	GTARGTGATGTTGTCTTTGATTGCTTCAGCTTCCCGATATCCGACGGTAGTGTACCCATCTCATATGTCCTC	TAP2	L. montandoni/L. vulgaris
3202	TGTCCACATCCAGGCAGCTGGAGGCCTCGTCCAGGATCAGCACCTGTGGGCGCCGGACCAGTGCTCGGGCGACGGCGATGCGCTGCTTCTGTCCCCTGGCCAGGAGACTTCCCTGCTCCCCA	TGTCCACATCCAGGCAGCTGG	AGGAGACTTCCCTGCTCCCCA	AGGAGACTTCCYTGCTCCCCACTTCAGCTTCCCGATATCCGACGGTAGTGTTGTCCACATCCAGGCAGCTGG	TAP2	L. montandoni/L. vulgaris
3203	GAAGTCTCCTGGCCAGGGGACAGAAGCAGCGCATCGCCGTCGCCCGAGCACTGGTCCGGCGCCCACAGGTGCTGATCCTGGACGAGGCCTCCAGCTGCCTGGATGTGGACACCGAGCACAAG	GAAGTCTCCTGGCCAGGGG	GGATGTGGACACCGAGCACAAG	GGATGTGGACACCGAGCACAAGCTTCAGCTTCCCGATATCCGACGGTAGTGTGAAGTCTCCTGGCYAGGGG	TAP2	L. montandoni/L. vulgaris
3204	TTCTTGCACTACCCGCCCCTCCTCCATCACGATGATGTGATCCGCATTCTCCACTGTCTTGAGTCTGTGAGCGATGATCAACATGGTCAGCCCCGGGATCCGTGACAGAGCGTCCTGCACCT	TTCTTGCACTACCCGCCCCTC	GTGACAGAGCGTCCTGCACCT	GTGACAGAGCGTCCTGCACCTCTTCAGCTTCCCGATATCCGACGGTAGTGTTTCTTGCACTACCCGCCCCTC	TAP2	L. montandoni/L. vulgaris
3205	AAGACAGTGGAGAATGCGGATCACATCATCGTGATGGAGGAGGGGCGGGTAGTGCAAGAAGGAACTCACCAGCAGCTGATGGAGAAGGAGGGACTCTACCAGCGACTAGTCCAGCGGCGCTT	AAGACAGTGGAGAATGCGGA	AGCGACTAGTCCAGCGGCGCTT	AGCGACTAGTCCAGCGGCGCTTCTTCAGCTTCCCGATATCCGACGGTAGTGTAAGACAGTGGAGAATGCGGA	TAP2	L. montandoni/L. vulgaris
3206	AGCTGATGGAGAAGGAGGGACTCTACCAGCGACTAGTCCAGCGGCGCTTCCTGGAAAACGGGAGCGGCCACTGAGCAAAGAAAGAATCAGTTGAGATTGAGCAACGGCGAGTCCAGAGACTCAACAAGAGTGGAGCC	AGCTGATGGAGAAGGA	CCAGAGACTCAACAAGAGTGGAGCC	CCAGAGACTCAACAAGAGTGGAGCCCTTCAGCTTCCCGATATCCGACGGTAGTGTAGCTGATGGAGAAGGA	TAP2	L. montandoni/L. vulgaris
3207	CTGTGCAACCAGGCTCCACTCTTGTTGAGTCTCTGGACTCGCCGTTGCTCAATCTCAACTGATTCTTTCTTTGCTCAGTGGCCGCTCCCGTTTTCCAGGAAGCGCCGCTGGACTAGTCGCTG	CTGTGCAACCAGGCTC	AGGAAGCGCCGCTGGACTAGTCGCTG	AGGAAGCGCCGCTGGACTAGTCGCTGCTTCAGCTTCCCGATATCCGACGGTAGTGTCTGTGYAACCAGGCTC	TAP2	L. montandoni/L. vulgaris
3208	AGCTCTGCTGGGGGTCGCCGGCTGTGTGGAGACCACATCCCTGGGCACCCTGGTGGACTGCTGGTACGTGGAGGAGGTCAAGGGTCACGCGGGCTCCTTCGCCAGAGGTGTGTCGCAAAGGAAGGCCCTGATGTTGTTACGTGATGA	AGCTCTGCTGGGGGTC	GGCCCTGATGTTGTTACGTGATGA	GGCCCTGATGTTGTTACGTGATGACTTCAGCTTCCCGATATCCGACGGTAGTGTAGCTCTGCTGGGGGTC	TAPBP	L. montandoni/L. vulgaris
3209	GGCTCCTTCGCCAGAGGTGTGTCGCAAAGGAAGGCCCTGATGTTGTTACGTGATGACGTCCAACGAACCAAGGCGCTAGACTTCACTGTGCCCCAGGACGTGGAGGCCGGCCTCTTCTTCGA	GGCTCCTTCGCCAGAGG	GTGGAGGCCGGCCTCTTCTTCGA	GTGGAGGCCGGCCTCTTCTTCGACTTCAGCTTCCCGATATCCGACGGTAGTGTGGCTCCTTCGCMAGAGG	TAPBP	L. montandoni/L. vulgaris
3210	NNACCAATCACGTCGAAGAAGAGGCCGGCCTCCACGTCCTGGGGCACAGTGAAGTCTAGCGCCTTGGTTCGTTGGACGTCATCACGTAACAACATCAGGGCCTTCCTTTGCGACACACCTCT	NNACCAATCACGTCGA	GGGCCTTCCTTTGCGACACACCTCT	GGGCCTTCCTTTGCGACACACCTCTCTTCAGCTTCCCGATATCCGACGGTAGTGTNNACCAATCACGTCGA	TAPBP	L. montandoni/L. vulgaris
3211	GGGGGCTCTGCTGCTCTGGGGTCAGAGACAGGGCCCAATCCAGGAAGGCTGCCTGGGGCTTAAAGGGGGACACCTCACAGAATGAGGCGACCCTCCGCTCGGACGCCCGCTGCTGGCGAAACTTGCGGTTCAGGAGCCTTCTGGTGGGGTCT	GGGGGCTCTGCTGCTCTGGGGT	AGCCTTCTGGTGGGGTCT	AGCCTTCTGGTGGGGTCTCTTCAGCTTCCCGATATCCGACGGTAGTGTGGGGGCTCTGCTGCTCTGGGGT	TAPBP	L. montandoni/L. vulgaris
3212	GTGGACGCTGGAGATGCTGAAGGTCTTCTGGGGGTCCTGCAGAATGCTGGTGTACCAATCCCCACCCAGGTCTGGGGGGCTCTGCTGCTCTGGGGTCAGAGACAGGGCCCAATCCAGGAAGG	GTGGACGCTGGAGATG	AGAGACAGGGCCCAATCCAGGAAGG	AGAGACAGGGCCCAATCCAGGAAGGCTTCAGCTTCCCGATATCCGACGGTAGTGTGTGGAYGCTGGAGATG	TAPBP	L. montandoni/L. vulgaris
3213	TGGGTGGGGATTGGTACACCAGCATTCTGCAGGACCCCCAGAAGACCTTCAGCATCTCCAGCGTCCACAGGGGGGTGCCGGGACCTGAGGGCCAGCAGGAGCAGGCCAAGAGCACCATGGGT	TGGGTGGGGATTGGTACACCAG	GGCCAAGAGCACCATGGGT	GGCCAAGAGCACCATGGGTCTTCAGCTTCCCGATATCCGACGGTAGTGTTGGGTGGGGATTGGTACACCAG	TAPBP	L. montandoni/L. vulgaris
3214	AGTGGCTCTGAATGTCTTCACAAAGACCCCTAAGCTTGAGGCCCGGCTGGGCTCCAAGGTAGTGCTGGACTGCGGCTTCTCGGCGCTGAAGGACGACCGCTTCTCGGTTGAGTGGCGGTACCAGTTCCAGGGTTCTG	AGTGGCTCTGAATGTC	GTGGCGGTACCAGTTCCAGGGTTCTG	GTGGCGGTACCAGTTCCAGGGTTCTGCTTCAGCTTCCCGATATCCGACGGTAGTGTAGTGGCTCTGAATGTC	TAPBP	L. montandoni/L. vulgaris
3215	ACACCACGTGTCCAGAACCCTGGAACTGGTACCGCCACTCAACCGAGAAGCGGTCGTCCTTCAGCGCCGAGAAGCCGCAGTCCAGCACTACCTTGGAGCCCAGCCGGGCCTCAAGCTTAGGGGTCTT	ACACCACGTGTCCAGAAC	CCGGGCCTCAAGCTTAGGGGTCTT	CCGGGCCTCAAGCTTAGGGGTCTTCTTCAGCTTCCCGATATCCGACGGTAGTGTACACCACGTGTCCAGAAC	TAPBP	L. montandoni/L. vulgaris
3216	GACCGCTTCTCGGTTGAGTGGCGGTACCAGTTCCAGGGTTCTGGACACGTGGTGTACGCCTACGACGGAGTGACGGACCGCATCCTTGTCGCACAGGAAGGGGCTGAGATCTTCTTCCAGGA	GACCGCTTCTCGGTTGA	GGGGCTGAGATCTTCTTCCAGGA	GGGGCTGAGATCTTCTTCCAGGACTTCAGCTTCCCGATATCCGACGGTAGTGTGACCGCTTCTCGGTTGA	TAPBP	L. montandoni/L. vulgaris
3217	CATCCTTGTCGCACAGGAAGGGGCTGAGATCTTCTTCCAGGAAATGCACAGCCATGGGAACGCCTCGCTTCTGCTGCGCGATGTGAGCGTCCAGCATGAGGGCACCTACCTCTGCATCGTGT	CATCCTTGTCGCACAGGA	GGGCACCTACCTCTGCATCGTGT	GGGCACCTACCTCTGCATCGTGTCTTCAGCTTCCCGATATCCGACGGTAGTGTCATCCTTGTCGCACAGGA	TAPBP	L. montandoni/L. vulgaris
3218	ATCCGCAGCTCCACAGCCTGCTGCACATGGAGGTACGGGGTGTACACGATGCAGAGGTAGGTGCCCTCATGCTGGACGCTCACATCGCGCAGCAGAAGCGAGGCGTTCCCATGGCTGTGCAT	ATCCGCAGCTCCACAG	AGCGAGGCGTTCCCATGGCTGTGCAT	AGCGAGGCGTTCCCATGGCTGTGCATCTTCAGCTTCCCGATATCCGACGGTAGTGTATYCGCAGCTCCACAG	TAPBP	L. montandoni/L. vulgaris
3219	TGGAGTGCGAGGCTGCGTCCTACTACCCGTTGGATGTGACGGTGGAGTGGCTACGGCGGAATGGTTCGGCGGGCGAGGTGGAGTACCTGACAGGGTCCTGGCAATCCAACCACCGCGCCAGCCCCGA	TGGAGTGCGAGGCTGCGTCCT	AACCACCGCGCCAGCCCCGA	AACCACCGCGCCAGCCCCGACTTCAGCTTCCCGATATCCGACGGTAGTGTTGGAGTGCGAGGCTGCGTCCT	TAPBP	L. montandoni/L. vulgaris
3220	TTCGGCGGGCGAGGTGGAGTACCTGACAGGGTCCTGGCAATCCAACCACCGCGCCAGCCCCGACGGCACCTTCACCCTCAGCAGCTATGTGCGGGTGTGGGGGGACCCCAAGGAGCACGGGG	TTCGGCGGGCGAGGTGGAGTACCT	ACCCCAAGGAGCACGGGG	ACCCCAAGGAGCACGGGGCTTCAGCTTCCCGATATCCGACGGTAGTGTTTCGGCGGGCGAGGTGGAGTAYCT	TAPBP	L. montandoni/L. vulgaris
3221	TCAGCAGCTATGTGCGGGTGTGGGGGGACCCCAAGGAGCACGGGGCCCAGTACACCTGCTATGTCAGCCATCCGGCACTCAAGACTGGCACTAAGAAAAGTCTGCGGCTAAGTGTGGCAGGT	TCAGCAGCTATGTGCGGG	GTCTGCGGCTAAGTGTGGCAGGT	GTCTGCGGCTWAGTGTGGCAGGTCTTCAGCTTCCCGATATCCGACGGTAGTGTTCAGCAGCTATGTGCGGG	TAPBP	L. montandoni/L. vulgaris
3222	TCTCATCTTGGCTGGCCCCATCGGCAGAAGACTCACAATCAGTGAAGCAGAAGGACAAGGCGGAGTAACCCGCGTGGCACCCAGACGTCTCAGCGGGTCACCTGAGTGCCTCTCCCCCTGGC	TCTCATCTTGGCTGGCCCCATCG	AGTGCCTCTCCCCCTGGC	AGTGCCTCTCCCCCTGGCCTTCAGCTTCCCGATATCCGACGGTAGTGTTCTCATCTTGGCTGGCCCCATCG	TAPBP	L. montandoni/L. vulgaris
3223	GGGAGCGTCAGGAGAGCAGGGTGGCAGCCGTGCCAGGGGGAGAGGCACTCAGGTGACCCGCTGAGACGTCTGGGTGCCACGCGGGTTACTCCGCCTTGTCCTTCTGCTTCACTGATTGTGAG	GGGAGCGTCAGGAGAG	GTCCTTCTGCTTCACTGATTGTGAG	GTCCTTCTGCWTCACTGATTGTGAGCTTCAGCTTCCCGATATCCGACGGTAGTGTGGGAGCGTCAGGAGAG	TAPBP	L. montandoni/L. vulgaris
288	TCTTCAGTTTCATCGTGTGCAGGATCACGTATGCATCACCGGTGAAGAAGTCTCCATACAGGTTCTTTGGAACAGCCACCAAGTCAAACTTCTCGACCCGCCATATCTGCAGACCTGGCTCCTTCCCGGCCTTCTGGAATTCTGGGTGATCG	TCTTCAGTTTCATCGT	GCCTTCTGGAATTCTGGGTGATCG	GCCTTCTGGAATTCTGGGTGATCGCTTCAGCTTCCCGATATCCGACGGTAGTGTTCTTCAGTTTCATCGT	LGR4	L. montandoni/L. vulgaris
1806	TTCTTCGTCGTCGTCTGGTGGTGACGGAATAATCGATCCCTGTGATCCAGAATGTGGAATCCGAATTGATGGGCTTGCTGTAGTTTTTCTTCTTTCTCGCTCCGATTCACTTTCTAAACATACAACCTCATACAAAGTATCAGTATTGCTTT	TTCTTCGTCGTCGTCT	CATACAAAGTATCAGTATTGCTTT	CATACAAAGTATCAGTATTGCTTTCTTCAGCTTCCCGATATCCGACGGTAGTGTTTCTTCGTCGTCGTCT	RABGAP1	L. montandoni/L. vulgaris

## Sheet: Table_S2
Table S2. Genotypes from resequencing Triturus individuals
Individual	Species	Population	Country	PSMB8	PSMB9
5073-tri	Triturus cristatus	Pomi	Romania	Lineage F	Lineage F
5074-tri	Triturus cristatus	Pomi	Romania	Lineage F	Lineage F
5075-tri	Triturus cristatus	Pomi	Romania	Lineage F	Lineage F
5076-tri	Triturus cristatus	Pomi	Romania	Lineage F	Lineage F
5077-tri	Triturus cristatus	Pomi	Romania	Lineage F	Lineage F
5078-tri	Triturus cristatus	Pomi	Romania	Lineage F	Lineage F
5079-tri	Triturus cristatus	Pomi	Romania	Lineage F	Lineage F
5080-tri	Triturus cristatus	Pomi	Romania	Lineage F	Lineage F
5081-tri	Triturus cristatus	Pomi	Romania	Lineage F	Lineage F
5082-tri	Triturus cristatus	Pomi	Romania	Lineage F	Lineage F
5083-tri	Triturus cristatus	Pomi	Romania	Lineage F	Lineage F
5084-tri	Triturus cristatus	Pomi	Romania	Lineage F	Lineage F
5085d-tri	Triturus cristatus	Pomi	Romania	Lineage F	Lineage F
5085-tri	Triturus cristatus	Pomi	Romania	Lineage F	Lineage F
5086-tri	Triturus cristatus	Pomi	Romania	Lineage F	Lineage F
5087-tri	Triturus cristatus	Pomi	Romania	Lineage F	Lineage F
5088-tri	Triturus cristatus	Pomi	Romania	Lineage F	Lineage F
5089-tri	Triturus cristatus	Pomi	Romania	Lineage F	Lineage F
5090-tri	Triturus cristatus	Pomi	Romania	Lineage F	Lineage F
5091-tri	Triturus cristatus	Pomi	Romania	Lineage F	Lineage F
5092-tri	Triturus cristatus	Pomi	Romania	Lineage F	Lineage F
5102-tri	Triturus cristatus	Stramba	Romania	Lineage F	Lineage F
5103-tri	Triturus cristatus	Stramba	Romania	Lineage F	Lineage F
5104-tri	Triturus cristatus	Stramba	Romania	Lineage F	Lineage F
5105-tri	Triturus cristatus	Stramba	Romania	Lineage F	Lineage F
5106-tri	Triturus cristatus	Stramba	Romania	Lineage F	Lineage F
5107-tri	Triturus cristatus	Stramba	Romania	Lineage F	Lineage F
5108-tri	Triturus cristatus	Stramba	Romania	Lineage F	Lineage F
5109-tri	Triturus cristatus	Stramba	Romania	Lineage F	Lineage F
5110-tri	Triturus cristatus	Stramba	Romania	Lineage F	Lineage F
5111-tri	Triturus cristatus	Stramba	Romania	Lineage F	Lineage F
5112-tri	Triturus cristatus	Stramba	Romania	Lineage F	Lineage F
5113-tri	Triturus cristatus	Stramba	Romania	Lineage F	Lineage F
5114-tri	Triturus cristatus	Stramba	Romania	Lineage F	Lineage F
5115-tri	Triturus cristatus	Stramba	Romania	Lineage F	Lineage F
5116-tri	Triturus cristatus	Stramba	Romania	Lineage F	Lineage F
5117-tri	Triturus cristatus	Stramba	Romania	Lineage F	Lineage F
5118-tri	Triturus cristatus	Stramba	Romania	Lineage F	Lineage F
5119-tri	Triturus cristatus	Stramba	Romania	Lineage F	Lineage F
13155-tri	Triturus dobrogicus	Ecka	Serbia	Both	Both
13156d-tri	Triturus dobrogicus	Ecka	Serbia	Lineage A	Lineage M
13156-tri	Triturus dobrogicus	Ecka	Serbia	Lineage A	Lineage M
13157-tri	Triturus dobrogicus	Ecka	Serbia	Both	Both
13158-tri	Triturus dobrogicus	Ecka	Serbia	Lineage A	Lineage M
13159-tri	Triturus dobrogicus	Ecka	Serbia	Both	Both
13160-tri	Triturus dobrogicus	Ecka	Serbia	Lineage A	Lineage M
13161-tri	Triturus dobrogicus	Ecka	Serbia	Both	Both
13162-tri	Triturus dobrogicus	Ecka	Serbia	Both	Both
13163-tri	Triturus dobrogicus	Ecka	Serbia	Both	Both
13164-tri	Triturus dobrogicus	Ecka	Serbia	Both	Both
13165-tri	Triturus dobrogicus	Ecka	Serbia	Lineage A	Lineage M
13166-tri	Triturus dobrogicus	Ecka	Serbia	Lineage A	Lineage M
13167-tri	Triturus dobrogicus	Ecka	Serbia	Both	Both
13168-tri	Triturus dobrogicus	Ecka	Serbia	Lineage A	Lineage M
13169-tri	Triturus dobrogicus	Senta	Serbia	Both	Both
13170-tri	Triturus dobrogicus	Senta	Serbia	Both	Both
13171-tri	Triturus dobrogicus	Senta	Serbia	Both	Both
13172-tri	Triturus dobrogicus	Senta	Serbia	Both	Both
13173-tri	Triturus dobrogicus	Senta	Serbia	Both	Both
13174-tri	Triturus dobrogicus	Senta	Serbia	Both	Both
13175-tri	Triturus dobrogicus	Senta	Serbia	Lineage A	Lineage M
13176-tri	Triturus dobrogicus	Senta	Serbia	Both	Both
13177-tri	Triturus dobrogicus	Senta	Serbia	Both	Both
13178-tri	Triturus dobrogicus	Senta	Serbia	Both	Both
13179-tri	Triturus dobrogicus	Senta	Serbia	Both	Both
13180d-tri	Triturus dobrogicus	Senta	Serbia	Both	Both
13180-tri	Triturus dobrogicus	Senta	Serbia	Both	Both
13181-tri	Triturus dobrogicus	Senta	Serbia	Both	Both
13182-tri	Triturus dobrogicus	Senta	Serbia	Lineage A	Lineage M
12980-tri	Triturus ivanbureschi	Saricaali	Turkey	Lineage A	Lineage M
12981-tri	Triturus ivanbureschi	Saricaali	Turkey	Lineage A	Lineage M
12982-tri	Triturus ivanbureschi	Saricaali	Turkey	Lineage A	Lineage M
12983-tri	Triturus ivanbureschi	Saricaali	Turkey	Lineage A	Lineage M
12984-tri	Triturus ivanbureschi	Saricaali	Turkey	Lineage A	Lineage M
12985-tri	Triturus ivanbureschi	Saricaali	Turkey	Lineage A	Lineage M
12986-tri	Triturus ivanbureschi	Saricaali	Turkey	Lineage A	Lineage M
12987-tri	Triturus ivanbureschi	Saricaali	Turkey	Lineage A	Lineage M
12988-tri	Triturus ivanbureschi	Saricaali	Turkey	Lineage A	Lineage M
12990-tri	Triturus ivanbureschi	Saricaali	Turkey	Lineage A	Lineage M
12991-tri	Triturus ivanbureschi	Saricaali	Turkey	Lineage A	Lineage M
12992-tri	Triturus ivanbureschi	Saricaali	Turkey	Lineage A	Lineage M
12993-tri	Triturus ivanbureschi	Saricaali	Turkey	Lineage A	Lineage M
12995-tri	Triturus ivanbureschi	Saricaali	Turkey	Lineage A	Lineage M
12997-tri	Triturus ivanbureschi	Saricaali	Turkey	Lineage A	Lineage M
12999-tri	Triturus ivanbureschi	Saricaali	Turkey	Lineage A	Lineage M
13000d-tri	Triturus ivanbureschi	Davutkoy	Turkey	Lineage A	Lineage M
13000-tri	Triturus ivanbureschi	Davutkoy	Turkey	Lineage A	Lineage M
13001-tri	Triturus ivanbureschi	Davutkoy	Turkey	Lineage A	Lineage M
13002-tri	Triturus ivanbureschi	Davutkoy	Turkey	Lineage A	Lineage M
13003-tri	Triturus ivanbureschi	Davutkoy	Turkey	Lineage A	Lineage M
13004-tri	Triturus ivanbureschi	Davutkoy	Turkey	Lineage A	Lineage M
13005-tri	Triturus ivanbureschi	Davutkoy	Turkey	Lineage A	Lineage M
13006-tri	Triturus ivanbureschi	Davutkoy	Turkey	Lineage A	Lineage M
13007-tri	Triturus ivanbureschi	Davutkoy	Turkey	Lineage A	Lineage M
13008-tri	Triturus ivanbureschi	Davutkoy	Turkey	Lineage A	Lineage M
13009-tri	Triturus ivanbureschi	Davutkoy	Turkey	Lineage A	Lineage M
13010-tri	Triturus ivanbureschi	Davutkoy	Turkey	Lineage A	Lineage M
13011-tri	Triturus ivanbureschi	Davutkoy	Turkey	Lineage A	Lineage M
13012-tri	Triturus ivanbureschi	Davutkoy	Turkey	Lineage A	Lineage M
13013-tri	Triturus ivanbureschi	Davutkoy	Turkey	Lineage A	Lineage M
13014-tri	Triturus ivanbureschi	Davutkoy	Turkey	Lineage A	Lineage M
13015-tri	Triturus ivanbureschi	Davutkoy	Turkey	Lineage A	Lineage M
13016-tri	Triturus ivanbureschi	Davutkoy	Turkey	Lineage A	Lineage M
13017-tri	Triturus ivanbureschi	Davutkoy	Turkey	Lineage A	Lineage M
13018-tri	Triturus ivanbureschi	Davutkoy	Turkey	Lineage A	Lineage M
13019-tri	Triturus ivanbureschi	Davutkoy	Turkey	Lineage A	Lineage M
14683-tri	Triturus ivanbureschi	Saricaali	Turkey	Lineage A	Lineage M
14684-tri	Triturus ivanbureschi	Saricaali	Turkey	Lineage A	Lineage M
14685-tri	Triturus ivanbureschi	Saricaali	Turkey	Lineage A	Lineage M
13080-tri	Triturus karelinii	Alushta	Ukraine	Lineage A	Lineage M
13081-tri	Triturus karelinii	Alushta	Ukraine	Lineage A	Lineage M
13082-tri	Triturus karelinii	Alushta	Ukraine	Lineage A	Lineage M
13083-tri	Triturus karelinii	Alushta	Ukraine	Lineage A	Lineage M
13084d-tri	Triturus karelinii	Alushta	Ukraine	Lineage A	Lineage M
13084-tri	Triturus karelinii	Alushta	Ukraine	Lineage A	Lineage M
13085-tri	Triturus karelinii	Alushta	Ukraine	Lineage A	Lineage M
13086-tri	Triturus karelinii	Alushta	Ukraine	Lineage A	Lineage M
13087-tri	Triturus karelinii	Alushta	Ukraine	Lineage A	Lineage M
13088-tri	Triturus karelinii	Alushta	Ukraine	Lineage A	Lineage M
13089-tri	Triturus karelinii	Alushta	Ukraine	Lineage A	Lineage M
13100-tri	Triturus karelinii	Chiantba Lake2	Georgia	Both	Both
13101-tri	Triturus karelinii	Chiantba Lake2	Georgia	Both	Both
13102-tri	Triturus karelinii	Chiantba Lake2	Georgia	Both	Both
13103-tri	Triturus karelinii	Chiantba Lake2	Georgia	Both	Both
13104-tri	Triturus karelinii	Chiantba Lake2	Georgia	Both	Both
13105-tri	Triturus karelinii	Chiantba Lake2	Georgia	Both	Both
13106-tri	Triturus karelinii	Chiantba Lake2	Georgia	Both	Both
13107-tri	Triturus karelinii	Chiantba Lake2	Georgia	Both	Both
13108-tri	Triturus karelinii	Chiantba Lake2	Georgia	Both	Both
13109-tri	Triturus karelinii	Chiantba Lake2	Georgia	Both	Both
3813-tri	Triturus macedonicus	Kolibari	North Macedonia	Lineage F	Lineage F
3814-tri	Triturus macedonicus	Kolibari	North Macedonia	Lineage F	Lineage F
3815-tri	Triturus macedonicus	Kolibari	North Macedonia	Lineage F	Lineage F
3816-tri	Triturus macedonicus	Kolibari	North Macedonia	Lineage F	Lineage F
3817-tri	Triturus macedonicus	Kolibari	North Macedonia	Lineage F	Lineage F
3818-tri	Triturus macedonicus	Kolibari	North Macedonia	Lineage F	Lineage F
3819-tri	Triturus macedonicus	Kolibari	North Macedonia	Lineage F	Lineage F
3820-tri	Triturus macedonicus	Kolibari	North Macedonia	Lineage F	Lineage F
3821-tri	Triturus macedonicus	Kolibari	North Macedonia	Lineage F	Lineage F
3822-tri	Triturus macedonicus	Kolibari	North Macedonia	Lineage F	Lineage F
3823-tri	Triturus macedonicus	Kolibari	North Macedonia	Lineage F	Lineage F
4452-tri	Triturus macedonicus	Leskoec	North Macedonia	Lineage F	Lineage F
4453-tri	Triturus macedonicus	Leskoec	North Macedonia	Lineage F	Lineage F
4454-tri	Triturus macedonicus	Leskoec	North Macedonia	Lineage F	Lineage F
4455-tri	Triturus macedonicus	Leskoec	North Macedonia	Lineage F	Lineage F
4456-tri	Triturus macedonicus	Leskoec	North Macedonia	Lineage F	Lineage F
4457-tri	Triturus macedonicus	Leskoec	North Macedonia	Lineage F	Lineage F
4458d-tri	Triturus macedonicus	Leskoec	North Macedonia	Lineage F	Lineage F
4458-tri	Triturus macedonicus	Leskoec	North Macedonia	Lineage F	Lineage F
4459-tri	Triturus macedonicus	Leskoec	North Macedonia	Lineage F	Lineage F
4460-tri	Triturus macedonicus	Leskoec	North Macedonia	Lineage F	Lineage F
4461-tri	Triturus macedonicus	Leskoec	North Macedonia	Lineage F	Lineage F
4462-tri	Triturus macedonicus	Leskoec	North Macedonia	Lineage F	Lineage F
4463-tri	Triturus macedonicus	Leskoec	North Macedonia	Lineage F	Lineage F
4464-tri	Triturus macedonicus	Leskoec	North Macedonia	Lineage F	Lineage F
4465-tri	Triturus macedonicus	Leskoec	North Macedonia	Lineage F	Lineage F
4466-tri	Triturus macedonicus	Leskoec	North Macedonia	Lineage F	Lineage F
4467d-tri	Triturus macedonicus	Leskoec	North Macedonia	Lineage F	Lineage F
4467-tri	Triturus macedonicus	Leskoec	North Macedonia	Lineage F	Lineage F
4468-tri	Triturus macedonicus	Leskoec	North Macedonia	Lineage F	Lineage F
4469-tri	Triturus macedonicus	Leskoec	North Macedonia	Lineage F	Lineage F
4470-tri	Triturus macedonicus	Leskoec	North Macedonia	Lineage F	Lineage F
4471-tri	Triturus macedonicus	Leskoec	North Macedonia	Lineage F	Lineage F
13183-tri	Triturus marmoratus	Minas dos Carris	Portugal	Lineage F	Lineage F
13184-tri	Triturus marmoratus	Minas dos Carris	Portugal	Lineage F	Lineage F
13185-tri	Triturus marmoratus	Minas dos Carris	Portugal	Lineage F	Lineage F
13186-tri	Triturus marmoratus	Minas dos Carris	Portugal	Lineage F	Lineage F
13187-tri	Triturus marmoratus	Minas dos Carris	Portugal	Lineage F	Lineage F
13188-tri	Triturus marmoratus	Minas dos Carris	Portugal	Lineage F	Lineage F
13189-tri	Triturus marmoratus	Minas dos Carris	Portugal	Lineage F	Lineage F
13190-tri	Triturus marmoratus	Minas dos Carris	Portugal	Lineage F	Lineage F
13191-tri	Triturus marmoratus	Minas dos Carris	Portugal	Lineage F	Lineage F
13192-tri	Triturus marmoratus	Minas dos Carris	Portugal	Lineage F	Lineage F
13193-tri	Triturus marmoratus	Minas dos Carris	Portugal	Lineage F	Lineage F
13194-tri	Triturus marmoratus	Minas dos Carris	Portugal	Lineage F	Lineage F
13195-tri	Triturus marmoratus	Minas dos Carris	Portugal	Lineage F	Lineage F
13196-tri	Triturus marmoratus	Minas dos Carris	Portugal	Lineage F	Lineage F
13197-tri	Triturus marmoratus	Minas dos Carris	Portugal	Lineage F	Lineage F
13198-tri	Triturus marmoratus	Minas dos Carris	Portugal	Lineage F	Lineage F
13199-tri	Triturus marmoratus	Minas dos Carris	Portugal	Lineage F	Lineage F
13200-tri	Triturus marmoratus	Minas dos Carris	Portugal	Lineage F	Lineage F
13201-tri	Triturus marmoratus	Minas dos Carris	Portugal	Lineage F	Lineage F
13202-tri	Triturus marmoratus	Minas dos Carris	Portugal	Lineage F	Lineage F
13203-tri	Triturus marmoratus	Porto	Portugal	Lineage F	Lineage F
13204-tri	Triturus marmoratus	Porto	Portugal	Lineage F	Lineage F
13205-tri	Triturus marmoratus	Porto	Portugal	Lineage F	Lineage F
13206-tri	Triturus marmoratus	Porto	Portugal	Lineage F	Lineage F
13207-tri	Triturus marmoratus	Porto	Portugal	Lineage F	Lineage F
13208-tri	Triturus marmoratus	Porto	Portugal	Lineage F	Lineage F
13209-tri	Triturus marmoratus	Porto	Portugal	Lineage F	Lineage F
13210-tri	Triturus marmoratus	Porto	Portugal	Lineage F	Lineage F
13211-tri	Triturus marmoratus	Porto	Portugal	Lineage F	Lineage F
13212-tri	Triturus marmoratus	Porto	Portugal	Lineage F	Lineage F
13213-tri	Triturus marmoratus	Porto	Portugal	Lineage F	Lineage F
13214d-tri	Triturus marmoratus	Porto	Portugal	Lineage F	Lineage F
13214-tri	Triturus marmoratus	Porto	Portugal	Lineage F	Lineage F
13215-tri	Triturus marmoratus	Porto	Portugal	Lineage F	Lineage F
13216-tri	Triturus marmoratus	Porto	Portugal	Lineage F	Lineage F
13217-tri	Triturus marmoratus	Porto	Portugal	Lineage F	Lineage F
13218-tri	Triturus marmoratus	Porto	Portugal	Lineage F	Lineage F
13219-tri	Triturus marmoratus	Porto	Portugal	Lineage F	Lineage F
12772-tri	Triturus pymaeus	Hoyo de Manzanares	Spain	Lineage F	Lineage F
12773-tri	Triturus pymaeus	Hoyo de Manzanares	Spain	Lineage F	Lineage F
12774-tri	Triturus pymaeus	Hoyo de Manzanares	Spain	Lineage F	Lineage F
12775-tri	Triturus pymaeus	Hoyo de Manzanares	Spain	Lineage F	Lineage F
12776-tri	Triturus pymaeus	Hoyo de Manzanares	Spain	Lineage F	Lineage F
12780-tri	Triturus pymaeus	Hoyo de Manzanares	Spain	Lineage F	Lineage F
12781-tri	Triturus pymaeus	Hoyo de Manzanares	Spain	Lineage F	Lineage F
12782-tri	Triturus pymaeus	Hoyo de Manzanares	Spain	Lineage F	Lineage F
12788-tri	Triturus pymaeus	Hoyo de Manzanares	Spain	Lineage F	Lineage F
12789-tri	Triturus pymaeus	Hoyo de Manzanares	Spain	Lineage F	Lineage F
12790-tri	Triturus pymaeus	Hoyo de Manzanares	Spain	Lineage F	Lineage F
12791-tri	Triturus pymaeus	Hoyo de Manzanares	Spain	Lineage F	Lineage F
12792-tri	Triturus pymaeus	Hoyo de Manzanares	Spain	Lineage F	Lineage F
12793-tri	Triturus pymaeus	Hoyo de Manzanares	Spain	Lineage F	Lineage F
12794-tri	Triturus pymaeus	Hoyo de Manzanares	Spain	Lineage F	Lineage F
12795-tri	Triturus pymaeus	Hoyo de Manzanares	Spain	Lineage F	Lineage F
13235-tri	Triturus pymaeus	El Rocio, Doñana	Spain	Lineage F	Lineage F
13236-tri	Triturus pymaeus	El Rocio, Doñana	Spain	Lineage F	Lineage F
13237-tri	Triturus pymaeus	El Rocio, Doñana	Spain	Lineage F	Lineage F
13238-tri	Triturus pymaeus	El Rocio, Doñana	Spain	Lineage F	Lineage F
13239-tri	Triturus pymaeus	El Rocio, Doñana	Spain	Lineage F	Lineage F
13240-tri	Triturus pymaeus	El Rocio, Doñana	Spain	Lineage F	Lineage F
13241-tri	Triturus pymaeus	El Rocio, Doñana	Spain	Lineage F	Lineage F
13242-tri	Triturus pymaeus	El Rocio, Doñana	Spain	Lineage F	Lineage F
13243-tri	Triturus pymaeus	El Rocio, Doñana	Spain	Lineage F	Lineage F
13244d-tri	Triturus pymaeus	El Rocio, Doñana	Spain	Lineage F	Lineage F
13244-tri	Triturus pymaeus	El Rocio, Doñana	Spain	Lineage F	Lineage F
13245-tri	Triturus pymaeus	El Rocio, Doñana	Spain	Lineage F	Lineage F
13246-tri	Triturus pymaeus	El Rocio, Doñana	Spain	Lineage F	Lineage F
13247-tri	Triturus pymaeus	El Rocio, Doñana	Spain	Lineage F	Lineage F
13248-tri	Triturus pymaeus	El Rocio, Doñana	Spain	Lineage F	Lineage F
13249-tri	Triturus pymaeus	El Rocio, Doñana	Spain	Lineage F	Lineage F
13250-tri	Triturus pymaeus	El Rocio, Doñana	Spain	Lineage F	Lineage F
13251-tri	Triturus pymaeus	El Rocio, Doñana	Spain	Lineage F	Lineage F
13252-tri	Triturus pymaeus	El Rocio, Doñana	Spain	Lineage F	Lineage F
13253-tri	Triturus pymaeus	El Rocio, Doñana	Spain	Lineage F	Lineage F
13254-tri	Triturus pymaeus	El Rocio, Doñana	Spain	Lineage F	Lineage F

## Sheet: Table_S3
Table S3. Genotypes of recombinant individuals with, recombined blocks marked with white and grey.
Recombination in individuals 12070 and 12077 occured apparently within MHC class I region
Grandfamily - F2 individual is descended from a single (I) or both (I/II) pairs of crossess in generation P
Alleles were coded with letters corresponding to the founding chromosomes as explained in Table S6
F2 Individual ID	grandfamily	PSMB8/PSMB9/TAP1/TAP2	MHC I		MHC II	BRD2	RXRBA	TAPBP	RGL2	KIFC1	DAXX	Change
		I	I		II	II	III	IV	IV	V	V
5914	I	C/D	C/D		C/D	CH/ADF	C/D	C/A	CD/A	C/A	CD/AB	D to A
8002	I	B/C	B/C		B/A	B/ADF	AB/AB	B/A	B/A	B/A	AB/AB	C to A
8180	I	B/D	B/D		B/D	B/ADF	AB/D	B/D	B/CD	C/D	CD/CD	B to C
8191	I	A/C	A/C		A/C	ADF/CH	AB/C	A/B	A/B	A/B	AB/AB	C to B
6092	I/II	B/E	B/E		B/E	B/E	ABH/EG	B/H	B/H	B/H	ABF/H	E to H
8014	I/II	D/E	D/E		D/E	ADF/E	DF/ABH	D/H	CD/H	DG/H	CDG/H	E to H
12070	I/II	D/CH	D/	HxF	D/F	ADF/ADF	DF/DF	D/F	CD/F	DG/F	CDG/ABF	H to F
12077	I/II	B/CH	B/	HxF	B/F	B/ADF	ABH/DF	B/F	B/F	B/F	ABF/ABF	H to F

## Sheet: S4_cons_noncons
Table S4. Amino acid variants in positions identified as positively selected (data from Table 2). Substitutions were classified as conservative/nonconservative
If at least one change was not conservative, we classifed the position as non conservative
Codons are numbered according to their position in alignment
PP - posterior probability
	TAP1**				TAP2part**				TAPBP				PSMB8				PSMB9
	codon	p-value/PP	amino acid	change	codon	p-value/PP	amino acid	change	codon	p-value/PP	amino acid	change	codon	p-value/PP	amino acid	change	codon	p-value/PP	amino acid	change
MEME	118	0.0477	G/A/V/L/M	Non conservative	31	0.0284	L/F/V	Non conservative	277	0.0328	Q/K/E	Non conservative	26	0.0265	G/S/A/P	Non conservative	45	0.0121	V/S/T/G	Non conservative
	132	0.0061	L/S/R/Q/P/M/E	Non conservative	67	0.0157	D/G/C/R/L	Non conservative	364	0.0484	A/I/P/H/S/L/R	Non conservative	104	0.0177	F/A/V/Y	Non conservative
	145	0.0378	S/G/T	Non conservative	122	0.0331	I/F/V/S/L	Non conservative	454	0.0463	A/G/T/S/L/P	Non conservative	161	0	V/C/L	Non conservative
	292	0.0472	F/A	Non conservative	144	0.028	S/P/A/Q/G/V/E	Non conservative					190	0.0022	N/A/G	Non conservative
	468	0.0008	A/T/M/K	Non conservative	284	0.0017	A/I/G/L	Conservative					223	0.0367	E/L	Non conservative
	664	0.0168	E/A/T/S	Non conservative	295	0.0045	K/S	Non conservative					234	0.0049	C/A	Non conservative
	700	0.0137	E/K/Q	Non conservative	323	0.014	G/V/L	Conservative
					470	0.0261	G/T/M/V/E/K	Non conservative
FUBAR	-	-			67	0.924	D/G/C/R/L	Non conservative	-	-			26	0.956	G/S/A/P	Non conservative	-	-
					144	0.939	S/P/A/Q/G/V/E	Non conservative					104	0.925	F/A/V/Y	Non conservative
					470	0.961	G/T/M/V/E/K	Non conservative					190	0.913
					476	0.928	H/T/P/R/L/S/E	Non conservative
CODEML	473	0.983	R/Q/S/H/Y/N/P	Non conservative	66	0.992	G/W/R/S/Q/P	Non conservative	-	-			-	-			-	-
	708	0.97	L/A/V/I/T/F/S/P	Non conservative	132	0.965	H/R/Q/P/W/V	Non conservative
					144	0.991	S/P/A/Q/G/V/E	Non conservative
					599	0.985	Q/R/K/E/C/H	Non conservative

## Sheet: S5_surface
Table S5. Solvent accesibility
Dashes - missing genes
ACC - accesibility
Codons are numbered according to their position in alignment
Triturus dobrogicus							Siren intermedia							Hydromantes italicus							Hynobius chinensis							Proteus anguinus
	codon	aa	size	ACC	ACC/size			codon	aa	size	ACC	ACC/size			codon	aa	size	ACC	ACC/size			codon	aa	size	ACC	ACC/size			codon	aa	size	ACC	ACC/size
TAP1	145	G	97	47	0.484536		TAP1	145	R	265	220	0.830189		TAP1	145	G	97	42	0.43299		TAP1	145	G	97	25	0.257732		TAP1	145	-	-	-
	292	F	228	52	0.22807			292	F	228	32	0.140351			292	A	121	30	0.247934			292	F	228	67	0.29386			292	-	-	-
	468	A	121	58	0.479339			468	A	121	63	0.520661			468	A	121	60	0.495868			468	A	121	64	0.528926			468	-	-	-
	473	R	265	162	0.611321			473	R	265	166	0.626415			473	H	216	97	0.449074			473	Y	255	123	0.482353			473	-	-	-
	664	E	214	144	0.672897			664	T	163	135	0.828221			664	T	163	149	0.91411			664	A	121	102	0.842975			664	-	-	-
	700	Q	214	121	0.565421			700	Q	214	137	0.640187			700	Q	214	117	0.546729			700	Q	214	130	0.607477			700	-	-	-
	708	L	191	31	0.162304			708	I	195	30	0.153846			708	S	143	26	0.181818			708	T	163	41	0.251534			708	-	-	-
TAP2	284	A	121	48	0.396694		TAP2	284	L	191	84	0.439791		TAP2	284	A	121	48	0.396694		TAP2	284	G	97	35	0.360825		TAP2	284	-	-	-
	295	K	230	14	0.0608696			295	K	230	13	0.0565217			295	K	230	19	0.0826087			295	S	143	11	0.0769231			295	-	-	-
	323	G	97	40	0.412371			323	V	165	74	0.448485			323	L	191	118	0.617801			323	L	191	125	0.65445			323	-	-	-
	470	E	214	80	0.373832			470	V	165	39	0.236364			470	M	203	88	0.433498			470	G	97	28	0.28866			470	-	-	-
	476	H	216	113	0.523148			476	L	191	121	0.633508			476	S	143	63	0.440559			476	H	216	87	0.402778			476	-	-	-
	599	Q	214	118	0.551402			599	H	216	78	0.361111			599	K	230	129	0.56087			599	R	265	136	0.513208			599	-	-	-
PSMB8	104	A	121	26	0.214876		PSMB8	104	A	121	21	0.173554		PSMB8	104	-	-	-			PSMB8	104	F	228	44	0.192982		PSMB8	104	Y	255	87	0.341176
	161	C	148	40	0.27027			161	L	191	61	0.319372			161	-	-	-				161	L	191	66	0.34555			161	C	148	22	0.148649
	190	N	187	115	0.614973			190	N	187	118	0.631016			190	-	-	-				190	G	97	38	0.391753			190	N	187	105	0.561497
	223	E	214	131	0.61215			223	E	214	143	0.668224			223	-	-	-				223	E	214	140	0.654206			223	L	191	136	0.712042
	234	C	148	0	0			234	A	121	0	0			234	-	-	-				234	C	148	0	0			234	A	121	0	0
PSMB9	45	V	165	110	0.666667		PSMB9	45	V	165	104	0.630303		PSMB9	45	-	-	-			PSMB9	45	V	165	90	0.545455		PSMB9	45	T	163	98	0.601227

## Sheet: Table_S6
Table S6. Resolution of the data for individual genes (in the case of MHC, multilocus haplotypes are considered)
Letters in red (A, B, E, F) indicate L. montandoni and letters in green (C, D, G, H) L. vulgaris founding alleles (multi-SNP).
For each gene each unique sequence is in a separate row so, for example, in PSMB8 six alleles occurred among the eight founding chromosomes
and one of them (BD) was shared between parents from different species while LGR4 and RABGAP1 had two alleles each, but these were diagnostic for species
APG: PSMB8, PSMB9, TAP1, TAP2, TAPBP
non-APG: BRD2, RXRBA, RGL2, KIFC1, DAXX
additional genes in proximity of the MHC region: LGR4, RABGAP1
PSMB8	PSMB9	TAP1	TAP2	MHCI	MHCII	BRD2	RXRBA	TAPBP	RGL2	KIFC1	DAXX	LGR4	RABGAP1
A	A	AF	A	A	A	ADF	ABH	A	A	A	ABF	ABEF	ABEF
BD	BD	B	BD	B	B	B	C	B	B	B	CDG	CDGH	CDGH
CH	CH	CH	CH	C	C	CH	DF	C	CD	C	E
E	E	DG	E	D	D	E	EG	D	E	DG	H
F	F	E	F	E	E	G		E	F	E
G	G		G	F	F			F	G	F
				G	G			G	H	H
				H	H			H

## Sheet: Table_S7
Table S7. The minimum number of MHC I genes in urodele species examined in this study.
The number of genes was estimated as the number of distinct contigs overlapping the entire 3rd exon of MHC I gene,
divided by twice the number of individuals present in the assembly
*number of individuals in assembly unknown, single individual was assumed for such assemblies for the estimation of the number of genes
#the previously reported number of MHC I genes in these species is higher that our estimates (Sammut et al. 1999; Fijarczyk et al., 2018)
Species	Number of MHC I genes
Ambystoma laterale	2
Ambystoma maculatum	1
Ambystoma mexicanum	2#
Ambystoma texanum	1
Ambystoma tigrinum	2
Andrias davidianus	4
Cryptobranchus alleganiensis	2*
Hynobius chinensis	1
Hynobius leechii	7
Hynobius retardatus	6
Batrachoseps gregarius	4
Batrachoseps nigriventris	8
Desmognathus fuscus	2
Hydromantes italicus	4
Hydromantes strinatii	7
Karsenia koreana	12*
Proteus anguinus	10
Calotriton asper	1
Chioglossa lusitanica	5
Cynops cyanurus	4*
Cynops pyrrhogaster	3
Ichthyosaura alpestris	4
Lissotriton maltzani	2
Lissotriton boscai	1
Lissotriton helveticus	2
Lissotriton montandoni	2#
Notophthalmus viridescens	2
Ommatotriton ophryticus	1
Pleurodeles waltl	1
Salamandra salamandra	5
Triturus anatolicus	3
Triturus carnifex	5
Triturus cristatus	4
Triturus dobrogicus	6
Triturus ivanbureschi	3
Triturus karelinii	3
Triturus macedonicus	3
Triturus marmoratus	5
Triturus pygmaeus	3
Tylototriton wenxianensis	1
Siren intermedia	11*
Siren lacertina	9
